# Supplementary material for: Functional Implications of MicroRNAs in Crohn’s Disease Revealed by Integrating MicroRNA and Messenger RNA Expression Profiling
Source: Int J Mol Sci. 2017 Jul 20;18(7):1580. doi: 10.3390/ijms18071580 (PMC5536068; doi:10.3390/ijms18071580)
Supplement: Supplementary file 1 [file ijms-18-01580-s001.zip]

Archive with 10 entries (9 files):
- ijms-207430-supplementary/
- ijms-207430-supplementary/Supplementary Table legends_palmieri.pdf
- ijms-207430-supplementary/SupplementaryTable1_palmieri.xls
- ijms-207430-supplementary/SupplementaryTable2_palmieri.xls
- ijms-207430-supplementary/SupplementaryTable3_palmieri.xls
- ijms-207430-supplementary/SupplementaryTable4_palmieri.xls
- ijms-207430-supplementary/SupplementaryTable5_palmieri.xls
- ijms-207430-supplementary/SupplementaryTable6_palmieri.xls
- ijms-207430-supplementary/SupplementaryTable7_palmieri.xlsx
- ijms-207430-supplementary/SupplementaryTable8_palmieri.xlsx
