# Supplementary material for: Functional Implications of MicroRNAs in Crohn’s Disease Revealed by Integrating MicroRNA and Messenger RNA Expression Profiling
Source: Int J Mol Sci. 2017 Jul 20;18(7):1580. doi: 10.3390/ijms18071580 (PMC5536068; doi:10.3390/ijms18071580)
Supplement: Supplementary file 1 [file ijms-18-01580-s001.zip › ijms-207430-supplementary/SupplementaryTable1_palmieri.xls]

## Sheet: DEmiRNA_statsCD
Supplementary table 1. Expression changes in deregulated miRNAs in Crohn’s disease, p-value <0.05. FC, fold change.
miRNA	DE P-value	FC
HSA-MIR-3194_ST	0.000477	-4.52328
HSA-MIR-196A_ST	0.000533	-4.46603
HSA-MIR-192_ST	0.001269	-4.01865
HSA-MIR-193B_ST	0.001648	3.88548
HSA-MIR-19A_ST	0.001918	3.80865
HSA-MIR-200A_ST	0.002152	-3.75036
HSA-MIR-192-STAR_ST	0.002624	-3.65017
HSA-LET-7I_ST	0.002672	3.64095
HSA-MIR-1273D_ST	0.002979	3.58613
HSA-MIR-886-5P_ST	0.00386	3.45584
HSA-MIR-668_ST	0.003899	3.45073
HSA-MIR-720_ST	0.004687	3.35816
HSA-MIR-455-3P_ST	0.004732	3.35342
HSA-MIR-1913_ST	0.005026	-3.32311
HSA-MIR-3138_ST	0.005329	3.29363
HSA-MIR-612_ST	0.005871	3.245
HSA-MIR-378B_ST	0.006117	-3.22433
HSA-MIR-551B-STAR_ST	0.006151	3.22155
HSA-MIR-323B-3P_ST	0.006171	-3.21992
HSA-MIR-4264_ST	0.006326	3.20748
HSA-LET-7I-STAR_ST	0.0069	3.16375
HSA-MIR-3150_ST	0.007413	-3.12767
HSA-MIR-422A_ST	0.007568	-3.11726
HSA-MIR-611_ST	0.008903	-3.03545
HSA-MIR-3184_ST	0.009165	-3.02086
HSA-MIR-4284_ST	0.009501	-3.00265
HSA-MIR-129-STAR_ST	0.009561	-2.99952
HSA-MIR-24_ST	0.009626	2.99609
HSA-MIR-194_ST	0.010241	-2.96481
HSA-MIR-592_ST	0.010708	-2.94229
HSA-MIR-125B-1-STAR_ST	0.010884	2.93405
HSA-MIR-378-STAR_ST	0.01197	-2.88595
HSA-MIR-22_ST	0.012849	2.85004
HSA-MIR-141_ST	0.013291	-2.83287
HSA-MIR-99B_ST	0.013659	2.81903
HSA-MIR-378_ST	0.013924	-2.80928
HSA-MIR-200B-STAR_ST	0.014682	-2.78234
HSA-MIR-324-5P_ST	0.014912	2.77442
HSA-MIR-557_ST	0.014922	2.77408
HSA-MIR-548D-5P_ST	0.015454	2.75626
HSA-MIR-378C_ST	0.016928	-2.70982
HSA-MIR-563_ST	0.017347	-2.69733
HSA-MIR-766_ST	0.018117	2.67512
HSA-MIR-590-3P_ST	0.018907	-2.65329
HSA-MIR-483-3P_ST	0.018922	-2.6529
HSA-MIR-150_ST	0.019097	2.64818
HSA-MIR-4275_ST	0.020071	-2.62269
HSA-MIR-200B_ST	0.020078	-2.62249
HSA-MIR-194-STAR_ST	0.021107	-2.59683
HSA-MIR-125B_ST	0.021375	2.59034
HSA-MIR-3129_ST	0.021937	2.57701
HSA-MIR-223_ST	0.022038	2.57464
HSA-MIR-501-3P_ST	0.023182	2.54856
HSA-MIR-551A_ST	0.023324	-2.5454
HSA-MIR-3176_ST	0.024104	-2.52843
HSA-MIR-3121_ST	0.025013	-2.50929
HSA-MIR-28-3P_ST	0.025442	-2.5005
HSA-MIR-2277_ST	0.026864	-2.47233
HSA-MIR-23A_ST	0.027565	2.45895
HSA-MIR-3167_ST	0.028165	-2.44776
HSA-MIR-3159_ST	0.02889	-2.43454
HSA-MIR-651_ST	0.028909	-2.43419
HSA-MIR-1238_ST	0.029254	-2.42802
HSA-MIR-4298_ST	0.02962	-2.42154
HSA-MIR-609_ST	0.029625	2.42146
HSA-MIR-21-STAR_ST	0.029967	2.41547
HSA-MIR-365-STAR_ST	0.030413	2.40777
HSA-MIR-424-STAR_ST	0.031195	2.39451
HSA-MIR-4314_ST	0.03128	-2.39309
HSA-MIR-3074_ST	0.031463	-2.39004
HSA-MIR-1279_ST	0.031971	2.38167
HSA-MIR-551B_ST	0.032365	-2.37526
HSA-MIR-200C_ST	0.033246	-2.3612
HSA-MIR-596_ST	0.034684	-2.33898
HSA-MIR-375_ST	0.034692	-2.33886
HSA-MIR-629-STAR_ST	0.034696	2.33879
HSA-MIR-100-STAR_ST	0.036324	-2.31469
HSA-MIR-3130-5P_ST	0.036359	-2.31418
HSA-MIR-337-5P_ST	0.036523	-2.3118
HSA-MIR-105_ST	0.037114	2.30335
HSA-MIR-1470_ST	0.037263	-2.30123
HSA-MIR-193B-STAR_ST	0.037371	2.2997
HSA-MIR-361-3P_ST	0.037656	2.2957
HSA-MIR-144-STAR_ST	0.037733	-2.29462
HSA-MIR-1253_ST	0.038767	2.28034
HSA-MIR-553_ST	0.039097	2.27586
HSA-MIR-647_ST	0.039166	2.27493
HSA-MIR-106B-STAR_ST	0.039179	2.27476
HSA-MIR-139-3P_ST	0.041106	-2.24933
HSA-MIR-130B_ST	0.041997	2.23794
HSA-MIR-320E_ST	0.043156	-2.22348
HSA-MIR-1226_ST	0.043448	2.21989
HSA-MIR-30C_ST	0.044049	-2.21257
HSA-MIR-1179_ST	0.044676	2.20504
HSA-MIR-1910_ST	0.044919	-2.20215
HSA-MIR-103-2-STAR_ST	0.045755	-2.19231
HSA-MIR-205-STAR_ST	0.046934	-2.17871
HSA-MIR-628-3P_ST	0.047005	2.1779
HSA-MIR-27A-STAR_ST	0.04703	2.17762
HSA-MIR-34A_ST	0.04732	2.17433
HSA-MIR-617_ST	0.048666	2.1593
HSA-MIR-449B_ST	0.0488	2.15782
HSA-MIR-4301_ST	0.049574	2.14938
