# Supplementary material for: Functional Implications of MicroRNAs in Crohn’s Disease Revealed by Integrating MicroRNA and Messenger RNA Expression Profiling
Source: Int J Mol Sci. 2017 Jul 20;18(7):1580. doi: 10.3390/ijms18071580 (PMC5536068; doi:10.3390/ijms18071580)
Supplement: Supplementary file 1 [file ijms-18-01580-s001.zip › ijms-207430-supplementary/SupplementaryTable2_palmieri.xls]

## Sheet: Foglio1
Supplementary table 2: Canonical pathways differently co-expressed with miRNAs. Pathways in bold were both differently expressed (DE) and differently co-expressed (DC).
Pathways	KEGG_ALDOSTERONE_REGULATED_SODIUM_REABSORPTION	KEGG_TRYPTOPHAN_METABOLISM	REACTOME_RESPONSE_TO_ELEVATED_PLATELET_CYTOSOLIC_CA2_	REACTOME_HEMOSTASIS	REACTOME_PLATELET_ACTIVATION_SIGNALING_AND_AGGREGATION	KEGG_PATHWAYS_IN_CANCER	REACTOME_ALPHA_LINOLENIC_ACID_ALA_METABOLISM	KEGG_FATTY_ACID_METABOLISM	REACTOME_CELL_SURFACE_INTERACTIONS_AT_THE_VASCULAR_WALL	KEGG_PPAR_SIGNALING_PATHWAY	KEGG_RENAL_CELL_CARCINOMA	KEGG_BETA_ALANINE_METABOLISM	PID_NETRIN_PATHWAY	PID_FAK_PATHWAY	PID_ARF6_PATHWAY	KEGG_BLADDER_CANCER	BIOCARTA_RAC1_PATHWAY	PID_LYMPHANGIOGENESIS_PATHWAY	PID_INTEGRIN_A4B1_PATHWAY	KEGG_FC_GAMMA_R_MEDIATED_PHAGOCYTOSIS	KEGG_REGULATION_OF_ACTIN_CYTOSKELETON	KEGG_PROSTATE_CANCER	REACTOME_SIGNALING_BY_RHO_GTPASES	PID_INTEGRIN_A9B1_PATHWAY	PID_GLYPICAN_1PATHWAY	KEGG_LEUKOCYTE_TRANSENDOTHELIAL_MIGRATION	BIOCARTA_LAIR_PATHWAY	KEGG_VALINE_LEUCINE_AND_ISOLEUCINE_DEGRADATION	REACTOME_SIGNAL_ATTENUATION	PID_TOLL_ENDOGENOUS_PATHWAY	BIOCARTA_PTEN_PATHWAY	KEGG_NICOTINATE_AND_NICOTINAMIDE_METABOLISM	PID_RHOA_REG_PATHWAY	PID_FGF_PATHWAY	REACTOME_CELL_CELL_COMMUNICATION	BIOCARTA_IL5_PATHWAY	KEGG_MAPK_SIGNALING_PATHWAY	REACTOME_CTLA4_INHIBITORY_SIGNALING	PID_SHP2_PATHWAY	REACTOME_INTEGRIN_CELL_SURFACE_INTERACTIONS	REACTOME_MYD88_MAL_CASCADE_INITIATED_ON_PLASMA_MEMBRANE	PID_RET_PATHWAY	ST_ERK1_ERK2_MAPK_PATHWAY	PID_S1P_S1P3_PATHWAY	REACTOME_TIE2_SIGNALING	PID_TXA2PATHWAY	BIOCARTA_AT1R_PATHWAY	REACTOME_TOLL_RECEPTOR_CASCADES	KEGG_MTOR_SIGNALING_PATHWAY
DE p-values	0	0	0	0	0	0	0	0	0	0	0.001	0.001	0.001	0.001	0.001	0.001	0.001	0.002	0.002	0.002	0.002	0.002	0.003	0.003	0.004	0.004	0.004	0.004	0.005	0.005	0.005	0.006	0.006	0.007	0.008	0.008	0.008	0.008	0.009	0.01	0.01	0.011	0.012	0.012	0.012	0.013	0.013	0.014	0.014
DE FDR	0	0	0	0	0	0	0	0	0	0	0.02375	0.02375	0.02375	0.02375	0.02375	0.02375	0.02375	0.032439	0.032439	0.032439	0.032439	0.032439	0.039118	0.039118	0.045085	0.045085	0.045085	0.045085	0.048897	0.048897	0.048897	0.0532	0.0532	0.057117	0.060113	0.060113	0.060113	0.060113	0.063	0.065196	0.065196	0.07	0.072545	0.072545	0.072545	0.074526	0.074526	0.077027	0.077027
DC p-values	0.001	0.002	0.002	0.002	0.002	0.004	0.004	0.007	0.007	0.008	0	0.001	0.003	0.003	0.004	0.008	0.009	0.006	0.006	0.008	0.008	0.009	0.003	0.005	0.003	0.004	0.007	0.009	0.002	0.003	0.006	0.002	0.007	0.003	0	0.001	0.009	0.009	0.009	0.003	0.007	0	0	0	0.008	0.001	0.004	0	0.007
DC FDR	0.073889	0.078235	0.078235	0.078235	0.078235	0.091724	0.091724	0.109529	0.109529	0.111869	0	0.073889	0.090682	0.090682	0.091724	0.111869	0.111869	0.109529	0.109529	0.111869	0.111869	0.111869	0.090682	0.107258	0.090682	0.091724	0.109529	0.111869	0.078235	0.090682	0.109529	0.078235	0.109529	0.090682	0	0.073889	0.111869	0.111869	0.111869	0.090682	0.109529	0	0	0	0.111869	0.073889	0.091724	0	0.109529
number of DC miRNAs with P-value<= 0.01	15	12	14	24	20	30	40	15	26	6	35	11	29	28	35	22	22	25	9	10	19	17	28	14	31	14	16	23	18	16	20	27	23	50	25	24	15	27	12	17	12	30	27	23	26	33	19	24	32
DC miRNAs	HSA-MIR-17-STAR_ST	HSA-MIR-31_ST	HSA-MIR-21-STAR_ST	HSA-MIR-17-STAR_ST	HSA-MIR-17-STAR_ST	HSA-MIR-15A_ST	HSA-MIR-15A_ST	HSA-LET-7D-STAR_ST	HSA-MIR-17-STAR_ST	HSA-MIR-187_ST	HSA-MIR-15A_ST	HSA-MIR-15A_ST	HSA-MIR-15A_ST	HSA-MIR-15A_ST	HSA-MIR-15A_ST	HSA-MIR-17-STAR_ST	HSA-MIR-19B_ST	HSA-MIR-192_ST	HSA-MIR-27A_ST	HSA-MIR-17-STAR_ST	HSA-MIR-17-STAR_ST	HSA-MIR-17-STAR_ST	HSA-MIR-15A_ST	HSA-LET-7B-STAR_ST	HSA-MIR-17-STAR_ST	HSA-MIR-17-STAR_ST	HSA-MIR-17-STAR_ST	HSA-LET-7D-STAR_ST	HSA-MIR-17-STAR_ST	HSA-MIR-187_ST	HSA-MIR-17-STAR_ST	HSA-MIR-17-STAR_ST	HSA-MIR-17-STAR_ST	HSA-MIR-17-STAR_ST	HSA-MIR-15A_ST	HSA-MIR-21_ST	HSA-MIR-21-STAR_ST	HSA-MIR-15A_ST	HSA-MIR-32_ST	HSA-MIR-27A_ST	HSA-MIR-215_ST	HSA-MIR-15A_ST	HSA-MIR-17-STAR_ST	HSA-LET-7D_ST	HSA-MIR-22-STAR_ST	HSA-MIR-17-STAR_ST	HSA-MIR-24-2-STAR_ST	HSA-MIR-17-STAR_ST	HSA-MIR-15A_ST
	HSA-MIR-21_ST	HSA-MIR-148A-STAR_ST	HSA-MIR-31_ST	HSA-MIR-21_ST	HSA-MIR-21_ST	HSA-MIR-17-STAR_ST	HSA-MIR-21_ST	HSA-MIR-217_ST	HSA-MIR-23A_ST	HSA-MIR-126_ST	HSA-MIR-17-STAR_ST	HSA-MIR-217_ST	HSA-MIR-19B_ST	HSA-MIR-17-STAR_ST	HSA-MIR-17-STAR_ST	HSA-MIR-21_ST	HSA-MIR-21_ST	HSA-MIR-181A-2-STAR_ST	HSA-MIR-199B-3P_ST	HSA-MIR-21_ST	HSA-MIR-24-2-STAR_ST	HSA-MIR-21_ST	HSA-MIR-17-STAR_ST	HSA-MIR-16_ST	HSA-MIR-21_ST	HSA-MIR-21_ST	HSA-MIR-148A-STAR_ST	HSA-MIR-21_ST	HSA-MIR-212_ST	HSA-LET-7I-STAR_ST	HSA-MIR-19B_ST	HSA-MIR-19B_ST	HSA-MIR-19B_ST	HSA-MIR-21_ST	HSA-MIR-17-STAR_ST	HSA-MIR-22_ST	HSA-MIR-27A_ST	HSA-MIR-21_ST	HSA-MIR-148A-STAR_ST	HSA-MIR-31_ST	HSA-MIR-222_ST	HSA-MIR-16_ST	HSA-MIR-20A-STAR_ST	HSA-LET-7D-STAR_ST	HSA-MIR-27A_ST	HSA-MIR-21_ST	HSA-MIR-29A-STAR_ST	HSA-MIR-23A_ST	HSA-MIR-17-STAR_ST
	HSA-MIR-27A_ST	HSA-MIR-187_ST	HSA-MIR-200C-STAR_ST	HSA-MIR-187_ST	HSA-MIR-21-STAR_ST	HSA-MIR-21_ST	HSA-MIR-23A_ST	HSA-MIR-200C_ST	HSA-MIR-27A_ST	HSA-MIR-99B-STAR_ST	HSA-MIR-21_ST	HSA-MIR-126_ST	HSA-MIR-21_ST	HSA-MIR-21_ST	HSA-MIR-21_ST	HSA-MIR-31_ST	HSA-MIR-27A_ST	HSA-MIR-222_ST	HSA-MIR-99B-STAR_ST	HSA-MIR-27A_ST	HSA-MIR-26B_ST	HSA-MIR-98_ST	HSA-MIR-19B_ST	HSA-MIR-22_ST	HSA-MIR-23A_ST	HSA-MIR-27A_ST	HSA-MIR-199B-3P_ST	HSA-MIR-199B-3P_ST	HSA-MIR-99B-STAR_ST	HSA-MIR-140-5P_ST	HSA-MIR-21_ST	HSA-MIR-22-STAR_ST	HSA-MIR-21_ST	HSA-MIR-22-STAR_ST	HSA-MIR-20A-STAR_ST	HSA-MIR-24-2-STAR_ST	HSA-MIR-192-STAR_ST	HSA-MIR-23A_ST	HSA-MIR-10B-STAR_ST	HSA-MIR-212_ST	HSA-MIR-125B-1-STAR_ST	HSA-MIR-17-STAR_ST	HSA-MIR-21_ST	HSA-MIR-21_ST	HSA-MIR-100-STAR_ST	HSA-MIR-25_ST	HSA-MIR-182-STAR_ST	HSA-MIR-27A_ST	HSA-MIR-21_ST
	HSA-MIR-199A-3P_ST	HSA-MIR-126_ST	HSA-MIR-148B-STAR_ST	HSA-MIR-199B-3P_ST	HSA-MIR-24-2-STAR_ST	HSA-MIR-27A_ST	HSA-MIR-27A_ST	HSA-MIR-194-STAR_ST	HSA-MIR-31_ST	HSA-MIR-375_ST	HSA-MIR-22-STAR_ST	HSA-MIR-194-STAR_ST	HSA-MIR-24-2-STAR_ST	HSA-MIR-21-STAR_ST	HSA-MIR-21-STAR_ST	HSA-MIR-181C_ST	HSA-MIR-148A_ST	HSA-MIR-141_ST	HSA-MIR-302C_ST	HSA-MIR-126_ST	HSA-MIR-27A_ST	HSA-MIR-223_ST	HSA-MIR-21_ST	HSA-MIR-16-2-STAR_ST	HSA-MIR-199A-3P_ST	HSA-MIR-148A-STAR_ST	HSA-MIR-222_ST	HSA-MIR-181A-STAR_ST	HSA-MIR-362-5P_ST	HSA-MIR-149-STAR_ST	HSA-MIR-22-STAR_ST	HSA-MIR-27A_ST	HSA-MIR-27A_ST	HSA-MIR-24-2-STAR_ST	HSA-MIR-21_ST	HSA-MIR-26B_ST	HSA-MIR-199B-3P_ST	HSA-MIR-25_ST	HSA-MIR-187_ST	HSA-MIR-146A_ST	HSA-MIR-370_ST	HSA-MIR-21_ST	HSA-MIR-24-2-STAR_ST	HSA-MIR-27A_ST	HSA-MIR-148A_ST	HSA-MIR-27A_ST	HSA-MIR-200C_ST	HSA-MIR-199A-3P_ST	HSA-MIR-24-2-STAR_ST
	HSA-MIR-181B_ST	HSA-MIR-375_ST	HSA-MIR-486-3P_ST	HSA-LET-7I_ST	HSA-MIR-148A-STAR_ST	HSA-MIR-31_ST	HSA-MIR-29A-STAR_ST	HSA-MIR-375_ST	HSA-MIR-199B-3P_ST	HSA-MIR-1286_ST	HSA-MIR-24-2-STAR_ST	HSA-MIR-92B_ST	HSA-MIR-25_ST	HSA-MIR-22-STAR_ST	HSA-MIR-22-STAR_ST	HSA-MIR-199B-3P_ST	HSA-LET-7I_ST	HSA-MIR-146A_ST	HSA-MIR-148B-STAR_ST	HSA-MIR-200C_ST	HSA-MIR-148A-STAR_ST	HSA-MIR-363_ST	HSA-MIR-22-STAR_ST	HSA-MIR-148A-STAR_ST	HSA-MIR-199B-3P_ST	HSA-MIR-187_ST	HSA-LET-7I_ST	HSA-MIR-217_ST	HSA-MIR-370_ST	HSA-MIR-193A-3P_ST	HSA-MIR-24-2-STAR_ST	HSA-MIR-199A-3P_ST	HSA-MIR-192-STAR_ST	HSA-MIR-27A_ST	HSA-MIR-23A_ST	HSA-MIR-96-STAR_ST	HSA-MIR-194_ST	HSA-MIR-27A_ST	HSA-LET-7I_ST	HSA-MIR-363_ST	HSA-MIR-375_ST	HSA-MIR-21-STAR_ST	HSA-MIR-139-5P_ST	HSA-MIR-98_ST	HSA-MIR-199B-3P_ST	HSA-MIR-98_ST	HSA-MIR-372_ST	HSA-MIR-222_ST	HSA-MIR-27A_ST
	HSA-MIR-199B-5P_ST	HSA-MIR-335_ST	HSA-MIR-504_ST	HSA-MIR-125B_ST	HSA-MIR-187_ST	HSA-MIR-98_ST	HSA-MIR-199A-3P_ST	HSA-MIR-378-STAR_ST	HSA-MIR-222_ST	HSA-MIR-1299_ST	HSA-MIR-148A_ST	HSA-MIR-586_ST	HSA-MIR-29A-STAR_ST	HSA-MIR-23A_ST	HSA-MIR-23A_ST	HSA-MIR-106B_ST	HSA-MIR-9-STAR_ST	HSA-MIR-194_ST	HSA-MIR-452_ST	HSA-MIR-200A-STAR_ST	HSA-MIR-10B-STAR_ST	HSA-MIR-375_ST	HSA-MIR-23A_ST	HSA-MIR-139-3P_ST	HSA-MIR-212_ST	HSA-MIR-222_ST	HSA-MIR-9-STAR_ST	HSA-MIR-200B-STAR_ST	HSA-MIR-375_ST	HSA-MIR-484_ST	HSA-MIR-27A_ST	HSA-MIR-139-3P_ST	HSA-MIR-197_ST	HSA-MIR-192_ST	HSA-MIR-24-2-STAR_ST	HSA-MIR-139-3P_ST	HSA-MIR-99B-STAR_ST	HSA-MIR-199A-3P_ST	HSA-MIR-373-STAR_ST	HSA-MIR-378-STAR_ST	HSA-MIR-335-STAR_ST	HSA-MIR-22-STAR_ST	HSA-MIR-199B-3P_ST	HSA-MIR-199A-3P_ST	HSA-MIR-223_ST	HSA-MIR-199A-3P_ST	HSA-MIR-146B-3P_ST	HSA-MIR-125B-1-STAR_ST	HSA-MIR-199A-3P_ST
	HSA-LET-7I-STAR_ST	HSA-MIR-431_ST	HSA-MIR-455-3P_ST	HSA-MIR-99B-STAR_ST	HSA-MIR-199B-3P_ST	HSA-MIR-199A-3P_ST	HSA-MIR-148A_ST	HSA-MIR-378_ST	HSA-LET-7I_ST		HSA-MIR-199B-3P_ST	HSA-MIR-597_ST	HSA-MIR-30A_ST	HSA-MIR-24-2-STAR_ST	HSA-MIR-24_ST	HSA-MIR-373-STAR_ST	HSA-MIR-106B-STAR_ST	HSA-MIR-302D-STAR_ST	HSA-MIR-193B_ST	HSA-MIR-378_ST	HSA-MIR-187_ST	HSA-MIR-380_ST	HSA-MIR-24-2-STAR_ST	HSA-MIR-9-STAR_ST	HSA-MIR-223_ST	HSA-MIR-126_ST	HSA-MIR-126_ST	HSA-MIR-142-5P_ST	HSA-MIR-328_ST	HSA-MIR-486-3P_ST	HSA-MIR-139-5P_ST	HSA-MIR-10A_ST	HSA-MIR-199A-3P_ST	HSA-MIR-199A-3P_ST	HSA-MIR-25_ST	HSA-MIR-199B-5P_ST	HSA-MIR-373-STAR_ST	HSA-MIR-148A-STAR_ST	HSA-MIR-92B_ST	HSA-MIR-378_ST	HSA-MIR-484_ST	HSA-MIR-24-2-STAR_ST	HSA-MIR-218-1-STAR_ST	HSA-MIR-199B-3P_ST	HSA-LET-7I_ST	HSA-MIR-148A-STAR_ST	HSA-MIR-509-3P_ST	HSA-MIR-135A-STAR_ST	HSA-MIR-181C_ST
	HSA-MIR-126_ST	HSA-MIR-558_ST	HSA-MIR-623_ST	HSA-MIR-296-3P_ST	HSA-LET-7I_ST	HSA-MIR-199B-3P_ST	HSA-MIR-139-3P_ST	HSA-MIR-335_ST	HSA-MIR-125B_ST		HSA-MIR-210_ST	HSA-MIR-33B_ST	HSA-MIR-199A-3P_ST	HSA-MIR-25_ST	HSA-MIR-24-2-STAR_ST	HSA-MIR-375_ST	HSA-MIR-362-5P_ST	HSA-MIR-148B-STAR_ST	HSA-MIR-765_ST	HSA-MIR-331-5P_ST	HSA-MIR-200B-STAR_ST	HSA-MIR-146B-3P_ST	HSA-MIR-25_ST	HSA-MIR-130B_ST	HSA-LET-7I_ST	HSA-MIR-302D-STAR_ST	HSA-MIR-146A_ST	HSA-MIR-126_ST	HSA-MIR-520A-3P_ST	HSA-MIR-202_ST	HSA-MIR-10A-STAR_ST	HSA-MIR-181C_ST	HSA-MIR-10A_ST	HSA-MIR-148A-STAR_ST	HSA-MIR-27A_ST	HSA-MIR-222_ST	HSA-MIR-378-STAR_ST	HSA-MIR-148A_ST	HSA-MIR-621_ST	HSA-MIR-335_ST	HSA-MIR-486-3P_ST	HSA-MIR-29B_ST	HSA-MIR-223_ST	HSA-MIR-212_ST	HSA-LET-7I-STAR_ST	HSA-MIR-187_ST	HSA-MIR-612_ST	HSA-MIR-146A_ST	HSA-MIR-182-STAR_ST
	HSA-MIR-185_ST	HSA-MIR-574-5P_ST	HSA-MIR-661_ST	HSA-MIR-302D-STAR_ST	HSA-MIR-125B_ST	HSA-MIR-212_ST	HSA-MIR-181B_ST	HSA-MIR-422A_ST	HSA-MIR-146A_ST		HSA-MIR-218-2-STAR_ST	HSA-MIR-548F_ST	HSA-MIR-199B-3P_ST	HSA-MIR-27A_ST	HSA-MIR-27A_ST	HSA-MIR-323-5P_ST	HSA-MIR-331-5P_ST	HSA-MIR-335_ST	HSA-MIR-3194_ST	HSA-MIR-378C_ST	HSA-MIR-126_ST	HSA-MIR-615-3P_ST	HSA-MIR-27A_ST	HSA-MIR-20B_ST	HSA-MIR-125B_ST	HSA-MIR-335-STAR_ST	HSA-MIR-302D-STAR_ST	HSA-MIR-194-STAR_ST	HSA-MIR-623_ST	HSA-MIR-625_ST	HSA-MIR-181A-2-STAR_ST	HSA-MIR-223_ST	HSA-LET-7I_ST	HSA-MIR-199B-3P_ST	HSA-MIR-29A_ST	HSA-LET-7I_ST	HSA-MIR-378_ST	HSA-MIR-199B-3P_ST	HSA-MIR-769-3P_ST	HSA-MIR-424-STAR_ST	HSA-MIR-623_ST	HSA-MIR-199A-3P_ST	HSA-MIR-125B-1-STAR_ST	HSA-MIR-9-STAR_ST	HSA-MIR-128_ST	HSA-MIR-199B-3P_ST	HSA-MIR-644_ST	HSA-MIR-106B_ST	HSA-MIR-187_ST
	HSA-MIR-106B_ST	HSA-MIR-586_ST	HSA-MIR-920_ST	HSA-MIR-375_ST	HSA-MIR-126_ST	HSA-MIR-222_ST	HSA-MIR-199B-3P_ST	HSA-MIR-555_ST	HSA-MIR-363_ST		HSA-MIR-223_ST	HSA-MIR-3131_ST	HSA-MIR-218-1-STAR_ST	HSA-MIR-148A_ST	HSA-MIR-148A_ST	HSA-MIR-331-5P_ST	HSA-MIR-489_ST	HSA-MIR-424-STAR_ST		HSA-MIR-4253_ST	HSA-MIR-375_ST	HSA-MIR-675_ST	HSA-MIR-199A-3P_ST	HSA-MIR-568_ST	HSA-MIR-125B-1-STAR_ST	HSA-MIR-486-3P_ST	HSA-MIR-331-5P_ST	HSA-MIR-99B-STAR_ST	HSA-MIR-644_ST	HSA-MIR-1262_ST	HSA-MIR-223_ST	HSA-LET-7I-STAR_ST	HSA-MIR-126_ST	HSA-MIR-223_ST	HSA-MIR-222_ST	HSA-MIR-140-5P_ST	HSA-MIR-409-5P_ST	HSA-MIR-223_ST	HSA-MIR-3120_ST	HSA-MIR-486-3P_ST	HSA-MIR-625_ST	HSA-MIR-199B-3P_ST	HSA-MIR-194_ST	HSA-MIR-126_ST	HSA-MIR-372_ST	HSA-MIR-222_ST	HSA-MIR-658_ST	HSA-MIR-375_ST	HSA-MIR-199B-3P_ST
	HSA-MIR-548J_ST	HSA-MIR-1251_ST	HSA-MIR-936_ST	HSA-MIR-378-STAR_ST	HSA-MIR-146A_ST	HSA-LET-7I_ST	HSA-MIR-223_ST	HSA-MIR-33B_ST	HSA-MIR-302D-STAR_ST		HSA-LET-7I_ST	HSA-MIR-4268_ST	HSA-MIR-223_ST	HSA-MIR-199B-3P_ST	HSA-MIR-181C-STAR_ST	HSA-MIR-424-STAR_ST	HSA-MIR-202-STAR_ST	HSA-MIR-486-3P_ST			HSA-MIR-378-STAR_ST	HSA-MIR-708_ST	HSA-MIR-148A-STAR_ST	HSA-MIR-578_ST	HSA-MIR-146A_ST	HSA-MIR-494_ST	HSA-MIR-424-STAR_ST	HSA-MIR-375_ST	HSA-MIR-658_ST	HSA-MIR-1268_ST	HSA-MIR-200A-STAR_ST	HSA-MIR-363_ST	HSA-MIR-194-STAR_ST	HSA-LET-7I_ST	HSA-LET-7I_ST	HSA-MIR-9-STAR_ST	HSA-MIR-675_ST	HSA-LET-7I_ST	HSA-MIR-4269_ST	HSA-MIR-623_ST	HSA-MIR-766_ST	HSA-LET-7I_ST	HSA-MIR-106B-STAR_ST	HSA-MIR-146A_ST	HSA-MIR-323-5P_ST	HSA-MIR-126_ST	HSA-MIR-765_ST	HSA-MIR-378-STAR_ST	HSA-MIR-218-1-STAR_ST
	HSA-MIR-1257_ST	HSA-MIR-3131_ST	HSA-MIR-1274B_ST	HSA-MIR-378_ST	HSA-MIR-302D-STAR_ST	HSA-MIR-126_ST	HSA-LET-7I-STAR_ST	HSA-MIR-645_ST	HSA-MIR-375_ST		HSA-LET-7I-STAR_ST		HSA-MIR-126_ST	HSA-MIR-223_ST	HSA-MIR-199B-3P_ST	HSA-MIR-486-3P_ST	HSA-MIR-944_ST	HSA-MIR-193B_ST			HSA-MIR-378_ST	HSA-MIR-1231_ST	HSA-MIR-148A_ST	HSA-MIR-645_ST	HSA-MIR-155_ST	HSA-MIR-623_ST	HSA-MIR-484_ST	HSA-MIR-378-STAR_ST	HSA-MIR-765_ST	HSA-MIR-3141_ST	HSA-MIR-200A_ST	HSA-MIR-330-5P_ST	HSA-MIR-302D-STAR_ST	HSA-LET-7I-STAR_ST	HSA-MIR-130A_ST	HSA-MIR-126_ST	HSA-MIR-933_ST	HSA-MIR-30B-STAR_ST	HSA-MIR-4284_ST	HSA-MIR-1226-STAR_ST	HSA-MIR-3194_ST	HSA-LET-7I-STAR_ST	HSA-MIR-362-5P_ST	HSA-MIR-150_ST	HSA-MIR-424-STAR_ST	HSA-MIR-146A_ST	HSA-MIR-708_ST	HSA-MIR-378_ST	HSA-MIR-130A_ST
	HSA-MIR-1973_ST		HSA-MIR-3188_ST	HSA-MIR-323-5P_ST	HSA-MIR-375_ST	HSA-MIR-363_ST	HSA-MIR-125B_ST	HSA-MIR-3131_ST	HSA-MIR-378_ST		HSA-MIR-128_ST		HSA-MIR-130B-STAR_ST	HSA-LET-7I_ST	HSA-MIR-181A-STAR_ST	HSA-MIR-491-5P_ST	HSA-MIR-548J_ST	HSA-MIR-552_ST			HSA-MIR-422A_ST	HSA-MIR-1274B_ST	HSA-LET-7I_ST	HSA-MIR-769-3P_ST	HSA-MIR-296-3P_ST	HSA-MIR-3131_ST	HSA-MIR-503_ST	HSA-MIR-335-STAR_ST	HSA-MIR-665_ST	HSA-MIR-3065-5P_ST	HSA-MIR-151-3P_ST	HSA-MIR-331-5P_ST	HSA-MIR-378-STAR_ST	HSA-MIR-125B_ST	HSA-MIR-126_ST	HSA-MIR-34B-STAR_ST	HSA-MIR-3134_ST	HSA-MIR-125B_ST		HSA-MIR-1276_ST		HSA-MIR-128_ST	HSA-MIR-374A_ST	HSA-MIR-363_ST	HSA-MIR-409-5P_ST	HSA-MIR-296-3P_ST	HSA-MIR-208B_ST	HSA-MIR-151-5P_ST	HSA-MIR-126_ST
	HSA-MIR-3123_ST		HSA-MIR-4326_ST	HSA-MIR-331-5P_ST	HSA-MIR-378_ST	HSA-MIR-378_ST	HSA-MIR-143-STAR_ST	HSA-MIR-3194_ST	HSA-MIR-331-5P_ST		HSA-MIR-126_ST		HSA-MIR-30E-STAR_ST	HSA-LET-7I-STAR_ST	HSA-MIR-222_ST	HSA-MIR-146B-5P_ST	HSA-MIR-1285_ST	HSA-MIR-621_ST			HSA-MIR-431_ST	HSA-MIR-1281_ST	HSA-LET-7I-STAR_ST	HSA-MIR-3177_ST	HSA-MIR-363_ST	HSA-MIR-378C_ST	HSA-MIR-555_ST	HSA-MIR-422A_ST	HSA-MIR-1273_ST	HSA-MIR-3191_ST	HSA-MIR-20B_ST	HSA-MIR-335-STAR_ST	HSA-MIR-378_ST	HSA-MIR-125B-1-STAR_ST	HSA-MIR-146A_ST	HSA-MIR-331-5P_ST	HSA-MIR-3194_ST	HSA-MIR-126_ST		HSA-MIR-1274B_ST		HSA-MIR-370_ST	HSA-MIR-375_ST	HSA-MIR-302D-STAR_ST	HSA-MIR-486-3P_ST	HSA-MIR-363_ST	HSA-MIR-944_ST	HSA-MIR-335-STAR_ST	HSA-MIR-146A_ST
	HSA-MIR-4287_ST			HSA-MIR-335_ST	HSA-MIR-331-5P_ST	HSA-MIR-323-5P_ST	HSA-MIR-126_ST	HSA-MIR-378C_ST	HSA-MIR-422A_ST		HSA-MIR-146A_ST		HSA-MIR-20B_ST	HSA-MIR-140-3P_ST	HSA-MIR-223_ST	HSA-MIR-503_ST	HSA-MIR-1257_ST	HSA-MIR-632_ST			HSA-MIR-484_ST	HSA-MIR-1825_ST	HSA-MIR-125B_ST		HSA-MIR-375_ST		HSA-MIR-609_ST	HSA-MIR-424-STAR_ST	HSA-MIR-1252_ST	HSA-MIR-2355_ST	HSA-MIR-501-5P_ST	HSA-MIR-431_ST	HSA-MIR-151-5P_ST	HSA-MIR-130A_ST	HSA-MIR-194-STAR_ST	HSA-MIR-424-STAR_ST	HSA-MIR-4253_ST	HSA-MIR-146A_ST		HSA-MIR-1915-STAR_ST		HSA-MIR-371-5P_ST	HSA-MIR-378-STAR_ST	HSA-MIR-335_ST	HSA-MIR-496_ST	HSA-MIR-302D-STAR_ST	HSA-MIR-1231_ST	HSA-MIR-484_ST	HSA-MIR-194-STAR_ST
				HSA-MIR-335-STAR_ST	HSA-MIR-486-3P_ST	HSA-MIR-331-5P_ST	HSA-MIR-146A_ST		HSA-MIR-424-STAR_ST		HSA-MIR-149_ST		HSA-MIR-449A_ST	HSA-MIR-126_ST	HSA-LET-7I_ST	HSA-MIR-92B_ST	HSA-MIR-1259_ST	HSA-MIR-657_ST			HSA-MIR-657_ST	HSA-MIR-3133_ST	HSA-MIR-130A_ST		HSA-MIR-378-STAR_ST		HSA-MIR-3120_ST	HSA-MIR-586_ST	HSA-MIR-3157_ST	HSA-MIR-4284_ST	HSA-MIR-619_ST	HSA-MIR-486-3P_ST	HSA-MIR-331-5P_ST	HSA-MIR-126_ST	HSA-MIR-378_ST	HSA-MIR-146B-3P_ST		HSA-MIR-194-STAR_ST		HSA-MIR-3131_ST		HSA-MIR-331-3P_ST	HSA-MIR-331-3P_ST	HSA-MIR-335-STAR_ST	HSA-MIR-181D_ST	HSA-MIR-373-STAR_ST	HSA-MIR-1285_ST	HSA-MIR-146B-5P_ST	HSA-MIR-331-5P_ST
				HSA-MIR-486-3P_ST	HSA-MIR-497_ST	HSA-MIR-335_ST	HSA-MIR-200C_ST		HSA-MIR-486-3P_ST		HSA-MIR-363_ST		HSA-MIR-495_ST	HSA-MIR-146A_ST	HSA-LET-7I-STAR_ST	HSA-MIR-675_ST	HSA-MIR-1280_ST	HSA-MIR-769-3P_ST			HSA-MIR-1226-STAR_ST	HSA-MIR-4321_ST	HSA-MIR-126_ST		HSA-MIR-378_ST			HSA-MIR-33B_ST	HSA-MIR-378C_ST		HSA-MIR-708_ST	HSA-MIR-670_ST	HSA-MIR-335-STAR_ST	HSA-MIR-146A_ST	HSA-MIR-331-5P_ST	HSA-MIR-504_ST		HSA-MIR-378_ST		HSA-MIR-378C_ST		HSA-MIR-20B_ST	HSA-MIR-324-5P_ST	HSA-MIR-92B_ST	HSA-MIR-555_ST	HSA-MIR-375_ST	HSA-MIR-1254_ST	HSA-MIR-202_ST	HSA-MIR-335-STAR_ST
				HSA-MIR-146B-5P_ST	HSA-MIR-623_ST	HSA-MIR-431_ST	HSA-MIR-194-STAR_ST		HSA-MIR-146B-5P_ST		HSA-MIR-378_ST		HSA-MIR-503_ST	HSA-MIR-323-5P_ST	HSA-MIR-140-3P_ST	HSA-MIR-1292_ST	HSA-MIR-1973_ST	HSA-MIR-941_ST			HSA-MIR-3133_ST		HSA-MIR-194-STAR_ST		HSA-MIR-331-5P_ST			HSA-MIR-1286_ST	HSA-MIR-4251_ST		HSA-MIR-2114_ST	HSA-MIR-1299_ST	HSA-MIR-539_ST	HSA-MIR-194_ST	HSA-MIR-518D-5P_ST	HSA-MIR-92B_ST		HSA-MIR-422A_ST				HSA-MIR-146B-5P_ST	HSA-MIR-409-5P_ST	HSA-MIR-558_ST	HSA-MIR-644_ST	HSA-MIR-378-STAR_ST	HSA-MIR-2277_ST	HSA-MIR-494_ST	HSA-MIR-20B_ST
				HSA-MIR-503_ST	HSA-MIR-3194_ST	HSA-MIR-503_ST	HSA-MIR-363_ST		HSA-MIR-503_ST		HSA-MIR-331-5P_ST		HSA-MIR-92B_ST	HSA-MIR-486-3P_ST	HSA-MIR-146A_ST	HSA-MIR-3131_ST	HSA-MIR-3120_ST	HSA-MIR-663B_ST			HSA-MIR-378C_ST		HSA-MIR-302D-STAR_ST		HSA-MIR-335_ST			HSA-MIR-548F_ST			HSA-MIR-3189_ST	HSA-MIR-1262_ST	HSA-MIR-623_ST	HSA-MIR-200A-STAR_ST	HSA-MIR-92B_ST	HSA-MIR-573_ST		HSA-MIR-146B-5P_ST				HSA-MIR-520A-3P_ST	HSA-MIR-146B-5P_ST	HSA-MIR-574-5P_ST	HSA-MIR-886-3P_ST	HSA-MIR-378_ST	HSA-MIR-3192_ST	HSA-MIR-497_ST	HSA-MIR-431_ST
				HSA-MIR-455-3P_ST	HSA-MIR-378C_ST	HSA-MIR-92B_ST	HSA-MIR-378_ST		HSA-MIR-455-3P_ST		HSA-MIR-422A_ST		HSA-MIR-589-STAR_ST	HSA-MIR-503_ST	HSA-MIR-34C-5P_ST	HSA-MIR-3144-3P_ST	HSA-MIR-3143_ST	HSA-MIR-1276_ST					HSA-MIR-378_ST		HSA-MIR-422A_ST			HSA-MIR-1251_ST			HSA-MIR-4328_ST	HSA-MIR-1292_ST	HSA-MIR-3126-3P_ST	HSA-MIR-200A_ST	HSA-MIR-658_ST	HSA-MIR-574-5P_ST		HSA-MIR-558_ST				HSA-MIR-503_ST	HSA-MIR-518D-5P_ST	HSA-MIR-1227_ST	HSA-MIR-1254_ST	HSA-MIR-323-5P_ST		HSA-MIR-623_ST	HSA-MIR-491-5P_ST
				HSA-MIR-623_ST		HSA-MIR-555_ST	HSA-MIR-331-5P_ST		HSA-MIR-555_ST		HSA-MIR-146B-5P_ST		HSA-MIR-658_ST	HSA-MIR-92B_ST	HSA-MIR-99B-STAR_ST	HSA-MIR-3194_ST	HSA-MIR-3155_ST	HSA-MIR-3123_ST					HSA-MIR-331-5P_ST		HSA-MIR-486-3P_ST			HSA-MIR-1292_ST				HSA-MIR-1826_ST	HSA-MIR-3189_ST	HSA-MIR-361-5P_ST	HSA-MIR-548J_ST	HSA-MIR-660_ST		HSA-MIR-586_ST				HSA-MIR-552_ST	HSA-MIR-503_ST	HSA-MIR-320D_ST	HSA-MIR-1276_ST	HSA-MIR-331-5P_ST		HSA-MIR-625_ST	HSA-MIR-146B-5P_ST
				HSA-MIR-675_ST		HSA-MIR-936_ST	HSA-MIR-335_ST		HSA-MIR-623_ST		HSA-MIR-193B-STAR_ST		HSA-MIR-421_ST	HSA-MIR-589-STAR_ST	HSA-MIR-302C-STAR_ST	HSA-MIR-4321_ST	HSA-MIR-4269_ST	HSA-MIR-3126-3P_ST					HSA-MIR-486-3P_ST		HSA-MIR-146B-5P_ST			HSA-MIR-3131_ST				HSA-MIR-3138_ST	HSA-MIR-378C_ST	HSA-MIR-363_ST	HSA-MIR-1254_ST	HSA-MIR-766_ST		HSA-MIR-658_ST				HSA-MIR-597_ST	HSA-MIR-765_ST	HSA-MIR-1915-STAR_ST	HSA-MIR-1274B_ST	HSA-MIR-335-STAR_ST		HSA-MIR-1973_ST	HSA-MIR-202-STAR_ST
				HSA-MIR-3131_ST		HSA-MIR-1226-STAR_ST	HSA-MIR-133B_ST		HSA-MIR-675_ST		HSA-MIR-520E_ST		HSA-MIR-1285_ST	HSA-MIR-628-3P_ST	HSA-MIR-302D-STAR_ST			HSA-MIR-3131_ST					HSA-MIR-503_ST		HSA-MIR-503_ST			HSA-MIR-4253_ST				HSA-MIR-3188_ST	HSA-MIR-4267_ST	HSA-MIR-302D-STAR_ST	HSA-MIR-1324_ST	HSA-MIR-4315_ST		HSA-MIR-708_ST				HSA-MIR-628-3P_ST	HSA-MIR-941_ST	HSA-MIR-3201_ST	HSA-MIR-1972_ST	HSA-MIR-422A_ST		HSA-MIR-3194_ST	HSA-MIR-181D_ST
				HSA-MIR-378C_ST		HSA-MIR-1245_ST	HSA-MIR-425-STAR_ST		HSA-MIR-3131_ST		HSA-MIR-503_ST		HSA-MIR-1268_ST	HSA-MIR-421_ST	HSA-MIR-331-5P_ST			HSA-MIR-4257_ST					HSA-MIR-92B_ST		HSA-MIR-555_ST							HSA-MIR-3190-3P_ST		HSA-MIR-373-STAR_ST	HSA-MIR-378C_ST	HSA-MIR-4269_ST		HSA-MIR-548G_ST				HSA-MIR-629-STAR_ST	HSA-MIR-1225-5P_ST		HSA-MIR-4321_ST	HSA-MIR-486-3P_ST		HSA-MIR-378C_ST	HSA-MIR-92B_ST
						HSA-MIR-1274B_ST	HSA-MIR-431_ST		HSA-MIR-378C_ST		HSA-MIR-555_ST		HSA-MIR-3138_ST	HSA-MIR-1226-STAR_ST	HSA-MIR-335_ST			HSA-MIR-4284_ST					HSA-MIR-558_ST		HSA-MIR-586_ST							HSA-MIR-3194_ST		HSA-MIR-375_ST	HSA-MIR-4253_ST			HSA-MIR-3138_ST				HSA-MIR-658_ST	HSA-MIR-514B-3P_ST		HSA-MIR-2355_ST	HSA-MIR-494_ST			HSA-MIR-556-3P_ST
						HSA-MIR-1281_ST	HSA-MIR-451_ST		HSA-MIR-4269_ST		HSA-MIR-550-STAR_ST		HSA-MIR-3142_ST	HSA-MIR-1274B_ST	HSA-MIR-424-STAR_ST								HSA-MIR-623_ST		HSA-MIR-623_ST							HSA-MIR-2355_ST		HSA-MIR-378-STAR_ST				HSA-MIR-3155_ST				HSA-MIR-765_ST	HSA-MIR-4321_ST		HSA-MIR-4269_ST	HSA-MIR-455-3P_ST			HSA-MIR-604_ST
						HSA-MIR-1292_ST	HSA-MIR-409-5P_ST				HSA-MIR-628-3P_ST		HSA-MIR-3155_ST	HSA-MIR-1973_ST	HSA-MIR-146B-3P_ST								HSA-MIR-378C_ST		HSA-MIR-675_ST							HSA-MIR-4287_ST		HSA-MIR-378_ST				HSA-MIR-378C_ST				HSA-MIR-708_ST	HSA-MIR-4284_ST			HSA-MIR-586_ST			HSA-MIR-623_ST
						HSA-MIR-3131_ST	HSA-MIR-486-3P_ST				HSA-MIR-641_ST		HSA-MIR-3181_ST	HSA-MIR-3194_ST	HSA-MIR-503_ST								HSA-MIR-4253_ST		HSA-MIR-1972_ST									HSA-MIR-323-5P_ST								HSA-MIR-2277_ST				HSA-MIR-623_ST			HSA-MIR-632_ST
						HSA-MIR-378C_ST	HSA-MIR-146B-5P_ST				HSA-MIR-769-3P_ST		HSA-MIR-4311_ST		HSA-MIR-625_ST										HSA-MIR-3188_ST									HSA-MIR-331-5P_ST								HSA-MIR-3126-3P_ST				HSA-MIR-548G_ST			HSA-MIR-708_ST
						HSA-MIR-4321_ST	HSA-MIR-181D_ST				HSA-MIR-708_ST				HSA-MIR-766_ST										HSA-MIR-378C_ST									HSA-MIR-422A_ST								HSA-MIR-3157_ST				HSA-MIR-1292_ST			HSA-MIR-1973_ST
							HSA-MIR-661_ST				HSA-MIR-3131_ST				HSA-MIR-920_ST										HSA-MIR-4269_ST									HSA-MIR-146B-5P_ST												HSA-MIR-1973_ST			HSA-MIR-3194_ST
							HSA-MIR-658_ST				HSA-MIR-3133_ST				HSA-MIR-1184_ST																			HSA-MIR-193B-STAR_ST												HSA-MIR-3131_ST			HSA-MIR-4321_ST
							HSA-MIR-708_ST				HSA-MIR-3177_ST				HSA-MIR-1254_ST																			HSA-MIR-193B_ST												HSA-MIR-378C_ST
							HSA-MIR-320D_ST				HSA-MIR-378C_ST				HSA-MIR-2110_ST																			HSA-MIR-455-3P_ST
							HSA-MIR-2110_ST				HSA-MIR-4321_ST				HSA-MIR-548U_ST																			HSA-MIR-552_ST
							HSA-MIR-3131_ST																											HSA-MIR-623_ST
							HSA-MIR-3155_ST																											HSA-MIR-650_ST
							HSA-MIR-3194_ST																											HSA-MIR-661_ST
							HSA-MIR-378C_ST																											HSA-MIR-657_ST
							HSA-MIR-4321_ST																											HSA-MIR-936_ST
																																		HSA-MIR-548J_ST
																																		HSA-MIR-1281_ST
																																		HSA-MIR-1292_ST
																																		HSA-MIR-1915-STAR_ST
																																		HSA-MIR-3126-3P_ST
																																		HSA-MIR-3131_ST
																																		HSA-MIR-3194_ST
																																		HSA-MIR-378C_ST
																																		HSA-MIR-4269_ST
																																		HSA-MIR-4284_ST
[truncated: 65 more columns]
