# Supplementary material for: Functional Implications of MicroRNAs in Crohn’s Disease Revealed by Integrating MicroRNA and Messenger RNA Expression Profiling
Source: Int J Mol Sci. 2017 Jul 20;18(7):1580. doi: 10.3390/ijms18071580 (PMC5536068; doi:10.3390/ijms18071580)
Supplement: Supplementary file 1 [file ijms-18-01580-s001.zip › ijms-207430-supplementary/SupplementaryTable3_palmieri.xls]

## Sheet: Foglio1
Supplementary table 3: Gene Ontology pathways differently co-expressed with miRNAs. Pathways in bold were both differently expressed (DE) and differently co-expressed (DC).
Pathways	RESPONSE_TO_CHEMICAL_STIMULUS	INTRACELLULAR_SIGNALING_CASCADE	ENZYME_REGULATOR_ACTIVITY	SIGNAL_TRANSDUCTION	REGULATION_OF_SIGNAL_TRANSDUCTION	CATION_BINDING	PROTEIN_KINASE_CASCADE	LEADING_EDGE	RESPONSE_TO_STRESS	CELL_MIGRATION	RESPONSE_TO_WOUNDING	RESPIRATORY_GASEOUS_EXCHANGE	CYSTEINE_TYPE_ENDOPEPTIDASE_ACTIVITY	INFLAMMATORY_RESPONSE	HYDROGEN_ION_TRANSMEMBRANE_TRANSPORTER_ACTIVITY	CELLULAR_LIPID_CATABOLIC_PROCESS	RESPONSE_TO_EXTERNAL_STIMULUS	LIPID_METABOLIC_PROCESS	GTPASE_REGULATOR_ACTIVITY	GENERATION_OF_PRECURSOR_METABOLITES_AND_ENERGY	CALCIUM_MEDIATED_SIGNALING	PLASMA_MEMBRANE	POSITIVE_REGULATION_OF_SIGNAL_TRANSDUCTION	MEMBRANE_PART	ENDOPEPTIDASE_ACTIVITY	FATTY_ACID_OXIDATION	CARBON_OXYGEN_LYASE_ACTIVITY	GTPASE_ACTIVATOR_ACTIVITY	MEMBRANE	POSITIVE_REGULATION_OF_MAP_KINASE_ACTIVITY	RESPONSE_TO_OXIDATIVE_STRESS	TRANSMEMBRANE_RECEPTOR_PROTEIN_TYROSINE_KINASE_SIGNALING_PATHWAY	SMALL_GTPASE_MEDIATED_SIGNAL_TRANSDUCTION	DEFENSE_RESPONSE	RHO_GTPASE_ACTIVATOR_ACTIVITY	EPITHELIAL_TO_MESENCHYMAL_TRANSITION	MONOVALENT_INORGANIC_CATION_TRANSMEMBRANE_TRANSPORTER_ACTIVITY	EPIDERMAL_GROWTH_FACTOR_RECEPTOR_SIGNALING_PATHWAY	CARBOXYLIC_ACID_TRANSPORT	CELL_SURFACE_RECEPTOR_LINKED_SIGNAL_TRANSDUCTION_GO_0007166	HYDRO_LYASE_ACTIVITY	ORGANIC_ACID_TRANSPORT	LIPID_CATABOLIC_PROCESS	ENZYME_LINKED_RECEPTOR_PROTEIN_SIGNALING_PATHWAY	PLASMA_MEMBRANE_PART	INTERLEUKIN_BINDING	ACTIN_FILAMENT_BINDING	I_KAPPAB_KINASE_NF_KAPPAB_CASCADE	INTERLEUKIN_RECEPTOR_ACTIVITY
DE P-values	0	0	0	0.001	0.001	0.001	0.001	0.001	0.002	0.002	0.002	0.002	0.002	0.002	0.003	0.003	0.003	0.003	0.003	0.004	0.004	0.004	0.004	0.004	0.004	0.004	0.004	0.005	0.005	0.005	0.005	0.005	0.005	0.005	0.005	0.005	0.006	0.006	0.006	0.007	0.007	0.007	0.008	0.008	0.009	0.009	0.009	0.009	0.01
DE FDR	0	0	0	0.025069	0.025069	0.025069	0.025069	0.025069	0.03681	0.03681	0.03681	0.03681	0.03681	0.03681	0.045438	0.045438	0.045438	0.045438	0.045438	0.050138	0.050138	0.050138	0.050138	0.050138	0.050138	0.050138	0.050138	0.054254	0.054254	0.054254	0.054254	0.054254	0.054254	0.054254	0.054254	0.054254	0.059753	0.059753	0.059753	0.066091	0.066091	0.066091	0.070927	0.070927	0.076976	0.076976	0.076976	0.076976	0.080331
DC P-values	0.002	0.002	0.002	0.001	0.002	0.006	0.008	0.01	0.002	0.003	0.004	0.008	0.008	0.01	0	0.004	0.004	0.005	0.007	0	0.002	0.003	0.003	0.006	0.006	0.009	0.01	0.002	0.003	0.003	0.005	0.005	0.005	0.006	0.007	0.008	0	0.004	0.005	0.003	0.003	0.004	0.001	0.008	0.005	0.005	0.007	0.008	0
DC FDR	0.059347	0.059347	0.059347	0.046903	0.059347	0.079309	0.086163	0.095658	0.059347	0.068156	0.07362	0.086163	0.086163	0.095658	0	0.07362	0.07362	0.075729	0.084817	0	0.059347	0.068156	0.068156	0.079309	0.079309	0.092809	0.095658	0.059347	0.068156	0.068156	0.075729	0.075729	0.075729	0.079309	0.084817	0.086163	0	0.07362	0.075729	0.068156	0.068156	0.07362	0.046903	0.086163	0.075729	0.075729	0.084817	0.086163	0
number of DC miRNAs with P-value<= 0.01	26	28	36	41	42	25	18	27	25	19	37	22	26	35	41	16	38	20	29	23	14	33	23	45	46	13	36	30	40	23	38	16	21	18	28	25	53	27	30	36	40	33	15	21	27	10	34	21	17
DC miRNAs	HSA-LET-7B-STAR_ST	HSA-MIR-17-STAR_ST	HSA-MIR-17-STAR_ST	HSA-MIR-17-STAR_ST	HSA-MIR-15A_ST	HSA-MIR-21_ST	HSA-MIR-17-STAR_ST	HSA-MIR-17-STAR_ST	HSA-MIR-17-STAR_ST	HSA-MIR-15A_ST	HSA-MIR-17-STAR_ST	HSA-MIR-21-STAR_ST	HSA-LET-7E-STAR_ST	HSA-MIR-15A_ST	HSA-LET-7D-STAR_ST	HSA-MIR-22_ST	HSA-MIR-17-STAR_ST	HSA-MIR-187_ST	HSA-MIR-17-STAR_ST	HSA-LET-7D-STAR_ST	HSA-MIR-148A-STAR_ST	HSA-MIR-17-STAR_ST	HSA-MIR-15A_ST	HSA-MIR-17-STAR_ST	HSA-MIR-15A_ST	HSA-MIR-21-STAR_ST	HSA-LET-7D_ST	HSA-MIR-17-STAR_ST	HSA-LET-7D-STAR_ST	HSA-MIR-17-STAR_ST	HSA-MIR-15A_ST	HSA-MIR-21_ST	HSA-LET-7A-STAR_ST	HSA-LET-7E-STAR_ST	HSA-MIR-27A_ST	HSA-MIR-31_ST	HSA-MIR-15A_ST	HSA-MIR-17-STAR_ST	HSA-MIR-17-STAR_ST	HSA-MIR-17-STAR_ST	HSA-LET-7D_ST	HSA-MIR-17-STAR_ST	HSA-MIR-22_ST	HSA-MIR-17-STAR_ST	HSA-MIR-17-STAR_ST	HSA-MIR-23A_ST	HSA-MIR-15A_ST	HSA-MIR-17-STAR_ST	HSA-MIR-23A_ST
	HSA-MIR-17-STAR_ST	HSA-MIR-21_ST	HSA-MIR-19B_ST	HSA-MIR-21_ST	HSA-MIR-17-STAR_ST	HSA-MIR-22-STAR_ST	HSA-MIR-21_ST	HSA-MIR-23A_ST	HSA-MIR-21_ST	HSA-MIR-21_ST	HSA-MIR-22-STAR_ST	HSA-MIR-24-2-STAR_ST	HSA-MIR-17-STAR_ST	HSA-MIR-17-STAR_ST	HSA-MIR-15A_ST	HSA-MIR-187_ST	HSA-MIR-21_ST	HSA-MIR-200C_ST	HSA-MIR-21-STAR_ST	HSA-MIR-17-STAR_ST	HSA-MIR-126_ST	HSA-MIR-21_ST	HSA-MIR-17-STAR_ST	HSA-MIR-21_ST	HSA-MIR-17-STAR_ST	HSA-MIR-187_ST	HSA-MIR-17-STAR_ST	HSA-MIR-22-STAR_ST	HSA-MIR-17-STAR_ST	HSA-MIR-21-STAR_ST	HSA-MIR-17-STAR_ST	HSA-MIR-21-STAR_ST	HSA-MIR-17-STAR_ST	HSA-MIR-17-STAR_ST	HSA-MIR-29A-STAR_ST	HSA-LET-7I_ST	HSA-MIR-16_ST	HSA-MIR-21-STAR_ST	HSA-MIR-23A_ST	HSA-MIR-23A_ST	HSA-MIR-15A_ST	HSA-MIR-23A_ST	HSA-MIR-187_ST	HSA-MIR-21-STAR_ST	HSA-MIR-23A_ST	HSA-MIR-148A-STAR_ST	HSA-MIR-21_ST	HSA-MIR-21-STAR_ST	HSA-MIR-148A-STAR_ST
	HSA-MIR-23A_ST	HSA-MIR-23A_ST	HSA-MIR-21_ST	HSA-MIR-22-STAR_ST	HSA-MIR-21_ST	HSA-MIR-23A_ST	HSA-MIR-21-STAR_ST	HSA-MIR-26B_ST	HSA-MIR-22-STAR_ST	HSA-MIR-212_ST	HSA-MIR-22_ST	HSA-MIR-27A_ST	HSA-MIR-21-STAR_ST	HSA-MIR-18A_ST	HSA-MIR-16_ST	HSA-MIR-221-STAR_ST	HSA-MIR-22-STAR_ST	HSA-MIR-200A-STAR_ST	HSA-MIR-27A_ST	HSA-MIR-18A_ST	HSA-MIR-146A_ST	HSA-MIR-23A_ST	HSA-MIR-21_ST	HSA-MIR-21-STAR_ST	HSA-MIR-20A_ST	HSA-MIR-222_ST	HSA-MIR-18A_ST	HSA-MIR-27A_ST	HSA-MIR-21_ST	HSA-MIR-181C_ST	HSA-MIR-25_ST	HSA-MIR-27A_ST	HSA-MIR-192-STAR_ST	HSA-MIR-21_ST	HSA-MIR-192-STAR_ST	HSA-MIR-124_ST	HSA-MIR-17-STAR_ST	HSA-MIR-23A_ST	HSA-MIR-27A_ST	HSA-MIR-148A-STAR_ST	HSA-MIR-16_ST	HSA-MIR-27A_ST	HSA-MIR-221-STAR_ST	HSA-MIR-23A_ST	HSA-MIR-27A_ST	HSA-MIR-222_ST	HSA-MIR-23A_ST	HSA-MIR-22_ST	HSA-MIR-139-3P_ST
	HSA-MIR-24-2-STAR_ST	HSA-MIR-27A_ST	HSA-MIR-21-STAR_ST	HSA-MIR-23A_ST	HSA-MIR-21-STAR_ST	HSA-MIR-25_ST	HSA-MIR-23A_ST	HSA-MIR-27A_ST	HSA-MIR-22_ST	HSA-MIR-223_ST	HSA-MIR-23A_ST	HSA-MIR-181C_ST	HSA-MIR-22_ST	HSA-MIR-21_ST	HSA-MIR-17-STAR_ST	HSA-MIR-200B-STAR_ST	HSA-MIR-23A_ST	HSA-MIR-361-5P_ST	HSA-MIR-181A_ST	HSA-MIR-187_ST	HSA-MIR-29C-STAR_ST	HSA-MIR-25_ST	HSA-MIR-21-STAR_ST	HSA-MIR-22-STAR_ST	HSA-MIR-21_ST	HSA-MIR-339-3P_ST	HSA-MIR-21-STAR_ST	HSA-MIR-192-STAR_ST	HSA-MIR-21-STAR_ST	HSA-MIR-199B-3P_ST	HSA-MIR-92A_ST	HSA-MIR-192_ST	HSA-MIR-148A-STAR_ST	HSA-MIR-148A-STAR_ST	HSA-MIR-199A-3P_ST	HSA-MIR-136_ST	HSA-MIR-21_ST	HSA-MIR-25_ST	HSA-MIR-199A-3P_ST	HSA-MIR-139-3P_ST	HSA-MIR-17-STAR_ST	HSA-MIR-199A-3P_ST	HSA-MIR-206_ST	HSA-MIR-27A_ST	HSA-MIR-199A-3P_ST	HSA-MIR-125B_ST	HSA-MIR-25_ST	HSA-MIR-222_ST	HSA-MIR-187_ST
	HSA-MIR-25_ST	HSA-MIR-199B-3P_ST	HSA-MIR-22-STAR_ST	HSA-MIR-24-2-STAR_ST	HSA-MIR-22-STAR_ST	HSA-MIR-27A_ST	HSA-MIR-181A-STAR_ST	HSA-MIR-10B-STAR_ST	HSA-MIR-148A_ST	HSA-MIR-9-STAR_ST	HSA-MIR-148A-STAR_ST	HSA-MIR-187_ST	HSA-MIR-181A_ST	HSA-MIR-22-STAR_ST	HSA-MIR-21_ST	HSA-MIR-200B_ST	HSA-MIR-24-2-STAR_ST	HSA-MIR-362-5P_ST	HSA-MIR-181C_ST	HSA-MIR-222_ST	HSA-MIR-331-5P_ST	HSA-MIR-27A_ST	HSA-MIR-22-STAR_ST	HSA-MIR-23A_ST	HSA-MIR-22-STAR_ST	HSA-MIR-550-STAR_ST	HSA-MIR-22_ST	HSA-MIR-199A-3P_ST	HSA-MIR-22-STAR_ST	HSA-MIR-181A-STAR_ST	HSA-MIR-199A-3P_ST	HSA-MIR-148A-STAR_ST	HSA-MIR-141-STAR_ST	HSA-MIR-187_ST	HSA-MIR-222_ST	HSA-MIR-29C_ST	HSA-MIR-21-STAR_ST	HSA-MIR-26B-STAR_ST	HSA-MIR-30C-2-STAR_ST	HSA-MIR-181A_ST	HSA-MIR-18A_ST	HSA-MIR-30C-2-STAR_ST	HSA-MIR-362-5P_ST	HSA-MIR-148A-STAR_ST	HSA-MIR-148A-STAR_ST	HSA-MIR-141_ST	HSA-MIR-26B_ST	HSA-MIR-125B-1-STAR_ST	HSA-MIR-222_ST
	HSA-MIR-148A-STAR_ST	HSA-MIR-222_ST	HSA-MIR-24-2-STAR_ST	HSA-MIR-27A_ST	HSA-MIR-22_ST	HSA-MIR-199A-3P_ST	HSA-MIR-99B-STAR_ST	HSA-MIR-210_ST	HSA-MIR-187_ST	HSA-MIR-126_ST	HSA-MIR-148A_ST	HSA-MIR-218-1-STAR_ST	HSA-MIR-210_ST	HSA-MIR-22_ST	HSA-MIR-21-STAR_ST	HSA-MIR-375_ST	HSA-MIR-31_ST	HSA-MIR-375_ST	HSA-MIR-222_ST	HSA-MIR-142-5P_ST	HSA-MIR-486-3P_ST	HSA-MIR-31_ST	HSA-MIR-22_ST	HSA-MIR-24-2-STAR_ST	HSA-MIR-22_ST	HSA-MIR-634_ST	HSA-MIR-24_ST	HSA-LET-7I_ST	HSA-MIR-23A_ST	HSA-MIR-140-3P_ST	HSA-MIR-199B-3P_ST	HSA-MIR-139-3P_ST	HSA-MIR-363_ST	HSA-MIR-222_ST	HSA-LET-7I_ST	HSA-MIR-424-STAR_ST	HSA-MIR-22-STAR_ST	HSA-MIR-27A_ST	HSA-MIR-181B_ST	HSA-MIR-181C_ST	HSA-MIR-21-STAR_ST	HSA-MIR-181B_ST	HSA-MIR-431_ST	HSA-MIR-139-3P_ST	HSA-MIR-139-3P_ST	HSA-MIR-126_ST	HSA-MIR-27A_ST	HSA-MIR-141-STAR_ST	HSA-LET-7I_ST
	HSA-MIR-148A_ST	HSA-MIR-223_ST	HSA-MIR-27A_ST	HSA-MIR-31_ST	HSA-MIR-27A_ST	HSA-MIR-199B-3P_ST	HSA-MIR-375_ST	HSA-LET-7I_ST	HSA-MIR-199B-3P_ST	HSA-MIR-363_ST	HSA-MIR-139-3P_ST	HSA-MIR-222_ST	HSA-MIR-222_ST	HSA-MIR-23A_ST	HSA-MIR-24-2-STAR_ST	HSA-MIR-431_ST	HSA-MIR-148A-STAR_ST	HSA-MIR-378-STAR_ST	HSA-MIR-223-STAR_ST	HSA-MIR-126_ST	HSA-MIR-181D_ST	HSA-MIR-199A-3P_ST	HSA-MIR-27A_ST	HSA-MIR-25_ST	HSA-MIR-23A_ST	HSA-MIR-641_ST	HSA-MIR-181A-2-STAR_ST	HSA-MIR-125B-1-STAR_ST	HSA-MIR-24-2-STAR_ST	HSA-MIR-142-5P_ST	HSA-MIR-223_ST	HSA-MIR-203_ST	HSA-MIR-302D-STAR_ST	HSA-MIR-9-STAR_ST	HSA-LET-7I-STAR_ST	HSA-MIR-484_ST	HSA-MIR-24-2-STAR_ST	HSA-MIR-181A-STAR_ST	HSA-MIR-214-STAR_ST	HSA-MIR-187_ST	HSA-MIR-22_ST	HSA-MIR-181C_ST	HSA-MIR-552_ST	HSA-MIR-181B_ST	HSA-MIR-199B-3P_ST	HSA-MIR-302D-STAR_ST	HSA-MIR-106A_ST	HSA-MIR-99B-STAR_ST	HSA-MIR-125B_ST
	HSA-MIR-187_ST	HSA-LET-7I_ST	HSA-MIR-199A-3P_ST	HSA-MIR-148A-STAR_ST	HSA-MIR-148A-STAR_ST	HSA-MIR-223_ST	HSA-MIR-378-STAR_ST	HSA-MIR-142-5P_ST	HSA-MIR-223_ST	HSA-MIR-486-3P_ST	HSA-MIR-187_ST	HSA-MIR-130A_ST	HSA-MIR-223_ST	HSA-MIR-148A-STAR_ST	HSA-MIR-25_ST	HSA-MIR-552_ST	HSA-MIR-148A_ST	HSA-MIR-378_ST	HSA-LET-7I_ST	HSA-MIR-194-STAR_ST	HSA-MIR-516B-STAR_ST	HSA-MIR-148A-STAR_ST	HSA-MIR-181A-STAR_ST	HSA-MIR-27A_ST	HSA-MIR-25_ST	HSA-MIR-657_ST	HSA-MIR-222_ST	HSA-MIR-106B-STAR_ST	HSA-MIR-25_ST	HSA-MIR-146A_ST	HSA-MIR-200B-STAR_ST	HSA-MIR-205_ST	HSA-MIR-372_ST	HSA-MIR-126_ST	HSA-MIR-125B_ST	HSA-MIR-146B-5P_ST	HSA-MIR-26B_ST	HSA-MIR-214-STAR_ST	HSA-MIR-146A_ST	HSA-MIR-222_ST	HSA-MIR-24_ST	HSA-MIR-187_ST	HSA-MIR-555_ST	HSA-MIR-187_ST	HSA-MIR-220A_ST	HSA-MIR-378_ST	HSA-MIR-199A-3P_ST	HSA-MIR-302D-STAR_ST	HSA-MIR-141_ST
	HSA-MIR-199B-3P_ST	HSA-LET-7I-STAR_ST	HSA-MIR-222_ST	HSA-MIR-187_ST	HSA-MIR-199B-3P_ST	HSA-LET-7I-STAR_ST	HSA-MIR-378_ST	HSA-MIR-126_ST	HSA-LET-7I-STAR_ST	HSA-MIR-146B-5P_ST	HSA-MIR-199B-3P_ST	HSA-MIR-374A_ST	HSA-MIR-126_ST	HSA-MIR-148A_ST	HSA-MIR-27A_ST	HSA-MIR-555_ST	HSA-MIR-139-3P_ST	HSA-MIR-151-5P_ST	HSA-LET-7I-STAR_ST	HSA-MIR-106B_ST	HSA-MIR-578_ST	HSA-MIR-139-3P_ST	HSA-MIR-15B_ST	HSA-MIR-31_ST	HSA-MIR-27A_ST	HSA-MIR-1207-3P_ST	HSA-MIR-130A_ST	HSA-MIR-363_ST	HSA-MIR-27A_ST	HSA-MIR-296-3P_ST	HSA-MIR-142-5P_ST	HSA-LET-7I_ST	HSA-MIR-375_ST	HSA-MIR-302D-STAR_ST	HSA-MIR-125B-1-STAR_ST	HSA-MIR-146B-3P_ST	HSA-MIR-27A_ST	HSA-MIR-146A_ST	HSA-MIR-194-STAR_ST	HSA-LET-7I_ST	HSA-MIR-181A-2-STAR_ST	HSA-MIR-214-STAR_ST	HSA-MIR-550-STAR_ST	HSA-MIR-199B-5P_ST	HSA-MIR-222_ST	HSA-MIR-1253_ST	HSA-MIR-30D_ST	HSA-MIR-373-STAR_ST	HSA-MIR-126_ST
	HSA-MIR-126_ST	HSA-MIR-126_ST	HSA-LET-7I_ST	HSA-MIR-199B-3P_ST	HSA-MIR-181A-STAR_ST	HSA-MIR-130A_ST	HSA-MIR-335-STAR_ST	HSA-MIR-146A_ST	HSA-MIR-126_ST	HSA-MIR-518F-STAR_ST	HSA-LET-7I_ST	HSA-MIR-375_ST	HSA-MIR-193A-3P_ST	HSA-MIR-139-3P_ST	HSA-MIR-199A-3P_ST	HSA-MIR-583_ST	HSA-MIR-187_ST	HSA-MIR-133B_ST	HSA-MIR-140-3P_ST	HSA-MIR-375_ST	HSA-MIR-421_ST	HSA-MIR-187_ST	HSA-MIR-125B-1-STAR_ST	HSA-MIR-199A-3P_ST	HSA-MIR-148A_ST	HSA-MIR-1286_ST	HSA-MIR-135A-STAR_ST	HSA-MIR-302D-STAR_ST	HSA-MIR-31_ST	HSA-MIR-363_ST	HSA-MIR-152_ST	HSA-MIR-302C_ST	HSA-MIR-378-STAR_ST	HSA-MIR-331-5P_ST	HSA-MIR-141_ST	HSA-MIR-503_ST	HSA-MIR-199A-3P_ST	HSA-MIR-361-3P_ST	HSA-MIR-99B-STAR_ST	HSA-LET-7I-STAR_ST	HSA-MIR-199B-3P_ST	HSA-MIR-130A_ST	HSA-MIR-597_ST	HSA-LET-7I_ST	HSA-MIR-223_ST	HSA-MIR-3126-3P_ST	HSA-MIR-199B-3P_ST	HSA-MIR-337-3P_ST	HSA-MIR-302D-STAR_ST
	HSA-MIR-146A_ST	HSA-MIR-146A_ST	HSA-LET-7I-STAR_ST	HSA-MIR-222_ST	HSA-MIR-222_ST	HSA-MIR-126_ST	HSA-MIR-422A_ST	HSA-MIR-200C_ST	HSA-MIR-185_ST	HSA-MIR-92B_ST	HSA-MIR-9-STAR_ST	HSA-MIR-335-STAR_ST	HSA-MIR-302D-STAR_ST	HSA-MIR-187_ST	HSA-MIR-148A_ST	HSA-MIR-550-STAR_ST	HSA-MIR-199B-3P_ST	HSA-MIR-422A_ST	HSA-MIR-106B_ST	HSA-MIR-331-5P_ST	HSA-MIR-671-3P_ST	HSA-MIR-199B-3P_ST	HSA-MIR-193A-3P_ST	HSA-MIR-148A-STAR_ST	HSA-MIR-187_ST	HSA-MIR-1251_ST	HSA-MIR-142-5P_ST	HSA-MIR-375_ST	HSA-MIR-199A-3P_ST	HSA-MIR-196B_ST	HSA-MIR-146A_ST	HSA-MIR-623_ST	HSA-MIR-378_ST	HSA-MIR-484_ST	HSA-MIR-363_ST	HSA-MIR-555_ST	HSA-MIR-148A_ST	HSA-MIR-363_ST	HSA-MIR-361-5P_ST	HSA-MIR-125B_ST	HSA-MIR-222_ST	HSA-MIR-194-STAR_ST	HSA-MIR-33B_ST	HSA-LET-7I-STAR_ST	HSA-LET-7I_ST		HSA-MIR-210_ST	HSA-MIR-335-STAR_ST	HSA-MIR-378_ST
	HSA-MIR-375_ST	HSA-MIR-106B_ST	HSA-MIR-130A_ST	HSA-MIR-223_ST	HSA-MIR-223_ST	HSA-MIR-200C_ST	HSA-MIR-623_ST	HSA-MIR-99B-STAR_ST	HSA-MIR-193A-3P_ST	HSA-MIR-623_ST	HSA-MIR-126_ST	HSA-MIR-133B_ST	HSA-MIR-378-STAR_ST	HSA-MIR-199B-3P_ST	HSA-MIR-183_ST	HSA-MIR-597_ST	HSA-LET-7I_ST	HSA-MIR-491-3P_ST	HSA-MIR-302D-STAR_ST	HSA-MIR-422A_ST	HSA-MIR-1225-3P_ST	HSA-MIR-222_ST	HSA-MIR-99B-STAR_ST	HSA-MIR-187_ST	HSA-MIR-199B-3P_ST	HSA-MIR-3131_ST	HSA-MIR-126_ST	HSA-MIR-378-STAR_ST	HSA-MIR-148A-STAR_ST	HSA-MIR-486-3P_ST	HSA-MIR-195-STAR_ST	HSA-MIR-944_ST	HSA-MIR-486-3P_ST	HSA-MIR-491-5P_ST	HSA-MIR-302D-STAR_ST	HSA-MIR-628-3P_ST	HSA-MIR-181A-2-STAR_ST	HSA-MIR-302C_ST	HSA-MIR-363_ST	HSA-MIR-140-3P_ST	HSA-MIR-130A_ST	HSA-MIR-99B-STAR_ST	HSA-MIR-675-STAR_ST	HSA-MIR-140-3P_ST	HSA-MIR-125B_ST		HSA-MIR-223_ST	HSA-MIR-329_ST	HSA-MIR-331-5P_ST
	HSA-MIR-378-STAR_ST	HSA-MIR-302D-STAR_ST	HSA-MIR-126_ST	HSA-LET-7I_ST	HSA-LET-7I_ST	HSA-MIR-363_ST	HSA-MIR-665_ST	HSA-MIR-363_ST	HSA-MIR-106B_ST	HSA-MIR-421_ST	HSA-MIR-146A_ST	HSA-MIR-431_ST	HSA-MIR-378_ST	HSA-LET-7I_ST	HSA-MIR-199B-3P_ST	HSA-MIR-675-STAR_ST	HSA-MIR-9-STAR_ST	HSA-MIR-497_ST	HSA-MIR-375_ST	HSA-MIR-424-STAR_ST	HSA-MIR-1297_ST	HSA-MIR-223_ST	HSA-MIR-373-STAR_ST	HSA-MIR-199B-3P_ST	HSA-MIR-222_ST	HSA-MIR-4253_ST	HSA-MIR-106B_ST	HSA-MIR-378_ST	HSA-MIR-187_ST	HSA-MIR-494_ST	HSA-MIR-200C_ST	HSA-MIR-1279_ST	HSA-MIR-193B-STAR_ST	HSA-MIR-146B-5P_ST	HSA-MIR-373-STAR_ST	HSA-MIR-654-5P_ST	HSA-MIR-183_ST	HSA-MIR-378-STAR_ST	HSA-MIR-374A-STAR_ST	HSA-MIR-126_ST	HSA-MIR-142-5P_ST	HSA-MIR-361-5P_ST	HSA-MIR-1286_ST	HSA-MIR-335_ST	HSA-MIR-140-3P_ST		HSA-MIR-130A_ST	HSA-MIR-501-5P_ST	HSA-MIR-146B-5P_ST
	HSA-MIR-378_ST	HSA-MIR-375_ST	HSA-MIR-146A_ST	HSA-LET-7I-STAR_ST	HSA-LET-7I-STAR_ST	HSA-MIR-375_ST	HSA-MIR-1182_ST	HSA-MIR-378_ST	HSA-MIR-331-5P_ST	HSA-MIR-758_ST	HSA-MIR-185_ST	HSA-MIR-202-STAR_ST	HSA-MIR-422A_ST	HSA-LET-7I-STAR_ST	HSA-MIR-214-STAR_ST	HSA-MIR-1286_ST	HSA-MIR-126_ST	HSA-MIR-623_ST	HSA-MIR-378-STAR_ST	HSA-MIR-486-3P_ST	HSA-MIR-3187_ST	HSA-LET-7I_ST	HSA-MIR-337-3P_ST	HSA-MIR-222_ST	HSA-MIR-223_ST		HSA-MIR-130B_ST	HSA-MIR-151-5P_ST	HSA-MIR-199B-3P_ST	HSA-MIR-516B_ST	HSA-MIR-361-3P_ST	HSA-MIR-320D_ST	HSA-MIR-455-3P_ST	HSA-MIR-202_ST	HSA-MIR-375_ST	HSA-MIR-886-5P_ST	HSA-MIR-199B-3P_ST	HSA-MIR-378_ST	HSA-MIR-375_ST	HSA-MIR-146A_ST	HSA-MIR-126_ST	HSA-MIR-363_ST	HSA-MIR-3123_ST	HSA-MIR-486-3P_ST	HSA-MIR-126_ST		HSA-MIR-193A-3P_ST	HSA-MIR-556-5P_ST	HSA-MIR-455-3P_ST
	HSA-MIR-331-5P_ST	HSA-MIR-378-STAR_ST	HSA-MIR-194-STAR_ST	HSA-MIR-125B_ST	HSA-MIR-15B_ST	HSA-MIR-378_ST	HSA-MIR-1251_ST	HSA-MIR-338-5P_ST	HSA-MIR-486-3P_ST	HSA-MIR-1285_ST	HSA-MIR-106B_ST	HSA-MIR-202_ST	HSA-MIR-18B_ST	HSA-MIR-9-STAR_ST	HSA-MIR-222_ST	HSA-MIR-3123_ST	HSA-MIR-146A_ST	HSA-MIR-33B_ST	HSA-MIR-378_ST	HSA-MIR-92B_ST		HSA-MIR-125B_ST	HSA-MIR-133B_ST	HSA-MIR-223_ST	HSA-LET-7I_ST		HSA-MIR-375_ST	HSA-MIR-331-5P_ST	HSA-MIR-222_ST	HSA-MIR-455-3P_ST	HSA-MIR-375_ST	HSA-MIR-3194_ST	HSA-MIR-589_ST	HSA-MIR-455-3P_ST	HSA-MIR-378_ST	HSA-MIR-147B_ST	HSA-MIR-214-STAR_ST	HSA-MIR-422A_ST	HSA-MIR-378-STAR_ST	HSA-MIR-106B_ST	HSA-MIR-106B_ST	HSA-MIR-374A-STAR_ST	HSA-MIR-3152_ST	HSA-MIR-202-STAR_ST	HSA-MIR-146A_ST		HSA-MIR-195-STAR_ST	HSA-MIR-1224-5P_ST	HSA-MIR-3120_ST
	HSA-MIR-338-5P_ST	HSA-MIR-378_ST	HSA-MIR-106B_ST	HSA-MIR-126_ST	HSA-MIR-125B-1-STAR_ST	HSA-MIR-331-5P_ST	HSA-MIR-3131_ST	HSA-MIR-335-STAR_ST	HSA-MIR-491-5P_ST	HSA-MIR-1274B_ST	HSA-MIR-363_ST	HSA-MIR-494_ST	HSA-MIR-484_ST	HSA-MIR-126_ST	HSA-MIR-223_ST	HSA-MIR-3152_ST	HSA-MIR-185_ST	HSA-MIR-657_ST	HSA-MIR-151-5P_ST	HSA-MIR-586_ST		HSA-MIR-126_ST	HSA-MIR-20B_ST	HSA-LET-7I_ST	HSA-LET-7I-STAR_ST		HSA-MIR-381_ST	HSA-MIR-424-STAR_ST	HSA-MIR-223_ST	HSA-MIR-623_ST	HSA-MIR-378-STAR_ST	HSA-MIR-4287_ST	HSA-MIR-548C-5P_ST	HSA-MIR-92B_ST	HSA-MIR-331-5P_ST	HSA-MIR-1245_ST	HSA-MIR-218-1-STAR_ST	HSA-MIR-623_ST	HSA-MIR-431_ST	HSA-MIR-363_ST	HSA-MIR-99B-STAR_ST	HSA-MIR-375_ST		HSA-MIR-570_ST	HSA-MIR-363_ST		HSA-MIR-200C_ST	HSA-MIR-769-3P_ST	HSA-MIR-3126-3P_ST
	HSA-MIR-335-STAR_ST	HSA-MIR-331-5P_ST	HSA-MIR-373-STAR_ST	HSA-MIR-146A_ST	HSA-MIR-126_ST	HSA-MIR-133B_ST	HSA-MIR-3194_ST	HSA-MIR-422A_ST	HSA-MIR-455-3P_ST	HSA-MIR-1292_ST	HSA-MIR-302D-STAR_ST	HSA-MIR-623_ST	HSA-MIR-146B-5P_ST	HSA-MIR-146A_ST	HSA-MIR-130A_ST		HSA-MIR-106B_ST	HSA-MIR-1251_ST	HSA-MIR-331-5P_ST	HSA-MIR-550-STAR_ST		HSA-MIR-146A_ST	HSA-MIR-501-5P_ST	HSA-MIR-125B_ST	HSA-MIR-142-5P_ST		HSA-MIR-331-5P_ST	HSA-MIR-486-3P_ST	HSA-LET-7I_ST	HSA-MIR-646_ST	HSA-MIR-378_ST		HSA-MIR-765_ST	HSA-MIR-1286_ST	HSA-MIR-346_ST	HSA-MIR-1267_ST	HSA-MIR-222_ST	HSA-MIR-654-5P_ST	HSA-MIR-486-3P_ST	HSA-MIR-302D-STAR_ST	HSA-MIR-130B_ST	HSA-MIR-378-STAR_ST		HSA-MIR-944_ST	HSA-MIR-302D-STAR_ST		HSA-MIR-194-STAR_ST	HSA-MIR-1286_ST	HSA-MIR-4278_ST
	HSA-MIR-424-STAR_ST	HSA-MIR-335-STAR_ST	HSA-MIR-375_ST	HSA-MIR-106B_ST	HSA-MIR-193A-3P_ST	HSA-MIR-146B-5P_ST	HSA-MIR-378C_ST	HSA-MIR-424-STAR_ST	HSA-MIR-92B_ST	HSA-MIR-3131_ST	HSA-MIR-331-5P_ST	HSA-MIR-632_ST	HSA-MIR-520B_ST	HSA-MIR-106B_ST	HSA-MIR-142-5P_ST		HSA-MIR-323-5P_ST	HSA-MIR-3194_ST	HSA-MIR-422A_ST	HSA-MIR-597_ST		HSA-MIR-363_ST	HSA-MIR-556-5P_ST	HSA-MIR-142-5P_ST	HSA-MIR-126_ST		HSA-MIR-339-3P_ST	HSA-MIR-491-5P_ST	HSA-MIR-125B_ST	HSA-MIR-1292_ST	HSA-MIR-151-5P_ST		HSA-MIR-1237_ST	HSA-MIR-3120_ST	HSA-MIR-424-STAR_ST	HSA-MIR-1274A_ST	HSA-MIR-223_ST	HSA-MIR-765_ST	HSA-MIR-489_ST	HSA-MIR-375_ST	HSA-MIR-375_ST	HSA-MIR-431_ST		HSA-MIR-1257_ST	HSA-MIR-375_ST		HSA-MIR-151-5P_ST	HSA-MIR-1243_ST
	HSA-MIR-92B_ST	HSA-MIR-422A_ST	HSA-MIR-378_ST	HSA-MIR-363_ST	HSA-MIR-106B_ST	HSA-MIR-555_ST		HSA-MIR-452_ST	HSA-MIR-555_ST	HSA-MIR-4327_ST	HSA-MIR-424-STAR_ST	HSA-MIR-1292_ST	HSA-MIR-501-5P_ST	HSA-MIR-363_ST	HSA-MIR-126_ST		HSA-MIR-331-5P_ST	HSA-MIR-378C_ST	HSA-MIR-424-STAR_ST	HSA-MIR-708_ST		HSA-MIR-302D-STAR_ST	HSA-MIR-550-STAR_ST	HSA-MIR-126_ST	HSA-MIR-146A_ST		HSA-MIR-384_ST	HSA-MIR-193B-STAR_ST	HSA-MIR-126_ST	HSA-MIR-3131_ST	HSA-MIR-331-5P_ST		HSA-MIR-3137_ST		HSA-MIR-486-3P_ST	HSA-MIR-1274B_ST	HSA-LET-7I-STAR_ST	HSA-MIR-920_ST	HSA-MIR-493_ST	HSA-MIR-378_ST	HSA-MIR-331-5P_ST	HSA-MIR-486-3P_ST		HSA-MIR-320D_ST	HSA-MIR-378_ST		HSA-MIR-133B_ST	HSA-MIR-1251_ST
	HSA-MIR-555_ST	HSA-MIR-486-3P_ST	HSA-MIR-331-5P_ST	HSA-MIR-302D-STAR_ST	HSA-MIR-99B-STAR_ST	HSA-MIR-675_ST		HSA-MIR-92B_ST	HSA-MIR-550-STAR_ST		HSA-MIR-486-3P_ST	HSA-MIR-1975_ST	HSA-MIR-550_ST	HSA-MIR-302D-STAR_ST	HSA-MIR-146A_ST		HSA-MIR-338-5P_ST	HSA-MIR-4258_ST	HSA-MIR-486-3P_ST	HSA-MIR-1286_ST		HSA-MIR-375_ST	HSA-MIR-769-3P_ST	HSA-MIR-146A_ST	HSA-MIR-185_ST		HSA-MIR-515-5P_ST	HSA-MIR-526B-STAR_ST	HSA-MIR-146A_ST	HSA-MIR-3137_ST	HSA-MIR-338-5P_ST		HSA-MIR-3200_ST		HSA-MIR-193B-STAR_ST	HSA-MIR-1915-STAR_ST	HSA-MIR-130A_ST	HSA-MIR-548H_ST	HSA-MIR-524-3P_ST	HSA-MIR-331-5P_ST	HSA-MIR-339-3P_ST	HSA-MIR-489_ST		HSA-MIR-3166_ST	HSA-MIR-331-5P_ST		HSA-MIR-451_ST	HSA-MIR-3183_ST
	HSA-MIR-769-3P_ST	HSA-MIR-455-3P_ST	HSA-MIR-335-STAR_ST	HSA-MIR-373-STAR_ST	HSA-MIR-363_ST	HSA-MIR-320D_ST		HSA-MIR-623_ST	HSA-MIR-660_ST		HSA-MIR-491-5P_ST	HSA-MIR-3131_ST	HSA-MIR-637_ST	HSA-MIR-331-5P_ST	HSA-MIR-194-STAR_ST		HSA-MIR-335-STAR_ST		HSA-MIR-491-5P_ST	HSA-MIR-1251_ST		HSA-MIR-378_ST	HSA-MIR-1243_ST	HSA-MIR-363_ST	HSA-MIR-106B_ST		HSA-MIR-518C-STAR_ST	HSA-MIR-455-3P_ST	HSA-MIR-194-STAR_ST	HSA-MIR-3194_ST	HSA-MIR-335-STAR_ST		HSA-MIR-378C_ST		HSA-MIR-455-3P_ST	HSA-MIR-718_ST	HSA-MIR-126_ST	HSA-MIR-1292_ST	HSA-MIR-623_ST	HSA-MIR-338-5P_ST	HSA-MIR-335-STAR_ST	HSA-MIR-493_ST		HSA-MIR-3188_ST	HSA-MIR-146B-5P_ST		HSA-MIR-202-STAR_ST	HSA-MIR-3194_ST
	HSA-MIR-675_ST	HSA-MIR-623_ST	HSA-MIR-422A_ST	HSA-MIR-375_ST	HSA-MIR-373-STAR_ST	HSA-MIR-3131_ST		HSA-MIR-320D_ST	HSA-MIR-769-3P_ST		HSA-MIR-146B-5P_ST	HSA-MIR-3172_ST	HSA-MIR-1200_ST	HSA-MIR-338-5P_ST	HSA-MIR-99B-STAR_ST		HSA-MIR-424-STAR_ST		HSA-MIR-494_ST	HSA-MIR-3194_ST		HSA-MIR-331-5P_ST	HSA-MIR-1251_ST	HSA-MIR-302D-STAR_ST	HSA-MIR-296-5P_ST		HSA-MIR-503_ST	HSA-MIR-555_ST	HSA-MIR-363_ST	HSA-MIR-3201_ST	HSA-MIR-422A_ST				HSA-MIR-555_ST	HSA-MIR-548U_ST	HSA-MIR-146A_ST	HSA-MIR-3131_ST	HSA-MIR-33B_ST	HSA-MIR-424-STAR_ST	HSA-MIR-409-5P_ST	HSA-MIR-524-3P_ST			HSA-MIR-619_ST		HSA-MIR-497_ST
	HSA-MIR-1286_ST	HSA-MIR-675_ST	HSA-MIR-424-STAR_ST	HSA-MIR-378_ST	HSA-MIR-375_ST	HSA-MIR-3155_ST		HSA-MIR-3131_ST	HSA-MIR-1286_ST		HSA-MIR-503_ST		HSA-MIR-1254_ST	HSA-MIR-424-STAR_ST	HSA-MIR-375_ST		HSA-MIR-486-3P_ST		HSA-MIR-455-3P_ST	HSA-MIR-4328_ST		HSA-MIR-424-STAR_ST	HSA-MIR-1279_ST	HSA-MIR-375_ST	HSA-MIR-363_ST		HSA-MIR-92B_ST	HSA-MIR-623_ST	HSA-MIR-302D-STAR_ST	HSA-MIR-4272_ST	HSA-MIR-424-STAR_ST				HSA-MIR-623_ST	HSA-MIR-3145_ST	HSA-MIR-200C_ST	HSA-MIR-3188_ST	HSA-MIR-1290_ST	HSA-MIR-486-3P_ST	HSA-MIR-518C-STAR_ST	HSA-MIR-623_ST			HSA-MIR-623_ST		HSA-MIR-520B_ST
	HSA-MIR-3120_ST	HSA-MIR-708_ST	HSA-MIR-486-3P_ST	HSA-MIR-331-5P_ST	HSA-MIR-378_ST	HSA-MIR-3194_ST		HSA-MIR-3194_ST	HSA-MIR-3194_ST		HSA-MIR-455-3P_ST		HSA-MIR-1972_ST	HSA-MIR-491-5P_ST	HSA-MIR-378-STAR_ST		HSA-MIR-491-5P_ST		HSA-MIR-623_ST			HSA-MIR-146B-5P_ST		HSA-MIR-378_ST	HSA-MIR-378_ST		HSA-MIR-586_ST	HSA-MIR-628-3P_ST	HSA-MIR-375_ST		HSA-MIR-431_ST				HSA-MIR-628-3P_ST	HSA-MIR-323B-3P_ST	HSA-MIR-194-STAR_ST	HSA-MIR-3194_ST	HSA-MIR-1251_ST	HSA-MIR-146B-5P_ST	HSA-MIR-503_ST	HSA-MIR-33B_ST			HSA-MIR-675_ST		HSA-MIR-632_ST
	HSA-MIR-3194_ST	HSA-MIR-1251_ST	HSA-MIR-491-5P_ST	HSA-MIR-335-STAR_ST	HSA-MIR-331-5P_ST	HSA-MIR-378C_ST		HSA-MIR-514B-3P_ST	HSA-MIR-2355_ST		HSA-MIR-92B_ST		HSA-MIR-3194_ST	HSA-MIR-146B-5P_ST	HSA-MIR-378_ST		HSA-MIR-146B-5P_ST		HSA-MIR-548S_ST			HSA-MIR-623_ST		HSA-MIR-331-5P_ST	HSA-MIR-331-5P_ST		HSA-MIR-550-STAR_ST	HSA-MIR-675_ST	HSA-MIR-378_ST		HSA-MIR-486-3P_ST				HSA-MIR-3123_ST	HSA-MIR-4251_ST	HSA-MIR-99B-STAR_ST	HSA-MIR-378C_ST	HSA-MIR-664-STAR_ST	HSA-MIR-519E_ST	HSA-MIR-92B_ST	HSA-MIR-767-5P_ST			HSA-MIR-3120_ST		HSA-MIR-658_ST
	HSA-MIR-378C_ST	HSA-MIR-3131_ST	HSA-MIR-202-STAR_ST	HSA-MIR-422A_ST	HSA-MIR-335-STAR_ST			HSA-MIR-378C_ST			HSA-MIR-555_ST		HSA-MIR-378C_ST	HSA-MIR-503_ST	HSA-MIR-331-5P_ST		HSA-MIR-503_ST		HSA-MIR-3131_ST			HSA-MIR-675_ST		HSA-MIR-338-5P_ST	HSA-MIR-338-5P_ST		HSA-MIR-33B_ST	HSA-MIR-874_ST	HSA-MIR-331-5P_ST		HSA-MIR-491-5P_ST				HSA-MIR-3155_ST		HSA-MIR-375_ST	HSA-MIR-4327_ST	HSA-MIR-320D_ST	HSA-MIR-503_ST	HSA-MIR-586_ST	HSA-MIR-1290_ST			HSA-MIR-378C_ST		HSA-MIR-660_ST
		HSA-MIR-3194_ST	HSA-MIR-494_ST	HSA-MIR-424-STAR_ST	HSA-MIR-424-STAR_ST			HSA-MIR-4253_ST			HSA-MIR-550-STAR_ST			HSA-MIR-92B_ST	HSA-MIR-335-STAR_ST		HSA-MIR-455-3P_ST		HSA-MIR-3189_ST			HSA-MIR-1292_ST		HSA-MIR-422A_ST	HSA-MIR-335-STAR_ST		HSA-MIR-1208_ST	HSA-MIR-548S_ST	HSA-MIR-422A_ST		HSA-MIR-202-STAR_ST				HSA-MIR-378C_ST		HSA-MIR-378-STAR_ST	HSA-MIR-4267_ST	HSA-MIR-3152_ST	HSA-MIR-455-3P_ST	HSA-MIR-550-STAR_ST	HSA-MIR-1251_ST			HSA-MIR-4269_ST		HSA-MIR-421_ST
		HSA-MIR-378C_ST	HSA-MIR-193B_ST	HSA-MIR-486-3P_ST	HSA-MIR-20B_ST						HSA-MIR-628-3P_ST			HSA-MIR-555_ST	HSA-MIR-133B_ST		HSA-MIR-92B_ST		HSA-MIR-3194_ST			HSA-MIR-3120_ST		HSA-MIR-424-STAR_ST	HSA-MIR-20B_ST		HSA-MIR-1286_ST	HSA-MIR-3194_ST	HSA-MIR-424-STAR_ST		HSA-MIR-586_ST				HSA-MIR-4284_ST		HSA-MIR-378_ST		HSA-MIR-3158_ST	HSA-MIR-558_ST	HSA-MIR-769-3P_ST	HSA-MIR-1292_ST					HSA-MIR-548H_ST
			HSA-MIR-623_ST	HSA-MIR-146B-5P_ST	HSA-MIR-431_ST						HSA-MIR-660_ST			HSA-MIR-550-STAR_ST	HSA-MIR-422A_ST		HSA-MIR-555_ST		HSA-MIR-378C_ST			HSA-MIR-3131_ST		HSA-MIR-486-3P_ST	HSA-MIR-431_ST		HSA-MIR-548F_ST	HSA-MIR-378C_ST	HSA-MIR-486-3P_ST		HSA-MIR-670_ST						HSA-MIR-323-5P_ST		HSA-MIR-3188_ST	HSA-MIR-623_ST	HSA-MIR-675_ST	HSA-MIR-664-STAR_ST					HSA-MIR-320D_ST
			HSA-MIR-708_ST	HSA-MIR-503_ST	HSA-MIR-491-5P_ST						HSA-MIR-766_ST			HSA-MIR-766_ST	HSA-MIR-431_ST		HSA-MIR-550-STAR_ST					HSA-MIR-3194_ST		HSA-MIR-146B-5P_ST	HSA-MIR-486-3P_ST		HSA-MIR-1251_ST	HSA-MIR-4269_ST	HSA-MIR-146B-5P_ST		HSA-MIR-548F_ST						HSA-MIR-331-5P_ST		HSA-MIR-4253_ST	HSA-MIR-1257_ST	HSA-MIR-1208_ST	HSA-MIR-320D_ST					HSA-MIR-2116_ST
			HSA-MIR-1257_ST	HSA-MIR-455-3P_ST	HSA-MIR-501-5P_ST						HSA-MIR-1286_ST			HSA-MIR-1286_ST	HSA-MIR-451_ST		HSA-MIR-1286_ST					HSA-MIR-378C_ST		HSA-MIR-202-STAR_ST	HSA-MIR-491-5P_ST		HSA-MIR-1254_ST		HSA-MIR-202-STAR_ST		HSA-MIR-548H_ST						HSA-MIR-335-STAR_ST			HSA-MIR-1259_ST	HSA-MIR-1286_ST	HSA-MIR-3158_ST					HSA-MIR-3141_ST
			HSA-MIR-320D_ST	HSA-MIR-92B_ST	HSA-MIR-503_ST						HSA-MIR-1973_ST			HSA-MIR-3120_ST	HSA-MIR-146B-5P_ST		HSA-MIR-1292_ST					HSA-MIR-4253_ST		HSA-MIR-503_ST	HSA-MIR-146B-5P_ST		HSA-MIR-1281_ST		HSA-MIR-503_ST		HSA-MIR-1292_ST						HSA-MIR-133B_ST			HSA-MIR-320D_ST	HSA-MIR-548F_ST	HSA-MIR-3188_ST					HSA-MIR-3165_ST
			HSA-MIR-3131_ST	HSA-MIR-623_ST	HSA-MIR-455-3P_ST						HSA-MIR-3120_ST			HSA-MIR-3194_ST	HSA-MIR-503_ST		HSA-MIR-1973_ST					HSA-MIR-4269_ST		HSA-MIR-92B_ST	HSA-MIR-519E_ST		HSA-MIR-1292_ST		HSA-MIR-92B_ST		HSA-MIR-1973_ST						HSA-MIR-431_ST			HSA-MIR-1973_ST	HSA-MIR-1254_ST	HSA-MIR-4253_ST					HSA-MIR-514B-3P_ST
			HSA-MIR-3194_ST	HSA-MIR-708_ST	HSA-MIR-550-STAR_ST						HSA-MIR-3139_ST			HSA-MIR-2355_ST	HSA-MIR-586_ST		HSA-MIR-3120_ST							HSA-MIR-623_ST	HSA-MIR-501-5P_ST		HSA-MIR-3131_ST		HSA-MIR-623_ST		HSA-MIR-3131_ST						HSA-MIR-451_ST			HSA-MIR-378C_ST	HSA-MIR-1279_ST						HSA-MIR-4322_ST
			HSA-MIR-378C_ST	HSA-MIR-1973_ST	HSA-MIR-1224-5P_ST						HSA-MIR-3194_ST			HSA-MIR-4269_ST	HSA-MIR-708_ST		HSA-MIR-3194_ST							HSA-MIR-1286_ST	HSA-MIR-503_ST		HSA-MIR-4312_ST		HSA-MIR-1292_ST		HSA-MIR-3157_ST						HSA-MIR-146B-5P_ST			HSA-MIR-4269_ST	HSA-MIR-1281_ST
			HSA-MIR-4328_ST	HSA-MIR-3120_ST	HSA-MIR-708_ST						HSA-MIR-4269_ST				HSA-MIR-1251_ST		HSA-MIR-2355_ST							HSA-MIR-1257_ST	HSA-MIR-455-3P_ST		HSA-MIR-4257_ST		HSA-MIR-1973_ST		HSA-MIR-514B-3P_ST						HSA-MIR-181D_ST			HSA-MIR-4284_ST	HSA-MIR-1292_ST
				HSA-MIR-3131_ST	HSA-MIR-1251_ST						HSA-MIR-4284_ST				HSA-MIR-1254_ST		HSA-MIR-4269_ST							HSA-MIR-1281_ST	HSA-MIR-92B_ST				HSA-MIR-3131_ST		HSA-MIR-378C_ST						HSA-MIR-503_ST				HSA-MIR-3131_ST
				HSA-MIR-3194_ST	HSA-MIR-1279_ST										HSA-MIR-320D_ST		HSA-MIR-4284_ST							HSA-MIR-1292_ST	HSA-MIR-555_ST				HSA-MIR-3194_ST		HSA-MIR-4321_ST						HSA-MIR-92B_ST				HSA-MIR-3194_ST
				HSA-MIR-378C_ST	HSA-MIR-3131_ST										HSA-MIR-1973_ST									HSA-MIR-1973_ST	HSA-MIR-550-STAR_ST				HSA-MIR-378C_ST								HSA-MIR-555_ST				HSA-MIR-4312_ST
				HSA-MIR-4253_ST	HSA-MIR-3183_ST										HSA-MIR-3131_ST									HSA-MIR-3131_ST	HSA-MIR-766_ST				HSA-MIR-4253_ST								HSA-MIR-586_ST				HSA-MIR-4257_ST
				HSA-MIR-4269_ST	HSA-MIR-3194_ST										HSA-MIR-4253_ST									HSA-MIR-3194_ST	HSA-MIR-1245_ST												HSA-MIR-421_ST
					HSA-MIR-378C_ST																			HSA-MIR-378C_ST	HSA-MIR-1292_ST												HSA-MIR-675_ST
																								HSA-MIR-4253_ST	HSA-MIR-3120_ST												HSA-MIR-708_ST
																								HSA-MIR-4327_ST	HSA-MIR-3194_ST												HSA-MIR-943_ST
																								HSA-MIR-4269_ST	HSA-MIR-378C_ST												HSA-MIR-1231_ST
																									HSA-MIR-4328_ST												HSA-MIR-1286_ST
																																					HSA-MIR-1254_ST
																																					HSA-MIR-3131_ST
																																					HSA-MIR-3177_ST
																																					HSA-MIR-3194_ST
																																					HSA-MIR-4321_ST
																																					HSA-MIR-4253_ST
																																					HSA-MIR-4269_ST
[truncated: 103 more columns]
