# Supplementary material for: Functional Implications of MicroRNAs in Crohn’s Disease Revealed by Integrating MicroRNA and Messenger RNA Expression Profiling
Source: Int J Mol Sci. 2017 Jul 20;18(7):1580. doi: 10.3390/ijms18071580 (PMC5536068; doi:10.3390/ijms18071580)
Supplement: Supplementary file 1 [file ijms-18-01580-s001.zip › ijms-207430-supplementary/SupplementaryTable4_palmieri.xls]

## Sheet: pathway_mirna_resultsCD_pvalue0
Supplementary table 4: Differential co-expression pathway analysis in the canonical pathways. miRNAs that were DC with a pathway enriched for this miRNA-mRNA pathway pair were associated with a P-value < 0.01.
Pathways	DE P-values	DE FDR	DC P-values	DC FDR	number of DC miRNAs with P-values<= 0.01	DC miRNAs
KEGG_GLYCOLYSIS_GLUCONEOGENESIS	0.008	0.060113	0.041	0.178203	22	HSA-MIR-34A-STAR_ST	HSA-MIR-210_ST	HSA-MIR-215_ST	HSA-MIR-217_ST	HSA-MIR-135A-STAR_ST	HSA-MIR-200C_ST	HSA-MIR-200A-STAR_ST	HSA-MIR-375_ST	HSA-MIR-378-STAR_ST	HSA-MIR-378_ST	HSA-MIR-380-STAR_ST	HSA-MIR-422A_ST	HSA-MIR-193B-STAR_ST	HSA-MIR-193B_ST	HSA-MIR-631_ST	HSA-MIR-33B_ST	HSA-MIR-646_ST	HSA-MIR-1296_ST	HSA-MIR-103-AS_ST	HSA-MIR-3131_ST	HSA-MIR-3179_ST	HSA-MIR-548X_ST
KEGG_CITRATE_CYCLE_TCA_CYCLE	0.02	0.086928	0.032	0.16136	19	HSA-LET-7D-STAR_ST	HSA-MIR-30A_ST	HSA-MIR-200B-STAR_ST	HSA-MIR-30B-STAR_ST	HSA-MIR-141-STAR_ST	HSA-MIR-142-5P_ST	HSA-MIR-378-STAR_ST	HSA-MIR-335-STAR_ST	HSA-MIR-422A_ST	HSA-MIR-431_ST	HSA-MIR-494_ST	HSA-MIR-519E_ST	HSA-MIR-586_ST	HSA-MIR-33B_ST	HSA-MIR-1251_ST	HSA-MIR-664-STAR_ST	HSA-MIR-1827_ST	HSA-MIR-3131_ST	HSA-MIR-3177_ST
KEGG_PENTOSE_PHOSPHATE_PATHWAY	0.025	0.098665	0.069	0.219545	18	HSA-MIR-34A-STAR_ST	HSA-MIR-204_ST	HSA-MIR-217_ST	HSA-MIR-142-5P_ST	HSA-MIR-144-STAR_ST	HSA-MIR-320A_ST	HSA-MIR-302D_ST	HSA-MIR-380-STAR_ST	HSA-MIR-323-5P_ST	HSA-MIR-498_ST	HSA-MIR-587_ST	HSA-MIR-589-STAR_ST	HSA-MIR-631_ST	HSA-MIR-320C_ST	HSA-MIR-764_ST	HSA-MIR-1244_ST	HSA-MIR-548X_ST	HSA-MIR-4268_ST
KEGG_PENTOSE_AND_GLUCURONATE_INTERCONVERSIONS	0.019	0.084799	0.013	0.124687	12	HSA-MIR-10A-STAR_ST	HSA-MIR-27B-STAR_ST	HSA-MIR-132-STAR_ST	HSA-MIR-206_ST	HSA-MIR-362-5P_ST	HSA-MIR-375_ST	HSA-MIR-151-5P_ST	HSA-MIR-431_ST	HSA-MIR-33B_ST	HSA-MIR-301B_ST	HSA-MIR-934_ST	HSA-MIR-3136_ST
KEGG_FRUCTOSE_AND_MANNOSE_METABOLISM	0.039	0.128391	0.201	0.386874	9	HSA-MIR-181A-STAR_ST	HSA-MIR-375_ST	HSA-MIR-339-3P_ST	HSA-MIR-424-STAR_ST	HSA-MIR-1286_ST	HSA-MIR-1287_ST	HSA-MIR-3117_ST	HSA-MIR-548V_ST	HSA-MIR-548X_ST
KEGG_GALACTOSE_METABOLISM	0.795	0.891526	0.185	0.37	11	HSA-MIR-95_ST	HSA-MIR-181A-STAR_ST	HSA-MIR-134_ST	HSA-MIR-20B-STAR_ST	HSA-MIR-500_ST	HSA-MIR-615-3P_ST	HSA-MIR-542-5P_ST	HSA-MIR-939_ST	HSA-MIR-1245_ST	HSA-MIR-3174_ST	HSA-MIR-4312_ST
KEGG_ASCORBATE_AND_ALDARATE_METABOLISM	0.006	0.0532	0.145	0.321953	5	HSA-MIR-10A-STAR_ST	HSA-MIR-362-5P_ST	HSA-MIR-33B_ST	HSA-MIR-298_ST	HSA-MIR-1538_ST
KEGG_FATTY_ACID_METABOLISM	0	0	0.007	0.109529	15	HSA-LET-7D-STAR_ST	HSA-MIR-217_ST	HSA-MIR-200C_ST	HSA-MIR-194-STAR_ST	HSA-MIR-375_ST	HSA-MIR-378-STAR_ST	HSA-MIR-378_ST	HSA-MIR-335_ST	HSA-MIR-422A_ST	HSA-MIR-555_ST	HSA-MIR-33B_ST	HSA-MIR-645_ST	HSA-MIR-3131_ST	HSA-MIR-3194_ST	HSA-MIR-378C_ST
KEGG_STEROID_BIOSYNTHESIS	0.418	0.574912	0.223	0.415975	9	HSA-MIR-19A_ST	HSA-MIR-141-STAR_ST	HSA-MIR-195-STAR_ST	HSA-MIR-365_ST	HSA-MIR-380-STAR_ST	HSA-MIR-654-5P_ST	HSA-MIR-1468_ST	HSA-MIR-1976_ST	HSA-MIR-4272_ST
KEGG_PRIMARY_BILE_ACID_BIOSYNTHESIS	0.089	0.203036	0.574	0.753274	16	HSA-MIR-30C_ST	HSA-MIR-147_ST	HSA-MIR-299-5P_ST	HSA-MIR-376B_ST	HSA-MIR-485-5P_ST	HSA-MIR-505_ST	HSA-MIR-589_ST	HSA-MIR-614_ST	HSA-MIR-639_ST	HSA-MIR-654-3P_ST	HSA-MIR-890_ST	HSA-MIR-760_ST	HSA-MIR-1178_ST	HSA-MIR-1272_ST	HSA-MIR-4278_ST	HSA-MIR-4282_ST
KEGG_STEROID_HORMONE_BIOSYNTHESIS	0.152	0.29046	0.53	0.713364	17	HSA-MIR-101_ST	HSA-MIR-145-STAR_ST	HSA-MIR-206_ST	HSA-MIR-361-5P_ST	HSA-MIR-362-5P_ST	HSA-MIR-374A-STAR_ST	HSA-MIR-326_ST	HSA-MIR-151-5P_ST	HSA-MIR-202_ST	HSA-MIR-614_ST	HSA-MIR-630_ST	HSA-MIR-548D-3P_ST	HSA-MIR-298_ST	HSA-MIR-1252_ST	HSA-MIR-664-STAR_ST	HSA-MIR-3154_ST	HSA-MIR-4288_ST
KEGG_OXIDATIVE_PHOSPHORYLATION	0.049	0.13955	0.011	0.121917	26	HSA-LET-7D_ST	HSA-MIR-199A-3P_ST	HSA-MIR-183_ST	HSA-MIR-212_ST	HSA-MIR-142-5P_ST	HSA-MIR-146A_ST	HSA-MIR-34B_ST	HSA-MIR-99B-STAR_ST	HSA-MIR-363_ST	HSA-MIR-302D-STAR_ST	HSA-MIR-378-STAR_ST	HSA-MIR-335_ST	HSA-MIR-335-STAR_ST	HSA-MIR-431_ST	HSA-MIR-490-5P_ST	HSA-MIR-517B_ST	HSA-MIR-556-3P_ST	HSA-MIR-586_ST	HSA-MIR-612_ST	HSA-MIR-1281_ST	HSA-MIR-1825_ST	HSA-MIR-1914_ST	HSA-MIR-3131_ST	HSA-MIR-3177_ST	HSA-MIR-3184_ST	HSA-MIR-378C_ST
KEGG_PURINE_METABOLISM	0.062	0.159497	0.2	0.386067	8	HSA-MIR-144-STAR_ST	HSA-MIR-202-STAR_ST	HSA-MIR-876-3P_ST	HSA-MIR-887_ST	HSA-MIR-1179_ST	HSA-MIR-3157_ST	HSA-MIR-3178_ST	HSA-MIR-4257_ST
KEGG_PYRIMIDINE_METABOLISM	0.813	0.902183	0.839	0.959475	5	HSA-MIR-144-STAR_ST	HSA-MIR-642_ST	HSA-MIR-411_ST	HSA-MIR-887_ST	HSA-MIR-4260_ST
KEGG_ALANINE_ASPARTATE_AND_GLUTAMATE_METABOLISM	0.361	0.526458	0.887	0.982273	7	HSA-MIR-579_ST	HSA-MIR-622_ST	HSA-MIR-1243_ST	HSA-MIR-1256_ST	HSA-MIR-548N_ST	HSA-MIR-1537_ST	HSA-MIR-3126-3P_ST
KEGG_GLYCINE_SERINE_AND_THREONINE_METABOLISM	0.174	0.316148	0.769	0.918106	10	HSA-MIR-125B-2-STAR_ST	HSA-MIR-371-3P_ST	HSA-MIR-573_ST	HSA-MIR-639_ST	HSA-MIR-934_ST	HSA-MIR-940_ST	HSA-MIR-3118_ST	HSA-MIR-4319_ST	HSA-MIR-4258_ST	HSA-MIR-4289_ST
KEGG_CYSTEINE_AND_METHIONINE_METABOLISM	0.127	0.255151	0.512	0.699138	13	HSA-MIR-218-2-STAR_ST	HSA-MIR-144-STAR_ST	HSA-MIR-425-STAR_ST	HSA-MIR-520B_ST	HSA-MIR-586_ST	HSA-MIR-411_ST	HSA-MIR-548F_ST	HSA-MIR-1251_ST	HSA-MIR-1321_ST	HSA-MIR-3131_ST	HSA-MIR-544B_ST	HSA-MIR-3157_ST	HSA-MIR-548X_ST
KEGG_VALINE_LEUCINE_AND_ISOLEUCINE_DEGRADATION	0.004	0.045085	0.009	0.111869	23	HSA-LET-7D-STAR_ST	HSA-MIR-21_ST	HSA-MIR-199B-3P_ST	HSA-MIR-181A-STAR_ST	HSA-MIR-217_ST	HSA-MIR-200B-STAR_ST	HSA-MIR-142-5P_ST	HSA-MIR-126_ST	HSA-MIR-194-STAR_ST	HSA-MIR-99B-STAR_ST	HSA-MIR-375_ST	HSA-MIR-378-STAR_ST	HSA-MIR-335-STAR_ST	HSA-MIR-422A_ST	HSA-MIR-424-STAR_ST	HSA-MIR-586_ST	HSA-MIR-33B_ST	HSA-MIR-1286_ST	HSA-MIR-548F_ST	HSA-MIR-1251_ST	HSA-MIR-1292_ST	HSA-MIR-3131_ST	HSA-MIR-4253_ST
KEGG_VALINE_LEUCINE_AND_ISOLEUCINE_BIOSYNTHESIS	0.247	0.406069	0.028	0.153884	32	HSA-LET-7D_ST	HSA-MIR-15A_ST	HSA-MIR-18A_ST	HSA-MIR-21-STAR_ST	HSA-MIR-27A_ST	HSA-MIR-92A_ST	HSA-MIR-34A-STAR_ST	HSA-MIR-181C_ST	HSA-MIR-199B-3P_ST	HSA-MIR-222_ST	HSA-MIR-142-5P_ST	HSA-MIR-185-STAR_ST	HSA-MIR-195-STAR_ST	HSA-MIR-338-5P_ST	HSA-MIR-335-STAR_ST	HSA-MIR-451_ST	HSA-MIR-409-5P_ST	HSA-MIR-494_ST	HSA-MIR-519E_ST	HSA-MIR-518C-STAR_ST	HSA-MIR-92B_ST	HSA-MIR-574-3P_ST	HSA-MIR-585_ST	HSA-MIR-550-STAR_ST	HSA-MIR-708-STAR_ST	HSA-MIR-1244_ST	HSA-MIR-1257_ST	HSA-MIR-1275_ST	HSA-MIR-1292_ST	HSA-MIR-3131_ST	HSA-MIR-4280_ST	HSA-MIR-4328_ST
KEGG_LYSINE_DEGRADATION	0.008	0.060113	0.014	0.124687	15	HSA-MIR-30A_ST	HSA-MIR-217_ST	HSA-MIR-302D_ST	HSA-MIR-372_ST	HSA-MIR-381_ST	HSA-MIR-384_ST	HSA-MIR-520B_ST	HSA-MIR-574-3P_ST	HSA-MIR-597_ST	HSA-MIR-33B_ST	HSA-MIR-657_ST	HSA-MIR-301B_ST	HSA-MIR-1183_ST	HSA-MIR-1256_ST	HSA-MIR-3133_ST
KEGG_ARGININE_AND_PROLINE_METABOLISM	0.018	0.082552	0.002	0.078235	19	HSA-MIR-199A-3P_ST	HSA-MIR-30B-STAR_ST	HSA-MIR-126_ST	HSA-MIR-200C_ST	HSA-MIR-200A-STAR_ST	HSA-MIR-375_ST	HSA-MIR-422A_ST	HSA-MIR-532-3P_ST	HSA-MIR-586_ST	HSA-MIR-597_ST	HSA-MIR-604_ST	HSA-MIR-943_ST	HSA-MIR-1290_ST	HSA-MIR-1299_ST	HSA-MIR-548F_ST	HSA-MIR-1251_ST	HSA-MIR-1254_ST	HSA-MIR-1292_ST	HSA-MIR-3131_ST
KEGG_HISTIDINE_METABOLISM	0.045	0.135407	0.242	0.435535	11	HSA-MIR-185-STAR_ST	HSA-MIR-511_ST	HSA-MIR-494_ST	HSA-MIR-520B_ST	HSA-MIR-604_ST	HSA-MIR-614_ST	HSA-MIR-33B_ST	HSA-MIR-637_ST	HSA-MIR-892A_ST	HSA-MIR-548N_ST	HSA-MIR-1539_ST
KEGG_TYROSINE_METABOLISM	0.03	0.109016	0.204	0.389828	17	HSA-MIR-206_ST	HSA-MIR-202-STAR_ST	HSA-MIR-576-5P_ST	HSA-MIR-596_ST	HSA-MIR-614_ST	HSA-MIR-33B_ST	HSA-MIR-675-STAR_ST	HSA-MIR-892A_ST	HSA-MIR-876-5P_ST	HSA-MIR-1250_ST	HSA-MIR-548N_ST	HSA-MIR-720_ST	HSA-MIR-1470_ST	HSA-MIR-1539_ST	HSA-MIR-3129_ST	HSA-MIR-3178_ST	HSA-MIR-4254_ST
KEGG_PHENYLALANINE_METABOLISM	0.012	0.072545	0.447	0.640636	12	HSA-MIR-27B_ST	HSA-MIR-125B-2-STAR_ST	HSA-MIR-516A-3P_ST	HSA-MIR-596_ST	HSA-MIR-759_ST	HSA-MIR-675_ST	HSA-MIR-876-5P_ST	HSA-MIR-1179_ST	HSA-MIR-1303_ST	HSA-MIR-1250_ST	HSA-MIR-1276_ST	HSA-MIR-3178_ST
KEGG_TRYPTOPHAN_METABOLISM	0	0	0.002	0.078235	12	HSA-MIR-31_ST	HSA-MIR-148A-STAR_ST	HSA-MIR-187_ST	HSA-MIR-126_ST	HSA-MIR-375_ST	HSA-MIR-335_ST	HSA-MIR-431_ST	HSA-MIR-558_ST	HSA-MIR-574-5P_ST	HSA-MIR-586_ST	HSA-MIR-1251_ST	HSA-MIR-3131_ST
KEGG_BETA_ALANINE_METABOLISM	0.001	0.02375	0.001	0.073889	11	HSA-MIR-15A_ST	HSA-MIR-217_ST	HSA-MIR-126_ST	HSA-MIR-194-STAR_ST	HSA-MIR-92B_ST	HSA-MIR-586_ST	HSA-MIR-597_ST	HSA-MIR-33B_ST	HSA-MIR-548F_ST	HSA-MIR-3131_ST	HSA-MIR-4268_ST
KEGG_TAURINE_AND_HYPOTAURINE_METABOLISM	0.528	0.673918	0.016	0.125176	27	HSA-MIR-30A-STAR_ST	HSA-MIR-100-STAR_ST	HSA-MIR-148A_ST	HSA-MIR-181C-STAR_ST	HSA-MIR-182-STAR_ST	HSA-MIR-199B-5P_ST	HSA-MIR-224_ST	HSA-MIR-224-STAR_ST	HSA-MIR-27B-STAR_ST	HSA-MIR-149-STAR_ST	HSA-MIR-195-STAR_ST	HSA-MIR-29C_ST	HSA-MIR-30E-STAR_ST	HSA-MIR-151-3P_ST	HSA-MIR-511_ST	HSA-MIR-498_ST	HSA-MIR-487B_ST	HSA-MIR-563_ST	HSA-MIR-588_ST	HSA-MIR-762_ST	HSA-MIR-1287_ST	HSA-MIR-1268_ST	HSA-MIR-1197_ST	HSA-MIR-3141_ST	HSA-MIR-4294_ST	HSA-MIR-4266_ST	HSA-MIR-4281_ST
KEGG_SELENOAMINO_ACID_METABOLISM	0.089	0.203036	0.014	0.124687	15	HSA-LET-7D-STAR_ST	HSA-MIR-21_ST	HSA-MIR-26B_ST	HSA-MIR-144-STAR_ST	HSA-MIR-30E-STAR_ST	HSA-MIR-422A_ST	HSA-MIR-518C-STAR_ST	HSA-MIR-33B_ST	HSA-MIR-632_ST	HSA-MIR-642_ST	HSA-MIR-548F_ST	HSA-MIR-548M_ST	HSA-MIR-1321_ST	HSA-MIR-514B-3P_ST	HSA-MIR-4321_ST
KEGG_GLUTATHIONE_METABOLISM	0.026	0.100816	0.008	0.111869	24	HSA-MIR-197_ST	HSA-MIR-199A-3P_ST	HSA-MIR-206_ST	HSA-MIR-200C_ST	HSA-MIR-194-STAR_ST	HSA-MIR-200A-STAR_ST	HSA-MIR-361-3P_ST	HSA-MIR-378_ST	HSA-MIR-151-5P_ST	HSA-MIR-331-5P_ST	HSA-MIR-422A_ST	HSA-MIR-497_ST	HSA-MIR-519C-3P_ST	HSA-MIR-520B_ST	HSA-MIR-532-3P_ST	HSA-MIR-586_ST	HSA-MIR-608_ST	HSA-MIR-631_ST	HSA-MIR-671-5P_ST	HSA-MIR-1182_ST	HSA-MIR-3131_ST	HSA-MIR-3155_ST	HSA-MIR-548X_ST	HSA-MIR-378C_ST
KEGG_STARCH_AND_SUCROSE_METABOLISM	0.105	0.225606	0.006	0.109529	15	HSA-MIR-103_ST	HSA-MIR-129-STAR_ST	HSA-MIR-149-STAR_ST	HSA-MIR-200C_ST	HSA-MIR-30C-1-STAR_ST	HSA-MIR-34B_ST	HSA-MIR-361-5P_ST	HSA-MIR-362-5P_ST	HSA-MIR-499-5P_ST	HSA-MIR-33B_ST	HSA-MIR-1301_ST	HSA-MIR-934_ST	HSA-MIR-1246_ST	HSA-MIR-3154_ST	HSA-MIR-3174_ST
KEGG_N_GLYCAN_BIOSYNTHESIS	0.534	0.678987	0.777	0.922687	8	HSA-MIR-26A-1-STAR_ST	HSA-MIR-105_ST	HSA-MIR-217_ST	HSA-MIR-489_ST	HSA-MIR-573_ST	HSA-MIR-628-5P_ST	HSA-MIR-1284_ST	HSA-MIR-2116-STAR_ST
KEGG_OTHER_GLYCAN_DEGRADATION	0.938	0.98209	0.314	0.512417	11	HSA-MIR-369-3P_ST	HSA-MIR-329_ST	HSA-MIR-490-5P_ST	HSA-MIR-432-STAR_ST	HSA-MIR-497-STAR_ST	HSA-MIR-515-3P_ST	HSA-MIR-548F_ST	HSA-MIR-1266_ST	HSA-MIR-1284_ST	HSA-MIR-2114_ST	HSA-MIR-4270_ST
KEGG_O_GLYCAN_BIOSYNTHESIS	0.509	0.659172	0.242	0.435535	12	HSA-MIR-124-STAR_ST	HSA-MIR-363_ST	HSA-MIR-196B-STAR_ST	HSA-MIR-506_ST	HSA-MIR-509-3P_ST	HSA-MIR-552_ST	HSA-MIR-603_ST	HSA-MIR-619_ST	HSA-MIR-802_ST	HSA-MIR-944_ST	HSA-MIR-1285_ST	HSA-MIR-3155_ST
KEGG_AMINO_SUGAR_AND_NUCLEOTIDE_SUGAR_METABOLISM	0.072	0.176679	0.237	0.430615	13	HSA-MIR-24-1-STAR_ST	HSA-MIR-181A-STAR_ST	HSA-MIR-200A-STAR_ST	HSA-MIR-362-3P_ST	HSA-MIR-520E_ST	HSA-MIR-628-3P_ST	HSA-MIR-659_ST	HSA-MIR-1287_ST	HSA-MIR-1260_ST	HSA-MIR-1912_ST	HSA-MIR-2116-STAR_ST	HSA-MIR-3157_ST	HSA-MIR-3158_ST
KEGG_GLYCOSAMINOGLYCAN_DEGRADATION	0.407	0.5698	0.198	0.385	24	HSA-MIR-18A-STAR_ST	HSA-MIR-30C_ST	HSA-MIR-10B-STAR_ST	HSA-MIR-214_ST	HSA-MIR-215_ST	HSA-MIR-127-3P_ST	HSA-MIR-373_ST	HSA-MIR-135B-STAR_ST	HSA-MIR-376B_ST	HSA-MIR-193B-STAR_ST	HSA-MIR-569_ST	HSA-MIR-625-STAR_ST	HSA-MIR-759_ST	HSA-MIR-877-STAR_ST	HSA-MIR-1226-STAR_ST	HSA-MIR-1288_ST	HSA-MIR-1308_ST	HSA-MIR-720_ST	HSA-MIR-1825_ST	HSA-MIR-2052_ST	HSA-MIR-2278_ST	HSA-MIR-4302_ST	HSA-MIR-4312_ST	HSA-MIR-4318_ST
KEGG_GLYCOSAMINOGLYCAN_BIOSYNTHESIS_CHONDROITIN_SULFATE	0.09	0.204615	0.254	0.449229	19	HSA-LET-7E_ST	HSA-MIR-29A-STAR_ST	HSA-MIR-98_ST	HSA-MIR-199A-3P_ST	HSA-MIR-139-5P_ST	HSA-MIR-125B-1-STAR_ST	HSA-MIR-302D-STAR_ST	HSA-MIR-409-5P_ST	HSA-MIR-505-STAR_ST	HSA-MIR-33B-STAR_ST	HSA-MIR-661_ST	HSA-MIR-670_ST	HSA-MIR-374B_ST	HSA-MIR-1281_ST	HSA-MIR-1538_ST	HSA-MIR-1826_ST	HSA-MIR-548V_ST	HSA-MIR-3149_ST	HSA-MIR-4308_ST
KEGG_GLYCOSAMINOGLYCAN_BIOSYNTHESIS_KERATAN_SULFATE	0.468	0.618113	0.011	0.121917	18	HSA-MIR-139-3P_ST	HSA-MIR-182-STAR_ST	HSA-MIR-296-3P_ST	HSA-MIR-324-3P_ST	HSA-MIR-520E_ST	HSA-MIR-518C-STAR_ST	HSA-MIR-518D-3P_ST	HSA-MIR-558_ST	HSA-MIR-623_ST	HSA-MIR-542-3P_ST	HSA-MIR-944_ST	HSA-MIR-1207-3P_ST	HSA-MIR-1285_ST	HSA-MIR-1275_ST	HSA-MIR-1976_ST	HSA-MIR-2277_ST	HSA-MIR-4271_ST	HSA-MIR-4283_ST
KEGG_GLYCOSAMINOGLYCAN_BIOSYNTHESIS_HEPARAN_SULFATE	0.911	0.967756	0.974	0.987424	15	HSA-MIR-10A-STAR_ST	HSA-MIR-429_ST	HSA-MIR-452-STAR_ST	HSA-MIR-563_ST	HSA-MIR-573_ST	HSA-MIR-548A-5P_ST	HSA-MIR-661_ST	HSA-MIR-374B_ST	HSA-MIR-1205_ST	HSA-MIR-548E_ST	HSA-MIR-548V_ST	HSA-MIR-3173_ST	HSA-MIR-3182_ST	HSA-MIR-3199_ST	HSA-MIR-4264_ST
KEGG_GLYCEROLIPID_METABOLISM	0	0	0.046	0.183724	14	HSA-MIR-210_ST	HSA-MIR-181A-STAR_ST	HSA-MIR-217_ST	HSA-MIR-200C_ST	HSA-MIR-302D_ST	HSA-MIR-586_ST	HSA-MIR-657_ST	HSA-MIR-938_ST	HSA-MIR-1251_ST	HSA-MIR-1275_ST	HSA-MIR-1284_ST	HSA-MIR-544B_ST	HSA-MIR-4304_ST	HSA-MIR-4253_ST
KEGG_INOSITOL_PHOSPHATE_METABOLISM	0.104	0.224911	0.058	0.203	12	HSA-MIR-22_ST	HSA-MIR-25_ST	HSA-MIR-185_ST	HSA-MIR-106B_ST	HSA-MIR-302C_ST	HSA-MIR-380-STAR_ST	HSA-MIR-324-5P_ST	HSA-MIR-518C-STAR_ST	HSA-MIR-597_ST	HSA-MIR-657_ST	HSA-MIR-1251_ST	HSA-MIR-4257_ST
KEGG_GLYCOSYLPHOSPHATIDYLINOSITOL_GPI_ANCHOR_BIOSYNTHESIS	0.379	0.546121	0.592	0.765914	7	HSA-MIR-302A_ST	HSA-MIR-628-5P_ST	HSA-MIR-548F_ST	HSA-MIR-1284_ST	HSA-MIR-3115_ST	HSA-MIR-548X_ST	HSA-MIR-4258_ST
KEGG_GLYCEROPHOSPHOLIPID_METABOLISM	0.01	0.065196	0.17	0.353281	12	HSA-LET-7D-STAR_ST	HSA-MIR-192-STAR_ST	HSA-MIR-200C_ST	HSA-MIR-361-5P_ST	HSA-MIR-367_ST	HSA-MIR-380-STAR_ST	HSA-MIR-634_ST	HSA-MIR-642_ST	HSA-MIR-888_ST	HSA-MIR-938_ST	HSA-MIR-1251_ST	HSA-MIR-4304_ST
KEGG_ETHER_LIPID_METABOLISM	0.004	0.045085	0.386	0.578326	10	HSA-LET-7D-STAR_ST	HSA-MIR-200C_ST	HSA-MIR-302C_ST	HSA-MIR-367_ST	HSA-MIR-485-5P_ST	HSA-MIR-449B_ST	HSA-MIR-548J_ST	HSA-MIR-2116-STAR_ST	HSA-MIR-3138_ST	HSA-MIR-4258_ST
KEGG_ARACHIDONIC_ACID_METABOLISM	0.146	0.283061	0.188	0.375435	12	HSA-MIR-200C_ST	HSA-MIR-299-5P_ST	HSA-MIR-362-5P_ST	HSA-MIR-342-3P_ST	HSA-MIR-425-STAR_ST	HSA-MIR-519B-5P_ST	HSA-MIR-552_ST	HSA-MIR-645_ST	HSA-MIR-1278_ST	HSA-MIR-3157_ST	HSA-MIR-3166_ST	HSA-MIR-4297_ST
KEGG_LINOLEIC_ACID_METABOLISM	0.666	0.795135	0.868	0.97257	12	HSA-MIR-30C_ST	HSA-MIR-136-STAR_ST	HSA-MIR-200C_ST	HSA-MIR-299-3P_ST	HSA-MIR-361-5P_ST	HSA-MIR-362-5P_ST	HSA-MIR-552_ST	HSA-MIR-619_ST	HSA-MIR-645_ST	HSA-MIR-449B_ST	HSA-MIR-944_ST	HSA-MIR-4258_ST
KEGG_ALPHA_LINOLENIC_ACID_METABOLISM	0.306	0.469412	0.358	0.551727	8	HSA-MIR-30C_ST	HSA-MIR-10B-STAR_ST	HSA-MIR-485-5P_ST	HSA-MIR-488_ST	HSA-MIR-520F_ST	HSA-MIR-449B_ST	HSA-MIR-770-5P_ST	HSA-MIR-1265_ST
KEGG_SPHINGOLIPID_METABOLISM	0.31	0.472821	0.332	0.530721	5	HSA-MIR-134_ST	HSA-MIR-380-STAR_ST	HSA-MIR-641_ST	HSA-MIR-657_ST	HSA-MIR-765_ST
KEGG_GLYCOSPHINGOLIPID_BIOSYNTHESIS_LACTO_AND_NEOLACTO_SERIES	0.459	0.609251	0.042	0.178466	20	HSA-MIR-18A_ST	HSA-MIR-22_ST	HSA-MIR-99A-STAR_ST	HSA-MIR-181A-STAR_ST	HSA-MIR-149_ST	HSA-MIR-367-STAR_ST	HSA-MIR-146B-3P_ST	HSA-MIR-500_ST	HSA-MIR-555_ST	HSA-MIR-550-STAR_ST	HSA-MIR-604_ST	HSA-MIR-645_ST	HSA-MIR-657_ST	HSA-MIR-1296_ST	HSA-MIR-1285_ST	HSA-MIR-1251_ST	HSA-MIR-1254_ST	HSA-MIR-1915_ST	HSA-MIR-1976_ST	HSA-MIR-4257_ST
KEGG_GLYCOSPHINGOLIPID_BIOSYNTHESIS_GLOBO_SERIES	0.406	0.568999	0.456	0.649336	8	HSA-MIR-30B-STAR_ST	HSA-MIR-586_ST	HSA-MIR-675_ST	HSA-MIR-208B_ST	HSA-MIR-548G_ST	HSA-MIR-3180-3P_ST	HSA-MIR-3191_ST	HSA-MIR-4251_ST
KEGG_GLYCOSPHINGOLIPID_BIOSYNTHESIS_GANGLIO_SERIES	0.193	0.341798	0.052	0.194817	13	HSA-MIR-24-2-STAR_ST	HSA-MIR-26B_ST	HSA-MIR-30A_ST	HSA-MIR-199A-3P_ST	HSA-MIR-199B-3P_ST	HSA-MIR-218-1-STAR_ST	HSA-MIR-126_ST	HSA-MIR-516B-STAR_ST	HSA-MIR-503_ST	HSA-MIR-587_ST	HSA-MIR-548F_ST	HSA-MIR-548G_ST	HSA-MIR-3192_ST
KEGG_PYRUVATE_METABOLISM	0.004	0.045085	0.015	0.124687	10	HSA-LET-7D-STAR_ST	HSA-MIR-187-STAR_ST	HSA-MIR-200C_ST	HSA-MIR-200A-STAR_ST	HSA-MIR-99B-STAR_ST	HSA-MIR-422A_ST	HSA-MIR-586_ST	HSA-MIR-33B_ST	HSA-MIR-3131_ST	HSA-MIR-4253_ST
KEGG_GLYOXYLATE_AND_DICARBOXYLATE_METABOLISM	0.009	0.063	0.154	0.33577	12	HSA-MIR-125B_ST	HSA-MIR-132_ST	HSA-MIR-142-5P_ST	HSA-MIR-149_ST	HSA-MIR-362-3P_ST	HSA-MIR-302D-STAR_ST	HSA-MIR-604_ST	HSA-MIR-888-STAR_ST	HSA-MIR-873_ST	HSA-MIR-1251_ST	HSA-MIR-1254_ST	HSA-MIR-4258_ST
KEGG_PROPANOATE_METABOLISM	0.001	0.02375	0.012	0.124687	10	HSA-MIR-217_ST	HSA-MIR-375_ST	HSA-MIR-378-STAR_ST	HSA-MIR-422A_ST	HSA-MIR-586_ST	HSA-MIR-33B_ST	HSA-MIR-1286_ST	HSA-MIR-548F_ST	HSA-MIR-3131_ST	HSA-MIR-4253_ST
KEGG_BUTANOATE_METABOLISM	0.005	0.048897	0.014	0.124687	11	HSA-LET-7D_ST	HSA-LET-7D-STAR_ST	HSA-MIR-217_ST	HSA-MIR-200B-STAR_ST	HSA-MIR-586_ST	HSA-MIR-597_ST	HSA-MIR-33B_ST	HSA-MIR-1208_ST	HSA-MIR-548F_ST	HSA-MIR-1251_ST	HSA-MIR-3131_ST
KEGG_ONE_CARBON_POOL_BY_FOLATE	0.424	0.578973	0.923	0.983413	6	HSA-MIR-135B_ST	HSA-MIR-410_ST	HSA-MIR-614_ST	HSA-MIR-411_ST	HSA-MIR-3117_ST	HSA-MIR-3198_ST
KEGG_RIBOFLAVIN_METABOLISM	0.043	0.133621	0.017	0.125611	15	HSA-MIR-214_ST	HSA-MIR-27B-STAR_ST	HSA-MIR-363-STAR_ST	HSA-MIR-133B_ST	HSA-MIR-423-5P_ST	HSA-MIR-181D_ST	HSA-MIR-508-5P_ST	HSA-MIR-593_ST	HSA-MIR-920_ST	HSA-MIR-1299_ST	HSA-MIR-1469_ST	HSA-MIR-2110_ST	HSA-MIR-2114-STAR_ST	HSA-MIR-4309_ST	HSA-MIR-4267_ST
KEGG_NICOTINATE_AND_NICOTINAMIDE_METABOLISM	0.006	0.0532	0.002	0.078235	27	HSA-MIR-17-STAR_ST	HSA-MIR-19B_ST	HSA-MIR-22-STAR_ST	HSA-MIR-27A_ST	HSA-MIR-199A-3P_ST	HSA-MIR-139-3P_ST	HSA-MIR-10A_ST	HSA-MIR-181C_ST	HSA-MIR-223_ST	HSA-LET-7I-STAR_ST	HSA-MIR-363_ST	HSA-MIR-330-5P_ST	HSA-MIR-331-5P_ST	HSA-MIR-335-STAR_ST	HSA-MIR-431_ST	HSA-MIR-486-3P_ST	HSA-MIR-670_ST	HSA-MIR-1299_ST	HSA-MIR-1262_ST	HSA-MIR-1292_ST	HSA-MIR-1826_ST	HSA-MIR-3138_ST	HSA-MIR-3188_ST	HSA-MIR-3190-3P_ST	HSA-MIR-3194_ST	HSA-MIR-2355_ST	HSA-MIR-4287_ST
KEGG_PANTOTHENATE_AND_COA_BIOSYNTHESIS	0.035	0.120596	0.002	0.078235	38	HSA-LET-7D-STAR_ST	HSA-MIR-15A_ST	HSA-MIR-21_ST	HSA-MIR-22-STAR_ST	HSA-MIR-23A_ST	HSA-MIR-24-2-STAR_ST	HSA-MIR-26B_ST	HSA-MIR-27A_ST	HSA-MIR-29A-STAR_ST	HSA-MIR-29A_ST	HSA-MIR-92A_ST	HSA-MIR-199A-3P_ST	HSA-MIR-148A-STAR_ST	HSA-MIR-148A_ST	HSA-MIR-199B-3P_ST	HSA-MIR-223_ST	HSA-MIR-125B_ST	HSA-MIR-142-5P_ST	HSA-MIR-9-STAR_ST	HSA-MIR-126_ST	HSA-MIR-146A_ST	HSA-MIR-194-STAR_ST	HSA-MIR-378_ST	HSA-MIR-331-5P_ST	HSA-MIR-133B_ST	HSA-MIR-423-5P_ST	HSA-MIR-485-3P_ST	HSA-MIR-146B-5P_ST	HSA-MIR-202_ST	HSA-MIR-518F-STAR_ST	HSA-MIR-92B_ST	HSA-MIR-558_ST	HSA-MIR-574-5P_ST	HSA-MIR-1275_ST	HSA-MIR-2110_ST	HSA-MIR-3131_ST	HSA-MIR-3188_ST	HSA-MIR-3194_ST
KEGG_FOLATE_BIOSYNTHESIS	0.039	0.128391	0.405	0.595852	12	HSA-MIR-205-STAR_ST	HSA-MIR-217_ST	HSA-MIR-222-STAR_ST	HSA-MIR-299-5P_ST	HSA-MIR-323-5P_ST	HSA-MIR-621_ST	HSA-MIR-645_ST	HSA-MIR-1323_ST	HSA-MIR-1286_ST	HSA-MIR-3117_ST	HSA-MIR-3177_ST	HSA-MIR-4263_ST
KEGG_RETINOL_METABOLISM	0.108	0.229091	0.161	0.340971	11	HSA-MIR-200C_ST	HSA-MIR-361-5P_ST	HSA-MIR-362-5P_ST	HSA-MIR-377_ST	HSA-MIR-151-5P_ST	HSA-MIR-589_ST	HSA-MIR-33B_ST	HSA-MIR-645_ST	HSA-MIR-548S_ST	HSA-MIR-3154_ST	HSA-MIR-3155_ST
KEGG_PORPHYRIN_AND_CHLOROPHYLL_METABOLISM	0.127	0.255151	0.26	0.454402	5	HSA-MIR-200B_ST	HSA-MIR-132-STAR_ST	HSA-MIR-548F_ST	HSA-MIR-2114_ST	HSA-MIR-3155_ST
KEGG_TERPENOID_BACKBONE_BIOSYNTHESIS	0.232	0.388615	0.15	0.330846	17	HSA-MIR-31_ST	HSA-MIR-95_ST	HSA-MIR-141-STAR_ST	HSA-MIR-186-STAR_ST	HSA-MIR-331-3P_ST	HSA-MIR-384_ST	HSA-MIR-556-3P_ST	HSA-MIR-558_ST	HSA-MIR-578_ST	HSA-MIR-654-5P_ST	HSA-MIR-764_ST	HSA-MIR-889_ST	HSA-MIR-1281_ST	HSA-MIR-1914-STAR_ST	HSA-MIR-1975_ST	HSA-MIR-4327_ST	HSA-MIR-4278_ST
KEGG_LIMONENE_AND_PINENE_DEGRADATION	0.005	0.048897	0.022	0.138673	8	HSA-LET-7D-STAR_ST	HSA-MIR-187_ST	HSA-MIR-217_ST	HSA-MIR-597_ST	HSA-MIR-33B_ST	HSA-MIR-1208_ST	HSA-MIR-548F_ST	HSA-MIR-3131_ST
KEGG_NITROGEN_METABOLISM	0.595	0.731377	0.037	0.167952	10	HSA-MIR-20A_ST	HSA-MIR-150-STAR_ST	HSA-MIR-302C_ST	HSA-MIR-488_ST	HSA-MIR-520C-3P_ST	HSA-MIR-599_ST	HSA-MIR-1229_ST	HSA-MIR-1976_ST	HSA-MIR-2909_ST	HSA-MIR-4312_ST
KEGG_SULFUR_METABOLISM	0.012	0.072545	0.079	0.232314	21	HSA-MIR-199A-3P_ST	HSA-MIR-135A-STAR_ST	HSA-MIR-142-5P_ST	HSA-MIR-361-5P_ST	HSA-MIR-365-STAR_ST	HSA-MIR-378_ST	HSA-MIR-133B_ST	HSA-MIR-424_ST	HSA-MIR-431_ST	HSA-MIR-521_ST	HSA-MIR-619_ST	HSA-MIR-623_ST	HSA-MIR-634_ST	HSA-MIR-802_ST	HSA-MIR-744-STAR_ST	HSA-MIR-1207-3P_ST	HSA-MIR-1251_ST	HSA-MIR-548S_ST	HSA-MIR-3125_ST	HSA-MIR-4297_ST	HSA-MIR-4257_ST
KEGG_AMINOACYL_TRNA_BIOSYNTHESIS	0.284	0.443333	0.159	0.339984	8	HSA-MIR-26A-1-STAR_ST	HSA-MIR-195-STAR_ST	HSA-MIR-369-3P_ST	HSA-MIR-490-5P_ST	HSA-MIR-495_ST	HSA-MIR-558_ST	HSA-MIR-1291_ST	HSA-MIR-3157_ST
KEGG_METABOLISM_OF_XENOBIOTICS_BY_CYTOCHROME_P450	0.12	0.245538	0.295	0.494767	15	HSA-MIR-197_ST	HSA-MIR-200B_ST	HSA-MIR-206_ST	HSA-MIR-200C_ST	HSA-MIR-361-5P_ST	HSA-MIR-362-5P_ST	HSA-MIR-377_ST	HSA-MIR-378_ST	HSA-MIR-151-5P_ST	HSA-MIR-497_ST	HSA-MIR-552_ST	HSA-MIR-33B_ST	HSA-MIR-934_ST	HSA-MIR-1200_ST	HSA-MIR-3154_ST
KEGG_DRUG_METABOLISM_CYTOCHROME_P450	0.079	0.188297	0.177	0.361058	17	HSA-MIR-30C-2-STAR_ST	HSA-MIR-187_ST	HSA-MIR-200B_ST	HSA-MIR-200C_ST	HSA-MIR-200A-STAR_ST	HSA-MIR-361-5P_ST	HSA-MIR-362-5P_ST	HSA-MIR-378_ST	HSA-MIR-151-5P_ST	HSA-MIR-497_ST	HSA-MIR-552_ST	HSA-MIR-33B_ST	HSA-MIR-892A_ST	HSA-MIR-876-5P_ST	HSA-MIR-934_ST	HSA-MIR-3154_ST	HSA-MIR-378C_ST
KEGG_DRUG_METABOLISM_OTHER_ENZYMES	0.24	0.397015	0.722	0.883404	12	HSA-MIR-145-STAR_ST	HSA-MIR-361-5P_ST	HSA-MIR-367_ST	HSA-MIR-379-STAR_ST	HSA-MIR-151-5P_ST	HSA-MIR-485-3P_ST	HSA-MIR-202_ST	HSA-MIR-589_ST	HSA-MIR-658_ST	HSA-MIR-1293_ST	HSA-MIR-1299_ST	HSA-MIR-3189_ST
KEGG_BIOSYNTHESIS_OF_UNSATURATED_FATTY_ACIDS	0.036	0.123402	0.022	0.138673	27	HSA-MIR-21_ST	HSA-MIR-26B-STAR_ST	HSA-MIR-199A-3P_ST	HSA-MIR-181A-STAR_ST	HSA-MIR-214-STAR_ST	HSA-MIR-217_ST	HSA-MIR-223_ST	HSA-MIR-127-3P_ST	HSA-MIR-200C_ST	HSA-MIR-194-STAR_ST	HSA-MIR-375_ST	HSA-MIR-378-STAR_ST	HSA-MIR-133B_ST	HSA-MIR-422A_ST	HSA-MIR-425-STAR_ST	HSA-MIR-451_ST	HSA-MIR-507_ST	HSA-MIR-586_ST	HSA-MIR-645_ST	HSA-MIR-301B_ST	HSA-MIR-1299_ST	HSA-MIR-548F_ST	HSA-MIR-1251_ST	HSA-MIR-1827_ST	HSA-MIR-3155_ST	HSA-MIR-3177_ST	HSA-MIR-4321_ST
KEGG_ABC_TRANSPORTERS	0.114	0.237649	0.059	0.205419	11	HSA-MIR-29A-STAR_ST	HSA-MIR-199A-3P_ST	HSA-MIR-181B_ST	HSA-MIR-371-3P_ST	HSA-MIR-379-STAR_ST	HSA-MIR-202-STAR_ST	HSA-MIR-559_ST	HSA-MIR-579_ST	HSA-MIR-548C-5P_ST	HSA-MIR-1250_ST	HSA-MIR-3201_ST
KEGG_RIBOSOME	0.935	0.980718	0.966	0.987424	9	HSA-MIR-519B-5P_ST	HSA-MIR-625-STAR_ST	HSA-MIR-635_ST	HSA-MIR-297_ST	HSA-MIR-1181_ST	HSA-MIR-1293_ST	HSA-MIR-1913_ST	HSA-MIR-3160_ST	HSA-MIR-4256_ST
KEGG_RNA_DEGRADATION	0.616	0.750944	0.298	0.499165	22	HSA-MIR-18A-STAR_ST	HSA-MIR-27A-STAR_ST	HSA-MIR-93-STAR_ST	HSA-MIR-96-STAR_ST	HSA-MIR-29B-1-STAR_ST	HSA-MIR-105-STAR_ST	HSA-MIR-34A_ST	HSA-MIR-331-3P_ST	HSA-MIR-425_ST	HSA-MIR-410_ST	HSA-MIR-544_ST	HSA-MIR-617_ST	HSA-MIR-629_ST	HSA-MIR-636_ST	HSA-MIR-650_ST	HSA-MIR-1226_ST	HSA-MIR-1201_ST	HSA-MIR-1297_ST	HSA-MIR-1302_ST	HSA-MIR-3147_ST	HSA-MIR-3186-5P_ST	HSA-MIR-3198_ST
KEGG_RNA_POLYMERASE	0.771	0.875687	0.798	0.933456	14	HSA-MIR-31-STAR_ST	HSA-MIR-105_ST	HSA-MIR-138-2-STAR_ST	HSA-MIR-144-STAR_ST	HSA-MIR-490-3P_ST	HSA-MIR-596_ST	HSA-MIR-411_ST	HSA-MIR-887_ST	HSA-MIR-1228-STAR_ST	HSA-MIR-1282_ST	HSA-MIR-1908_ST	HSA-MIR-711_ST	HSA-MIR-3178_ST	HSA-MIR-4260_ST
KEGG_BASAL_TRANSCRIPTION_FACTORS	0.991	0.996243	0.979	0.987424	8	HSA-MIR-19B-2-STAR_ST	HSA-MIR-204_ST	HSA-MIR-376A_ST	HSA-MIR-525-3P_ST	HSA-MIR-518A-3P_ST	HSA-MIR-1302_ST	HSA-MIR-2114-STAR_ST	HSA-MIR-323B-5P_ST
KEGG_DNA_REPLICATION	0.898	0.961626	0.878	0.978007	6	HSA-MIR-95_ST	HSA-MIR-139-3P_ST	HSA-MIR-218_ST	HSA-MIR-1202_ST	HSA-MIR-1914-STAR_ST	HSA-MIR-3117_ST
KEGG_SPLICEOSOME	0.967	0.9957	0.944	0.986339	6	HSA-MIR-149-STAR_ST	HSA-MIR-135B_ST	HSA-MIR-425_ST	HSA-MIR-490-3P_ST	HSA-MIR-1226_ST	HSA-MIR-4281_ST
KEGG_PROTEASOME	0.283	0.442812	0.97	0.987424	7	HSA-MIR-1301_ST	HSA-MIR-924_ST	HSA-MIR-1179_ST	HSA-MIR-1303_ST	HSA-MIR-1243_ST	HSA-MIR-548V_ST	HSA-MIR-4294_ST
KEGG_PROTEIN_EXPORT	0.035	0.120596	0.067	0.214723	9	HSA-MIR-218-1-STAR_ST	HSA-MIR-221_ST	HSA-MIR-222-STAR_ST	HSA-MIR-125B-1-STAR_ST	HSA-MIR-135A-STAR_ST	HSA-MIR-595_ST	HSA-MIR-548D-3P_ST	HSA-MIR-886-5P_ST	HSA-MIR-1538_ST
KEGG_PPAR_SIGNALING_PATHWAY	0	0	0.008	0.111869	6	HSA-MIR-187_ST	HSA-MIR-126_ST	HSA-MIR-99B-STAR_ST	HSA-MIR-375_ST	HSA-MIR-1286_ST	HSA-MIR-1299_ST
KEGG_BASE_EXCISION_REPAIR	0.952	0.990736	0.758	0.911519	4	HSA-MIR-186_ST	HSA-MIR-299-5P_ST	HSA-MIR-329_ST	HSA-MIR-516A-3P_ST
KEGG_NUCLEOTIDE_EXCISION_REPAIR	0.982	0.996243	0.982	0.98869	12	HSA-MIR-28-3P_ST	HSA-MIR-95_ST	HSA-MIR-299-5P_ST	HSA-MIR-425_ST	HSA-MIR-518A-3P_ST	HSA-MIR-544_ST	HSA-MIR-590-3P_ST	HSA-MIR-613_ST	HSA-MIR-411_ST	HSA-MIR-1302_ST	HSA-MIR-3162_ST	HSA-MIR-4256_ST
KEGG_MISMATCH_REPAIR	0.814	0.902183	0.945	0.986339	6	HSA-MIR-196A-STAR_ST	HSA-MIR-425_ST	HSA-MIR-526B_ST	HSA-MIR-1202_ST	HSA-MIR-1914-STAR_ST	HSA-MIR-3178_ST
KEGG_HOMOLOGOUS_RECOMBINATION	0.5	0.650685	0.827	0.950657	7	HSA-MIR-18A-STAR_ST	HSA-MIR-222-STAR_ST	HSA-MIR-184_ST	HSA-MIR-193A-3P_ST	HSA-MIR-891A_ST	HSA-MIR-876-3P_ST	HSA-MIR-1261_ST
KEGG_NON_HOMOLOGOUS_END_JOINING	0.814	0.902183	0.92	0.983413	7	HSA-MIR-184_ST	HSA-MIR-520F_ST	HSA-MIR-670_ST	HSA-MIR-548E_ST	HSA-MIR-1293_ST	HSA-MIR-3122_ST	HSA-MIR-4279_ST
KEGG_MAPK_SIGNALING_PATHWAY	0.008	0.060113	0.009	0.111869	15	HSA-MIR-21-STAR_ST	HSA-MIR-27A_ST	HSA-MIR-192-STAR_ST	HSA-MIR-199B-3P_ST	HSA-MIR-194_ST	HSA-MIR-99B-STAR_ST	HSA-MIR-373-STAR_ST	HSA-MIR-378-STAR_ST	HSA-MIR-378_ST	HSA-MIR-409-5P_ST	HSA-MIR-675_ST	HSA-MIR-933_ST	HSA-MIR-3134_ST	HSA-MIR-3194_ST	HSA-MIR-4253_ST
KEGG_ERBB_SIGNALING_PATHWAY	0.001	0.02375	0.05	0.191643	10	HSA-MIR-21_ST	HSA-MIR-27A_ST	HSA-MIR-223_ST	HSA-MIR-200C_ST	HSA-MIR-378_ST	HSA-MIR-422A_ST	HSA-MIR-518D-5P_ST	HSA-MIR-657_ST	HSA-MIR-3133_ST	HSA-MIR-3194_ST
KEGG_CALCIUM_SIGNALING_PATHWAY	0.016	0.080302	0.156	0.336818	15	HSA-MIR-148A-STAR_ST	HSA-MIR-199B-3P_ST	HSA-MIR-210_ST	HSA-MIR-125A-5P_ST	HSA-MIR-362-5P_ST	HSA-MIR-523-STAR_ST	HSA-MIR-517-STAR_ST	HSA-MIR-623_ST	HSA-MIR-632_ST	HSA-MIR-890_ST	HSA-MIR-147B_ST	HSA-MIR-933_ST	HSA-MIR-1238_ST	HSA-MIR-1276_ST	HSA-MIR-1274B_ST
KEGG_CYTOKINE_CYTOKINE_RECEPTOR_INTERACTION	0.002	0.032439	0.045	0.18247	9	HSA-MIR-148A-STAR_ST	HSA-MIR-139-3P_ST	HSA-MIR-187_ST	HSA-MIR-486-3P_ST	HSA-MIR-555_ST	HSA-MIR-1286_ST	HSA-MIR-3120_ST	HSA-MIR-4269_ST	HSA-MIR-4284_ST
KEGG_CHEMOKINE_SIGNALING_PATHWAY	0.009	0.063	0.027	0.152161	8	HSA-MIR-148A-STAR_ST	HSA-MIR-187_ST	HSA-MIR-9-STAR_ST	HSA-MIR-302D-STAR_ST	HSA-MIR-378_ST	HSA-MIR-623_ST	HSA-MIR-3120_ST	HSA-MIR-3194_ST
KEGG_PHOSPHATIDYLINOSITOL_SIGNALING_SYSTEM	0.039	0.128391	0.072	0.222181	4	HSA-MIR-25_ST	HSA-MIR-106B_ST	HSA-MIR-657_ST	HSA-MIR-3133_ST
KEGG_NEUROACTIVE_LIGAND_RECEPTOR_INTERACTION	0.955	0.990757	0.17	0.353281	17	HSA-LET-7F_ST	HSA-MIR-106A-STAR_ST	HSA-MIR-199A-5P_ST	HSA-MIR-222_ST	HSA-MIR-339-3P_ST	HSA-MIR-449A_ST	HSA-MIR-487A_ST	HSA-MIR-512-3P_ST	HSA-MIR-33B-STAR_ST	HSA-MIR-652_ST	HSA-MIR-411-STAR_ST	HSA-MIR-886-3P_ST	HSA-MIR-941_ST	HSA-MIR-1261_ST	HSA-MIR-1255B_ST	HSA-MIR-3159_ST	HSA-MIR-3187_ST
KEGG_CELL_CYCLE	0.448	0.600645	0.477	0.6692	12	HSA-MIR-95_ST	HSA-MIR-197_ST	HSA-MIR-204_ST	HSA-MIR-130A-STAR_ST	HSA-MIR-193A-3P_ST	HSA-MIR-506_ST	HSA-MIR-33B_ST	HSA-MIR-764_ST	HSA-MIR-1202_ST	HSA-MIR-1290_ST	HSA-MIR-3148_ST	HSA-MIR-4268_ST
KEGG_OOCYTE_MEIOSIS	0.02	0.086928	0.028	0.153884	18	HSA-MIR-197_ST	HSA-MIR-30D_ST	HSA-MIR-204_ST	HSA-MIR-217_ST	HSA-MIR-365-STAR_ST	HSA-MIR-378-STAR_ST	HSA-MIR-151-5P_ST	HSA-MIR-424_ST	HSA-MIR-509-5P_ST	HSA-MIR-532-3P_ST	HSA-MIR-33B_ST	HSA-MIR-1296_ST	HSA-MIR-764_ST	HSA-MIR-943_ST	HSA-MIR-3133_ST	HSA-MIR-3148_ST	HSA-MIR-548X_ST	HSA-MIR-4268_ST
KEGG_P53_SIGNALING_PATHWAY	0.035	0.120596	0.489	0.677469	12	HSA-LET-7E-STAR_ST	HSA-MIR-135A_ST	HSA-MIR-149-STAR_ST	HSA-MIR-200C-STAR_ST	HSA-MIR-148B-STAR_ST	HSA-MIR-1296_ST	HSA-MIR-933_ST	HSA-MIR-1225-5P_ST	HSA-MIR-1268_ST	HSA-MIR-1469_ST	HSA-MIR-3190-5P_ST	HSA-MIR-4281_ST
KEGG_UBIQUITIN_MEDIATED_PROTEOLYSIS	0.687	0.808593	0.154	0.33577	12	HSA-MIR-27A-STAR_ST	HSA-MIR-182-STAR_ST	HSA-MIR-138-2-STAR_ST	HSA-MIR-135B_ST	HSA-MIR-491-5P_ST	HSA-MIR-518A-5P_ST	HSA-MIR-509-5P_ST	HSA-MIR-548K_ST	HSA-MIR-548P_ST	HSA-MIR-3126-5P_ST	HSA-MIR-4308_ST	HSA-MIR-4277_ST
KEGG_SNARE_INTERACTIONS_IN_VESICULAR_TRANSPORT	0.861	0.934038	0.018	0.126667	18	HSA-MIR-28-5P_ST	HSA-MIR-182-STAR_ST	HSA-MIR-199B-3P_ST	HSA-MIR-132-STAR_ST	HSA-MIR-186-STAR_ST	HSA-MIR-490-5P_ST	HSA-MIR-548B-5P_ST	HSA-MIR-659_ST	HSA-MIR-670_ST	HSA-MIR-1180_ST	HSA-MIR-1303_ST	HSA-MIR-1910_ST	HSA-MIR-1912_ST	HSA-MIR-3124_ST	HSA-MIR-3138_ST	HSA-MIR-3197_ST	HSA-MIR-4315_ST	HSA-MIR-4321_ST
KEGG_REGULATION_OF_AUTOPHAGY	0.734	0.847413	0.761	0.912651	11	HSA-MIR-25-STAR_ST	HSA-MIR-10B-STAR_ST	HSA-MIR-30E-STAR_ST	HSA-MIR-328_ST	HSA-MIR-148B_ST	HSA-MIR-624_ST	HSA-MIR-655_ST	HSA-MIR-802_ST	HSA-MIR-873_ST	HSA-MIR-302F_ST	HSA-MIR-3120_ST
KEGG_LYSOSOME	0.225	0.378797	0.037	0.167952	16	HSA-MIR-28-5P_ST	HSA-MIR-196A-STAR_ST	HSA-MIR-143_ST	HSA-MIR-144-STAR_ST	HSA-MIR-324-5P_ST	HSA-MIR-452_ST	HSA-MIR-432-STAR_ST	HSA-MIR-497-STAR_ST	HSA-MIR-670_ST	HSA-MIR-216B_ST	HSA-MIR-548F_ST	HSA-MIR-2114_ST	HSA-MIR-3115_ST	HSA-MIR-3124_ST	HSA-MIR-3134_ST	HSA-MIR-4300_ST
KEGG_ENDOCYTOSIS	0.018	0.082552	0	0	61	HSA-MIR-17-STAR_ST	HSA-MIR-18A_ST	HSA-MIR-21_ST	HSA-MIR-21-STAR_ST	HSA-MIR-22_ST	HSA-MIR-23A_ST	HSA-MIR-24_ST	HSA-MIR-24-2-STAR_ST	HSA-MIR-27A_ST	HSA-MIR-31_ST	HSA-MIR-148A-STAR_ST	HSA-MIR-181C_ST	HSA-MIR-199B-3P_ST	HSA-MIR-222_ST	HSA-MIR-223_ST	HSA-LET-7I_ST	HSA-MIR-138_ST	HSA-MIR-140-3P_ST	HSA-MIR-141-STAR_ST	HSA-MIR-126_ST	HSA-MIR-146A_ST	HSA-MIR-185_ST	HSA-MIR-194-STAR_ST	HSA-MIR-106B_ST	HSA-MIR-99B-STAR_ST	HSA-MIR-130B_ST	HSA-MIR-363_ST	HSA-MIR-302D-STAR_ST	HSA-MIR-375_ST	HSA-MIR-378_ST	HSA-MIR-331-5P_ST	HSA-MIR-339-3P_ST	HSA-MIR-335-STAR_ST	HSA-MIR-424-STAR_ST	HSA-MIR-409-5P_ST	HSA-MIR-486-3P_ST	HSA-MIR-146B-5P_ST	HSA-MIR-146B-3P_ST	HSA-MIR-494_ST	HSA-MIR-193B_ST	HSA-MIR-503_ST	HSA-MIR-455-3P_ST	HSA-MIR-92B_ST	HSA-MIR-550-STAR_ST
KEGG_PEROXISOME	0.002	0.032439	0.022	0.138673	17	HSA-LET-7D-STAR_ST	HSA-MIR-25_ST	HSA-MIR-27A_ST	HSA-MIR-187_ST	HSA-MIR-200C_ST	HSA-MIR-194-STAR_ST	HSA-MIR-378-STAR_ST	HSA-MIR-378_ST	HSA-MIR-335-STAR_ST	HSA-MIR-422A_ST	HSA-MIR-431_ST	HSA-MIR-33B_ST	HSA-MIR-1286_ST	HSA-MIR-1321_ST	HSA-MIR-3131_ST	HSA-MIR-3194_ST	HSA-MIR-378C_ST
KEGG_MTOR_SIGNALING_PATHWAY	0.014	0.077027	0.007	0.109529	32	HSA-MIR-15A_ST	HSA-MIR-17-STAR_ST	HSA-MIR-21_ST	HSA-MIR-24-2-STAR_ST	HSA-MIR-27A_ST	HSA-MIR-199A-3P_ST	HSA-MIR-181C_ST	HSA-MIR-182-STAR_ST	HSA-MIR-187_ST	HSA-MIR-199B-3P_ST	HSA-MIR-218-1-STAR_ST	HSA-MIR-130A_ST	HSA-MIR-126_ST	HSA-MIR-146A_ST	HSA-MIR-194-STAR_ST	HSA-MIR-331-5P_ST	HSA-MIR-335-STAR_ST	HSA-MIR-20B_ST	HSA-MIR-431_ST	HSA-MIR-491-5P_ST	HSA-MIR-146B-5P_ST	HSA-MIR-202-STAR_ST	HSA-MIR-181D_ST	HSA-MIR-92B_ST	HSA-MIR-556-3P_ST	HSA-MIR-604_ST	HSA-MIR-623_ST	HSA-MIR-632_ST	HSA-MIR-708_ST	HSA-MIR-1973_ST	HSA-MIR-3194_ST	HSA-MIR-4321_ST
KEGG_APOPTOSIS	0.005	0.048897	0.037	0.167952	9	HSA-MIR-148A-STAR_ST	HSA-MIR-187_ST	HSA-MIR-373-STAR_ST	HSA-MIR-323-5P_ST	HSA-MIR-550-STAR_ST	HSA-MIR-769-3P_ST	HSA-MIR-1286_ST	HSA-MIR-3194_ST	HSA-MIR-2355_ST
KEGG_CARDIAC_MUSCLE_CONTRACTION	0.094	0.210471	0.123	0.295823	17	HSA-MIR-199A-3P_ST	HSA-MIR-181A-2-STAR_ST	HSA-MIR-218-2-STAR_ST	HSA-MIR-99B-STAR_ST	HSA-MIR-335-STAR_ST	HSA-MIR-525-5P_ST	HSA-MIR-539_ST	HSA-MIR-595_ST	HSA-MIR-612_ST	HSA-MIR-548D-3P_ST	HSA-MIR-1251_ST	HSA-MIR-1281_ST	HSA-MIR-3116_ST	HSA-MIR-3131_ST	HSA-MIR-3149_ST	HSA-MIR-3184_ST	HSA-MIR-4308_ST
KEGG_VASCULAR_SMOOTH_MUSCLE_CONTRACTION	0.005	0.048897	0.019	0.130933	3	HSA-MIR-29A-STAR_ST	HSA-MIR-449B_ST	HSA-MIR-3131_ST
KEGG_WNT_SIGNALING_PATHWAY	0.263	0.422452	0.275	0.471935	18	HSA-MIR-106A-STAR_ST	HSA-MIR-30C_ST	HSA-MIR-219-5P_ST	HSA-MIR-135B_ST	HSA-MIR-423-3P_ST	HSA-MIR-449A_ST	HSA-MIR-517-STAR_ST	HSA-MIR-551B-STAR_ST	HSA-MIR-601_ST	HSA-MIR-624-STAR_ST	HSA-MIR-767-3P_ST	HSA-MIR-759_ST	HSA-MIR-147B_ST	HSA-MIR-1231_ST	HSA-MIR-711_ST	HSA-MIR-3133_ST	HSA-MIR-3147_ST	HSA-MIR-4260_ST
KEGG_DORSO_VENTRAL_AXIS_FORMATION	0.022	0.091724	0.013	0.124687	23	HSA-LET-7F-2-STAR_ST	HSA-MIR-17-STAR_ST	HSA-MIR-20A-STAR_ST	HSA-MIR-29A-STAR_ST	HSA-MIR-31_ST	HSA-MIR-222_ST	HSA-LET-7I_ST	HSA-MIR-122_ST	HSA-MIR-124-STAR_ST	HSA-MIR-146A_ST	HSA-MIR-106B_ST	HSA-MIR-302D-STAR_ST	HSA-MIR-146B-5P_ST	HSA-MIR-146B-3P_ST	HSA-MIR-516B_ST	HSA-MIR-604_ST	HSA-MIR-632_ST	HSA-MIR-658_ST	HSA-MIR-766_ST	HSA-MIR-887_ST	HSA-MIR-1260_ST	HSA-MIR-1908_ST	HSA-MIR-3137_ST
KEGG_NOTCH_SIGNALING_PATHWAY	0.364	0.529672	0.12	0.292844	27	HSA-MIR-24_ST	HSA-MIR-222_ST	HSA-MIR-224-STAR_ST	HSA-MIR-138_ST	HSA-MIR-140-3P_ST	HSA-MIR-106B_ST	HSA-MIR-130B_ST	HSA-MIR-339-3P_ST	HSA-MIR-484_ST	HSA-MIR-520D-3P_ST	HSA-MIR-518E_ST	HSA-MIR-574-3P_ST	HSA-MIR-550_ST	HSA-MIR-630_ST	HSA-MIR-660_ST	HSA-MIR-767-5P_ST	HSA-MIR-548E_ST	HSA-MIR-1244_ST	HSA-MIR-1279_ST	HSA-MIR-1280_ST	HSA-MIR-3133_ST	HSA-MIR-3164_ST	HSA-MIR-3167_ST	HSA-MIR-3201_ST	HSA-MIR-4300_ST	HSA-MIR-4306_ST	HSA-MIR-4307_ST
KEGG_HEDGEHOG_SIGNALING_PATHWAY	0.525	0.670749	0.59	0.764815	7	HSA-MIR-23A-STAR_ST	HSA-MIR-221-STAR_ST	HSA-MIR-122_ST	HSA-MIR-601_ST	HSA-MIR-4322_ST	HSA-MIR-4264_ST	HSA-MIR-4277_ST
KEGG_TGF_BETA_SIGNALING_PATHWAY	0.096	0.2128	0.058	0.203	35	HSA-LET-7F-2-STAR_ST	HSA-MIR-17-STAR_ST	HSA-MIR-18A_ST	HSA-MIR-23A_ST	HSA-MIR-24-2-STAR_ST	HSA-MIR-31_ST	HSA-MIR-224-STAR_ST	HSA-LET-7I_ST	HSA-LET-7I-STAR_ST	HSA-MIR-122_ST	HSA-MIR-146A_ST	HSA-MIR-130B-STAR_ST	HSA-MIR-363_ST	HSA-MIR-331-5P_ST	HSA-MIR-338-5P_ST	HSA-MIR-449A_ST	HSA-MIR-431_ST	HSA-MIR-520C-3P_ST	HSA-MIR-503_ST	HSA-MIR-504_ST	HSA-MIR-555_ST	HSA-MIR-625_ST	HSA-MIR-661_ST	HSA-MIR-1185_ST	HSA-MIR-766_ST	HSA-MIR-1231_ST	HSA-MIR-1291_ST	HSA-MIR-1254_ST	HSA-MIR-1257_ST	HSA-MIR-1274B_ST	HSA-MIR-1292_ST	HSA-MIR-1308_ST	HSA-MIR-1915-STAR_ST	HSA-MIR-3131_ST	HSA-MIR-3133_ST
KEGG_AXON_GUIDANCE	0.034	0.118377	0.017	0.125611	36	HSA-MIR-15A_ST	HSA-MIR-17-STAR_ST	HSA-MIR-18A_ST	HSA-MIR-19B_ST	HSA-MIR-21_ST	HSA-MIR-23A_ST	HSA-MIR-24-2-STAR_ST	HSA-MIR-25_ST	HSA-MIR-148A_ST	HSA-MIR-199B-3P_ST	HSA-MIR-224-STAR_ST	HSA-LET-7I_ST	HSA-MIR-140-3P_ST	HSA-MIR-152_ST	HSA-MIR-9-STAR_ST	HSA-MIR-126_ST	HSA-MIR-146A_ST	HSA-MIR-106B_ST	HSA-MIR-106B-STAR_ST	HSA-MIR-302C_ST	HSA-MIR-331-5P_ST	HSA-MIR-338-5P_ST	HSA-MIR-409-5P_ST	HSA-MIR-486-3P_ST	HSA-MIR-146B-5P_ST	HSA-MIR-518D-5P_ST	HSA-MIR-503_ST	HSA-MIR-92B_ST	HSA-MIR-548B-3P_ST	HSA-MIR-550-STAR_ST	HSA-MIR-660_ST	HSA-MIR-1285_ST	HSA-MIR-1973_ST	HSA-MIR-2052_ST	HSA-MIR-3133_ST	HSA-MIR-3139_ST
KEGG_VEGF_SIGNALING_PATHWAY	0.009	0.063	0.073	0.22371	8	HSA-MIR-21_ST	HSA-MIR-27A_ST	HSA-MIR-30C_ST	HSA-MIR-200C_ST	HSA-MIR-200A-STAR_ST	HSA-MIR-373-STAR_ST	HSA-MIR-933_ST	HSA-MIR-3142_ST
KEGG_FOCAL_ADHESION	0.003	0.039118	0.026	0.149697	9	HSA-MIR-27A_ST	HSA-MIR-148B-STAR_ST	HSA-MIR-335_ST	HSA-MIR-486-3P_ST	HSA-MIR-661_ST	HSA-MIR-1226-STAR_ST	HSA-MIR-1274B_ST	HSA-MIR-1915-STAR_ST	HSA-MIR-3134_ST
KEGG_ECM_RECEPTOR_INTERACTION	0.141	0.275779	0.236	0.430562	12	HSA-MIR-212_ST	HSA-MIR-124-STAR_ST	HSA-MIR-135B-STAR_ST	HSA-MIR-335_ST	HSA-MIR-621_ST	HSA-MIR-661_ST	HSA-MIR-877-STAR_ST	HSA-MIR-1226-STAR_ST	HSA-MIR-1274B_ST	HSA-MIR-1915-STAR_ST	HSA-MIR-2278_ST	HSA-MIR-3123_ST
KEGG_CELL_ADHESION_MOLECULES_CAMS	0.022	0.091724	0.028	0.153884	9	HSA-MIR-17-STAR_ST	HSA-MIR-148A-STAR_ST	HSA-MIR-222_ST	HSA-LET-7I_ST	HSA-MIR-302D-STAR_ST	HSA-MIR-146B-5P_ST	HSA-MIR-623_ST	HSA-MIR-3120_ST	HSA-MIR-378C_ST
KEGG_ADHERENS_JUNCTION	0.023	0.094414	0.039	0.173478	9	HSA-MIR-30A_ST	HSA-MIR-31_ST	HSA-MIR-183_ST	HSA-MIR-224-STAR_ST	HSA-LET-7I_ST	HSA-MIR-130B-STAR_ST	HSA-MIR-558_ST	HSA-MIR-658_ST	HSA-MIR-3133_ST
KEGG_TIGHT_JUNCTION	0.008	0.060113	0.063	0.212542	16	HSA-MIR-23A_ST	HSA-MIR-25_ST	HSA-MIR-31_ST	HSA-MIR-148A-STAR_ST	HSA-MIR-10B-STAR_ST	HSA-MIR-210_ST	HSA-MIR-200B-STAR_ST	HSA-MIR-375_ST	HSA-MIR-338-5P_ST	HSA-MIR-422A_ST	HSA-MIR-558_ST	HSA-MIR-2052_ST	HSA-MIR-3133_ST	HSA-MIR-514B-3P_ST	HSA-MIR-378C_ST	HSA-MIR-4253_ST
KEGG_GAP_JUNCTION	0.015	0.077027	0.014	0.124687	16	HSA-MIR-17-STAR_ST	HSA-MIR-21-STAR_ST	HSA-MIR-210_ST	HSA-MIR-224-STAR_ST	HSA-MIR-188-3P_ST	HSA-MIR-375_ST	HSA-MIR-202-STAR_ST	HSA-MIR-623_ST	HSA-MIR-654-5P_ST	HSA-MIR-548J_ST	HSA-MIR-1281_ST	HSA-MIR-1292_ST	HSA-MIR-3133_ST	HSA-MIR-3194_ST	HSA-MIR-514B-3P_ST	HSA-MIR-4269_ST
KEGG_COMPLEMENT_AND_COAGULATION_CASCADES	0.057	0.152229	0.082	0.236061	13	HSA-MIR-125B-1-STAR_ST	HSA-MIR-302D-STAR_ST	HSA-MIR-522_ST	HSA-MIR-455-3P_ST	HSA-MIR-1293_ST	HSA-MIR-3120_ST	HSA-MIR-3121_ST	HSA-MIR-3126-3P_ST	HSA-MIR-3137_ST	HSA-MIR-3139_ST	HSA-MIR-548W_ST	HSA-MIR-3183_ST	HSA-MIR-4263_ST
KEGG_ANTIGEN_PROCESSING_AND_PRESENTATION	0.173	0.315624	0.786	0.929227	6	HSA-LET-7E-STAR_ST	HSA-MIR-148A-STAR_ST	HSA-MIR-522_ST	HSA-MIR-3120_ST	HSA-MIR-3126-3P_ST	HSA-MIR-4269_ST
KEGG_RENIN_ANGIOTENSIN_SYSTEM	0.791	0.890796	0.07	0.22114	23	HSA-MIR-92A_ST	HSA-MIR-100-STAR_ST	HSA-MIR-195-STAR_ST	HSA-MIR-329_ST	HSA-MIR-526B_ST	HSA-MIR-520B_ST	HSA-MIR-518C-STAR_ST	HSA-MIR-575_ST	HSA-MIR-607_ST	HSA-MIR-548C-5P_ST	HSA-MIR-892A_ST	HSA-MIR-888_ST	HSA-MIR-875-5P_ST	HSA-MIR-876-5P_ST	HSA-MIR-873_ST	HSA-MIR-924_ST	HSA-MIR-934_ST	HSA-MIR-1227_ST	HSA-MIR-1322_ST	HSA-MIR-1539_ST	HSA-MIR-1915_ST	HSA-MIR-2276_ST	HSA-MIR-4280_ST
KEGG_TOLL_LIKE_RECEPTOR_SIGNALING_PATHWAY	0	0	0.015	0.124687	8	HSA-MIR-9-STAR_ST	HSA-MIR-126_ST	HSA-MIR-302D-STAR_ST	HSA-MIR-484_ST	HSA-MIR-621_ST	HSA-MIR-664-STAR_ST	HSA-MIR-3120_ST	HSA-MIR-3191_ST
KEGG_NOD_LIKE_RECEPTOR_SIGNALING_PATHWAY	0.002	0.032439	0.113	0.2825	10	HSA-LET-7E-STAR_ST	HSA-MIR-148A-STAR_ST	HSA-MIR-9-STAR_ST	HSA-MIR-99B-STAR_ST	HSA-MIR-373-STAR_ST	HSA-MIR-323-5P_ST	HSA-MIR-609_ST	HSA-MIR-621_ST	HSA-MIR-1286_ST	HSA-MIR-3194_ST
KEGG_RIG_I_LIKE_RECEPTOR_SIGNALING_PATHWAY	0.424	0.578973	0.795	0.932758	9	HSA-LET-7E-STAR_ST	HSA-MIR-15B-STAR_ST	HSA-MIR-23B_ST	HSA-MIR-509-3P_ST	HSA-MIR-588_ST	HSA-MIR-651_ST	HSA-MIR-147B_ST	HSA-MIR-3126-5P_ST	HSA-MIR-3183_ST
KEGG_CYTOSOLIC_DNA_SENSING_PATHWAY	0.052	0.144384	0.485	0.674738	6	HSA-MIR-328_ST	HSA-MIR-626_ST	HSA-MIR-655_ST	HSA-MIR-3120_ST	HSA-MIR-3130-3P_ST	HSA-MIR-3161_ST
KEGG_JAK_STAT_SIGNALING_PATHWAY	0.002	0.032439	0.091	0.253201	11	HSA-MIR-148A-STAR_ST	HSA-MIR-140-5P_ST	HSA-MIR-302D-STAR_ST	HSA-MIR-484_ST	HSA-MIR-455-3P_ST	HSA-MIR-621_ST	HSA-MIR-33B-STAR_ST	HSA-MIR-3120_ST	HSA-MIR-3126-3P_ST	HSA-MIR-4284_ST	HSA-MIR-4287_ST
KEGG_HEMATOPOIETIC_CELL_LINEAGE	0.024	0.096727	0.007	0.109529	21	HSA-MIR-148A-STAR_ST	HSA-MIR-139-3P_ST	HSA-MIR-187_ST	HSA-MIR-222_ST	HSA-LET-7I_ST	HSA-MIR-125B_ST	HSA-MIR-141_ST	HSA-MIR-9-STAR_ST	HSA-MIR-126_ST	HSA-MIR-302D-STAR_ST	HSA-MIR-373-STAR_ST	HSA-MIR-378_ST	HSA-MIR-621_ST	HSA-MIR-623_ST	HSA-MIR-675_ST	HSA-MIR-1286_ST	HSA-MIR-548G_ST	HSA-MIR-3120_ST	HSA-MIR-3126-3P_ST	HSA-MIR-378C_ST	HSA-MIR-4269_ST
KEGG_NATURAL_KILLER_CELL_MEDIATED_CYTOTOXICITY	0.046	0.136258	0.057	0.20216	7	HSA-MIR-148A-STAR_ST	HSA-MIR-519A-STAR_ST	HSA-MIR-33B-STAR_ST	HSA-MIR-548G_ST	HSA-MIR-3120_ST	HSA-MIR-3191_ST	HSA-MIR-4269_ST
KEGG_T_CELL_RECEPTOR_SIGNALING_PATHWAY	0.028	0.106097	0.033	0.16136	14	HSA-MIR-21_ST	HSA-MIR-23A_ST	HSA-MIR-148A-STAR_ST	HSA-MIR-125B_ST	HSA-MIR-141-STAR_ST	HSA-MIR-141_ST	HSA-MIR-126_ST	HSA-MIR-373-STAR_ST	HSA-MIR-378_ST	HSA-MIR-151-5P_ST	HSA-MIR-509-3P_ST	HSA-MIR-623_ST	HSA-MIR-548G_ST	HSA-MIR-664-STAR_ST
KEGG_B_CELL_RECEPTOR_SIGNALING_PATHWAY	0.034	0.118377	0.058	0.203	8	HSA-MIR-141_ST	HSA-MIR-200C_ST	HSA-MIR-373-STAR_ST	HSA-MIR-378_ST	HSA-MIR-151-5P_ST	HSA-MIR-422A_ST	HSA-MIR-3191_ST	HSA-MIR-378C_ST
KEGG_FC_EPSILON_RI_SIGNALING_PATHWAY	0.01	0.065196	0.019	0.130933	11	HSA-MIR-21_ST	HSA-MIR-29A-STAR_ST	HSA-MIR-199A-3P_ST	HSA-MIR-9-STAR_ST	HSA-MIR-126_ST	HSA-MIR-485-5P_ST	HSA-MIR-642_ST	HSA-MIR-670_ST	HSA-MIR-944_ST	HSA-MIR-548G_ST	HSA-MIR-3191_ST
KEGG_FC_GAMMA_R_MEDIATED_PHAGOCYTOSIS	0.002	0.032439	0.008	0.111869	10	HSA-MIR-17-STAR_ST	HSA-MIR-21_ST	HSA-MIR-27A_ST	HSA-MIR-126_ST	HSA-MIR-200C_ST	HSA-MIR-200A-STAR_ST	HSA-MIR-378_ST	HSA-MIR-331-5P_ST	HSA-MIR-378C_ST	HSA-MIR-4253_ST
KEGG_LEUKOCYTE_TRANSENDOTHELIAL_MIGRATION	0.004	0.045085	0.004	0.091724	14	HSA-MIR-17-STAR_ST	HSA-MIR-21_ST	HSA-MIR-27A_ST	HSA-MIR-148A-STAR_ST	HSA-MIR-187_ST	HSA-MIR-222_ST	HSA-MIR-126_ST	HSA-MIR-302D-STAR_ST	HSA-MIR-335-STAR_ST	HSA-MIR-486-3P_ST	HSA-MIR-494_ST	HSA-MIR-623_ST	HSA-MIR-3131_ST	HSA-MIR-378C_ST
KEGG_INTESTINAL_IMMUNE_NETWORK_FOR_IGA_PRODUCTION	0.053	0.145041	0.176	0.360678	6	HSA-LET-7E-STAR_ST	HSA-MIR-148A-STAR_ST	HSA-MIR-302D-STAR_ST	HSA-MIR-18B_ST	HSA-MIR-3126-3P_ST	HSA-MIR-3172_ST
KEGG_CIRCADIAN_RHYTHM_MAMMAL	0.032	0.114409	0.816	0.943722	6	HSA-MIR-377_ST	HSA-MIR-579_ST	HSA-MIR-626_ST	HSA-MIR-1279_ST	HSA-MIR-3139_ST	HSA-MIR-4323_ST
KEGG_LONG_TERM_POTENTIATION	0.079	0.188297	0.099	0.265479	6	HSA-MIR-26B-STAR_ST	HSA-MIR-452_ST	HSA-MIR-1231_ST	HSA-MIR-2052_ST	HSA-MIR-3133_ST	HSA-MIR-4253_ST
KEGG_NEUROTROPHIN_SIGNALING_PATHWAY	0.002	0.032439	0.022	0.138673	31	HSA-LET-7D-STAR_ST	HSA-MIR-21_ST	HSA-MIR-22-STAR_ST	HSA-MIR-26B_ST	HSA-MIR-27A_ST	HSA-MIR-98_ST	HSA-MIR-199A-3P_ST	HSA-MIR-199B-3P_ST	HSA-MIR-223_ST	HSA-LET-7I-STAR_ST	HSA-MIR-125B_ST	HSA-MIR-126_ST	HSA-MIR-200C_ST	HSA-MIR-373-STAR_ST	HSA-MIR-378_ST	HSA-MIR-323-5P_ST	HSA-MIR-135B_ST	HSA-MIR-335-STAR_ST	HSA-MIR-133B_ST	HSA-MIR-422A_ST	HSA-MIR-431_ST	HSA-MIR-92B_ST	HSA-MIR-657_ST	HSA-MIR-943_ST	HSA-MIR-1826_ST	HSA-MIR-3133_ST	HSA-MIR-3177_ST	HSA-MIR-3192_ST	HSA-MIR-3194_ST	HSA-MIR-378C_ST	HSA-MIR-4253_ST
KEGG_LONG_TERM_DEPRESSION	0.055	0.148377	0.116	0.287836	13	HSA-MIR-98_ST	HSA-MIR-210_ST	HSA-MIR-380-STAR_ST	HSA-MIR-513A-3P_ST	HSA-MIR-564_ST	HSA-MIR-597_ST	HSA-MIR-604_ST	HSA-MIR-634_ST	HSA-MIR-641_ST	HSA-MIR-1227_ST	HSA-MIR-548H_ST	HSA-MIR-1321_ST	HSA-MIR-3133_ST
KEGG_OLFACTORY_TRANSDUCTION	0.983	0.996243	0.899	0.983413	10	HSA-MIR-520D-5P_ST	HSA-MIR-520H_ST	HSA-MIR-502-3P_ST	HSA-MIR-551B_ST	HSA-MIR-624_ST	HSA-MIR-655_ST	HSA-MIR-668_ST	HSA-MIR-1909-STAR_ST	HSA-MIR-514B-5P_ST	HSA-MIR-4319_ST
KEGG_TASTE_TRANSDUCTION	0.99	0.996243	0.91	0.983413	11	HSA-MIR-211_ST	HSA-MIR-372_ST	HSA-MIR-148B_ST	HSA-MIR-450A_ST	HSA-MIR-523_ST	HSA-MIR-644_ST	HSA-MIR-888_ST	HSA-MIR-208B_ST	HSA-MIR-1183_ST	HSA-MIR-1227_ST	HSA-MIR-2276_ST
KEGG_REGULATION_OF_ACTIN_CYTOSKELETON	0.002	0.032439	0.008	0.111869	19	HSA-MIR-17-STAR_ST	HSA-MIR-24-2-STAR_ST	HSA-MIR-26B_ST	HSA-MIR-27A_ST	HSA-MIR-148A-STAR_ST	HSA-MIR-10B-STAR_ST	HSA-MIR-187_ST	HSA-MIR-200B-STAR_ST	HSA-MIR-126_ST	HSA-MIR-375_ST	HSA-MIR-378-STAR_ST	HSA-MIR-378_ST	HSA-MIR-422A_ST	HSA-MIR-431_ST	HSA-MIR-484_ST	HSA-MIR-657_ST	HSA-MIR-1226-STAR_ST	HSA-MIR-3133_ST	HSA-MIR-378C_ST
KEGG_INSULIN_SIGNALING_PATHWAY	0.001	0.02375	0.083	0.236381	7	HSA-LET-7D-STAR_ST	HSA-MIR-27A_ST	HSA-MIR-29A-STAR_ST	HSA-MIR-181B_ST	HSA-MIR-187_ST	HSA-MIR-320D_ST	HSA-MIR-3194_ST
KEGG_GNRH_SIGNALING_PATHWAY	0.005	0.048897	0.028	0.153884	22	HSA-MIR-17-STAR_ST	HSA-MIR-21_ST	HSA-MIR-26B_ST	HSA-MIR-29A-STAR_ST	HSA-MIR-192-STAR_ST	HSA-MIR-199A-3P_ST	HSA-MIR-30C_ST	HSA-MIR-10A-STAR_ST	HSA-MIR-10B-STAR_ST	HSA-MIR-200C_ST	HSA-MIR-200A-STAR_ST	HSA-MIR-362-5P_ST	HSA-MIR-378_ST	HSA-MIR-151-5P_ST	HSA-MIR-485-5P_ST	HSA-MIR-517-STAR_ST	HSA-MIR-509-3P_ST	HSA-MIR-623_ST	HSA-MIR-670_ST	HSA-MIR-765_ST	HSA-MIR-3177_ST	HSA-MIR-3192_ST
KEGG_PROGESTERONE_MEDIATED_OOCYTE_MATURATION	0.066	0.166882	0.017	0.125611	15	HSA-MIR-16-1-STAR_ST	HSA-MIR-20A-STAR_ST	HSA-MIR-27A_ST	HSA-MIR-29A-STAR_ST	HSA-MIR-187_ST	HSA-MIR-199B-5P_ST	HSA-MIR-204_ST	HSA-MIR-205-STAR_ST	HSA-MIR-193A-3P_ST	HSA-MIR-365-STAR_ST	HSA-MIR-644_ST	HSA-MIR-660_ST	HSA-MIR-764_ST	HSA-MIR-1913_ST	HSA-MIR-4253_ST
KEGG_MELANOGENESIS	0.552	0.695227	0.138	0.315361	8	HSA-LET-7C_ST	HSA-MIR-219-5P_ST	HSA-MIR-122_ST	HSA-MIR-599_ST	HSA-MIR-654-5P_ST	HSA-MIR-548J_ST	HSA-MIR-3133_ST	HSA-MIR-4255_ST
KEGG_ADIPOCYTOKINE_SIGNALING_PATHWAY	0.048	0.138482	0.449	0.642118	8	HSA-MIR-187_ST	HSA-MIR-485-5P_ST	HSA-MIR-202_ST	HSA-MIR-621_ST	HSA-MIR-658_ST	HSA-MIR-454_ST	HSA-MIR-1253_ST	HSA-MIR-1260_ST
KEGG_TYPE_II_DIABETES_MELLITUS	0.003	0.039118	0.218	0.408366	4	HSA-MIR-29A-STAR_ST	HSA-MIR-122_ST	HSA-MIR-485-5P_ST	HSA-MIR-548B-5P_ST
KEGG_TYPE_I_DIABETES_MELLITUS	0.048	0.138482	0.359	0.552627	4	HSA-MIR-148A-STAR_ST	HSA-MIR-302D-STAR_ST	HSA-MIR-3120_ST	HSA-MIR-3126-3P_ST
KEGG_MATURITY_ONSET_DIABETES_OF_THE_YOUNG	0.436	0.592319	0.651	0.822251	9	HSA-MIR-19A_ST	HSA-MIR-29A-STAR_ST	HSA-MIR-191-STAR_ST	HSA-MIR-302A_ST	HSA-MIR-616-STAR_ST	HSA-MIR-411-STAR_ST	HSA-MIR-548O_ST	HSA-MIR-1539_ST	HSA-MIR-3119_ST
KEGG_ALDOSTERONE_REGULATED_SODIUM_REABSORPTION	0	0	0.001	0.073889	15	HSA-MIR-17-STAR_ST	HSA-MIR-21_ST	HSA-MIR-27A_ST	HSA-MIR-199A-3P_ST	HSA-MIR-181B_ST	HSA-MIR-199B-5P_ST	HSA-LET-7I-STAR_ST	HSA-MIR-126_ST	HSA-MIR-185_ST	HSA-MIR-106B_ST	HSA-MIR-548J_ST	HSA-MIR-1257_ST	HSA-MIR-1973_ST	HSA-MIR-3123_ST	HSA-MIR-4287_ST
KEGG_VASOPRESSIN_REGULATED_WATER_REABSORPTION	0.589	0.728039	0.066	0.212542	14	HSA-LET-7F-2-STAR_ST	HSA-MIR-224-STAR_ST	HSA-MIR-152_ST	HSA-MIR-195-STAR_ST	HSA-MIR-519E-STAR_ST	HSA-MIR-518E_ST	HSA-MIR-500_ST	HSA-MIR-578_ST	HSA-MIR-654-5P_ST	HSA-MIR-1225-5P_ST	HSA-MIR-1260_ST	HSA-MIR-1292_ST	HSA-MIR-1976_ST	HSA-MIR-3133_ST
KEGG_PROXIMAL_TUBULE_BICARBONATE_RECLAMATION	0.051	0.1425	0.004	0.091724	19	HSA-MIR-21-STAR_ST	HSA-MIR-199B-3P_ST	HSA-MIR-133A_ST	HSA-MIR-149_ST	HSA-MIR-99B-STAR_ST	HSA-MIR-335-STAR_ST	HSA-MIR-133B_ST	HSA-MIR-433_ST	HSA-MIR-451_ST	HSA-MIR-409-5P_ST	HSA-MIR-518F-STAR_ST	HSA-MIR-574-5P_ST	HSA-MIR-550-STAR_ST	HSA-MIR-943_ST	HSA-MIR-1286_ST	HSA-MIR-1273_ST	HSA-MIR-3131_ST	HSA-MIR-3194_ST	HSA-MIR-4253_ST
KEGG_ALZHEIMERS_DISEASE	0.039	0.128391	0.004	0.091724	30	HSA-LET-7D_ST	HSA-LET-7D-STAR_ST	HSA-MIR-17-STAR_ST	HSA-MIR-199A-3P_ST	HSA-MIR-181A-2-STAR_ST	HSA-MIR-199B-3P_ST	HSA-MIR-212_ST	HSA-MIR-222_ST	HSA-MIR-142-5P_ST	HSA-MIR-126_ST	HSA-MIR-146A_ST	HSA-MIR-34B_ST	HSA-MIR-99B-STAR_ST	HSA-MIR-302D-STAR_ST	HSA-MIR-378-STAR_ST	HSA-MIR-378_ST	HSA-MIR-335_ST	HSA-MIR-335-STAR_ST	HSA-MIR-422A_ST	HSA-MIR-431_ST	HSA-MIR-519E_ST	HSA-MIR-586_ST	HSA-MIR-612_ST	HSA-MIR-621_ST	HSA-MIR-1251_ST	HSA-MIR-1281_ST	HSA-MIR-3131_ST	HSA-MIR-3177_ST	HSA-MIR-378C_ST	HSA-MIR-4321_ST
KEGG_PARKINSONS_DISEASE	0.075	0.182692	0.009	0.111869	23	HSA-LET-7D_ST	HSA-LET-7D-STAR_ST	HSA-MIR-199A-3P_ST	HSA-MIR-212_ST	HSA-MIR-142-5P_ST	HSA-MIR-146A_ST	HSA-MIR-99B-STAR_ST	HSA-MIR-363_ST	HSA-MIR-302D-STAR_ST	HSA-MIR-378-STAR_ST	HSA-MIR-335_ST	HSA-MIR-335-STAR_ST	HSA-MIR-431_ST	HSA-MIR-556-3P_ST	HSA-MIR-586_ST	HSA-MIR-612_ST	HSA-MIR-1251_ST	HSA-MIR-1281_ST	HSA-MIR-1914_ST	HSA-MIR-3131_ST	HSA-MIR-3177_ST	HSA-MIR-378C_ST	HSA-MIR-4321_ST
KEGG_AMYOTROPHIC_LATERAL_SCLEROSIS_ALS	0.259	0.419063	0.255	0.449801	12	HSA-MIR-148B_ST	HSA-MIR-412_ST	HSA-MIR-519E-STAR_ST	HSA-MIR-92B-STAR_ST	HSA-MIR-596_ST	HSA-MIR-933_ST	HSA-MIR-1231_ST	HSA-MIR-3130-5P_ST	HSA-MIR-1273C_ST	HSA-MIR-3146_ST	HSA-MIR-3191_ST	HSA-MIR-4299_ST
KEGG_HUNTINGTONS_DISEASE	0.059	0.154165	0.007	0.109529	29	HSA-LET-7D_ST	HSA-LET-7D-STAR_ST	HSA-MIR-17-STAR_ST	HSA-MIR-199A-3P_ST	HSA-MIR-183_ST	HSA-MIR-199B-3P_ST	HSA-MIR-212_ST	HSA-MIR-222_ST	HSA-MIR-142-5P_ST	HSA-MIR-126_ST	HSA-MIR-146A_ST	HSA-MIR-195-STAR_ST	HSA-MIR-34B_ST	HSA-MIR-363_ST	HSA-MIR-302D-STAR_ST	HSA-MIR-378-STAR_ST	HSA-MIR-335_ST	HSA-MIR-335-STAR_ST	HSA-MIR-424-STAR_ST	HSA-MIR-431_ST	HSA-MIR-517B_ST	HSA-MIR-556-3P_ST	HSA-MIR-612_ST	HSA-MIR-621_ST	HSA-MIR-1281_ST	HSA-MIR-3131_ST	HSA-MIR-3177_ST	HSA-MIR-378C_ST	HSA-MIR-4321_ST
KEGG_PRION_DISEASES	0.01	0.065196	0.018	0.126667	11	HSA-MIR-363_ST	HSA-MIR-302D-STAR_ST	HSA-MIR-323-5P_ST	HSA-MIR-331-5P_ST	HSA-MIR-424-STAR_ST	HSA-MIR-621_ST	HSA-MIR-675_ST	HSA-MIR-936_ST	HSA-MIR-1281_ST	HSA-MIR-548W_ST	HSA-MIR-3184_ST
KEGG_VIBRIO_CHOLERAE_INFECTION	0.018	0.082552	0.442	0.635524	8	HSA-LET-7E-STAR_ST	HSA-MIR-29B-2-STAR_ST	HSA-MIR-218-1-STAR_ST	HSA-MIR-222-STAR_ST	HSA-MIR-30E-STAR_ST	HSA-MIR-369-5P_ST	HSA-MIR-589-STAR_ST	HSA-MIR-656_ST
KEGG_EPITHELIAL_CELL_SIGNALING_IN_HELICOBACTER_PYLORI_INFECTION	0.015	0.077027	0.08	0.232314	5	HSA-MIR-369-5P_ST	HSA-MIR-621_ST	HSA-MIR-548E_ST	HSA-MIR-664_ST	HSA-MIR-3130-5P_ST
KEGG_PATHOGENIC_ESCHERICHIA_COLI_INFECTION	0.16	0.299718	0.138	0.315361	15	HSA-MIR-26B_ST	HSA-MIR-10B-STAR_ST	HSA-MIR-183_ST	HSA-MIR-187_ST	HSA-MIR-224-STAR_ST	HSA-MIR-200B-STAR_ST	HSA-MIR-138-1-STAR_ST	HSA-MIR-130B-STAR_ST	HSA-MIR-323-5P_ST	HSA-MIR-92B_ST	HSA-MIR-642_ST	HSA-MIR-658_ST	HSA-MIR-548M_ST	HSA-MIR-1324_ST	HSA-MIR-3133_ST
KEGG_LEISHMANIA_INFECTION	0.003	0.039118	0.161	0.340971	9	HSA-LET-7E-STAR_ST	HSA-MIR-148A-STAR_ST	HSA-MIR-187_ST	HSA-MIR-222_ST	HSA-MIR-302D-STAR_ST	HSA-MIR-621_ST	HSA-MIR-3120_ST	HSA-MIR-3126-3P_ST	HSA-MIR-3191_ST
KEGG_PATHWAYS_IN_CANCER	0	0	0.004	0.091724	30	HSA-MIR-15A_ST	HSA-MIR-17-STAR_ST	HSA-MIR-21_ST	HSA-MIR-27A_ST	HSA-MIR-31_ST	HSA-MIR-98_ST	HSA-MIR-199A-3P_ST	HSA-MIR-199B-3P_ST	HSA-MIR-212_ST	HSA-MIR-222_ST	HSA-LET-7I_ST	HSA-MIR-126_ST	HSA-MIR-363_ST	HSA-MIR-378_ST	HSA-MIR-323-5P_ST	HSA-MIR-331-5P_ST	HSA-MIR-335_ST	HSA-MIR-431_ST	HSA-MIR-503_ST	HSA-MIR-92B_ST	HSA-MIR-555_ST	HSA-MIR-936_ST	HSA-MIR-1226-STAR_ST	HSA-MIR-1245_ST	HSA-MIR-1274B_ST	HSA-MIR-1281_ST	HSA-MIR-1292_ST	HSA-MIR-3131_ST	HSA-MIR-378C_ST	HSA-MIR-4321_ST
KEGG_COLORECTAL_CANCER	0.001	0.02375	0.036	0.166829	18	HSA-MIR-21_ST	HSA-MIR-22-STAR_ST	HSA-MIR-25_ST	HSA-MIR-27A_ST	HSA-MIR-182-STAR_ST	HSA-MIR-199B-3P_ST	HSA-MIR-223_ST	HSA-LET-7I-STAR_ST	HSA-MIR-126_ST	HSA-MIR-331-5P_ST	HSA-MIR-335-STAR_ST	HSA-MIR-486-3P_ST	HSA-MIR-146B-5P_ST	HSA-MIR-92B_ST	HSA-MIR-555_ST	HSA-MIR-3133_ST	HSA-MIR-3192_ST	HSA-MIR-3194_ST
KEGG_RENAL_CELL_CARCINOMA	0.001	0.02375	0	0	35	HSA-MIR-15A_ST	HSA-MIR-17-STAR_ST	HSA-MIR-21_ST	HSA-MIR-22-STAR_ST	HSA-MIR-24-2-STAR_ST	HSA-MIR-148A_ST	HSA-MIR-199B-3P_ST	HSA-MIR-210_ST	HSA-MIR-218-2-STAR_ST	HSA-MIR-223_ST	HSA-LET-7I_ST	HSA-LET-7I-STAR_ST	HSA-MIR-128_ST	HSA-MIR-126_ST	HSA-MIR-146A_ST	HSA-MIR-149_ST	HSA-MIR-363_ST	HSA-MIR-378_ST	HSA-MIR-331-5P_ST	HSA-MIR-422A_ST	HSA-MIR-146B-5P_ST	HSA-MIR-193B-STAR_ST	HSA-MIR-520E_ST	HSA-MIR-503_ST	HSA-MIR-555_ST	HSA-MIR-550-STAR_ST	HSA-MIR-628-3P_ST	HSA-MIR-641_ST	HSA-MIR-769-3P_ST	HSA-MIR-708_ST	HSA-MIR-3131_ST	HSA-MIR-3133_ST	HSA-MIR-3177_ST	HSA-MIR-378C_ST	HSA-MIR-4321_ST
KEGG_PANCREATIC_CANCER	0	0	0.054	0.200056	9	HSA-MIR-21_ST	HSA-MIR-98_ST	HSA-MIR-199B-3P_ST	HSA-MIR-185_ST	HSA-MIR-557_ST	HSA-MIR-3133_ST	HSA-MIR-3177_ST	HSA-MIR-3194_ST	HSA-MIR-4321_ST
KEGG_ENDOMETRIAL_CANCER	0.002	0.032439	0.023	0.14162	19	HSA-MIR-15A_ST	HSA-MIR-17-STAR_ST	HSA-MIR-21_ST	HSA-MIR-22-STAR_ST	HSA-MIR-22_ST	HSA-MIR-24-2-STAR_ST	HSA-MIR-199B-3P_ST	HSA-MIR-210_ST	HSA-MIR-223_ST	HSA-LET-7I-STAR_ST	HSA-MIR-126_ST	HSA-MIR-106B_ST	HSA-MIR-146B-5P_ST	HSA-MIR-146B-3P_ST	HSA-MIR-555_ST	HSA-MIR-550-STAR_ST	HSA-MIR-628-3P_ST	HSA-MIR-708_ST	HSA-MIR-3133_ST
KEGG_GLIOMA	0	0	0.019	0.130933	21	HSA-MIR-15A_ST	HSA-MIR-17-STAR_ST	HSA-MIR-21_ST	HSA-MIR-25_ST	HSA-MIR-27A_ST	HSA-MIR-98_ST	HSA-MIR-126-STAR_ST	HSA-MIR-126_ST	HSA-MIR-130B-STAR_ST	HSA-MIR-323-5P_ST	HSA-MIR-135B_ST	HSA-MIR-517-STAR_ST	HSA-MIR-601_ST	HSA-MIR-654-3P_ST	HSA-MIR-767-3P_ST	HSA-MIR-933_ST	HSA-MIR-3133_ST	HSA-MIR-3192_ST	HSA-MIR-378C_ST	HSA-MIR-4262_ST	HSA-MIR-4328_ST
KEGG_PROSTATE_CANCER	0.002	0.032439	0.009	0.111869	17	HSA-MIR-17-STAR_ST	HSA-MIR-21_ST	HSA-MIR-98_ST	HSA-MIR-223_ST	HSA-MIR-363_ST	HSA-MIR-375_ST	HSA-MIR-380_ST	HSA-MIR-146B-3P_ST	HSA-MIR-615-3P_ST	HSA-MIR-675_ST	HSA-MIR-708_ST	HSA-MIR-1231_ST	HSA-MIR-1274B_ST	HSA-MIR-1281_ST	HSA-MIR-1825_ST	HSA-MIR-3133_ST	HSA-MIR-4321_ST
KEGG_THYROID_CANCER	0.042	0.133621	0.011	0.121917	27	HSA-MIR-15A_ST	HSA-MIR-21_ST	HSA-MIR-22-STAR_ST	HSA-MIR-26B_ST	HSA-MIR-199B-3P_ST	HSA-MIR-210_ST	HSA-MIR-181A-STAR_ST	HSA-MIR-217_ST	HSA-MIR-223_ST	HSA-MIR-224-STAR_ST	HSA-MIR-126_ST	HSA-MIR-149_ST	HSA-MIR-195-STAR_ST	HSA-MIR-219-2-3P_ST	HSA-MIR-372_ST	HSA-MIR-451_ST	HSA-MIR-490-5P_ST	HSA-MIR-92B_ST	HSA-MIR-555_ST	HSA-MIR-550-STAR_ST	HSA-MIR-628-3P_ST	HSA-MIR-634_ST	HSA-MIR-675_ST	HSA-MIR-1197_ST	HSA-MIR-2052_ST	HSA-MIR-3133_ST	HSA-MIR-4321_ST
KEGG_BASAL_CELL_CARCINOMA	0.726	0.841098	0.577	0.753841	6	HSA-MIR-551B-STAR_ST	HSA-MIR-1298_ST	HSA-MIR-759_ST	HSA-MIR-877-STAR_ST	HSA-MIR-1291_ST	HSA-MIR-302E_ST
KEGG_MELANOMA	0	0	0.023	0.14162	14	HSA-MIR-17-STAR_ST	HSA-MIR-22-STAR_ST	HSA-MIR-27A_ST	HSA-MIR-199B-3P_ST	HSA-MIR-223_ST	HSA-MIR-369-5P_ST	HSA-MIR-615-3P_ST	HSA-MIR-1224-3P_ST	HSA-MIR-933_ST	HSA-MIR-1291_ST	HSA-MIR-1281_ST	HSA-MIR-3133_ST	HSA-MIR-3192_ST	HSA-MIR-4321_ST
KEGG_BLADDER_CANCER	0.001	0.02375	0.008	0.111869	22	HSA-MIR-17-STAR_ST	HSA-MIR-21_ST	HSA-MIR-31_ST	HSA-MIR-181C_ST	HSA-MIR-199B-3P_ST	HSA-MIR-106B_ST	HSA-MIR-373-STAR_ST	HSA-MIR-375_ST	HSA-MIR-323-5P_ST	HSA-MIR-331-5P_ST	HSA-MIR-424-STAR_ST	HSA-MIR-486-3P_ST	HSA-MIR-491-5P_ST	HSA-MIR-146B-5P_ST	HSA-MIR-503_ST	HSA-MIR-92B_ST	HSA-MIR-675_ST	HSA-MIR-1292_ST	HSA-MIR-3131_ST	HSA-MIR-3144-3P_ST	HSA-MIR-3194_ST	HSA-MIR-4321_ST
KEGG_CHRONIC_MYELOID_LEUKEMIA	0.003	0.039118	0.052	0.194817	25	HSA-MIR-21_ST	HSA-MIR-27A_ST	HSA-MIR-98_ST	HSA-MIR-199A-3P_ST	HSA-MIR-223_ST	HSA-MIR-363_ST	HSA-MIR-373-STAR_ST	HSA-MIR-375_ST	HSA-MIR-378_ST	HSA-MIR-323-5P_ST	HSA-MIR-135B_ST	HSA-MIR-497_ST	HSA-MIR-557_ST	HSA-MIR-657_ST	HSA-MIR-933_ST	HSA-MIR-1226-STAR_ST	HSA-MIR-1231_ST	HSA-MIR-1274B_ST	HSA-MIR-1281_ST	HSA-MIR-3133_ST	HSA-MIR-3134_ST	HSA-MIR-3191_ST	HSA-MIR-3194_ST	HSA-MIR-378C_ST	HSA-MIR-4269_ST
KEGG_ACUTE_MYELOID_LEUKEMIA	0.013	0.074526	0.07	0.22114	8	HSA-MIR-199A-3P_ST	HSA-MIR-7-1-STAR_ST	HSA-LET-7I-STAR_ST	HSA-MIR-302D-STAR_ST	HSA-MIR-378_ST	HSA-MIR-555_ST	HSA-MIR-597_ST	HSA-MIR-3133_ST
KEGG_SMALL_CELL_LUNG_CANCER	0.029	0.107437	0.2	0.386067	6	HSA-MIR-212_ST	HSA-MIR-363_ST	HSA-MIR-335_ST	HSA-MIR-621_ST	HSA-MIR-1226-STAR_ST	HSA-MIR-3161_ST
KEGG_NON_SMALL_CELL_LUNG_CANCER	0.009	0.063	0.014	0.124687	11	HSA-MIR-21_ST	HSA-MIR-22-STAR_ST	HSA-MIR-199B-3P_ST	HSA-MIR-223_ST	HSA-MIR-149_ST	HSA-MIR-375_ST	HSA-MIR-422A_ST	HSA-MIR-555_ST	HSA-MIR-3194_ST	HSA-MIR-378C_ST	HSA-MIR-4321_ST
KEGG_ASTHMA	0.084	0.19669	0.51	0.69784	7	HSA-LET-7E-STAR_ST	HSA-MIR-187_ST	HSA-MIR-621_ST	HSA-MIR-675_ST	HSA-MIR-1286_ST	HSA-MIR-3126-3P_ST	HSA-MIR-3191_ST
KEGG_AUTOIMMUNE_THYROID_DISEASE	0.089	0.203036	0.301	0.499165	8	HSA-LET-7E-STAR_ST	HSA-MIR-148A-STAR_ST	HSA-MIR-302D-STAR_ST	HSA-MIR-328_ST	HSA-MIR-621_ST	HSA-MIR-3120_ST	HSA-MIR-3126-3P_ST	HSA-MIR-4269_ST
KEGG_SYSTEMIC_LUPUS_ERYTHEMATOSUS	0.451	0.602844	0.912	0.983413	11	HSA-MIR-129-5P_ST	HSA-LET-7G-STAR_ST	HSA-MIR-129-3P_ST	HSA-MIR-492_ST	HSA-MIR-1225-5P_ST	HSA-MIR-3149_ST	HSA-MIR-3184_ST	HSA-MIR-4323_ST	HSA-MIR-4265_ST	HSA-MIR-4291_ST	HSA-MIR-4330_ST
KEGG_ALLOGRAFT_REJECTION	0.059	0.154165	0.209	0.397668	7	HSA-LET-7E-STAR_ST	HSA-MIR-148A-STAR_ST	HSA-MIR-302D-STAR_ST	HSA-MIR-3120_ST	HSA-MIR-3126-3P_ST	HSA-MIR-3172_ST	HSA-MIR-4269_ST
KEGG_GRAFT_VERSUS_HOST_DISEASE	0.053	0.145041	0.284	0.483636	5	HSA-MIR-148A-STAR_ST	HSA-MIR-302D-STAR_ST	HSA-MIR-3120_ST	HSA-MIR-3126-3P_ST	HSA-MIR-4269_ST
KEGG_PRIMARY_IMMUNODEFICIENCY	0.105	0.225606	0.101	0.265479	7	HSA-MIR-148A-STAR_ST	HSA-MIR-141-STAR_ST	HSA-MIR-151-5P_ST	HSA-MIR-517B_ST	HSA-MIR-559_ST	HSA-MIR-548F_ST	HSA-MIR-548G_ST
KEGG_HYPERTROPHIC_CARDIOMYOPATHY_HCM	0.182	0.326226	0.67	0.8375	8	HSA-MIR-520A-3P_ST	HSA-MIR-657_ST	HSA-MIR-2113_ST	HSA-MIR-1274B_ST	HSA-MIR-1539_ST	HSA-MIR-718_ST	HSA-MIR-323B-3P_ST	HSA-MIR-4326_ST
KEGG_ARRHYTHMOGENIC_RIGHT_VENTRICULAR_CARDIOMYOPATHY_ARVC	0.323	0.485412	0.382	0.575582	11	HSA-MIR-372_ST	HSA-MIR-148B_ST	HSA-MIR-345_ST	HSA-MIR-520A-3P_ST	HSA-MIR-657_ST	HSA-MIR-454_ST	HSA-MIR-1283_ST	HSA-MIR-1539_ST	HSA-MIR-3117_ST	HSA-MIR-1260B_ST	HSA-MIR-3182_ST
KEGG_DILATED_CARDIOMYOPATHY	0.257	0.41735	0.762	0.913027	6	HSA-MIR-219-5P_ST	HSA-MIR-520A-3P_ST	HSA-MIR-557_ST	HSA-MIR-1274A_ST	HSA-MIR-323B-3P_ST	HSA-MIR-4326_ST
KEGG_VIRAL_MYOCARDITIS	0.018	0.082552	0.243	0.435566	7	HSA-MIR-148A-STAR_ST	HSA-MIR-187_ST	HSA-MIR-302D-STAR_ST	HSA-MIR-621_ST	HSA-MIR-3120_ST	HSA-MIR-3126-3P_ST	HSA-MIR-4269_ST
BIOCARTA_RELA_PATHWAY	0.56	0.701979	0.765	0.914973	6	HSA-MIR-135B_ST	HSA-MIR-412_ST	HSA-MIR-582-3P_ST	HSA-MIR-3182_ST	HSA-MIR-4326_ST	HSA-MIR-4270_ST
BIOCARTA_NO1_PATHWAY	0.127	0.255151	0.195	0.382522	10	HSA-MIR-181A_ST	HSA-MIR-181C_ST	HSA-MIR-182-STAR_ST	HSA-MIR-335-STAR_ST	HSA-MIR-486-3P_ST	HSA-MIR-449C_ST	HSA-MIR-300_ST	HSA-MIR-920_ST	HSA-MIR-1243_ST	HSA-MIR-548W_ST
BIOCARTA_CSK_PATHWAY	0.155	0.293661	0.196	0.383918	10	HSA-MIR-148A-STAR_ST	HSA-MIR-139-3P_ST	HSA-MIR-125B_ST	HSA-MIR-373-STAR_ST	HSA-MIR-151-5P_ST	HSA-MIR-509-3P_ST	HSA-MIR-621_ST	HSA-MIR-548G_ST	HSA-MIR-1266_ST	HSA-MIR-664-STAR_ST
BIOCARTA_SRCRPTP_PATHWAY	0.326	0.488266	0.344	0.540804	9	HSA-MIR-29A-STAR_ST	HSA-MIR-204_ST	HSA-MIR-559_ST	HSA-MIR-1226-STAR_ST	HSA-MIR-2117_ST	HSA-MIR-4311_ST	HSA-MIR-4262_ST	HSA-MIR-4276_ST	HSA-MIR-4275_ST
BIOCARTA_AMI_PATHWAY	0.383	0.548321	0.363	0.557494	6	HSA-MIR-140-5P_ST	HSA-MIR-548C-3P_ST	HSA-MIR-300_ST	HSA-MIR-3139_ST	HSA-MIR-3150_ST	HSA-MIR-4263_ST
BIOCARTA_GRANULOCYTES_PATHWAY	0.008	0.060113	0.03	0.156471	14	HSA-MIR-31_ST	HSA-MIR-148A-STAR_ST	HSA-MIR-187_ST	HSA-MIR-222_ST	HSA-MIR-9-STAR_ST	HSA-MIR-126_ST	HSA-MIR-363_ST	HSA-MIR-302D-STAR_ST	HSA-MIR-331-5P_ST	HSA-MIR-484_ST	HSA-MIR-555_ST	HSA-MIR-675_ST	HSA-MIR-1286_ST	HSA-MIR-3120_ST
BIOCARTA_LYM_PATHWAY	0.003	0.039118	0.102	0.265479	8	HSA-MIR-148A-STAR_ST	HSA-MIR-181A-2-STAR_ST	HSA-MIR-222_ST	HSA-MIR-126_ST	HSA-MIR-302D-STAR_ST	HSA-MIR-555_ST	HSA-MIR-623_ST	HSA-MIR-675_ST
BIOCARTA_ARAP_PATHWAY	0.019	0.084799	0.265	0.459518	9	HSA-LET-7F-2-STAR_ST	HSA-MIR-142-3P_ST	HSA-MIR-302B_ST	HSA-MIR-374A_ST	HSA-MIR-375_ST	HSA-MIR-516B_ST	HSA-MIR-627_ST	HSA-MIR-548D-5P_ST	HSA-MIR-761_ST
BIOCARTA_AGR_PATHWAY	0.127	0.255151	0.572	0.752483	6	HSA-MIR-154_ST	HSA-MIR-302C_ST	HSA-MIR-518D-5P_ST	HSA-MIR-920_ST	HSA-MIR-921_ST	HSA-MIR-3181_ST
BIOCARTA_AKAP95_PATHWAY	0.356	0.521454	0.376	0.570217	7	HSA-MIR-34A-STAR_ST	HSA-MIR-204_ST	HSA-MIR-217_ST	HSA-MIR-29C-STAR_ST	HSA-MIR-627_ST	HSA-MIR-1256_ST	HSA-MIR-4268_ST
BIOCARTA_AKT_PATHWAY	0.209	0.362412	0.845	0.963851	4	HSA-MIR-624-STAR_ST	HSA-MIR-513B_ST	HSA-MIR-2909_ST	HSA-MIR-4280_ST
BIOCARTA_ALK_PATHWAY	0.244	0.402131	0.568	0.750189	17	HSA-MIR-101-STAR_ST	HSA-MIR-106A-STAR_ST	HSA-MIR-132_ST	HSA-MIR-142-3P_ST	HSA-MIR-302B_ST	HSA-MIR-449A_ST	HSA-MIR-483-5P_ST	HSA-MIR-526A_ST	HSA-MIR-522-STAR_ST	HSA-MIR-449B_ST	HSA-MIR-1231_ST	HSA-MIR-1274B_ST	HSA-MIR-720_ST	HSA-MIR-3142_ST	HSA-MIR-3147_ST	HSA-MIR-4305_ST	HSA-MIR-4251_ST
BIOCARTA_AT1R_PATHWAY	0.013	0.074526	0.004	0.091724	19	HSA-MIR-24-2-STAR_ST	HSA-MIR-29A-STAR_ST	HSA-MIR-182-STAR_ST	HSA-MIR-200C_ST	HSA-MIR-372_ST	HSA-MIR-146B-3P_ST	HSA-MIR-509-3P_ST	HSA-MIR-612_ST	HSA-MIR-644_ST	HSA-MIR-658_ST	HSA-MIR-765_ST	HSA-MIR-708_ST	HSA-MIR-208B_ST	HSA-MIR-944_ST	HSA-MIR-1231_ST	HSA-MIR-1285_ST	HSA-MIR-1254_ST	HSA-MIR-2277_ST	HSA-MIR-3192_ST
BIOCARTA_ACE2_PATHWAY	0.537	0.681498	0.621	0.795694	8	HSA-MIR-541_ST	HSA-MIR-877-STAR_ST	HSA-MIR-924_ST	HSA-MIR-934_ST	HSA-MIR-1227_ST	HSA-MIR-1322_ST	HSA-MIR-3157_ST	HSA-MIR-4329_ST
BIOCARTA_ASBCELL_PATHWAY	0.147	0.283759	0.143	0.319647	12	HSA-MIR-148A-STAR_ST	HSA-MIR-181A-2-STAR_ST	HSA-MIR-23B-STAR_ST	HSA-MIR-30B-STAR_ST	HSA-MIR-141_ST	HSA-MIR-501-5P_ST	HSA-MIR-597_ST	HSA-MIR-621_ST	HSA-MIR-454_ST	HSA-MIR-1229_ST	HSA-MIR-548M_ST	HSA-MIR-664-STAR_ST
BIOCARTA_DNAFRAGMENT_PATHWAY	0.54	0.684652	0.062	0.211979	18	HSA-MIR-28-5P_ST	HSA-MIR-28-3P_ST	HSA-MIR-197_ST	HSA-MIR-30D_ST	HSA-MIR-27B_ST	HSA-MIR-200A-STAR_ST	HSA-MIR-518C-STAR_ST	HSA-MIR-544_ST	HSA-MIR-616-STAR_ST	HSA-MIR-33B_ST	HSA-MIR-636_ST	HSA-MIR-1225-5P_ST	HSA-MIR-1287_ST	HSA-MIR-1268_ST	HSA-MIR-1914-STAR_ST	HSA-MIR-2115_ST	HSA-MIR-3163_ST	HSA-MIR-4281_ST
BIOCARTA_CHEMICAL_PATHWAY	0.02	0.086928	0.162	0.342544	9	HSA-MIR-192-STAR_ST	HSA-MIR-769-3P_ST	HSA-MIR-675_ST	HSA-MIR-933_ST	HSA-MIR-1200_ST	HSA-MIR-1287_ST	HSA-MIR-3157_ST	HSA-MIR-3180-3P_ST	HSA-MIR-2355_ST
BIOCARTA_SPPA_PATHWAY	0.018	0.082552	0.31	0.508385	5	HSA-MIR-192-STAR_ST	HSA-MIR-371-3P_ST	HSA-MIR-135B_ST	HSA-MIR-518D-5P_ST	HSA-MIR-617_ST
BIOCARTA_ATM_PATHWAY	0.249	0.407845	0.528	0.711489	6	HSA-MIR-28-5P_ST	HSA-MIR-412_ST	HSA-MIR-891B_ST	HSA-MIR-3117_ST	HSA-MIR-3134_ST	HSA-MIR-3192_ST
BIOCARTA_AGPCR_PATHWAY	0.229	0.385044	0.568	0.750189	12	HSA-MIR-28-3P_ST	HSA-MIR-181B_ST	HSA-MIR-99B-STAR_ST	HSA-MIR-579_ST	HSA-MIR-597_ST	HSA-MIR-1281_ST	HSA-MIR-2909_ST	HSA-MIR-3136_ST	HSA-MIR-3146_ST	HSA-MIR-3199_ST	HSA-MIR-4293_ST	HSA-MIR-4262_ST
BIOCARTA_BCELLSURVIVAL_PATHWAY	0.024	0.096727	0.156	0.336818	16	HSA-MIR-182-STAR_ST	HSA-MIR-181A-STAR_ST	HSA-MIR-372_ST	HSA-MIR-373-STAR_ST	HSA-MIR-345_ST	HSA-MIR-1224-3P_ST	HSA-MIR-933_ST	HSA-MIR-940_ST	HSA-MIR-1226-STAR_ST	HSA-MIR-1287_ST	HSA-MIR-664_ST	HSA-MIR-3134_ST	HSA-MIR-466_ST	HSA-MIR-3144-5P_ST	HSA-MIR-3166_ST	HSA-MIR-4325_ST
BIOCARTA_BLYMPHOCYTE_PATHWAY	0.032	0.114409	0.035	0.165071	9	HSA-MIR-148A-STAR_ST	HSA-MIR-181A-2-STAR_ST	HSA-MIR-141_ST	HSA-MIR-126_ST	HSA-MIR-302D-STAR_ST	HSA-MIR-373-STAR_ST	HSA-MIR-378_ST	HSA-MIR-1253_ST	HSA-MIR-103-AS_ST
BIOCARTA_BCR_PATHWAY	0.045	0.135407	0.03	0.156471	18	HSA-MIR-98_ST	HSA-MIR-199A-3P_ST	HSA-MIR-200C_ST	HSA-MIR-200A-STAR_ST	HSA-MIR-378-STAR_ST	HSA-MIR-378_ST	HSA-MIR-151-5P_ST	HSA-MIR-422A_ST	HSA-MIR-497_ST	HSA-MIR-33B-STAR_ST	HSA-MIR-933_ST	HSA-MIR-1231_ST	HSA-MIR-548G_ST	HSA-MIR-3154_ST	HSA-MIR-3191_ST	HSA-MIR-3192_ST	HSA-MIR-378C_ST	HSA-MIR-4299_ST
BIOCARTA_BIOPEPTIDES_PATHWAY	0.038	0.128391	0.055	0.201515	14	HSA-MIR-21_ST	HSA-MIR-29B_ST	HSA-MIR-192-STAR_ST	HSA-MIR-199A-3P_ST	HSA-MIR-136-STAR_ST	HSA-MIR-378_ST	HSA-MIR-151-5P_ST	HSA-MIR-497_ST	HSA-MIR-621_ST	HSA-MIR-33B-STAR_ST	HSA-MIR-654-3P_ST	HSA-MIR-670_ST	HSA-MIR-1286_ST	HSA-MIR-3126-3P_ST
BIOCARTA_NEUROTRANSMITTERS_PATHWAY	0.806	0.897054	0.823	0.949341	5	HSA-MIR-100_ST	HSA-MIR-105-STAR_ST	HSA-MIR-563_ST	HSA-MIR-619_ST	HSA-MIR-656_ST
BIOCARTA_RANKL_PATHWAY	0.279	0.438617	0.624	0.798768	8	HSA-MIR-29B_ST	HSA-MIR-192-STAR_ST	HSA-MIR-125B-1-STAR_ST	HSA-MIR-369-5P_ST	HSA-MIR-371-5P_ST	HSA-MIR-3134_ST	HSA-MIR-548V_ST	HSA-MIR-4252_ST
BIOCARTA_CACAM_PATHWAY	0.789	0.890051	0.07	0.22114	20	HSA-MIR-21_ST	HSA-MIR-23A_ST	HSA-MIR-199B-3P_ST	HSA-MIR-214-STAR_ST	HSA-MIR-124-STAR_ST	HSA-MIR-125B_ST	HSA-MIR-9_ST	HSA-MIR-138-1-STAR_ST	HSA-MIR-363_ST	HSA-MIR-382_ST	HSA-MIR-133B_ST	HSA-MIR-346_ST	HSA-MIR-409-3P_ST	HSA-MIR-181D_ST	HSA-MIR-504_ST	HSA-MIR-558_ST	HSA-MIR-654-3P_ST	HSA-MIR-1972_ST	HSA-MIR-1979_ST	HSA-MIR-4315_ST
BIOCARTA_CDMAC_PATHWAY	0.028	0.106097	0.292	0.490973	9	HSA-MIR-204_ST	HSA-MIR-154_ST	HSA-MIR-380-STAR_ST	HSA-MIR-412_ST	HSA-MIR-597_ST	HSA-MIR-548A-5P_ST	HSA-MIR-656_ST	HSA-MIR-1975_ST	HSA-MIR-3192_ST
BIOCARTA_CARM_ER_PATHWAY	0.333	0.495957	0.537	0.718521	13	HSA-MIR-144_ST	HSA-MIR-149-STAR_ST	HSA-MIR-130B-STAR_ST	HSA-MIR-135B_ST	HSA-MIR-500_ST	HSA-MIR-576-3P_ST	HSA-MIR-643_ST	HSA-MIR-761_ST	HSA-MIR-1226-STAR_ST	HSA-MIR-1260_ST	HSA-MIR-3179_ST	HSA-MIR-4272_ST	HSA-MIR-4281_ST
BIOCARTA_CASPASE_PATHWAY	0.03	0.109016	0.066	0.212542	12	HSA-MIR-7-1-STAR_ST	HSA-MIR-373-STAR_ST	HSA-MIR-135B-STAR_ST	HSA-MIR-590-5P_ST	HSA-MIR-892B_ST	HSA-MIR-933_ST	HSA-MIR-1226-STAR_ST	HSA-MIR-1200_ST	HSA-MIR-1260_ST	HSA-MIR-1979_ST	HSA-MIR-3126-5P_ST	HSA-MIR-3134_ST
BIOCARTA_CBL_PATHWAY	0.199	0.349169	0.342	0.539573	8	HSA-MIR-21-STAR_ST	HSA-LET-7I_ST	HSA-MIR-23B_ST	HSA-MIR-325_ST	HSA-MIR-520A-3P_ST	HSA-MIR-654-5P_ST	HSA-MIR-4262_ST	HSA-MIR-4275_ST
BIOCARTA_CCR3_PATHWAY	0.158	0.297228	0.526	0.710862	9	HSA-MIR-224-STAR_ST	HSA-MIR-154_ST	HSA-MIR-30E_ST	HSA-MIR-372_ST	HSA-MIR-518D-5P_ST	HSA-MIR-548J_ST	HSA-MIR-3133_ST	HSA-MIR-3136_ST	HSA-MIR-4307_ST
BIOCARTA_CD40_PATHWAY	0.461	0.611296	0.42	0.610492	7	HSA-MIR-129-STAR_ST	HSA-MIR-125B_ST	HSA-MIR-151-5P_ST	HSA-MIR-497_ST	HSA-MIR-1231_ST	HSA-MIR-3189_ST	HSA-MIR-3192_ST
BIOCARTA_MCM_PATHWAY	0.559	0.701387	0.344	0.540804	14	HSA-MIR-95_ST	HSA-MIR-204_ST	HSA-MIR-218_ST	HSA-MIR-34C-5P_ST	HSA-MIR-518E-STAR_ST	HSA-MIR-500-STAR_ST	HSA-MIR-548A-5P_ST	HSA-MIR-708-STAR_ST	HSA-MIR-1179_ST	HSA-MIR-1202_ST	HSA-MIR-1290_ST	HSA-MIR-1302_ST	HSA-MIR-1246_ST	HSA-MIR-378B_ST
BIOCARTA_G1_PATHWAY	0.207	0.360826	0.103	0.266	14	HSA-MIR-15A_ST	HSA-MIR-95_ST	HSA-MIR-218_ST	HSA-MIR-193A-3P_ST	HSA-MIR-130B-STAR_ST	HSA-MIR-451_ST	HSA-MIR-146B-5P_ST	HSA-MIR-146B-3P_ST	HSA-MIR-523_ST	HSA-MIR-506_ST	HSA-MIR-615-3P_ST	HSA-MIR-1274B_ST	HSA-MIR-1281_ST	HSA-MIR-3189_ST
BIOCARTA_G2_PATHWAY	0.516	0.665644	0.576	0.753274	14	HSA-MIR-33A_ST	HSA-MIR-30D_ST	HSA-MIR-204_ST	HSA-MIR-130A-STAR_ST	HSA-MIR-193A-3P_ST	HSA-MIR-29C-STAR_ST	HSA-MIR-455-5P_ST	HSA-MIR-607_ST	HSA-MIR-622_ST	HSA-MIR-1277_ST	HSA-MIR-2115_ST	HSA-MIR-2116_ST	HSA-MIR-1273C_ST	HSA-MIR-3148_ST
BIOCARTA_CELL2CELL_PATHWAY	0.536	0.680879	0.091	0.253201	11	HSA-MIR-16-1-STAR_ST	HSA-MIR-324-5P_ST	HSA-MIR-345_ST	HSA-MIR-346_ST	HSA-MIR-518D-5P_ST	HSA-MIR-147B_ST	HSA-MIR-1260_ST	HSA-MIR-3138_ST	HSA-MIR-3166_ST	HSA-MIR-1260B_ST	HSA-MIR-3065-5P_ST
BIOCARTA_LAIR_PATHWAY	0.004	0.045085	0.007	0.109529	16	HSA-MIR-17-STAR_ST	HSA-MIR-148A-STAR_ST	HSA-MIR-199B-3P_ST	HSA-MIR-222_ST	HSA-LET-7I_ST	HSA-MIR-9-STAR_ST	HSA-MIR-126_ST	HSA-MIR-146A_ST	HSA-MIR-302D-STAR_ST	HSA-MIR-331-5P_ST	HSA-MIR-424-STAR_ST	HSA-MIR-484_ST	HSA-MIR-503_ST	HSA-MIR-555_ST	HSA-MIR-609_ST	HSA-MIR-3120_ST
BIOCARTA_CERAMIDE_PATHWAY	0.131	0.262395	0.307	0.505334	18	HSA-MIR-26A-1-STAR_ST	HSA-MIR-31-STAR_ST	HSA-MIR-101_ST	HSA-MIR-204_ST	HSA-MIR-135A_ST	HSA-MIR-138-2-STAR_ST	HSA-MIR-372_ST	HSA-MIR-518D-3P_ST	HSA-MIR-557_ST	HSA-MIR-581_ST	HSA-MIR-542-5P_ST	HSA-MIR-1224-5P_ST	HSA-MIR-1233_ST	HSA-MIR-1291_ST	HSA-MIR-3140_ST	HSA-MIR-3183_ST	HSA-MIR-320E_ST	HSA-MIR-4270_ST
BIOCARTA_TID_PATHWAY	0.175	0.317531	0.083	0.236381	14	HSA-LET-7E-STAR_ST	HSA-MIR-22-STAR_ST	HSA-MIR-181A-2-STAR_ST	HSA-MIR-214_ST	HSA-MIR-373-STAR_ST	HSA-MIR-323-5P_ST	HSA-MIR-412_ST	HSA-MIR-501-5P_ST	HSA-MIR-621_ST	HSA-MIR-33B-STAR_ST	HSA-MIR-1286_ST	HSA-MIR-3126-3P_ST	HSA-MIR-3130-5P_ST	HSA-MIR-3191_ST
BIOCARTA_CLASSIC_PATHWAY	0.153	0.291533	0.387	0.578326	12	HSA-LET-7E-STAR_ST	HSA-MIR-363-STAR_ST	HSA-MIR-302D-STAR_ST	HSA-MIR-522_ST	HSA-MIR-519A-STAR_ST	HSA-MIR-590-5P_ST	HSA-MIR-1293_ST	HSA-MIR-3120_ST	HSA-MIR-3126-3P_ST	HSA-MIR-3139_ST	HSA-MIR-548W_ST	HSA-MIR-3183_ST
BIOCARTA_COMP_PATHWAY	0.104	0.224911	0.335	0.532955	14	HSA-MIR-363-STAR_ST	HSA-MIR-302D-STAR_ST	HSA-MIR-323-5P_ST	HSA-MIR-518E-STAR_ST	HSA-MIR-522_ST	HSA-MIR-589-STAR_ST	HSA-MIR-590-5P_ST	HSA-MIR-621_ST	HSA-MIR-1293_ST	HSA-MIR-3120_ST	HSA-MIR-3126-3P_ST	HSA-MIR-3136_ST	HSA-MIR-3139_ST	HSA-MIR-548W_ST
BIOCARTA_VDR_PATHWAY	0.685	0.808385	0.286	0.486419	5	HSA-LET-7F-2-STAR_ST	HSA-MIR-302B_ST	HSA-MIR-1908_ST	HSA-MIR-3142_ST	HSA-MIR-3179_ST
BIOCARTA_HDAC_PATHWAY	0.148	0.285275	0.102	0.265479	24	HSA-MIR-10A-STAR_ST	HSA-MIR-205_ST	HSA-MIR-194_ST	HSA-MIR-219-2-3P_ST	HSA-MIR-409-3P_ST	HSA-MIR-485-5P_ST	HSA-MIR-517-STAR_ST	HSA-MIR-557_ST	HSA-MIR-650_ST	HSA-MIR-654-3P_ST	HSA-MIR-875-5P_ST	HSA-MIR-920_ST	HSA-MIR-1183_ST	HSA-MIR-1231_ST	HSA-MIR-548L_ST	HSA-MIR-1253_ST	HSA-MIR-1254_ST	HSA-MIR-1274B_ST	HSA-MIR-1308_ST	HSA-MIR-3133_ST	HSA-MIR-3161_ST	HSA-MIR-3065-3P_ST	HSA-MIR-320E_ST	HSA-MIR-4299_ST
BIOCARTA_GCR_PATHWAY	0.186	0.332054	0.387	0.578326	9	HSA-MIR-99A_ST	HSA-MIR-409-3P_ST	HSA-MIR-496_ST	HSA-MIR-582-3P_ST	HSA-MIR-937_ST	HSA-MIR-1825_ST	HSA-MIR-3116_ST	HSA-MIR-3133_ST	HSA-MIR-3168_ST
BIOCARTA_CTCF_PATHWAY	0.01	0.065196	0.128	0.304544	15	HSA-MIR-125B_ST	HSA-MIR-132_ST	HSA-MIR-141-STAR_ST	HSA-MIR-363_ST	HSA-MIR-504_ST	HSA-MIR-558_ST	HSA-MIR-586_ST	HSA-MIR-630_ST	HSA-MIR-650_ST	HSA-MIR-888-STAR_ST	HSA-MIR-1231_ST	HSA-MIR-1274B_ST	HSA-MIR-1292_ST	HSA-MIR-3191_ST	HSA-MIR-4328_ST
BIOCARTA_CTL_PATHWAY	0.099	0.218358	0.068	0.216882	11	HSA-MIR-148A-STAR_ST	HSA-MIR-125B_ST	HSA-MIR-151-5P_ST	HSA-MIR-516B-STAR_ST	HSA-MIR-559_ST	HSA-MIR-621_ST	HSA-MIR-1182_ST	HSA-MIR-1250_ST	HSA-MIR-548G_ST	HSA-MIR-664-STAR_ST	HSA-MIR-3120_ST
BIOCARTA_CXCR4_PATHWAY	0.256	0.416235	0.207	0.394427	12	HSA-MIR-29A-STAR_ST	HSA-MIR-15B-STAR_ST	HSA-MIR-150-STAR_ST	HSA-MIR-367_ST	HSA-MIR-452_ST	HSA-MIR-582-3P_ST	HSA-MIR-597_ST	HSA-MIR-1225-5P_ST	HSA-MIR-1231_ST	HSA-MIR-3133_ST	HSA-MIR-320E_ST	HSA-MIR-4307_ST
BIOCARTA_CELLCYCLE_PATHWAY	0.762	0.868827	0.502	0.691159	3	HSA-MIR-876-5P_ST	HSA-MIR-933_ST	HSA-MIR-4281_ST
BIOCARTA_CFTR_PATHWAY	0.018	0.082552	0.013	0.124687	22	HSA-LET-7B-STAR_ST	HSA-MIR-21_ST	HSA-MIR-26B_ST	HSA-MIR-28-3P_ST	HSA-MIR-10A_ST	HSA-MIR-181B_ST	HSA-MIR-199B-3P_ST	HSA-MIR-223_ST	HSA-MIR-99B-STAR_ST	HSA-MIR-323-5P_ST	HSA-MIR-335-STAR_ST	HSA-MIR-597_ST	HSA-MIR-640_ST	HSA-MIR-642_ST	HSA-MIR-943_ST	HSA-MIR-1322_ST	HSA-MIR-3131_ST	HSA-MIR-3145_ST	HSA-MIR-3188_ST	HSA-MIR-3194_ST	HSA-MIR-4304_ST	HSA-MIR-4321_ST
BIOCARTA_CYTOKINE_PATHWAY	0.04	0.130073	0.238	0.431253	17	HSA-MIR-30A_ST	HSA-MIR-96-STAR_ST	HSA-MIR-183_ST	HSA-MIR-23B-STAR_ST	HSA-MIR-9-STAR_ST	HSA-MIR-30E-STAR_ST	HSA-MIR-484_ST	HSA-MIR-518F-STAR_ST	HSA-MIR-574-5P_ST	HSA-MIR-583_ST	HSA-MIR-621_ST	HSA-MIR-541_ST	HSA-MIR-1286_ST	HSA-MIR-1288_ST	HSA-MIR-664-STAR_ST	HSA-MIR-720_ST	HSA-MIR-4315_ST
BIOCARTA_INFLAM_PATHWAY	0.005	0.048897	0.034	0.162079	10	HSA-MIR-96-STAR_ST	HSA-MIR-183_ST	HSA-MIR-9-STAR_ST	HSA-MIR-126_ST	HSA-MIR-30E-STAR_ST	HSA-MIR-484_ST	HSA-MIR-519C-5P_ST	HSA-MIR-555_ST	HSA-MIR-720_ST	HSA-MIR-3126-3P_ST
BIOCARTA_D4GDI_PATHWAY	0.041	0.132354	0.066	0.212542	7	HSA-LET-7E-STAR_ST	HSA-MIR-192_ST	HSA-MIR-7-1-STAR_ST	HSA-MIR-194_ST	HSA-MIR-579_ST	HSA-MIR-671-5P_ST	HSA-MIR-3126-3P_ST
BIOCARTA_DC_PATHWAY	0.045	0.135407	0.252	0.447477	17	HSA-LET-7E-STAR_ST	HSA-MIR-148A-STAR_ST	HSA-MIR-183_ST	HSA-MIR-23B-STAR_ST	HSA-MIR-9-STAR_ST	HSA-MIR-136-STAR_ST	HSA-MIR-196B_ST	HSA-MIR-196B-STAR_ST	HSA-MIR-485-5P_ST	HSA-MIR-518F-STAR_ST	HSA-MIR-573_ST	HSA-MIR-609_ST	HSA-MIR-619_ST	HSA-MIR-664-STAR_ST	HSA-MIR-3126-3P_ST	HSA-MIR-3172_ST	HSA-MIR-323B-5P_ST
BIOCARTA_P35ALZHEIMERS_PATHWAY	0.595	0.731377	0.807	0.940675	13	HSA-MIR-210_ST	HSA-MIR-224-STAR_ST	HSA-MIR-138-1-STAR_ST	HSA-MIR-518D-3P_ST	HSA-MIR-556-5P_ST	HSA-MIR-575_ST	HSA-MIR-641_ST	HSA-MIR-657_ST	HSA-MIR-3133_ST	HSA-MIR-3144-3P_ST	HSA-MIR-3160_ST	HSA-MIR-4252_ST	HSA-MIR-4273_ST
BIOCARTA_RNA_PATHWAY	0.208	0.361621	0.915	0.983413	3	HSA-MIR-1303_ST	HSA-MIR-1471_ST	HSA-MIR-3134_ST
BIOCARTA_MTA3_PATHWAY	0.492	0.64279	0.026	0.149697	8	HSA-MIR-224-STAR_ST	HSA-MIR-339-3P_ST	HSA-MIR-409-5P_ST	HSA-MIR-510_ST	HSA-MIR-1280_ST	HSA-MIR-3169_ST	HSA-MIR-4265_ST	HSA-MIR-4272_ST
BIOCARTA_SKP2E2F_PATHWAY	0.986	0.996243	0.303	0.501856	16	HSA-MIR-95_ST	HSA-MIR-204_ST	HSA-MIR-362-3P_ST	HSA-MIR-516A-5P_ST	HSA-MIR-614_ST	HSA-MIR-615-3P_ST	HSA-MIR-647_ST	HSA-MIR-885-5P_ST	HSA-MIR-1202_ST	HSA-MIR-1246_ST	HSA-MIR-1272_ST	HSA-MIR-1914-STAR_ST	HSA-MIR-3125_ST	HSA-MIR-3198_ST	HSA-MIR-4294_ST	HSA-MIR-4308_ST
BIOCARTA_CALCINEURIN_PATHWAY	0.514	0.663709	0.177	0.361058	17	HSA-MIR-223-STAR_ST	HSA-MIR-136-STAR_ST	HSA-MIR-135B-STAR_ST	HSA-MIR-338-3P_ST	HSA-MIR-329_ST	HSA-MIR-409-3P_ST	HSA-MIR-517-STAR_ST	HSA-MIR-516A-5P_ST	HSA-MIR-625_ST	HSA-MIR-654-5P_ST	HSA-MIR-654-3P_ST	HSA-MIR-875-5P_ST	HSA-MIR-920_ST	HSA-MIR-1200_ST	HSA-MIR-1254_ST	HSA-MIR-3134_ST	HSA-MIR-3142_ST
BIOCARTA_EGF_PATHWAY	0.01	0.065196	0.052	0.194817	17	HSA-MIR-98_ST	HSA-MIR-125B-1-STAR_ST	HSA-MIR-137_ST	HSA-MIR-323-5P_ST	HSA-MIR-497_ST	HSA-MIR-517-STAR_ST	HSA-MIR-33B-STAR_ST	HSA-MIR-670_ST	HSA-MIR-675_ST	HSA-MIR-1231_ST	HSA-MIR-1286_ST	HSA-MIR-548L_ST	HSA-MIR-548G_ST	HSA-MIR-1281_ST	HSA-MIR-3126-3P_ST	HSA-MIR-2355_ST	HSA-MIR-4269_ST
BIOCARTA_ETC_PATHWAY	0.029	0.107437	0.008	0.111869	26	HSA-LET-7D_ST	HSA-MIR-21_ST	HSA-MIR-30A_ST	HSA-MIR-31_ST	HSA-MIR-199A-3P_ST	HSA-MIR-181C_ST	HSA-MIR-199B-3P_ST	HSA-MIR-222_ST	HSA-MIR-142-5P_ST	HSA-MIR-146A_ST	HSA-MIR-378-STAR_ST	HSA-MIR-335-STAR_ST	HSA-MIR-384_ST	HSA-MIR-424-STAR_ST	HSA-MIR-431_ST	HSA-MIR-494_ST	HSA-MIR-556-3P_ST	HSA-MIR-586_ST	HSA-MIR-548F_ST	HSA-MIR-1281_ST	HSA-MIR-1292_ST	HSA-MIR-1975_ST	HSA-MIR-3131_ST	HSA-MIR-3177_ST	HSA-MIR-4321_ST	HSA-MIR-4268_ST
BIOCARTA_NDKDYNAMIN_PATHWAY	0.095	0.211642	0.326	0.524915	12	HSA-MIR-192-STAR_ST	HSA-MIR-194_ST	HSA-MIR-516B-STAR_ST	HSA-MIR-592_ST	HSA-MIR-598_ST	HSA-MIR-654-3P_ST	HSA-MIR-1183_ST	HSA-MIR-1237_ST	HSA-MIR-1825_ST	HSA-MIR-3116_ST	HSA-MIR-3168_ST	HSA-MIR-4307_ST
BIOCARTA_EPHA4_PATHWAY	0.217	0.370964	0.147	0.32585	13	HSA-LET-7E-STAR_ST	HSA-MIR-18B_ST	HSA-MIR-409-5P_ST	HSA-MIR-491-5P_ST	HSA-MIR-518F_ST	HSA-MIR-558_ST	HSA-MIR-609_ST	HSA-MIR-645_ST	HSA-MIR-874_ST	HSA-MIR-3142_ST	HSA-MIR-3166_ST	HSA-MIR-4263_ST	HSA-MIR-4328_ST
BIOCARTA_EPO_PATHWAY	0.047	0.137083	0.071	0.222181	21	HSA-MIR-98_ST	HSA-MIR-192-STAR_ST	HSA-MIR-139-5P_ST	HSA-MIR-182-STAR_ST	HSA-MIR-200C_ST	HSA-MIR-323-5P_ST	HSA-MIR-151-5P_ST	HSA-MIR-497_ST	HSA-MIR-582-3P_ST	HSA-MIR-33B-STAR_ST	HSA-MIR-650_ST	HSA-MIR-670_ST	HSA-MIR-933_ST	HSA-MIR-1231_ST	HSA-MIR-1274B_ST	HSA-MIR-3126-3P_ST	HSA-MIR-3137_ST	HSA-MIR-3191_ST	HSA-MIR-3192_ST	HSA-MIR-4299_ST	HSA-MIR-4269_ST
BIOCARTA_ECM_PATHWAY	0.137	0.270743	0.451	0.643594	8	HSA-MIR-372_ST	HSA-MIR-377_ST	HSA-MIR-645_ST	HSA-MIR-1224-5P_ST	HSA-MIR-944_ST	HSA-MIR-1226-STAR_ST	HSA-MIR-3134_ST	HSA-MIR-3142_ST
BIOCARTA_ERK_PATHWAY	0.138	0.271911	0.21	0.399	13	HSA-MIR-192-STAR_ST	HSA-MIR-154_ST	HSA-MIR-194_ST	HSA-MIR-361-3P_ST	HSA-MIR-372_ST	HSA-MIR-135B_ST	HSA-MIR-148B-STAR_ST	HSA-MIR-498_ST	HSA-MIR-612_ST	HSA-MIR-618_ST	HSA-MIR-626_ST	HSA-MIR-641_ST	HSA-MIR-765_ST
BIOCARTA_ERYTH_PATHWAY	0.004	0.045085	0.017	0.125611	10	HSA-MIR-31_ST	HSA-MIR-223_ST	HSA-MIR-137_ST	HSA-MIR-338-5P_ST	HSA-MIR-491-5P_ST	HSA-MIR-503_ST	HSA-MIR-654-5P_ST	HSA-MIR-675_ST	HSA-MIR-1245_ST	HSA-MIR-1292_ST
BIOCARTA_EPONFKB_PATHWAY	0.124	0.251402	0.645	0.818559	11	HSA-MIR-33A_ST	HSA-MIR-127-5P_ST	HSA-MIR-412_ST	HSA-MIR-410_ST	HSA-MIR-519A-STAR_ST	HSA-MIR-548A-5P_ST	HSA-MIR-33B-STAR_ST	HSA-MIR-216B_ST	HSA-MIR-1286_ST	HSA-MIR-3130-5P_ST	HSA-MIR-3146_ST
BIOCARTA_EIF_PATHWAY	0.552	0.695227	0.795	0.932758	11	HSA-MIR-106A-STAR_ST	HSA-MIR-142-3P_ST	HSA-MIR-519E-STAR_ST	HSA-MIR-520F_ST	HSA-MIR-617_ST	HSA-MIR-663_ST	HSA-MIR-764_ST	HSA-MIR-220B_ST	HSA-MIR-2909_ST	HSA-MIR-3145_ST	HSA-MIR-3165_ST
BIOCARTA_EXTRINSIC_PATHWAY	0.543	0.6878	0.222	0.415274	18	HSA-MIR-135A_ST	HSA-MIR-140-5P_ST	HSA-MIR-424_ST	HSA-MIR-498_ST	HSA-MIR-602_ST	HSA-MIR-548C-5P_ST	HSA-MIR-548C-3P_ST	HSA-MIR-542-3P_ST	HSA-MIR-1298_ST	HSA-MIR-300_ST	HSA-MIR-1914_ST	HSA-MIR-3139_ST	HSA-MIR-3152_ST	HSA-MIR-3165_ST	HSA-MIR-4319_ST	HSA-MIR-4317_ST	HSA-MIR-4263_ST	HSA-MIR-4278_ST
BIOCARTA_FAS_PATHWAY	0.143	0.278463	0.254	0.449229	14	HSA-MIR-129-STAR_ST	HSA-MIR-154_ST	HSA-MIR-373-STAR_ST	HSA-MIR-135B-STAR_ST	HSA-MIR-516A-3P_ST	HSA-MIR-564_ST	HSA-MIR-411-STAR_ST	HSA-MIR-933_ST	HSA-MIR-1226-STAR_ST	HSA-MIR-1231_ST	HSA-MIR-1260_ST	HSA-MIR-1288_ST	HSA-MIR-1979_ST	HSA-MIR-3142_ST
BIOCARTA_FCER1_PATHWAY	0.049	0.13955	0.049	0.19	13	HSA-MIR-21-STAR_ST	HSA-MIR-200C_ST	HSA-MIR-373-STAR_ST	HSA-MIR-497_ST	HSA-MIR-33B-STAR_ST	HSA-MIR-654-3P_ST	HSA-MIR-933_ST	HSA-MIR-1231_ST	HSA-MIR-548G_ST	HSA-MIR-1276_ST	HSA-MIR-3119_ST	HSA-MIR-3142_ST	HSA-MIR-2355_ST
BIOCARTA_FEEDER_PATHWAY	0.236	0.39235	0.072	0.222181	18	HSA-LET-7B_ST	HSA-LET-7D-STAR_ST	HSA-MIR-26B_ST	HSA-MIR-210_ST	HSA-MIR-220A_ST	HSA-MIR-124-STAR_ST	HSA-MIR-138-1-STAR_ST	HSA-MIR-200C_ST	HSA-MIR-337-5P_ST	HSA-MIR-517A_ST	HSA-MIR-602_ST	HSA-MIR-33B_ST	HSA-MIR-542-3P_ST	HSA-MIR-301B_ST	HSA-MIR-943_ST	HSA-MIR-1322_ST	HSA-MIR-2115-STAR_ST	HSA-MIR-4304_ST
BIOCARTA_FIBRINOLYSIS_PATHWAY	0.086	0.199268	0.055	0.201515	10	HSA-MIR-155_ST	HSA-MIR-491-5P_ST	HSA-MIR-575_ST	HSA-MIR-644_ST	HSA-MIR-1181_ST	HSA-MIR-1538_ST	HSA-MIR-3129_ST	HSA-MIR-3150_ST	HSA-MIR-3165_ST	HSA-MIR-4263_ST
BIOCARTA_FMLP_PATHWAY	0.102	0.223493	0.034	0.162079	21	HSA-MIR-101_ST	HSA-MIR-194_ST	HSA-MIR-377_ST	HSA-MIR-409-3P_ST	HSA-MIR-193B-STAR_ST	HSA-MIR-92B-STAR_ST	HSA-MIR-557_ST	HSA-MIR-654-3P_ST	HSA-MIR-765_ST	HSA-MIR-675_ST	HSA-MIR-665_ST	HSA-MIR-933_ST	HSA-MIR-944_ST	HSA-MIR-1231_ST	HSA-MIR-1274B_ST	HSA-MIR-1308_ST	HSA-MIR-3133_ST	HSA-MIR-3134_ST	HSA-MIR-3180-3P_ST	HSA-MIR-3191_ST	HSA-MIR-3192_ST
BIOCARTA_FREE_PATHWAY	0.049	0.13955	0.177	0.361058	9	HSA-MIR-141-STAR_ST	HSA-MIR-377_ST	HSA-MIR-516A-5P_ST	HSA-MIR-586_ST	HSA-MIR-1286_ST	HSA-MIR-1256_ST	HSA-MIR-3131_ST	HSA-MIR-3167_ST	HSA-MIR-4323_ST
BIOCARTA_GABA_PATHWAY	0.78	0.883646	0.453	0.645756	13	HSA-MIR-99A_ST	HSA-MIR-214_ST	HSA-MIR-23B_ST	HSA-MIR-320A_ST	HSA-MIR-345_ST	HSA-MIR-600_ST	HSA-MIR-320B_ST	HSA-MIR-320C_ST	HSA-MIR-744_ST	HSA-MIR-208B_ST	HSA-MIR-1307_ST	HSA-MIR-1537_ST	HSA-MIR-323B-3P_ST
BIOCARTA_GATA3_PATHWAY	0.209	0.362412	0.105	0.269595	13	HSA-MIR-26B_ST	HSA-MIR-99B-STAR_ST	HSA-MIR-330-5P_ST	HSA-MIR-335-STAR_ST	HSA-MIR-519E-STAR_ST	HSA-MIR-519C-5P_ST	HSA-MIR-602_ST	HSA-MIR-661_ST	HSA-MIR-885-3P_ST	HSA-MIR-1915-STAR_ST	HSA-MIR-2909_ST	HSA-MIR-3145_ST	HSA-MIR-3192_ST
BIOCARTA_GLYCOLYSIS_PATHWAY	0.329	0.490549	0.602	0.776586	12	HSA-MIR-34A-STAR_ST	HSA-MIR-215_ST	HSA-MIR-369-5P_ST	HSA-MIR-511_ST	HSA-MIR-510_ST	HSA-MIR-652_ST	HSA-MIR-411_ST	HSA-MIR-1323_ST	HSA-MIR-3117_ST	HSA-MIR-3178_ST	HSA-MIR-4304_ST	HSA-MIR-4329_ST
BIOCARTA_SET_PATHWAY	0.261	0.420764	0.604	0.777657	15	HSA-MIR-96_ST	HSA-MIR-101_ST	HSA-MIR-7-1-STAR_ST	HSA-MIR-205-STAR_ST	HSA-MIR-130A-STAR_ST	HSA-MIR-154_ST	HSA-MIR-376A-STAR_ST	HSA-MIR-510_ST	HSA-MIR-411_ST	HSA-MIR-1323_ST	HSA-MIR-936_ST	HSA-MIR-1226-STAR_ST	HSA-MIR-3186-3P_ST	HSA-MIR-4258_ST	HSA-MIR-4281_ST
BIOCARTA_GH_PATHWAY	0.001	0.02375	0.014	0.124687	13	HSA-MIR-199A-3P_ST	HSA-MIR-200C_ST	HSA-MIR-323-5P_ST	HSA-MIR-151-5P_ST	HSA-MIR-497_ST	HSA-MIR-517-STAR_ST	HSA-MIR-582-3P_ST	HSA-MIR-33B-STAR_ST	HSA-MIR-657_ST	HSA-MIR-888_ST	HSA-MIR-1231_ST	HSA-MIR-548G_ST	HSA-MIR-4269_ST
BIOCARTA_AHSP_PATHWAY	0.666	0.795135	0.783	0.927329	8	HSA-MIR-198_ST	HSA-MIR-30C-1-STAR_ST	HSA-MIR-380_ST	HSA-MIR-518C-STAR_ST	HSA-MIR-651_ST	HSA-MIR-1303_ST	HSA-MIR-2053_ST	HSA-MIR-2114_ST
BIOCARTA_TCAPOPTOSIS_PATHWAY	0.191	0.339159	0.244	0.435597	15	HSA-MIR-92A-1-STAR_ST	HSA-MIR-148A-STAR_ST	HSA-MIR-30B-STAR_ST	HSA-MIR-125B_ST	HSA-MIR-190_ST	HSA-MIR-151-5P_ST	HSA-MIR-516B-STAR_ST	HSA-MIR-509-3P_ST	HSA-MIR-559_ST	HSA-MIR-892A_ST	HSA-MIR-1253_ST	HSA-MIR-548G_ST	HSA-MIR-1266_ST	HSA-MIR-664-STAR_ST	HSA-MIR-103-AS_ST
BIOCARTA_HIVNEF_PATHWAY	0.029	0.107437	0.327	0.525254	13	HSA-MIR-200C_ST	HSA-MIR-373-STAR_ST	HSA-MIR-323-5P_ST	HSA-MIR-412_ST	HSA-MIR-892A_ST	HSA-MIR-933_ST	HSA-MIR-1226-STAR_ST	HSA-MIR-1260_ST	HSA-MIR-548G_ST	HSA-MIR-1276_ST	HSA-MIR-3134_ST	HSA-MIR-3191_ST	HSA-MIR-3192_ST
BIOCARTA_SALMONELLA_PATHWAY	0.291	0.452667	0.019	0.130933	13	HSA-MIR-18A_ST	HSA-MIR-218-1-STAR_ST	HSA-MIR-106B-STAR_ST	HSA-MIR-362-5P_ST	HSA-MIR-202-STAR_ST	HSA-MIR-574-5P_ST	HSA-MIR-652_ST	HSA-MIR-764_ST	HSA-MIR-934_ST	HSA-MIR-944_ST	HSA-MIR-1234_ST	HSA-MIR-2116-STAR_ST	HSA-MIR-3145_ST
BIOCARTA_MPR_PATHWAY	0.422	0.578023	0.194	0.382252	9	HSA-MIR-34A-STAR_ST	HSA-MIR-29C-STAR_ST	HSA-MIR-520D-3P_ST	HSA-MIR-597_ST	HSA-MIR-631_ST	HSA-MIR-660_ST	HSA-MIR-764_ST	HSA-MIR-4294_ST	HSA-MIR-4268_ST
BIOCARTA_HCMV_PATHWAY	0.136	0.269568	0.133	0.311426	15	HSA-MIR-101_ST	HSA-MIR-192_ST	HSA-MIR-7-1-STAR_ST	HSA-MIR-204_ST	HSA-MIR-136_ST	HSA-MIR-194_ST	HSA-MIR-377_ST	HSA-MIR-193B-STAR_ST	HSA-MIR-886-5P_ST	HSA-MIR-944_ST	HSA-MIR-1231_ST	HSA-MIR-1915-STAR_ST	HSA-MIR-1975_ST	HSA-MIR-3134_ST	HSA-MIR-3190-5P_ST
BIOCARTA_P53HYPOXIA_PATHWAY	0.325	0.487317	0.693	0.855794	13	HSA-MIR-28-5P_ST	HSA-MIR-33A_ST	HSA-MIR-16-2-STAR_ST	HSA-MIR-221-STAR_ST	HSA-MIR-127-5P_ST	HSA-MIR-136_ST	HSA-MIR-380-STAR_ST	HSA-MIR-324-5P_ST	HSA-MIR-412_ST	HSA-MIR-761_ST	HSA-MIR-1469_ST	HSA-MIR-3122_ST	HSA-MIR-3124_ST
BIOCARTA_HIF_PATHWAY	0.121	0.24607	0.266	0.460052	14	HSA-MIR-135A-STAR_ST	HSA-MIR-137_ST	HSA-MIR-146A-STAR_ST	HSA-MIR-520F_ST	HSA-MIR-522_ST	HSA-MIR-573_ST	HSA-MIR-625_ST	HSA-MIR-635_ST	HSA-MIR-769-3P_ST	HSA-MIR-920_ST	HSA-MIR-1973_ST	HSA-MIR-1975_ST	HSA-MIR-3169_ST	HSA-MIR-4308_ST
BIOCARTA_IGF1_PATHWAY	0.005	0.048897	0.163	0.344111	14	HSA-MIR-16-2-STAR_ST	HSA-MIR-135A_ST	HSA-MIR-200C_ST	HSA-MIR-323-5P_ST	HSA-MIR-412_ST	HSA-MIR-517-STAR_ST	HSA-MIR-582-3P_ST	HSA-MIR-670_ST	HSA-MIR-765_ST	HSA-MIR-1231_ST	HSA-MIR-1274B_ST	HSA-MIR-3134_ST	HSA-MIR-3190-5P_ST	HSA-MIR-3192_ST
BIOCARTA_IL17_PATHWAY	0.022	0.091724	0.013	0.124687	24	HSA-MIR-21_ST	HSA-MIR-23A_ST	HSA-MIR-31_ST	HSA-MIR-139-3P_ST	HSA-MIR-223-STAR_ST	HSA-MIR-223_ST	HSA-LET-7I_ST	HSA-MIR-125B_ST	HSA-MIR-141-STAR_ST	HSA-MIR-9-STAR_ST	HSA-MIR-126_ST	HSA-MIR-146A_ST	HSA-MIR-331-5P_ST	HSA-MIR-516B-STAR_ST	HSA-MIR-558_ST	HSA-MIR-578_ST	HSA-MIR-586_ST	HSA-MIR-623_ST	HSA-MIR-671-3P_ST	HSA-MIR-766_ST	HSA-MIR-675_ST	HSA-MIR-548G_ST	HSA-MIR-1292_ST	HSA-MIR-4269_ST
BIOCARTA_IL2_PATHWAY	0.044	0.13515	0.08	0.232314	21	HSA-MIR-141_ST	HSA-MIR-200C_ST	HSA-MIR-200A-STAR_ST	HSA-MIR-378-STAR_ST	HSA-MIR-378_ST	HSA-MIR-323-5P_ST	HSA-MIR-151-5P_ST	HSA-MIR-422A_ST	HSA-MIR-497_ST	HSA-MIR-586_ST	HSA-MIR-33B-STAR_ST	HSA-MIR-670_ST	HSA-MIR-675_ST	HSA-MIR-548G_ST	HSA-MIR-1274B_ST	HSA-MIR-1281_ST	HSA-MIR-3191_ST	HSA-MIR-3192_ST	HSA-MIR-378C_ST	HSA-MIR-4267_ST	HSA-MIR-4269_ST
BIOCARTA_IL3_PATHWAY	0.022	0.091724	0.036	0.166829	21	HSA-MIR-199A-3P_ST	HSA-MIR-139-5P_ST	HSA-MIR-372_ST	HSA-MIR-373-STAR_ST	HSA-MIR-378_ST	HSA-MIR-422A_ST	HSA-MIR-193B-STAR_ST	HSA-MIR-555_ST	HSA-MIR-564_ST	HSA-MIR-33B-STAR_ST	HSA-MIR-675_ST	HSA-MIR-888_ST	HSA-MIR-665_ST	HSA-MIR-1231_ST	HSA-MIR-1276_ST	HSA-MIR-3120_ST	HSA-MIR-3137_ST	HSA-MIR-3191_ST	HSA-MIR-3192_ST	HSA-MIR-2355_ST	HSA-MIR-4269_ST
BIOCARTA_IL4_PATHWAY	0.32	0.48254	0.292	0.490973	11	HSA-MIR-16-2-STAR_ST	HSA-MIR-141_ST	HSA-MIR-299-3P_ST	HSA-MIR-362-5P_ST	HSA-MIR-151-5P_ST	HSA-MIR-346_ST	HSA-MIR-497_ST	HSA-MIR-532-5P_ST	HSA-MIR-1909-STAR_ST	HSA-MIR-4316_ST	HSA-MIR-4265_ST
BIOCARTA_IL5_PATHWAY	0.008	0.060113	0.001	0.073889	24	HSA-MIR-21_ST	HSA-MIR-22_ST	HSA-MIR-24-2-STAR_ST	HSA-MIR-26B_ST	HSA-MIR-96-STAR_ST	HSA-MIR-139-3P_ST	HSA-MIR-199B-5P_ST	HSA-MIR-222_ST	HSA-LET-7I_ST	HSA-MIR-140-5P_ST	HSA-MIR-9-STAR_ST	HSA-MIR-126_ST	HSA-MIR-34B-STAR_ST	HSA-MIR-331-5P_ST	HSA-MIR-424-STAR_ST	HSA-MIR-146B-3P_ST	HSA-MIR-504_ST	HSA-MIR-92B_ST	HSA-MIR-573_ST	HSA-MIR-574-5P_ST	HSA-MIR-660_ST	HSA-MIR-766_ST	HSA-MIR-4315_ST	HSA-MIR-4269_ST
BIOCARTA_IL6_PATHWAY	0.017	0.082518	0.096	0.260571	4	HSA-MIR-555_ST	HSA-MIR-33B-STAR_ST	HSA-MIR-1286_ST	HSA-MIR-3191_ST
BIOCARTA_IL10_PATHWAY	0.017	0.082518	0.007	0.109529	19	HSA-MIR-21_ST	HSA-MIR-98_ST	HSA-MIR-199A-3P_ST	HSA-MIR-148A-STAR_ST	HSA-MIR-181A-2-STAR_ST	HSA-MIR-199B-3P_ST	HSA-MIR-125B-1-STAR_ST	HSA-MIR-146A_ST	HSA-MIR-363_ST	HSA-MIR-302D-STAR_ST	HSA-MIR-378_ST	HSA-MIR-151-5P_ST	HSA-MIR-455-3P_ST	HSA-MIR-583_ST	HSA-MIR-621_ST	HSA-MIR-1286_ST	HSA-MIR-664-STAR_ST	HSA-MIR-3120_ST	HSA-MIR-4269_ST
BIOCARTA_IL12_PATHWAY	0.07	0.174019	0.314	0.512417	5	HSA-MIR-148A-STAR_ST	HSA-MIR-139-3P_ST	HSA-MIR-125B_ST	HSA-MIR-485-5P_ST	HSA-MIR-3126-3P_ST
BIOCARTA_IL2RB_PATHWAY	0.015	0.077027	0.029	0.15428	17	HSA-MIR-181A-2-STAR_ST	HSA-MIR-199B-3P_ST	HSA-MIR-302D-STAR_ST	HSA-MIR-373-STAR_ST	HSA-MIR-375_ST	HSA-MIR-378-STAR_ST	HSA-MIR-378_ST	HSA-MIR-323-5P_ST	HSA-MIR-422A_ST	HSA-MIR-33B-STAR_ST	HSA-MIR-675_ST	HSA-MIR-933_ST	HSA-MIR-3120_ST	HSA-MIR-3191_ST	HSA-MIR-378C_ST	HSA-MIR-2355_ST	HSA-MIR-4269_ST
BIOCARTA_IL22BP_PATHWAY	0.019	0.084799	0.193	0.382252	9	HSA-LET-7E-STAR_ST	HSA-MIR-148A-STAR_ST	HSA-MIR-125B-1-STAR_ST	HSA-MIR-302D-STAR_ST	HSA-MIR-522_ST	HSA-MIR-33B-STAR_ST	HSA-MIR-1250_ST	HSA-MIR-3120_ST	HSA-MIR-3126-3P_ST
BIOCARTA_IL7_PATHWAY	0.058	0.153972	0.03	0.156471	11	HSA-MIR-148A-STAR_ST	HSA-MIR-139-3P_ST	HSA-MIR-181A-2-STAR_ST	HSA-MIR-296-3P_ST	HSA-MIR-373-STAR_ST	HSA-MIR-151-5P_ST	HSA-MIR-497_ST	HSA-MIR-586_ST	HSA-MIR-1231_ST	HSA-MIR-548G_ST	HSA-MIR-664-STAR_ST
BIOCARTA_GSK3_PATHWAY	0.017	0.082518	0.215	0.405603	8	HSA-MIR-205-STAR_ST	HSA-MIR-130B-STAR_ST	HSA-MIR-302B_ST	HSA-MIR-376A-STAR_ST	HSA-MIR-597_ST	HSA-MIR-761_ST	HSA-MIR-944_ST	HSA-MIR-4306_ST
BIOCARTA_DEATH_PATHWAY	0.077	0.185525	0.288	0.489195	9	HSA-MIR-7-1-STAR_ST	HSA-MIR-499-3P_ST	HSA-MIR-892B_ST	HSA-MIR-1260_ST	HSA-MIR-1979_ST	HSA-MIR-3134_ST	HSA-MIR-548U_ST	HSA-MIR-3182_ST	HSA-MIR-4325_ST
BIOCARTA_RACCYCD_PATHWAY	0.457	0.608418	0.523	0.709062	8	HSA-MIR-215_ST	HSA-MIR-130B-STAR_ST	HSA-MIR-135B_ST	HSA-MIR-412_ST	HSA-MIR-220B_ST	HSA-MIR-887_ST	HSA-MIR-3190-5P_ST	HSA-MIR-4281_ST
BIOCARTA_GLEEVEC_PATHWAY	0.007	0.057117	0.046	0.183724	8	HSA-MIR-181A-2-STAR_ST	HSA-LET-7I-STAR_ST	HSA-MIR-302D-STAR_ST	HSA-MIR-328_ST	HSA-MIR-564_ST	HSA-MIR-2355_ST	HSA-MIR-4269_ST	HSA-MIR-4263_ST
BIOCARTA_INSULIN_PATHWAY	0.006	0.0532	0.136	0.315361	8	HSA-MIR-517-STAR_ST	HSA-MIR-519A-STAR_ST	HSA-MIR-582-3P_ST	HSA-MIR-944_ST	HSA-MIR-1276_ST	HSA-MIR-1274B_ST	HSA-MIR-3190-5P_ST	HSA-MIR-3192_ST
BIOCARTA_INTEGRIN_PATHWAY	0.103	0.224911	0.138	0.315361	16	HSA-MIR-139-5P_ST	HSA-MIR-182-STAR_ST	HSA-MIR-211_ST	HSA-MIR-372_ST	HSA-MIR-377_ST	HSA-MIR-597_ST	HSA-MIR-657_ST	HSA-MIR-765_ST	HSA-MIR-208B_ST	HSA-MIR-1183_ST	HSA-MIR-1226-STAR_ST	HSA-MIR-1274B_ST	HSA-MIR-1915-STAR_ST	HSA-MIR-3133_ST	HSA-MIR-3134_ST	HSA-MIR-3144-3P_ST
BIOCARTA_INTRINSIC_PATHWAY	0.284	0.443333	0.378	0.572597	14	HSA-MIR-29B_ST	HSA-MIR-140-5P_ST	HSA-MIR-299-3P_ST	HSA-MIR-193B_ST	HSA-MIR-515-5P_ST	HSA-MIR-520D-5P_ST	HSA-MIR-548C-3P_ST	HSA-MIR-300_ST	HSA-MIR-1303_ST	HSA-MIR-1247_ST	HSA-MIR-1267_ST	HSA-MIR-3120_ST	HSA-MIR-4319_ST	HSA-MIR-4263_ST
BIOCARTA_KERATINOCYTE_PATHWAY	0.071	0.175195	0.465	0.660737	13	HSA-MIR-25_ST	HSA-MIR-181A-2-STAR_ST	HSA-MIR-182-STAR_ST	HSA-MIR-204_ST	HSA-MIR-223-STAR_ST	HSA-MIR-412_ST	HSA-MIR-550-STAR_ST	HSA-MIR-597_ST	HSA-MIR-944_ST	HSA-MIR-1286_ST	HSA-MIR-1250_ST	HSA-MIR-548G_ST	HSA-MIR-4273_ST
BIOCARTA_TCRA_PATHWAY	0.089	0.203036	0.1	0.265479	13	HSA-MIR-23A_ST	HSA-MIR-148A-STAR_ST	HSA-MIR-139-3P_ST	HSA-MIR-30B-STAR_ST	HSA-MIR-125B_ST	HSA-MIR-151-5P_ST	HSA-MIR-516B-STAR_ST	HSA-MIR-558_ST	HSA-MIR-559_ST	HSA-MIR-619_ST	HSA-MIR-1253_ST	HSA-MIR-548G_ST	HSA-MIR-1266_ST
BIOCARTA_LECTIN_PATHWAY	0.162	0.302188	0.122	0.293949	11	HSA-MIR-124-STAR_ST	HSA-MIR-34C-5P_ST	HSA-MIR-383_ST	HSA-MIR-518E-STAR_ST	HSA-MIR-522_ST	HSA-MIR-590-5P_ST	HSA-MIR-610_ST	HSA-MIR-648_ST	HSA-MIR-542-3P_ST	HSA-MIR-1307_ST	HSA-MIR-3137_ST
BIOCARTA_PYK2_PATHWAY	0.024	0.096727	0.004	0.091724	23	HSA-MIR-29A-STAR_ST	HSA-MIR-29B_ST	HSA-MIR-192-STAR_ST	HSA-MIR-182-STAR_ST	HSA-MIR-200C_ST	HSA-MIR-372_ST	HSA-MIR-377_ST	HSA-MIR-339-5P_ST	HSA-MIR-412_ST	HSA-MIR-517-STAR_ST	HSA-MIR-597_ST	HSA-MIR-644_ST	HSA-MIR-654-3P_ST	HSA-MIR-657_ST	HSA-MIR-670_ST	HSA-MIR-765_ST	HSA-MIR-208B_ST	HSA-MIR-1231_ST	HSA-MIR-548G_ST	HSA-MIR-1826_ST	HSA-MIR-1827_ST	HSA-MIR-3192_ST	HSA-MIR-4276_ST
BIOCARTA_EGFR_SMRTE_PATHWAY	0.12	0.245538	0.027	0.152161	16	HSA-MIR-10B-STAR_ST	HSA-MIR-15B_ST	HSA-MIR-122-STAR_ST	HSA-MIR-125B-1-STAR_ST	HSA-MIR-149_ST	HSA-MIR-491-5P_ST	HSA-MIR-503_ST	HSA-MIR-545-STAR_ST	HSA-MIR-575_ST	HSA-MIR-548B-3P_ST	HSA-MIR-765_ST	HSA-MIR-1279_ST	HSA-MIR-2052_ST	HSA-MIR-2114_ST	HSA-MIR-514B-3P_ST	HSA-MIR-4273_ST
BIOCARTA_MAPK_PATHWAY	0.017	0.082518	0.223	0.415975	15	HSA-MIR-197_ST	HSA-MIR-377_ST	HSA-MIR-151-5P_ST	HSA-MIR-412_ST	HSA-MIR-497_ST	HSA-MIR-92B-STAR_ST	HSA-MIR-629_ST	HSA-MIR-944_ST	HSA-MIR-1231_ST	HSA-MIR-1260_ST	HSA-MIR-3134_ST	HSA-MIR-548U_ST	HSA-MIR-3154_ST	HSA-MIR-3191_ST	HSA-MIR-3192_ST
BIOCARTA_MCALPAIN_PATHWAY	0.044	0.13515	0.1	0.265479	20	HSA-MIR-26B_ST	HSA-MIR-182-STAR_ST	HSA-MIR-224-STAR_ST	HSA-MIR-149_ST	HSA-MIR-29C_ST	HSA-MIR-372_ST	HSA-MIR-323-5P_ST	HSA-MIR-148B_ST	HSA-MIR-518D-5P_ST	HSA-MIR-550-STAR_ST	HSA-MIR-597_ST	HSA-MIR-660_ST	HSA-MIR-769-3P_ST	HSA-MIR-509-3-5P_ST	HSA-MIR-3133_ST	HSA-MIR-3139_ST	HSA-MIR-3144-3P_ST	HSA-MIR-3194_ST	HSA-MIR-4318_ST	HSA-MIR-4321_ST
BIOCARTA_PPARA_PATHWAY	0.009	0.063	0.024	0.144434	22	HSA-MIR-15A_ST	HSA-MIR-21_ST	HSA-MIR-30A_ST	HSA-MIR-148A_ST	HSA-MIR-181A-2-STAR_ST	HSA-MIR-187_ST	HSA-MIR-222_ST	HSA-LET-7I_ST	HSA-MIR-124_ST	HSA-MIR-125B_ST	HSA-MIR-126_ST	HSA-MIR-99B-STAR_ST	HSA-MIR-363_ST	HSA-MIR-335_ST	HSA-MIR-146B-5P_ST	HSA-MIR-503_ST	HSA-MIR-579_ST	HSA-MIR-658_ST	HSA-MIR-920_ST	HSA-MIR-944_ST	HSA-MIR-1286_ST	HSA-MIR-2909_ST
BIOCARTA_ETS_PATHWAY	0.704	0.8225	0.893	0.983413	8	HSA-LET-7F-2-STAR_ST	HSA-MIR-103-2-STAR_ST	HSA-MIR-129-5P_ST	HSA-MIR-509-3P_ST	HSA-MIR-220B_ST	HSA-MIR-1273D_ST	HSA-MIR-4303_ST	HSA-MIR-4329_ST
BIOCARTA_MONOCYTE_PATHWAY	0.004	0.045085	0.018	0.126667	12	HSA-MIR-17-STAR_ST	HSA-MIR-27A_ST	HSA-MIR-148A-STAR_ST	HSA-MIR-222_ST	HSA-MIR-146A_ST	HSA-MIR-302D-STAR_ST	HSA-MIR-335-STAR_ST	HSA-MIR-486-3P_ST	HSA-MIR-558_ST	HSA-MIR-609_ST	HSA-MIR-623_ST	HSA-MIR-3120_ST
BIOCARTA_MTOR_PATHWAY	0.309	0.471837	0.399	0.590289	8	HSA-MIR-7_ST	HSA-MIR-205-STAR_ST	HSA-MIR-500_ST	HSA-MIR-624-STAR_ST	HSA-MIR-1285_ST	HSA-MIR-3133_ST	HSA-MIR-4300_ST	HSA-MIR-4328_ST
BIOCARTA_IGF1R_PATHWAY	0.007	0.057117	0.029	0.15428	21	HSA-MIR-21_ST	HSA-MIR-22-STAR_ST	HSA-MIR-181A-2-STAR_ST	HSA-MIR-199B-3P_ST	HSA-MIR-223_ST	HSA-MIR-99B-STAR_ST	HSA-MIR-372_ST	HSA-MIR-323-5P_ST	HSA-MIR-335-STAR_ST	HSA-MIR-555_ST	HSA-MIR-582-3P_ST	HSA-MIR-550-STAR_ST	HSA-MIR-597_ST	HSA-MIR-765_ST	HSA-MIR-888_ST	HSA-MIR-1231_ST	HSA-MIR-3133_ST	HSA-MIR-3177_ST	HSA-MIR-320E_ST	HSA-MIR-4321_ST	HSA-MIR-4281_ST
BIOCARTA_PITX2_PATHWAY	0.906	0.967079	0.755	0.910381	6	HSA-MIR-34C-3P_ST	HSA-MIR-135B_ST	HSA-MIR-449A_ST	HSA-MIR-3133_ST	HSA-MIR-3147_ST	HSA-MIR-3179_ST
BIOCARTA_NGF_PATHWAY	0.039	0.128391	0.171	0.354252	18	HSA-MIR-192_ST	HSA-MIR-192-STAR_ST	HSA-MIR-200C_ST	HSA-MIR-373-STAR_ST	HSA-MIR-517-STAR_ST	HSA-MIR-582-3P_ST	HSA-MIR-33B-STAR_ST	HSA-MIR-1224-5P_ST	HSA-MIR-1224-3P_ST	HSA-MIR-670_ST	HSA-MIR-933_ST	HSA-MIR-944_ST	HSA-MIR-1231_ST	HSA-MIR-1276_ST	HSA-MIR-1274B_ST	HSA-MIR-1470_ST	HSA-MIR-3190-5P_ST	HSA-MIR-3192_ST
BIOCARTA_VIP_PATHWAY	0.262	0.421354	0.41	0.601876	6	HSA-MIR-323-5P_ST	HSA-MIR-888_ST	HSA-MIR-3134_ST	HSA-MIR-3157_ST	HSA-MIR-3192_ST	HSA-MIR-1273D_ST
BIOCARTA_NFAT_PATHWAY	0.317	0.480614	0.348	0.544518	15	HSA-MIR-106A-STAR_ST	HSA-MIR-409-3P_ST	HSA-MIR-519E-STAR_ST	HSA-MIR-517-STAR_ST	HSA-MIR-557_ST	HSA-MIR-654-3P_ST	HSA-MIR-1323_ST	HSA-MIR-875-3P_ST	HSA-MIR-887_ST	HSA-MIR-937_ST	HSA-MIR-3133_ST	HSA-MIR-3142_ST	HSA-MIR-3179_ST	HSA-MIR-4303_ST	HSA-MIR-4255_ST
BIOCARTA_NTHI_PATHWAY	0.058	0.153972	0.194	0.382252	14	HSA-MIR-141_ST	HSA-MIR-135B_ST	HSA-MIR-148B-STAR_ST	HSA-MIR-486-3P_ST	HSA-MIR-516B_ST	HSA-MIR-621_ST	HSA-MIR-675_ST	HSA-MIR-936_ST	HSA-MIR-1226-STAR_ST	HSA-MIR-1231_ST	HSA-MIR-1274B_ST	HSA-MIR-1281_ST	HSA-MIR-1825_ST	HSA-MIR-3134_ST
BIOCARTA_NFKB_PATHWAY	0.188	0.335174	0.398	0.589465	9	HSA-MIR-9-STAR_ST	HSA-MIR-373-STAR_ST	HSA-MIR-412_ST	HSA-MIR-193B-STAR_ST	HSA-MIR-609_ST	HSA-MIR-621_ST	HSA-MIR-33B-STAR_ST	HSA-MIR-1286_ST	HSA-MIR-3191_ST
BIOCARTA_NOS1_PATHWAY	0.328	0.490157	0.409	0.601072	15	HSA-MIR-367_ST	HSA-MIR-519E-STAR_ST	HSA-MIR-519E_ST	HSA-MIR-513A-5P_ST	HSA-MIR-593_ST	HSA-MIR-596_ST	HSA-MIR-627_ST	HSA-MIR-636_ST	HSA-MIR-654-5P_ST	HSA-MIR-920_ST	HSA-MIR-933_ST	HSA-MIR-1231_ST	HSA-MIR-1294_ST	HSA-MIR-2909_ST	HSA-MIR-4262_ST
BIOCARTA_NO2IL12_PATHWAY	0.048	0.138482	0.243	0.435566	7	HSA-MIR-148A-STAR_ST	HSA-MIR-139-3P_ST	HSA-MIR-125B_ST	HSA-MIR-485-5P_ST	HSA-MIR-1253_ST	HSA-MIR-1252_ST	HSA-MIR-3126-3P_ST
BIOCARTA_RARRXR_PATHWAY	0.834	0.915954	0.241	0.434912	6	HSA-MIR-10B-STAR_ST	HSA-MIR-215_ST	HSA-MIR-144_ST	HSA-MIR-2114-STAR_ST	HSA-MIR-1260B_ST	HSA-MIR-3168_ST
BIOCARTA_NUCLEARRS_PATHWAY	0.397	0.560148	0.218	0.408366	7	HSA-MIR-380_ST	HSA-MIR-576-5P_ST	HSA-MIR-579_ST	HSA-MIR-634_ST	HSA-MIR-641_ST	HSA-MIR-645_ST	HSA-MIR-4316_ST
BIOCARTA_ARENRF2_PATHWAY	0.451	0.602844	0.731	0.890321	9	HSA-MIR-16-1-STAR_ST	HSA-MIR-16-2-STAR_ST	HSA-MIR-223-STAR_ST	HSA-MIR-380-STAR_ST	HSA-MIR-452_ST	HSA-MIR-597_ST	HSA-MIR-627_ST	HSA-MIR-1288_ST	HSA-MIR-3175_ST
BIOCARTA_P38MAPK_PATHWAY	0.171	0.313264	0.203	0.389596	16	HSA-MIR-129-STAR_ST	HSA-MIR-182-STAR_ST	HSA-MIR-124-STAR_ST	HSA-MIR-151-5P_ST	HSA-MIR-497_ST	HSA-MIR-498_ST	HSA-MIR-92B-STAR_ST	HSA-MIR-581_ST	HSA-MIR-612_ST	HSA-MIR-944_ST	HSA-MIR-1231_ST	HSA-MIR-1285_ST	HSA-MIR-3146_ST	HSA-MIR-3154_ST	HSA-MIR-4299_ST	HSA-MIR-4291_ST
BIOCARTA_P53_PATHWAY	0.595	0.731377	0.673	0.838559	10	HSA-MIR-33A_ST	HSA-MIR-215_ST	HSA-MIR-136_ST	HSA-MIR-369-5P_ST	HSA-MIR-20B-STAR_ST	HSA-MIR-412_ST	HSA-MIR-497-STAR_ST	HSA-MIR-506_ST	HSA-MIR-887_ST	HSA-MIR-3190-5P_ST
BIOCARTA_PDGF_PATHWAY	0.015	0.077027	0.054	0.200056	18	HSA-MIR-98_ST	HSA-MIR-125B-1-STAR_ST	HSA-MIR-137_ST	HSA-MIR-302D-STAR_ST	HSA-MIR-323-5P_ST	HSA-MIR-151-5P_ST	HSA-MIR-497_ST	HSA-MIR-517-STAR_ST	HSA-MIR-33B-STAR_ST	HSA-MIR-1286_ST	HSA-MIR-548G_ST	HSA-MIR-1274B_ST	HSA-MIR-1281_ST	HSA-MIR-3120_ST	HSA-MIR-3126-3P_ST	HSA-MIR-3134_ST	HSA-MIR-2355_ST	HSA-MIR-4269_ST
BIOCARTA_CCR5_PATHWAY	0.051	0.1425	0.129	0.305829	16	HSA-LET-7E-STAR_ST	HSA-MIR-103_ST	HSA-MIR-148A-STAR_ST	HSA-MIR-223-STAR_ST	HSA-MIR-185_ST	HSA-MIR-485-5P_ST	HSA-MIR-497_ST	HSA-MIR-517-STAR_ST	HSA-MIR-601_ST	HSA-MIR-654-3P_ST	HSA-MIR-670_ST	HSA-MIR-548G_ST	HSA-MIR-664_ST	HSA-MIR-3126-3P_ST	HSA-MIR-3138_ST	HSA-MIR-1273D_ST
BIOCARTA_PTDINS_PATHWAY	0.033	0.116111	0.346	0.542665	6	HSA-MIR-25_ST	HSA-MIR-135B_ST	HSA-MIR-604_ST	HSA-MIR-657_ST	HSA-MIR-3116_ST	HSA-MIR-3133_ST
BIOCARTA_PLCE_PATHWAY	0.047	0.137083	0.05	0.191643	18	HSA-LET-7A-STAR_ST	HSA-LET-7B-STAR_ST	HSA-MIR-21_ST	HSA-MIR-26B_ST	HSA-MIR-28-3P_ST	HSA-MIR-188-5P_ST	HSA-MIR-99B-STAR_ST	HSA-MIR-335-STAR_ST	HSA-MIR-20B-STAR_ST	HSA-MIR-519E_ST	HSA-MIR-92B_ST	HSA-MIR-612_ST	HSA-MIR-624_ST	HSA-MIR-632_ST	HSA-MIR-640_ST	HSA-MIR-765_ST	HSA-MIR-3145_ST	HSA-MIR-3167_ST
BIOCARTA_EDG1_PATHWAY	0.043	0.133621	0.164	0.345674	13	HSA-MIR-181A_ST	HSA-MIR-205-STAR_ST	HSA-MIR-200B-STAR_ST	HSA-MIR-367_ST	HSA-MIR-379-STAR_ST	HSA-MIR-518D-5P_ST	HSA-MIR-765_ST	HSA-MIR-541_ST	HSA-MIR-875-3P_ST	HSA-MIR-1227_ST	HSA-MIR-1251_ST	HSA-MIR-1274B_ST	HSA-MIR-4303_ST
BIOCARTA_CDK5_PATHWAY	0.119	0.245538	0.64	0.813767	14	HSA-MIR-30C_ST	HSA-MIR-215_ST	HSA-MIR-367-STAR_ST	HSA-MIR-496_ST	HSA-MIR-634_ST	HSA-MIR-663_ST	HSA-MIR-761_ST	HSA-MIR-765_ST	HSA-MIR-877_ST	HSA-MIR-887_ST	HSA-MIR-1228-STAR_ST	HSA-MIR-1208_ST	HSA-MIR-4292_ST	HSA-MIR-4329_ST
BIOCARTA_MYOSIN_PATHWAY	0.032	0.114409	0.046	0.183724	14	HSA-MIR-19B_ST	HSA-MIR-21_ST	HSA-MIR-24-2-STAR_ST	HSA-MIR-29A-STAR_ST	HSA-MIR-32_ST	HSA-MIR-16-2-STAR_ST	HSA-MIR-346_ST	HSA-MIR-449A_ST	HSA-MIR-202_ST	HSA-MIR-509-3P_ST	HSA-MIR-616-STAR_ST	HSA-MIR-3136_ST	HSA-MIR-3142_ST	HSA-MIR-4306_ST
BIOCARTA_PLATELETAPP_PATHWAY	0.065	0.165296	0.266	0.460052	9	HSA-MIR-27A_ST	HSA-MIR-140-5P_ST	HSA-MIR-126-STAR_ST	HSA-MIR-363_ST	HSA-MIR-370_ST	HSA-MIR-335-STAR_ST	HSA-MIR-193B-STAR_ST	HSA-MIR-644_ST	HSA-MIR-3123_ST
BIOCARTA_PS1_PATHWAY	0.593	0.730945	0.347	0.543592	11	HSA-MIR-376A-STAR_ST	HSA-MIR-324-5P_ST	HSA-MIR-345_ST	HSA-MIR-597_ST	HSA-MIR-761_ST	HSA-MIR-765_ST	HSA-MIR-942_ST	HSA-MIR-1289_ST	HSA-MIR-3147_ST	HSA-MIR-4260_ST	HSA-MIR-4329_ST
BIOCARTA_PROTEASOME_PATHWAY	0.262	0.421354	0.938	0.985457	5	HSA-MIR-1301_ST	HSA-MIR-1179_ST	HSA-MIR-1303_ST	HSA-MIR-548V_ST	HSA-MIR-4294_ST
BIOCARTA_AKAPCENTROSOME_PATHWAY	0.356	0.521454	0.405	0.595852	8	HSA-MIR-34A-STAR_ST	HSA-MIR-223-STAR_ST	HSA-MIR-29C_ST	HSA-MIR-362-3P_ST	HSA-MIR-489_ST	HSA-MIR-764_ST	HSA-MIR-1289_ST	HSA-MIR-4268_ST
BIOCARTA_PTEN_PATHWAY	0.005	0.048897	0.006	0.109529	20	HSA-MIR-17-STAR_ST	HSA-MIR-19B_ST	HSA-MIR-21_ST	HSA-MIR-22-STAR_ST	HSA-MIR-24-2-STAR_ST	HSA-MIR-27A_ST	HSA-MIR-139-5P_ST	HSA-MIR-10A-STAR_ST	HSA-MIR-181A-2-STAR_ST	HSA-MIR-223_ST	HSA-MIR-200A-STAR_ST	HSA-MIR-200A_ST	HSA-MIR-151-3P_ST	HSA-MIR-20B_ST	HSA-MIR-501-5P_ST	HSA-MIR-619_ST	HSA-MIR-708_ST	HSA-MIR-2114_ST	HSA-MIR-3189_ST	HSA-MIR-4328_ST
BIOCARTA_RAB_PATHWAY	0.518	0.666286	0.744	0.902803	6	HSA-MIR-142-3P_ST	HSA-MIR-1271_ST	HSA-MIR-190B_ST	HSA-MIR-887_ST	HSA-MIR-1976_ST	HSA-MIR-514B-3P_ST
BIOCARTA_RAC1_PATHWAY	0.001	0.02375	0.009	0.111869	22	HSA-MIR-19B_ST	HSA-MIR-21_ST	HSA-MIR-27A_ST	HSA-MIR-148A_ST	HSA-LET-7I_ST	HSA-MIR-9-STAR_ST	HSA-MIR-106B-STAR_ST	HSA-MIR-362-5P_ST	HSA-MIR-331-5P_ST	HSA-MIR-489_ST	HSA-MIR-202-STAR_ST	HSA-MIR-944_ST	HSA-MIR-548J_ST	HSA-MIR-1285_ST	HSA-MIR-1257_ST	HSA-MIR-1259_ST	HSA-MIR-1280_ST	HSA-MIR-1973_ST	HSA-MIR-3120_ST	HSA-MIR-3143_ST	HSA-MIR-3155_ST	HSA-MIR-4269_ST
BIOCARTA_RAS_PATHWAY	0.046	0.136258	0.886	0.981983	11	HSA-MIR-374A-STAR_ST	HSA-MIR-380-STAR_ST	HSA-MIR-339-5P_ST	HSA-MIR-1283_ST	HSA-MIR-761_ST	HSA-MIR-765_ST	HSA-MIR-934_ST	HSA-MIR-944_ST	HSA-MIR-3134_ST	HSA-MIR-3192_ST	HSA-MIR-4280_ST
BIOCARTA_NKCELLS_PATHWAY	0.061	0.157534	0.281	0.480373	14	HSA-MIR-197_ST	HSA-MIR-203_ST	HSA-MIR-141_ST	HSA-MIR-142-3P_ST	HSA-MIR-154_ST	HSA-MIR-151-5P_ST	HSA-MIR-629_ST	HSA-MIR-761_ST	HSA-MIR-944_ST	HSA-MIR-1260_ST	HSA-MIR-1252_ST	HSA-MIR-664-STAR_ST	HSA-MIR-3191_ST	HSA-MIR-4286_ST
BIOCARTA_RB_PATHWAY	0.751	0.861803	0.605	0.778191	3	HSA-MIR-193A-3P_ST	HSA-MIR-520F_ST	HSA-MIR-891A_ST
BIOCARTA_CHREBP2_PATHWAY	0.002	0.032439	0.057	0.20216	19	HSA-MIR-22-STAR_ST	HSA-MIR-26B_ST	HSA-MIR-30A_ST	HSA-MIR-199B-3P_ST	HSA-MIR-204_ST	HSA-MIR-23B-STAR_ST	HSA-MIR-122_ST	HSA-MIR-126_ST	HSA-MIR-29C_ST	HSA-MIR-130B-STAR_ST	HSA-MIR-362-5P_ST	HSA-MIR-323-5P_ST	HSA-MIR-431_ST	HSA-MIR-92B_ST	HSA-MIR-597_ST	HSA-MIR-615-5P_ST	HSA-MIR-3133_ST	HSA-MIR-3138_ST	HSA-MIR-4321_ST
BIOCARTA_BAD_PATHWAY	0.001	0.02375	0.033	0.16136	16	HSA-MIR-21_ST	HSA-MIR-22-STAR_ST	HSA-MIR-181A-2-STAR_ST	HSA-MIR-199B-3P_ST	HSA-MIR-223_ST	HSA-MIR-323-5P_ST	HSA-MIR-335-STAR_ST	HSA-MIR-550-STAR_ST	HSA-MIR-769-3P_ST	HSA-MIR-675_ST	HSA-MIR-1286_ST	HSA-MIR-3133_ST	HSA-MIR-3140_ST	HSA-MIR-3177_ST	HSA-MIR-4321_ST	HSA-MIR-2355_ST
BIOCARTA_CK1_PATHWAY	0.355	0.521454	0.215	0.405603	10	HSA-MIR-34A-STAR_ST	HSA-MIR-204_ST	HSA-MIR-20B-STAR_ST	HSA-MIR-450A_ST	HSA-MIR-520G_ST	HSA-MIR-548A-5P_ST	HSA-MIR-641_ST	HSA-MIR-764_ST	HSA-MIR-1294_ST	HSA-MIR-1912_ST
BIOCARTA_EIF2_PATHWAY	0.439	0.594572	0.656	0.826995	11	HSA-MIR-26A-1-STAR_ST	HSA-MIR-138-2-STAR_ST	HSA-MIR-142-3P_ST	HSA-MIR-153_ST	HSA-MIR-624-STAR_ST	HSA-MIR-924_ST	HSA-MIR-1266_ST	HSA-MIR-1308_ST	HSA-MIR-378B_ST	HSA-MIR-3164_ST	HSA-MIR-4305_ST
BIOCARTA_EIF4_PATHWAY	0.027	0.104087	0.226	0.418635	6	HSA-MIR-205-STAR_ST	HSA-MIR-452_ST	HSA-MIR-2052_ST	HSA-MIR-3133_ST	HSA-MIR-4300_ST	HSA-MIR-4328_ST
BIOCARTA_STEM_PATHWAY	0.029	0.107437	0.057	0.20216	15	HSA-MIR-31_ST	HSA-MIR-9-STAR_ST	HSA-MIR-30E-STAR_ST	HSA-MIR-338-5P_ST	HSA-MIR-491-5P_ST	HSA-MIR-524-3P_ST	HSA-MIR-449C_ST	HSA-MIR-1292_ST	HSA-MIR-720_ST	HSA-MIR-3123_ST	HSA-MIR-3126-5P_ST	HSA-MIR-3131_ST	HSA-MIR-3145_ST	HSA-MIR-514B-5P_ST	HSA-MIR-4309_ST
BIOCARTA_P27_PATHWAY	0.991	0.996243	0.31	0.508385	9	HSA-MIR-95_ST	HSA-MIR-147_ST	HSA-MIR-489_ST	HSA-MIR-513A-5P_ST	HSA-MIR-614_ST	HSA-MIR-1272_ST	HSA-MIR-1914-STAR_ST	HSA-MIR-3198_ST	HSA-MIR-4268_ST
BIOCARTA_PGC1A_PATHWAY	0.166	0.306639	0.025	0.146476	24	HSA-MIR-21_ST	HSA-MIR-23A_ST	HSA-MIR-199B-3P_ST	HSA-MIR-181A-STAR_ST	HSA-MIR-223_ST	HSA-MIR-124-STAR_ST	HSA-MIR-138-1-STAR_ST	HSA-MIR-200C_ST	HSA-MIR-219-2-3P_ST	HSA-MIR-34C-3P_ST	HSA-MIR-363_ST	HSA-MIR-409-3P_ST	HSA-MIR-146B-5P_ST	HSA-MIR-181D_ST	HSA-MIR-551A_ST	HSA-MIR-654-3P_ST	HSA-MIR-675_ST	HSA-MIR-147B_ST	HSA-MIR-1231_ST	HSA-MIR-1291_ST	HSA-MIR-1254_ST	HSA-MIR-1274B_ST	HSA-MIR-1979_ST	HSA-MIR-3133_ST
BIOCARTA_PML_PATHWAY	0.418	0.574912	0.491	0.679532	3	HSA-MIR-187_ST	HSA-MIR-508-5P_ST	HSA-MIR-3191_ST
BIOCARTA_DREAM_PATHWAY	0.017	0.082518	0.138	0.315361	14	HSA-MIR-28-3P_ST	HSA-MIR-122_ST	HSA-MIR-99B-STAR_ST	HSA-MIR-361-3P_ST	HSA-MIR-335-STAR_ST	HSA-MIR-486-3P_ST	HSA-MIR-555_ST	HSA-MIR-550-STAR_ST	HSA-MIR-654-5P_ST	HSA-MIR-920_ST	HSA-MIR-664_ST	HSA-MIR-3145_ST	HSA-MIR-3157_ST	HSA-MIR-4254_ST
BIOCARTA_LEPTIN_PATHWAY	0.042	0.133621	0.099	0.265479	13	HSA-MIR-19B_ST	HSA-MIR-181C-STAR_ST	HSA-MIR-124-STAR_ST	HSA-MIR-130A_ST	HSA-MIR-135A-STAR_ST	HSA-MIR-219-2-3P_ST	HSA-MIR-130B-STAR_ST	HSA-MIR-499-3P_ST	HSA-MIR-421_ST	HSA-MIR-764_ST	HSA-MIR-1197_ST	HSA-MIR-3141_ST	HSA-MIR-4287_ST
BIOCARTA_RHO_PATHWAY	0.329	0.490549	0.35	0.545721	14	HSA-MIR-24-2-STAR_ST	HSA-MIR-29A-STAR_ST	HSA-MIR-192-STAR_ST	HSA-MIR-7-1-STAR_ST	HSA-MIR-377_ST	HSA-MIR-331-5P_ST	HSA-MIR-193B-STAR_ST	HSA-MIR-624-STAR_ST	HSA-MIR-936_ST	HSA-MIR-944_ST	HSA-MIR-1911_ST	HSA-MIR-3144-3P_ST	HSA-MIR-3150_ST	HSA-MIR-3200_ST
BIOCARTA_AKAP13_PATHWAY	0.686	0.808593	0.204	0.389828	10	HSA-MIR-29A-STAR_ST	HSA-MIR-198_ST	HSA-MIR-204_ST	HSA-MIR-29C-STAR_ST	HSA-MIR-148B_ST	HSA-MIR-454_ST	HSA-MIR-1825_ST	HSA-MIR-1915-STAR_ST	HSA-MIR-2909_ST	HSA-MIR-4276_ST
BIOCARTA_ATRBRCA_PATHWAY	0.133	0.265601	0.34	0.537693	11	HSA-MIR-18A-STAR_ST	HSA-MIR-96-STAR_ST	HSA-MIR-193A-3P_ST	HSA-MIR-302C_ST	HSA-MIR-410_ST	HSA-MIR-501-5P_ST	HSA-MIR-544_ST	HSA-MIR-636_ST	HSA-MIR-421_ST	HSA-MIR-891A_ST	HSA-MIR-1179_ST
BIOCARTA_CARDIACEGF_PATHWAY	0.341	0.506737	0.367	0.561046	18	HSA-MIR-15B-STAR_ST	HSA-MIR-122_ST	HSA-MIR-362-3P_ST	HSA-MIR-135B-STAR_ST	HSA-MIR-450A_ST	HSA-MIR-520A-3P_ST	HSA-MIR-523-STAR_ST	HSA-MIR-516B_ST	HSA-MIR-516A-5P_ST	HSA-MIR-575_ST	HSA-MIR-601_ST	HSA-MIR-654-5P_ST	HSA-MIR-892A_ST	HSA-MIR-1274B_ST	HSA-MIR-548U_ST	HSA-MIR-4307_ST	HSA-MIR-4255_ST	HSA-MIR-4273_ST
BIOCARTA_HER2_PATHWAY	0.002	0.032439	0.025	0.146476	11	HSA-MIR-21-STAR_ST	HSA-MIR-22-STAR_ST	HSA-MIR-181A-2-STAR_ST	HSA-LET-7I_ST	HSA-MIR-106B_ST	HSA-MIR-373-STAR_ST	HSA-MIR-501-5P_ST	HSA-MIR-582-3P_ST	HSA-MIR-550-STAR_ST	HSA-MIR-944_ST	HSA-MIR-2355_ST
BIOCARTA_ERK5_PATHWAY	0.179	0.323465	0.043	0.178719	21	HSA-MIR-29A-STAR_ST	HSA-MIR-29B_ST	HSA-MIR-181A-2-STAR_ST	HSA-MIR-210_ST	HSA-MIR-216A_ST	HSA-MIR-412_ST	HSA-MIR-491-3P_ST	HSA-MIR-581_ST	HSA-MIR-582-3P_ST	HSA-MIR-657_ST	HSA-MIR-658_ST	HSA-MIR-1224-5P_ST	HSA-MIR-875-5P_ST	HSA-MIR-1226-STAR_ST	HSA-MIR-1231_ST	HSA-MIR-3133_ST	HSA-MIR-3065-3P_ST	HSA-MIR-320E_ST	HSA-MIR-4299_ST	HSA-MIR-4280_ST	HSA-MIR-4291_ST
BIOCARTA_MAL_PATHWAY	0.063	0.160517	0.305	0.503913	13	HSA-MIR-151-5P_ST	HSA-MIR-497_ST	HSA-MIR-92B-STAR_ST	HSA-MIR-598_ST	HSA-MIR-616-STAR_ST	HSA-MIR-765_ST	HSA-MIR-208B_ST	HSA-MIR-933_ST	HSA-MIR-1231_ST	HSA-MIR-548G_ST	HSA-MIR-3154_ST	HSA-MIR-3177_ST	HSA-MIR-3192_ST
BIOCARTA_MEF2D_PATHWAY	0.086	0.199268	0.323	0.521981	12	HSA-MIR-21-STAR_ST	HSA-MIR-181B_ST	HSA-MIR-302C_ST	HSA-MIR-372_ST	HSA-MIR-581_ST	HSA-MIR-604_ST	HSA-MIR-654-3P_ST	HSA-MIR-657_ST	HSA-MIR-1183_ST	HSA-MIR-3116_ST	HSA-MIR-3133_ST	HSA-MIR-3144-3P_ST
BIOCARTA_MITOCHONDRIA_PATHWAY	0.112	0.234214	0.01	0.116667	16	HSA-MIR-7-1-STAR_ST	HSA-MIR-373-STAR_ST	HSA-MIR-323-5P_ST	HSA-MIR-384_ST	HSA-MIR-498_ST	HSA-MIR-518C-STAR_ST	HSA-MIR-502-3P_ST	HSA-MIR-769-3P_ST	HSA-MIR-1287_ST	HSA-MIR-1246_ST	HSA-MIR-1281_ST	HSA-MIR-1825_ST	HSA-MIR-1975_ST	HSA-MIR-4321_ST	HSA-MIR-4325_ST	HSA-MIR-4280_ST
BIOCARTA_ACH_PATHWAY	0.163	0.302779	0.798	0.933456	8	HSA-LET-7A-2-STAR_ST	HSA-MIR-568_ST	HSA-MIR-656_ST	HSA-MIR-670_ST	HSA-MIR-940_ST	HSA-MIR-3130-5P_ST	HSA-MIR-3142_ST	HSA-MIR-3176_ST
BIOCARTA_PARKIN_PATHWAY	0.214	0.368679	0.112	0.281588	8	HSA-MIR-127-5P_ST	HSA-MIR-622_ST	HSA-MIR-744-STAR_ST	HSA-MIR-887_ST	HSA-MIR-1233_ST	HSA-MIR-1278_ST	HSA-MIR-1321_ST	HSA-MIR-4298_ST
BIOCARTA_CDC42RAC_PATHWAY	0.091	0.206184	0.009	0.111869	15	HSA-MIR-18A_ST	HSA-MIR-24_ST	HSA-MIR-103_ST	HSA-MIR-34A_ST	HSA-MIR-106B-STAR_ST	HSA-MIR-130B_ST	HSA-MIR-331-5P_ST	HSA-MIR-409-5P_ST	HSA-MIR-202-STAR_ST	HSA-MIR-652_ST	HSA-MIR-886-5P_ST	HSA-MIR-220B_ST	HSA-MIR-934_ST	HSA-MIR-1234_ST	HSA-MIR-3145_ST
BIOCARTA_RANMS_PATHWAY	0.337	0.501353	0.793	0.932529	6	HSA-MIR-125B-2-STAR_ST	HSA-MIR-520F_ST	HSA-MIR-607_ST	HSA-MIR-1301_ST	HSA-MIR-939_ST	HSA-MIR-1914-STAR_ST
BIOCARTA_BARR_MAPK_PATHWAY	0.12	0.245538	0.299	0.499165	9	HSA-MIR-139-5P_ST	HSA-MIR-154_ST	HSA-MIR-194_ST	HSA-MIR-518D-5P_ST	HSA-MIR-566_ST	HSA-MIR-765_ST	HSA-MIR-1975_ST	HSA-MIR-3153_ST	HSA-MIR-4323_ST
BIOCARTA_TOB1_PATHWAY	0.007	0.057117	0.031	0.158577	19	HSA-MIR-21_ST	HSA-MIR-23A_ST	HSA-MIR-148A-STAR_ST	HSA-MIR-199B-3P_ST	HSA-MIR-223_ST	HSA-MIR-125B_ST	HSA-MIR-141_ST	HSA-MIR-126_ST	HSA-MIR-378_ST	HSA-MIR-146B-5P_ST	HSA-MIR-516B-STAR_ST	HSA-MIR-609_ST	HSA-MIR-675_ST	HSA-MIR-548G_ST	HSA-MIR-1266_ST	HSA-MIR-302E_ST	HSA-MIR-1274B_ST	HSA-MIR-1281_ST	HSA-MIR-103-AS_ST
BIOCARTA_BARRESTIN_SRC_PATHWAY	0.077	0.185525	0.151	0.3325	8	HSA-MIR-192-STAR_ST	HSA-MIR-200B_ST	HSA-MIR-154_ST	HSA-MIR-194_ST	HSA-MIR-151-3P_ST	HSA-MIR-520G_ST	HSA-MIR-518D-5P_ST	HSA-MIR-886-5P_ST
BIOCARTA_NKT_PATHWAY	0.013	0.074526	0.061	0.209638	8	HSA-MIR-148A-STAR_ST	HSA-MIR-139-3P_ST	HSA-MIR-125B_ST	HSA-MIR-30E-STAR_ST	HSA-MIR-485-5P_ST	HSA-MIR-1299_ST	HSA-MIR-3120_ST	HSA-MIR-3126-3P_ST
BIOCARTA_IL1R_PATHWAY	0.039	0.128391	0.006	0.109529	23	HSA-LET-7I_ST	HSA-LET-7I-STAR_ST	HSA-MIR-125B_ST	HSA-MIR-137_ST	HSA-MIR-146A_ST	HSA-MIR-99B-STAR_ST	HSA-MIR-363_ST	HSA-MIR-302D-STAR_ST	HSA-MIR-370_ST	HSA-MIR-378_ST	HSA-MIR-331-5P_ST	HSA-MIR-335_ST	HSA-MIR-424-STAR_ST	HSA-MIR-146B-3P_ST	HSA-MIR-193B-STAR_ST	HSA-MIR-455-3P_ST	HSA-MIR-555_ST	HSA-MIR-33B-STAR_ST	HSA-MIR-766_ST	HSA-MIR-675_ST	HSA-MIR-665_ST	HSA-MIR-2355_ST	HSA-MIR-4269_ST
BIOCARTA_MET_PATHWAY	0.001	0.02375	0.061	0.209638	15	HSA-MIR-19B_ST	HSA-MIR-192_ST	HSA-MIR-192-STAR_ST	HSA-MIR-205_ST	HSA-MIR-181A-STAR_ST	HSA-LET-7I-STAR_ST	HSA-MIR-194_ST	HSA-MIR-373-STAR_ST	HSA-MIR-146B-3P_ST	HSA-MIR-193B-STAR_ST	HSA-MIR-501-5P_ST	HSA-MIR-886-5P_ST	HSA-MIR-944_ST	HSA-MIR-548O_ST	HSA-MIR-3192_ST
BIOCARTA_GPCR_PATHWAY	0.039	0.128391	0.141	0.318387	14	HSA-MIR-21-STAR_ST	HSA-MIR-367_ST	HSA-MIR-335-STAR_ST	HSA-MIR-612_ST	HSA-MIR-654-5P_ST	HSA-MIR-654-3P_ST	HSA-MIR-888_ST	HSA-MIR-892B_ST	HSA-MIR-933_ST	HSA-MIR-1231_ST	HSA-MIR-1274B_ST	HSA-MIR-1281_ST	HSA-MIR-3131_ST	HSA-MIR-4267_ST
BIOCARTA_IGF1MTOR_PATHWAY	0.41	0.570995	0.585	0.762047	9	HSA-MIR-379-STAR_ST	HSA-MIR-339-5P_ST	HSA-MIR-520F_ST	HSA-MIR-576-5P_ST	HSA-MIR-617_ST	HSA-MIR-924_ST	HSA-MIR-378B_ST	HSA-MIR-3065-3P_ST	HSA-MIR-4272_ST
BIOCARTA_SODD_PATHWAY	0.098	0.216872	0.364	0.558385	7	HSA-LET-7E-STAR_ST	HSA-MIR-9-STAR_ST	HSA-MIR-412_ST	HSA-MIR-609_ST	HSA-MIR-1233_ST	HSA-MIR-3126-3P_ST	HSA-MIR-3172_ST
BIOCARTA_SHH_PATHWAY	0.222	0.376127	0.527	0.710862	6	HSA-MIR-15B_ST	HSA-MIR-130A-STAR_ST	HSA-MIR-526B-STAR_ST	HSA-MIR-640_ST	HSA-MIR-1323_ST	HSA-MIR-4283_ST
BIOCARTA_PTC1_PATHWAY	0.433	0.589447	0.47	0.665	9	HSA-MIR-18A-STAR_ST	HSA-MIR-29C-STAR_ST	HSA-MIR-492_ST	HSA-MIR-519B-3P_ST	HSA-MIR-518E-STAR_ST	HSA-MIR-501-5P_ST	HSA-MIR-509-5P_ST	HSA-MIR-544_ST	HSA-MIR-220B_ST
BIOCARTA_SPRY_PATHWAY	0.041	0.132354	0.004	0.091724	42	HSA-MIR-15A_ST	HSA-MIR-16_ST	HSA-MIR-17-STAR_ST	HSA-MIR-18A_ST	HSA-MIR-19B_ST	HSA-MIR-21_ST	HSA-MIR-21-STAR_ST	HSA-MIR-22-STAR_ST	HSA-MIR-24-2-STAR_ST	HSA-MIR-199B-3P_ST	HSA-MIR-223_ST	HSA-MIR-224-STAR_ST	HSA-MIR-125B-1-STAR_ST	HSA-MIR-302C_ST	HSA-MIR-375_ST	HSA-MIR-323-5P_ST	HSA-MIR-331-5P_ST	HSA-MIR-331-3P_ST	HSA-MIR-20B_ST	HSA-MIR-146B-5P_ST	HSA-MIR-146B-3P_ST	HSA-MIR-520D-3P_ST	HSA-MIR-501-5P_ST	HSA-MIR-503_ST	HSA-MIR-578_ST	HSA-MIR-550-STAR_ST	HSA-MIR-628-3P_ST	HSA-MIR-644_ST	HSA-MIR-657_ST	HSA-MIR-421_ST	HSA-MIR-765_ST	HSA-MIR-675_ST	HSA-MIR-1226-STAR_ST	HSA-MIR-548J_ST	HSA-MIR-1254_ST	HSA-MIR-1281_ST	HSA-MIR-1292_ST	HSA-MIR-1976_ST	HSA-MIR-3133_ST	HSA-MIR-3150_ST	HSA-MIR-4266_ST	HSA-MIR-4273_ST
BIOCARTA_BARRESTIN_PATHWAY	0.265	0.424639	0.671	0.837962	5	HSA-MIR-379-STAR_ST	HSA-MIR-518D-5P_ST	HSA-MIR-3133_ST	HSA-MIR-3153_ST	HSA-MIR-3168_ST
BIOCARTA_STATHMIN_PATHWAY	0.083	0.194691	0.01	0.116667	24	HSA-MIR-15A_ST	HSA-MIR-21_ST	HSA-MIR-23A_ST	HSA-MIR-99A_ST	HSA-MIR-199A-3P_ST	HSA-MIR-148A-STAR_ST	HSA-MIR-220A_ST	HSA-MIR-30B-STAR_ST	HSA-MIR-125B_ST	HSA-MIR-141-STAR_ST	HSA-MIR-126_ST	HSA-MIR-146A-STAR_ST	HSA-MIR-151-5P_ST	HSA-MIR-331-5P_ST	HSA-MIR-133B_ST	HSA-MIR-509-3P_ST	HSA-MIR-92B_ST	HSA-MIR-558_ST	HSA-MIR-578_ST	HSA-MIR-892A_ST	HSA-MIR-548G_ST	HSA-MIR-548H_ST	HSA-MIR-4327_ST	HSA-MIR-4267_ST
BIOCARTA_HSP27_PATHWAY	0.396	0.560148	0.132	0.311277	24	HSA-MIR-28-5P_ST	HSA-MIR-200A-STAR_ST	HSA-MIR-373_ST	HSA-MIR-151-5P_ST	HSA-MIR-135B-STAR_ST	HSA-MIR-324-5P_ST	HSA-MIR-409-3P_ST	HSA-MIR-376B_ST	HSA-MIR-497_ST	HSA-MIR-519E-STAR_ST	HSA-MIR-92B-STAR_ST	HSA-MIR-591_ST	HSA-MIR-597_ST	HSA-MIR-621_ST	HSA-MIR-626_ST	HSA-MIR-449C_ST	HSA-MIR-769-3P_ST	HSA-MIR-670_ST	HSA-MIR-933_ST	HSA-MIR-1184_ST	HSA-MIR-1225-5P_ST	HSA-MIR-1200_ST	HSA-MIR-1286_ST	HSA-MIR-1288_ST
BIOCARTA_TCR_PATHWAY	0.056	0.150769	0.044	0.180617	14	HSA-MIR-25_ST	HSA-MIR-98_ST	HSA-MIR-148A-STAR_ST	HSA-MIR-125B_ST	HSA-MIR-200C_ST	HSA-MIR-373-STAR_ST	HSA-MIR-378_ST	HSA-MIR-151-5P_ST	HSA-MIR-497_ST	HSA-MIR-586_ST	HSA-MIR-670_ST	HSA-MIR-1231_ST	HSA-MIR-548G_ST	HSA-MIR-3192_ST
BIOCARTA_TCYTOTOXIC_PATHWAY	0.07	0.174019	0.065	0.212542	13	HSA-MIR-148A-STAR_ST	HSA-MIR-139-3P_ST	HSA-MIR-125B_ST	HSA-MIR-141-STAR_ST	HSA-MIR-126_ST	HSA-MIR-378_ST	HSA-MIR-151-5P_ST	HSA-MIR-497_ST	HSA-MIR-516B-STAR_ST	HSA-MIR-586_ST	HSA-MIR-623_ST	HSA-MIR-548G_ST	HSA-MIR-103-AS_ST
BIOCARTA_THELPER_PATHWAY	0.071	0.175195	0.062	0.211979	13	HSA-MIR-148A-STAR_ST	HSA-MIR-139-3P_ST	HSA-MIR-30B-STAR_ST	HSA-MIR-125B_ST	HSA-MIR-126_ST	HSA-MIR-378_ST	HSA-MIR-151-5P_ST	HSA-MIR-497_ST	HSA-MIR-516B-STAR_ST	HSA-MIR-559_ST	HSA-MIR-1253_ST	HSA-MIR-548G_ST	HSA-MIR-103-AS_ST
BIOCARTA_TALL1_PATHWAY	0.805	0.896692	0.903	0.983413	8	HSA-MIR-148A-STAR_ST	HSA-MIR-567_ST	HSA-MIR-604_ST	HSA-MIR-548D-5P_ST	HSA-MIR-662_ST	HSA-MIR-1253_ST	HSA-MIR-548N_ST	HSA-MIR-1324_ST
BIOCARTA_TEL_PATHWAY	0.391	0.555588	0.469	0.664292	17	HSA-MIR-18A_ST	HSA-MIR-22_ST	HSA-MIR-122_ST	HSA-MIR-191_ST	HSA-MIR-185_ST	HSA-MIR-106B_ST	HSA-MIR-130B-STAR_ST	HSA-MIR-130B_ST	HSA-MIR-338-5P_ST	HSA-MIR-339-5P_ST	HSA-MIR-500_ST	HSA-MIR-629-STAR_ST	HSA-MIR-766_ST	HSA-MIR-890_ST	HSA-MIR-3133_ST	HSA-MIR-3167_ST	HSA-MIR-4328_ST
BIOCARTA_TGFB_PATHWAY	0	0	0.072	0.222181	9	HSA-LET-7A-STAR_ST	HSA-MIR-130B-STAR_ST	HSA-MIR-449A_ST	HSA-MIR-555_ST	HSA-MIR-589-STAR_ST	HSA-MIR-675_ST	HSA-MIR-1231_ST	HSA-MIR-3133_ST	HSA-MIR-3194_ST
BIOCARTA_TH1TH2_PATHWAY	0.09	0.204615	0.138	0.315361	8	HSA-LET-7E-STAR_ST	HSA-MIR-22-STAR_ST	HSA-MIR-148A-STAR_ST	HSA-MIR-125B_ST	HSA-MIR-193A-3P_ST	HSA-MIR-485-5P_ST	HSA-MIR-3126-3P_ST	HSA-MIR-3139_ST
BIOCARTA_41BB_PATHWAY	0.603	0.740526	0.649	0.821284	8	HSA-MIR-23B_ST	HSA-MIR-141_ST	HSA-MIR-142-3P_ST	HSA-MIR-34B_ST	HSA-MIR-151-5P_ST	HSA-MIR-621_ST	HSA-MIR-629_ST	HSA-MIR-3191_ST
BIOCARTA_KREB_PATHWAY	0.022	0.091724	0.33	0.528159	8	HSA-MIR-34A-STAR_ST	HSA-MIR-142-5P_ST	HSA-MIR-431_ST	HSA-MIR-494_ST	HSA-MIR-586_ST	HSA-MIR-1251_ST	HSA-MIR-1975_ST	HSA-MIR-3131_ST
BIOCARTA_CTLA4_PATHWAY	0.092	0.207039	0.08	0.232314	11	HSA-MIR-148A-STAR_ST	HSA-MIR-139-3P_ST	HSA-LET-7I_ST	HSA-MIR-125B_ST	HSA-MIR-126_ST	HSA-MIR-373-STAR_ST	HSA-MIR-501-5P_ST	HSA-MIR-609_ST	HSA-MIR-619_ST	HSA-MIR-548G_ST	HSA-MIR-103-AS_ST
BIOCARTA_LONGEVITY_PATHWAY	0.01	0.065196	0.235	0.429327	14	HSA-LET-7A-STAR_ST	HSA-MIR-16-2-STAR_ST	HSA-MIR-135A_ST	HSA-MIR-126-STAR_ST	HSA-MIR-377_ST	HSA-MIR-494_ST	HSA-MIR-589-STAR_ST	HSA-MIR-670_ST	HSA-MIR-935_ST	HSA-MIR-548G_ST	HSA-MIR-513B_ST	HSA-MIR-3130-5P_ST	HSA-MIR-4299_ST	HSA-MIR-4275_ST
BIOCARTA_SARS_PATHWAY	0.916	0.969196	0.158	0.339483	9	HSA-MIR-129-STAR_ST	HSA-MIR-184_ST	HSA-MIR-302A-STAR_ST	HSA-MIR-370_ST	HSA-MIR-377-STAR_ST	HSA-MIR-892B_ST	HSA-MIR-3178_ST	HSA-MIR-3180-5P_ST	HSA-MIR-4256_ST
BIOCARTA_PAR1_PATHWAY	0.015	0.077027	0.074	0.225217	8	HSA-MIR-29A-STAR_ST	HSA-MIR-181B_ST	HSA-MIR-125A-5P_ST	HSA-MIR-517-STAR_ST	HSA-MIR-509-3P_ST	HSA-MIR-658_ST	HSA-MIR-3116_ST	HSA-MIR-3142_ST
BIOCARTA_STRESS_PATHWAY	0.691	0.811864	0.849	0.966755	13	HSA-MIR-412_ST	HSA-MIR-519C-5P_ST	HSA-MIR-516A-5P_ST	HSA-MIR-548B-5P_ST	HSA-MIR-603_ST	HSA-MIR-621_ST	HSA-MIR-629_ST	HSA-MIR-648_ST	HSA-MIR-659_ST	HSA-MIR-1253_ST	HSA-MIR-664_ST	HSA-MIR-3179_ST	HSA-MIR-3191_ST
BIOCARTA_TNFR1_PATHWAY	0.277	0.438583	0.3	0.499165	10	HSA-MIR-101_ST	HSA-MIR-154_ST	HSA-MIR-342-3P_ST	HSA-MIR-411-STAR_ST	HSA-MIR-1226-STAR_ST	HSA-MIR-1231_ST	HSA-MIR-1276_ST	HSA-MIR-3142_ST	HSA-MIR-3156_ST	HSA-MIR-4270_ST
BIOCARTA_TNFR2_PATHWAY	0.136	0.269568	0.315	0.513419	8	HSA-MIR-129-STAR_ST	HSA-MIR-137_ST	HSA-MIR-33B-STAR_ST	HSA-MIR-675_ST	HSA-MIR-1231_ST	HSA-MIR-3154_ST	HSA-MIR-3165_ST	HSA-MIR-3182_ST
BIOCARTA_TOLL_PATHWAY	0.051	0.1425	0.351	0.546639	11	HSA-MIR-10B-STAR_ST	HSA-MIR-215_ST	HSA-MIR-190_ST	HSA-MIR-485-5P_ST	HSA-MIR-519C-5P_ST	HSA-MIR-765_ST	HSA-MIR-921_ST	HSA-MIR-944_ST	HSA-MIR-3134_ST	HSA-MIR-3191_ST	HSA-MIR-3192_ST
BIOCARTA_TPO_PATHWAY	0.004	0.045085	0.137	0.315361	12	HSA-MIR-29B_ST	HSA-MIR-181A-2-STAR_ST	HSA-MIR-302D-STAR_ST	HSA-MIR-373-STAR_ST	HSA-MIR-582-3P_ST	HSA-MIR-33B-STAR_ST	HSA-MIR-1276_ST	HSA-MIR-3120_ST	HSA-MIR-3126-3P_ST	HSA-MIR-3142_ST	HSA-MIR-2355_ST	HSA-MIR-4269_ST
BIOCARTA_CREB_PATHWAY	0.018	0.082552	0.009	0.111869	32	HSA-MIR-15A_ST	HSA-MIR-21_ST	HSA-MIR-21-STAR_ST	HSA-MIR-22-STAR_ST	HSA-MIR-26B_ST	HSA-MIR-29A-STAR_ST	HSA-MIR-199A-3P_ST	HSA-MIR-181A-2-STAR_ST	HSA-MIR-199B-3P_ST	HSA-MIR-223_ST	HSA-MIR-124-STAR_ST	HSA-MIR-126_ST	HSA-MIR-363_ST	HSA-MIR-372_ST	HSA-MIR-375_ST	HSA-MIR-323-5P_ST	HSA-MIR-133B_ST	HSA-MIR-431_ST	HSA-MIR-451_ST	HSA-MIR-181D_ST	HSA-MIR-92B_ST	HSA-MIR-550-STAR_ST	HSA-MIR-597_ST	HSA-MIR-33B-STAR_ST	HSA-MIR-654-5P_ST	HSA-MIR-765_ST	HSA-MIR-1231_ST	HSA-MIR-1251_ST	HSA-MIR-1281_ST	HSA-MIR-1292_ST	HSA-MIR-3133_ST	HSA-MIR-4321_ST
BIOCARTA_CARM1_PATHWAY	0.529	0.673918	0.115	0.285888	10	HSA-MIR-30A_ST	HSA-MIR-181A-2-STAR_ST	HSA-MIR-183_ST	HSA-MIR-640_ST	HSA-MIR-645_ST	HSA-MIR-1244_ST	HSA-MIR-1281_ST	HSA-MIR-1538_ST	HSA-MIR-2909_ST	HSA-MIR-3116_ST
BIOCARTA_TFF_PATHWAY	0.025	0.098665	0.088	0.2464	18	HSA-LET-7A-STAR_ST	HSA-MIR-24-2-STAR_ST	HSA-MIR-29C_ST	HSA-MIR-380_ST	HSA-MIR-323-5P_ST	HSA-MIR-424-STAR_ST	HSA-MIR-486-3P_ST	HSA-MIR-518D-5P_ST	HSA-MIR-670_ST	HSA-MIR-944_ST	HSA-MIR-548J_ST	HSA-MIR-1274B_ST	HSA-MIR-3170_ST	HSA-MIR-4318_ST	HSA-MIR-4321_ST	HSA-MIR-4269_ST	HSA-MIR-4284_ST	HSA-MIR-4328_ST
BIOCARTA_TRKA_PATHWAY	0.289	0.450082	0.047	0.184941	20	HSA-LET-7A-STAR_ST	HSA-MIR-29A-STAR_ST	HSA-MIR-16-2-STAR_ST	HSA-MIR-192-STAR_ST	HSA-MIR-520C-5P_ST	HSA-MIR-517-STAR_ST	HSA-MIR-513A-5P_ST	HSA-MIR-582-3P_ST	HSA-MIR-601_ST	HSA-MIR-33B-STAR_ST	HSA-MIR-654-5P_ST	HSA-MIR-656_ST	HSA-MIR-1224-5P_ST	HSA-MIR-875-5P_ST	HSA-MIR-374B_ST	HSA-MIR-1231_ST	HSA-MIR-3142_ST	HSA-MIR-4317_ST	HSA-MIR-4276_ST	HSA-MIR-4280_ST
BIOCARTA_ARF_PATHWAY	0.206	0.359554	0.211	0.399758	15	HSA-MIR-202-STAR_ST	HSA-MIR-519C-3P_ST	HSA-MIR-510_ST	HSA-MIR-630_ST	HSA-MIR-301B_ST	HSA-MIR-937_ST	HSA-MIR-1272_ST	HSA-MIR-1470_ST	HSA-MIR-711_ST	HSA-MIR-3125_ST	HSA-MIR-3128_ST	HSA-MIR-544B_ST	HSA-MIR-4296_ST	HSA-MIR-4321_ST	HSA-MIR-4280_ST
BIOCARTA_UCALPAIN_PATHWAY	0.141	0.275779	0.42	0.610492	13	HSA-MIR-372_ST	HSA-MIR-135B-STAR_ST	HSA-MIR-148B_ST	HSA-MIR-345_ST	HSA-MIR-657_ST	HSA-MIR-877-STAR_ST	HSA-MIR-1226-STAR_ST	HSA-MIR-1539_ST	HSA-MIR-1915-STAR_ST	HSA-MIR-3133_ST	HSA-MIR-3134_ST	HSA-MIR-3144-3P_ST	HSA-MIR-3182_ST
BIOCARTA_VEGF_PATHWAY	0.105	0.225606	0.284	0.483636	12	HSA-MIR-182-STAR_ST	HSA-MIR-144_ST	HSA-MIR-135B_ST	HSA-MIR-520F_ST	HSA-MIR-548G_ST	HSA-MIR-1908_ST	HSA-MIR-3182_ST	HSA-MIR-3065-5P_ST	HSA-MIR-4276_ST	HSA-MIR-4281_ST	HSA-MIR-4280_ST	HSA-MIR-4329_ST
BIOCARTA_VITCB_PATHWAY	0.095	0.211642	0.358	0.551727	12	HSA-MIR-33A_ST	HSA-MIR-98_ST	HSA-MIR-296-5P_ST	HSA-MIR-363_ST	HSA-MIR-450A_ST	HSA-MIR-548A-5P_ST	HSA-MIR-541_ST	HSA-MIR-301B_ST	HSA-MIR-1227_ST	HSA-MIR-1826_ST	HSA-MIR-3117_ST	HSA-MIR-3130-5P_ST
BIOCARTA_WNT_PATHWAY	0.685	0.808385	0.412	0.604146	11	HSA-LET-7A_ST	HSA-MIR-103_ST	HSA-MIR-219-5P_ST	HSA-MIR-130B-STAR_ST	HSA-MIR-369-3P_ST	HSA-MIR-324-5P_ST	HSA-MIR-449A_ST	HSA-MIR-500_ST	HSA-MIR-548A-5P_ST	HSA-MIR-604_ST	HSA-MIR-624-STAR_ST
BIOCARTA_ACTINY_PATHWAY	0.81	0.900753	0.02	0.133	21	HSA-LET-7E-STAR_ST	HSA-MIR-26B_ST	HSA-MIR-29A-STAR_ST	HSA-MIR-30A_ST	HSA-MIR-138-1-STAR_ST	HSA-MIR-330-3P_ST	HSA-MIR-498_ST	HSA-MIR-520D-3P_ST	HSA-MIR-652_ST	HSA-MIR-411_ST	HSA-MIR-541-STAR_ST	HSA-MIR-885-3P_ST	HSA-MIR-924_ST	HSA-MIR-936_ST	HSA-MIR-944_ST	HSA-MIR-1225-3P_ST	HSA-MIR-1909-STAR_ST	HSA-MIR-378B_ST	HSA-MIR-3174_ST	HSA-MIR-3175_ST	HSA-MIR-4304_ST
ST_INTERFERON_GAMMA_PATHWAY	0.106	0.226656	0.156	0.336818	12	HSA-LET-7E-STAR_ST	HSA-MIR-16-1-STAR_ST	HSA-MIR-30D-STAR_ST	HSA-MIR-193A-3P_ST	HSA-MIR-99B-STAR_ST	HSA-MIR-302D-STAR_ST	HSA-MIR-409-3P_ST	HSA-MIR-660_ST	HSA-MIR-509-3-5P_ST	HSA-MIR-3120_ST	HSA-MIR-3126-3P_ST	HSA-MIR-3139_ST
ST_WNT_CA2_CYCLIC_GMP_PATHWAY	0.225	0.378797	0.823	0.949341	5	HSA-MIR-16-1-STAR_ST	HSA-MIR-20A_ST	HSA-MIR-125A-5P_ST	HSA-MIR-507_ST	HSA-MIR-1258_ST
ST_INTERLEUKIN_13_PATHWAY	0.008	0.060113	0.103	0.266	13	HSA-MIR-211_ST	HSA-MIR-129-3P_ST	HSA-MIR-302D-STAR_ST	HSA-MIR-374A-STAR_ST	HSA-MIR-409-3P_ST	HSA-MIR-522_ST	HSA-MIR-583_ST	HSA-MIR-3120_ST	HSA-MIR-3126-3P_ST	HSA-MIR-3183_ST	HSA-MIR-3065-5P_ST	HSA-MIR-3202_ST	HSA-MIR-4306_ST
ST_DIFFERENTIATION_PATHWAY_IN_PC12_CELLS	0.08	0.189324	0.434	0.626732	10	HSA-LET-7F-1-STAR_ST	HSA-MIR-20A-STAR_ST	HSA-MIR-31-STAR_ST	HSA-MIR-10A_ST	HSA-MIR-145-STAR_ST	HSA-MIR-374A_ST	HSA-MIR-330-5P_ST	HSA-MIR-520C-5P_ST	HSA-MIR-552_ST	HSA-MIR-664_ST
ST_TUMOR_NECROSIS_FACTOR_PATHWAY	0.034	0.118377	0.154	0.33577	15	HSA-LET-7E-STAR_ST	HSA-MIR-181C-STAR_ST	HSA-LET-7I_ST	HSA-MIR-302D-STAR_ST	HSA-MIR-370_ST	HSA-MIR-373-STAR_ST	HSA-MIR-323-5P_ST	HSA-MIR-520G_ST	HSA-MIR-573_ST	HSA-MIR-589-STAR_ST	HSA-MIR-609_ST	HSA-MIR-621_ST	HSA-MIR-33B-STAR_ST	HSA-MIR-3191_ST	HSA-MIR-4319_ST
SA_B_CELL_RECEPTOR_COMPLEXES	0.042	0.133621	0.005	0.107258	33	HSA-MIR-17-STAR_ST	HSA-MIR-21_ST	HSA-MIR-27A_ST	HSA-MIR-98_ST	HSA-MIR-199A-3P_ST	HSA-MIR-181A-2-STAR_ST	HSA-MIR-199B-3P_ST	HSA-MIR-223_ST	HSA-LET-7I-STAR_ST	HSA-MIR-154_ST	HSA-MIR-194_ST	HSA-MIR-99B-STAR_ST	HSA-MIR-363_ST	HSA-MIR-370_ST	HSA-MIR-371-3P_ST	HSA-MIR-373-STAR_ST	HSA-MIR-375_ST	HSA-MIR-378-STAR_ST	HSA-MIR-323-5P_ST	HSA-MIR-331-5P_ST	HSA-MIR-335-STAR_ST	HSA-MIR-409-5P_ST	HSA-MIR-503_ST	HSA-MIR-92B_ST	HSA-MIR-599_ST	HSA-MIR-765_ST	HSA-MIR-920_ST	HSA-MIR-1274B_ST	HSA-MIR-1281_ST	HSA-MIR-1973_ST	HSA-MIR-3120_ST	HSA-MIR-3192_ST	HSA-MIR-3194_ST
ST_ERK1_ERK2_MAPK_PATHWAY	0.012	0.072545	0	0	27	HSA-MIR-17-STAR_ST	HSA-MIR-20A-STAR_ST	HSA-MIR-21_ST	HSA-MIR-24-2-STAR_ST	HSA-MIR-139-5P_ST	HSA-MIR-199B-3P_ST	HSA-MIR-218-1-STAR_ST	HSA-MIR-223_ST	HSA-MIR-125B-1-STAR_ST	HSA-MIR-194_ST	HSA-MIR-106B-STAR_ST	HSA-MIR-362-5P_ST	HSA-MIR-374A_ST	HSA-MIR-375_ST	HSA-MIR-378-STAR_ST	HSA-MIR-331-3P_ST	HSA-MIR-324-5P_ST	HSA-MIR-409-5P_ST	HSA-MIR-146B-5P_ST	HSA-MIR-518D-5P_ST	HSA-MIR-503_ST	HSA-MIR-765_ST	HSA-MIR-941_ST	HSA-MIR-1225-5P_ST	HSA-MIR-514B-3P_ST	HSA-MIR-4321_ST	HSA-MIR-4284_ST
SIG_CD40PATHWAYMAP	0.165	0.305216	0.338	0.537085	20	HSA-MIR-31-STAR_ST	HSA-MIR-98_ST	HSA-MIR-106A-STAR_ST	HSA-MIR-138-2-STAR_ST	HSA-MIR-365_ST	HSA-MIR-302B_ST	HSA-MIR-374A-STAR_ST	HSA-MIR-485-5P_ST	HSA-MIR-512-3P_ST	HSA-MIR-596_ST	HSA-MIR-601_ST	HSA-MIR-619_ST	HSA-MIR-622_ST	HSA-MIR-549_ST	HSA-MIR-890_ST	HSA-MIR-548E_ST	HSA-MIR-1827_ST	HSA-MIR-3166_ST	HSA-MIR-3171_ST	HSA-MIR-4315_ST
SIG_PIP3_SIGNALING_IN_CARDIAC_MYOCTES	0.013	0.074526	0.065	0.212542	10	HSA-MIR-24-2-STAR_ST	HSA-MIR-223_ST	HSA-MIR-195-STAR_ST	HSA-MIR-375_ST	HSA-MIR-331-5P_ST	HSA-MIR-518D-5P_ST	HSA-MIR-604_ST	HSA-MIR-657_ST	HSA-MIR-3133_ST	HSA-MIR-4328_ST
SA_CASPASE_CASCADE	0.075	0.182692	0.056	0.20216	10	HSA-MIR-7-1-STAR_ST	HSA-MIR-27B-STAR_ST	HSA-MIR-200A-STAR_ST	HSA-MIR-373-STAR_ST	HSA-MIR-510_ST	HSA-MIR-657_ST	HSA-MIR-892B_ST	HSA-MIR-933_ST	HSA-MIR-3122_ST	HSA-MIR-3134_ST
ST_GA12_PATHWAY	0.015	0.077027	0.353	0.54783	9	HSA-MIR-107_ST	HSA-MIR-140-3P_ST	HSA-MIR-185_ST	HSA-MIR-361-3P_ST	HSA-MIR-486-3P_ST	HSA-MIR-589-STAR_ST	HSA-MIR-1271_ST	HSA-MIR-670_ST	HSA-MIR-1305_ST
ST_G_ALPHA_S_PATHWAY	0.388	0.554286	0.061	0.209638	16	HSA-MIR-181C_ST	HSA-MIR-124_ST	HSA-MIR-194_ST	HSA-MIR-106B-STAR_ST	HSA-MIR-362-3P_ST	HSA-MIR-519E-STAR_ST	HSA-MIR-503_ST	HSA-MIR-575_ST	HSA-MIR-596_ST	HSA-MIR-600_ST	HSA-MIR-654-5P_ST	HSA-MIR-770-5P_ST	HSA-MIR-1251_ST	HSA-MIR-1538_ST	HSA-MIR-548S_ST	HSA-MIR-3154_ST
ST_G_ALPHA_I_PATHWAY	0.023	0.094414	0.231	0.424938	11	HSA-MIR-148A-STAR_ST	HSA-MIR-181A-2-STAR_ST	HSA-MIR-222_ST	HSA-MIR-1_ST	HSA-MIR-302D-STAR_ST	HSA-MIR-409-5P_ST	HSA-MIR-614_ST	HSA-MIR-1251_ST	HSA-MIR-1279_ST	HSA-MIR-3172_ST	HSA-MIR-4284_ST
SIG_CHEMOTAXIS	0.003	0.039118	0.102	0.265479	11	HSA-MIR-149_ST	HSA-MIR-106B_ST	HSA-MIR-340-STAR_ST	HSA-MIR-409-5P_ST	HSA-MIR-523_ST	HSA-MIR-518C_ST	HSA-MIR-581_ST	HSA-MIR-550-STAR_ST	HSA-MIR-604_ST	HSA-MIR-767-5P_ST	HSA-MIR-3133_ST
ST_IL_13_PATHWAY	0.008	0.060113	0.103	0.266	13	HSA-MIR-211_ST	HSA-MIR-129-3P_ST	HSA-MIR-302D-STAR_ST	HSA-MIR-374A-STAR_ST	HSA-MIR-409-3P_ST	HSA-MIR-522_ST	HSA-MIR-583_ST	HSA-MIR-3120_ST	HSA-MIR-3126-3P_ST	HSA-MIR-3183_ST	HSA-MIR-3065-5P_ST	HSA-MIR-3202_ST	HSA-MIR-4306_ST
ST_P38_MAPK_PATHWAY	0.099	0.218358	0.199	0.385816	11	HSA-MIR-31-STAR_ST	HSA-MIR-192-STAR_ST	HSA-MIR-142-3P_ST	HSA-MIR-136_ST	HSA-MIR-412_ST	HSA-MIR-490-3P_ST	HSA-MIR-596_ST	HSA-MIR-892B_ST	HSA-MIR-1228-STAR_ST	HSA-MIR-1909_ST	HSA-MIR-3146_ST
SIG_IL4RECEPTOR_IN_B_LYPHOCYTES	0	0	0.064	0.212542	7	HSA-MIR-29A-STAR_ST	HSA-MIR-210_ST	HSA-MIR-509-3P_ST	HSA-MIR-597_ST	HSA-MIR-297_ST	HSA-MIR-3133_ST	HSA-MIR-378C_ST
WNT_SIGNALING	0.357	0.522343	0.648	0.8208	15	HSA-LET-7C-STAR_ST	HSA-MIR-17_ST	HSA-MIR-93_ST	HSA-MIR-103_ST	HSA-MIR-106A_ST	HSA-MIR-191-STAR_ST	HSA-MIR-340_ST	HSA-MIR-425-STAR_ST	HSA-MIR-624-STAR_ST	HSA-MIR-549_ST	HSA-MIR-657_ST	HSA-MIR-767-3P_ST	HSA-MIR-759_ST	HSA-MIR-1257_ST	HSA-MIR-4261_ST
ST_JAK_STAT_PATHWAY	0.443	0.59695	0.006	0.109529	16	HSA-MIR-19B_ST	HSA-MIR-148A-STAR_ST	HSA-MIR-139-3P_ST	HSA-MIR-216A_ST	HSA-MIR-30B-STAR_ST	HSA-MIR-296-3P_ST	HSA-MIR-302D-STAR_ST	HSA-MIR-151-5P_ST	HSA-MIR-639_ST	HSA-MIR-671-5P_ST	HSA-MIR-1285_ST	HSA-MIR-1253_ST	HSA-MIR-1197_ST	HSA-MIR-1911_ST	HSA-MIR-3120_ST	HSA-MIR-4284_ST
SIG_REGULATION_OF_THE_ACTIN_CYTOSKELETON_BY_RHO_GTPASES	0.143	0.278463	0.12	0.292844	15	HSA-MIR-340-STAR_ST	HSA-MIR-196B-STAR_ST	HSA-MIR-409-3P_ST	HSA-MIR-581_ST	HSA-MIR-1283_ST	HSA-MIR-147B_ST	HSA-MIR-887_ST	HSA-MIR-1227_ST	HSA-MIR-1238_ST	HSA-MIR-1256_ST	HSA-MIR-548O_ST	HSA-MIR-1288_ST	HSA-MIR-1308_ST	HSA-MIR-3193_ST	HSA-MIR-4326_ST
ST_GRANULE_CELL_SURVIVAL_PATHWAY	0.435	0.591564	0.042	0.178466	22	HSA-MIR-18A_ST	HSA-MIR-20A_ST	HSA-MIR-21-STAR_ST	HSA-MIR-22_ST	HSA-MIR-24_ST	HSA-MIR-96-STAR_ST	HSA-MIR-222_ST	HSA-MIR-140-3P_ST	HSA-MIR-185_ST	HSA-MIR-106B_ST	HSA-MIR-99B-STAR_ST	HSA-MIR-376B_ST	HSA-MIR-519E-STAR_ST	HSA-MIR-503_ST	HSA-MIR-622_ST	HSA-MIR-769-3P_ST	HSA-MIR-920_ST	HSA-MIR-941_ST	HSA-MIR-1292_ST	HSA-MIR-3166_ST	HSA-MIR-3194_ST	HSA-MIR-4300_ST
ST_ADRENERGIC	0.12	0.245538	0.725	0.885445	7	HSA-MIR-20A-STAR_ST	HSA-MIR-221-STAR_ST	HSA-MIR-367_ST	HSA-MIR-380-STAR_ST	HSA-MIR-634_ST	HSA-MIR-1251_ST	HSA-MIR-4253_ST
ST_INTEGRIN_SIGNALING_PATHWAY	0.027	0.104087	0.014	0.124687	12	HSA-MIR-27A_ST	HSA-MIR-182-STAR_ST	HSA-LET-7I_ST	HSA-MIR-185_ST	HSA-MIR-106B_ST	HSA-MIR-106B-STAR_ST	HSA-MIR-148B-STAR_ST	HSA-MIR-409-5P_ST	HSA-MIR-1226-STAR_ST	HSA-MIR-1285_ST	HSA-MIR-1973_ST	HSA-MIR-2355_ST
ST_GAQ_PATHWAY	0.059	0.154165	0.664	0.833132	9	HSA-MIR-373-STAR_ST	HSA-MIR-604_ST	HSA-MIR-619_ST	HSA-MIR-621_ST	HSA-MIR-944_ST	HSA-MIR-3134_ST	HSA-MIR-3184_ST	HSA-MIR-4307_ST	HSA-MIR-4282_ST
ST_GA13_PATHWAY	0.005	0.048897	0.076	0.228172	5	HSA-MIR-15A_ST	HSA-MIR-136-STAR_ST	HSA-MIR-658_ST	HSA-MIR-3116_ST	HSA-MIR-3184_ST
ST_STAT3_PATHWAY	0.044	0.13515	0.001	0.073889	26	HSA-MIR-17-STAR_ST	HSA-MIR-21_ST	HSA-MIR-199A-3P_ST	HSA-MIR-148A-STAR_ST	HSA-MIR-148A_ST	HSA-MIR-199B-3P_ST	HSA-LET-7I_ST	HSA-MIR-144-STAR_ST	HSA-MIR-146A_ST	HSA-MIR-146A-STAR_ST	HSA-MIR-193A-3P_ST	HSA-MIR-99B-STAR_ST	HSA-MIR-302D-STAR_ST	HSA-MIR-331-5P_ST	HSA-MIR-644_ST	HSA-MIR-660_ST	HSA-MIR-892A_ST	HSA-MIR-874_ST	HSA-MIR-1197_ST	HSA-MIR-1973_ST	HSA-MIR-2110_ST	HSA-MIR-3120_ST	HSA-MIR-4269_ST	HSA-MIR-4263_ST	HSA-MIR-4284_ST	HSA-MIR-4287_ST
SA_FAS_SIGNALING	0.147	0.283759	0.136	0.315361	6	HSA-MIR-129-3P_ST	HSA-MIR-484_ST	HSA-MIR-489_ST	HSA-MIR-597_ST	HSA-MIR-33B_ST	HSA-MIR-3120_ST
SA_G1_AND_S_PHASES	0.215	0.368968	0.765	0.914973	10	HSA-MIR-19A-STAR_ST	HSA-MIR-95_ST	HSA-MIR-412_ST	HSA-MIR-523_ST	HSA-MIR-516A-5P_ST	HSA-MIR-767-5P_ST	HSA-MIR-886-3P_ST	HSA-MIR-220C_ST	HSA-MIR-548P_ST	HSA-MIR-4289_ST
SIG_INSULIN_RECEPTOR_PATHWAY_IN_CARDIAC_MYOCYTES	0.004	0.045085	0.065	0.212542	11	HSA-MIR-21_ST	HSA-MIR-24-2-STAR_ST	HSA-MIR-210_ST	HSA-MIR-223_ST	HSA-MIR-130B-STAR_ST	HSA-MIR-597_ST	HSA-MIR-644_ST	HSA-MIR-658_ST	HSA-MIR-765_ST	HSA-MIR-875-3P_ST	HSA-MIR-3133_ST
ST_T_CELL_SIGNAL_TRANSDUCTION	0.072	0.176679	0.032	0.16136	9	HSA-MIR-23A_ST	HSA-MIR-148A-STAR_ST	HSA-MIR-125B_ST	HSA-MIR-126_ST	HSA-MIR-373-STAR_ST	HSA-MIR-378_ST	HSA-MIR-509-3P_ST	HSA-MIR-548G_ST	HSA-MIR-103-AS_ST
ST_TYPE_I_INTERFERON_PATHWAY	0.154	0.292183	0.121	0.293668	12	HSA-LET-7A_ST	HSA-MIR-183-STAR_ST	HSA-MIR-200B_ST	HSA-LET-7G_ST	HSA-MIR-302D-STAR_ST	HSA-MIR-328_ST	HSA-MIR-519A-STAR_ST	HSA-MIR-564_ST	HSA-MIR-583_ST	HSA-MIR-1224-5P_ST	HSA-MIR-3120_ST	HSA-MIR-3126-3P_ST
ST_PAC1_RECEPTOR_PATHWAY	0.471	0.620228	0.497	0.685695	11	HSA-MIR-22_ST	HSA-MIR-221-STAR_ST	HSA-MIR-142-5P_ST	HSA-MIR-193A-3P_ST	HSA-MIR-106B_ST	HSA-MIR-196B-STAR_ST	HSA-MIR-18B_ST	HSA-MIR-577_ST	HSA-MIR-582-5P_ST	HSA-MIR-548J_ST	HSA-MIR-1251_ST
SIG_PIP3_SIGNALING_IN_B_LYMPHOCYTES	0.007	0.057117	0.035	0.165071	11	HSA-MIR-148A-STAR_ST	HSA-MIR-181A-2-STAR_ST	HSA-MIR-125B_ST	HSA-MIR-141_ST	HSA-MIR-302C_ST	HSA-MIR-373-STAR_ST	HSA-MIR-378_ST	HSA-MIR-151-5P_ST	HSA-MIR-623_ST	HSA-MIR-548J_ST	HSA-MIR-2355_ST
SIG_BCR_SIGNALING_PATHWAY	0.045	0.135407	0.057	0.20216	9	HSA-MIR-125B_ST	HSA-MIR-141_ST	HSA-MIR-200C_ST	HSA-MIR-373-STAR_ST	HSA-MIR-378_ST	HSA-MIR-151-5P_ST	HSA-MIR-623_ST	HSA-MIR-3191_ST	HSA-MIR-378C_ST
SA_G2_AND_M_PHASES	0.816	0.9025	0.744	0.902803	9	HSA-MIR-33A_ST	HSA-MIR-130A-STAR_ST	HSA-MIR-492_ST	HSA-MIR-526B_ST	HSA-MIR-516A-3P_ST	HSA-MIR-506_ST	HSA-MIR-607_ST	HSA-MIR-1249_ST	HSA-MIR-3186-5P_ST
ST_B_CELL_ANTIGEN_RECEPTOR	0.03	0.109016	0.093	0.256618	11	HSA-MIR-19B_ST	HSA-MIR-27A_ST	HSA-MIR-29A-STAR_ST	HSA-MIR-98_ST	HSA-MIR-99B-STAR_ST	HSA-MIR-302D-STAR_ST	HSA-MIR-373-STAR_ST	HSA-MIR-409-5P_ST	HSA-MIR-33B-STAR_ST	HSA-MIR-3134_ST	HSA-MIR-2355_ST
ST_INTERLEUKIN_4_PATHWAY	0.063	0.160517	0.05	0.191643	7	HSA-MIR-29A-STAR_ST	HSA-MIR-100_ST	HSA-MIR-125B_ST	HSA-MIR-302D-STAR_ST	HSA-MIR-151-5P_ST	HSA-MIR-520E_ST	HSA-MIR-623_ST
ST_WNT_BETA_CATENIN_PATHWAY	0.909	0.967756	0.824	0.949671	6	HSA-MIR-219-5P_ST	HSA-MIR-23B_ST	HSA-MIR-542-3P_ST	HSA-MIR-3124_ST	HSA-MIR-3187_ST	HSA-MIR-4268_ST
SA_MMP_CYTOKINE_CONNECTION	0.017	0.082518	0.018	0.126667	10	HSA-MIR-148A-STAR_ST	HSA-MIR-222_ST	HSA-LET-7I_ST	HSA-MIR-302D-STAR_ST	HSA-MIR-378_ST	HSA-MIR-33B-STAR_ST	HSA-MIR-3120_ST	HSA-MIR-3126-3P_ST	HSA-MIR-3160_ST	HSA-MIR-4269_ST
ST_JNK_MAPK_PATHWAY	0.059	0.154165	0.205	0.391176	9	HSA-MIR-210_ST	HSA-MIR-181A-STAR_ST	HSA-MIR-125B-2-STAR_ST	HSA-MIR-608_ST	HSA-MIR-1277_ST	HSA-MIR-3151_ST	HSA-MIR-3177_ST	HSA-MIR-3183_ST	HSA-MIR-3194_ST
SA_PROGRAMMED_CELL_DEATH	0.451	0.602844	0.353	0.54783	12	HSA-MIR-154_ST	HSA-MIR-337-5P_ST	HSA-MIR-550-STAR_ST	HSA-MIR-591_ST	HSA-MIR-656_ST	HSA-MIR-1224-5P_ST	HSA-MIR-769-3P_ST	HSA-MIR-892A_ST	HSA-MIR-297_ST	HSA-MIR-1322_ST	HSA-MIR-3140_ST	HSA-MIR-3178_ST
ST_FAS_SIGNALING_PATHWAY	0.144	0.28	0.173	0.356729	13	HSA-MIR-7-1-STAR_ST	HSA-MIR-376A-STAR_ST	HSA-MIR-135B_ST	HSA-MIR-597_ST	HSA-MIR-603_ST	HSA-MIR-663_ST	HSA-MIR-1228-STAR_ST	HSA-MIR-548E_ST	HSA-MIR-1908_ST	HSA-MIR-3142_ST	HSA-MIR-3196_ST	HSA-MIR-4266_ST	HSA-MIR-2355_ST
ST_MYOCYTE_AD_PATHWAY	0.167	0.308058	0.744	0.902803	11	HSA-LET-7C_ST	HSA-MIR-34A-STAR_ST	HSA-MIR-200B-STAR_ST	HSA-MIR-367-STAR_ST	HSA-MIR-380-STAR_ST	HSA-MIR-518F_ST	HSA-MIR-513A-5P_ST	HSA-MIR-615-5P_ST	HSA-MIR-624-STAR_ST	HSA-MIR-4253_ST	HSA-MIR-4272_ST
SA_PTEN_PATHWAY	0.043	0.133621	0	0	43	HSA-LET-7D_ST	HSA-MIR-15A_ST	HSA-MIR-17-STAR_ST	HSA-MIR-19B_ST	HSA-MIR-21_ST	HSA-MIR-24-2-STAR_ST	HSA-MIR-27A_ST	HSA-MIR-28-5P_ST	HSA-MIR-98_ST	HSA-MIR-199A-3P_ST	HSA-MIR-181A-2-STAR_ST	HSA-MIR-199B-3P_ST	HSA-MIR-223_ST	HSA-MIR-1_ST	HSA-MIR-141-STAR_ST	HSA-MIR-126_ST	HSA-MIR-34C-5P_ST	HSA-MIR-296-3P_ST	HSA-MIR-302D-STAR_ST	HSA-MIR-375_ST	HSA-MIR-151-5P_ST	HSA-MIR-151-3P_ST	HSA-MIR-497_ST	HSA-MIR-523_ST	HSA-MIR-518C-STAR_ST	HSA-MIR-513A-3P_ST	HSA-MIR-509-3P_ST	HSA-MIR-92B_ST	HSA-MIR-574-5P_ST	HSA-MIR-623_ST	HSA-MIR-650_ST	HSA-MIR-658_ST	HSA-MIR-708_ST	HSA-MIR-1231_ST	HSA-MIR-1285_ST	HSA-MIR-1251_ST	HSA-MIR-664-STAR_ST	HSA-MIR-548S_ST	HSA-MIR-3189_ST	HSA-MIR-378C_ST	HSA-MIR-4321_ST	HSA-MIR-4257_ST	HSA-MIR-4328_ST
SA_REG_CASCADE_OF_CYCLIN_EXPR	0.891	0.957213	0.748	0.9044	7	HSA-MIR-95_ST	HSA-MIR-523_ST	HSA-MIR-506_ST	HSA-MIR-886-3P_ST	HSA-MIR-297_ST	HSA-MIR-1290_ST	HSA-MIR-3118_ST
SA_TRKA_RECEPTOR	0.367	0.532871	0.169	0.352857	14	HSA-MIR-26A_ST	HSA-MIR-34C-5P_ST	HSA-MIR-372_ST	HSA-MIR-518C_ST	HSA-MIR-455-5P_ST	HSA-MIR-582-3P_ST	HSA-MIR-602_ST	HSA-MIR-1224-5P_ST	HSA-MIR-670_ST	HSA-MIR-765_ST	HSA-MIR-887_ST	HSA-MIR-944_ST	HSA-MIR-1231_ST	HSA-MIR-3190-5P_ST
ST_PHOSPHOINOSITIDE_3_KINASE_PATHWAY	0.003	0.039118	0.045	0.18247	17	HSA-MIR-15A_ST	HSA-MIR-21_ST	HSA-MIR-22-STAR_ST	HSA-MIR-24-2-STAR_ST	HSA-MIR-25_ST	HSA-MIR-199B-3P_ST	HSA-MIR-210_ST	HSA-MIR-126_ST	HSA-MIR-195-STAR_ST	HSA-MIR-302C_ST	HSA-MIR-518D-5P_ST	HSA-MIR-550-STAR_ST	HSA-MIR-604_ST	HSA-MIR-765_ST	HSA-MIR-3133_ST	HSA-MIR-2355_ST	HSA-MIR-4328_ST
PID_FANCONI_PATHWAY	0.588	0.727479	0.804	0.939649	7	HSA-MIR-18A-STAR_ST	HSA-MIR-218_ST	HSA-MIR-193A-3P_ST	HSA-MIR-302C_ST	HSA-MIR-506_ST	HSA-MIR-544_ST	HSA-MIR-4302_ST
PID_SMAD2_3NUCLEARPATHWAY	0.086	0.199268	0.475	0.668519	14	HSA-MIR-130B-STAR_ST	HSA-MIR-135B-STAR_ST	HSA-MIR-553_ST	HSA-MIR-659_ST	HSA-MIR-875-3P_ST	HSA-MIR-936_ST	HSA-MIR-937_ST	HSA-MIR-1226-STAR_ST	HSA-MIR-3133_ST	HSA-MIR-3134_ST	HSA-MIR-3144-3P_ST	HSA-MIR-3150_ST	HSA-MIR-3175_ST	HSA-MIR-320E_ST
PID_FCER1PATHWAY	0.051	0.1425	0.079	0.232314	10	HSA-MIR-98_ST	HSA-MIR-141_ST	HSA-MIR-302D-STAR_ST	HSA-MIR-373-STAR_ST	HSA-MIR-151-5P_ST	HSA-MIR-629_ST	HSA-MIR-33B-STAR_ST	HSA-MIR-548G_ST	HSA-MIR-3119_ST	HSA-MIR-3191_ST
PID_ENDOTHELINPATHWAY	0.001	0.02375	0.029	0.15428	5	HSA-MIR-21-STAR_ST	HSA-MIR-148A-STAR_ST	HSA-MIR-187_ST	HSA-MIR-362-5P_ST	HSA-MIR-3194_ST
PID_BCR_5PATHWAY	0.06	0.156471	0.067	0.214723	10	HSA-MIR-200C_ST	HSA-MIR-373-STAR_ST	HSA-MIR-151-5P_ST	HSA-MIR-422A_ST	HSA-MIR-509-3P_ST	HSA-MIR-1231_ST	HSA-MIR-548G_ST	HSA-MIR-3191_ST	HSA-MIR-3192_ST	HSA-MIR-378C_ST
PID_PRLSIGNALINGEVENTSPATHWAY	0.231	0.387427	0.462	0.657176	12	HSA-MIR-16-2-STAR_ST	HSA-MIR-221-STAR_ST	HSA-MIR-142-3P_ST	HSA-MIR-136_ST	HSA-MIR-490-3P_ST	HSA-MIR-644_ST	HSA-MIR-765_ST	HSA-MIR-1539_ST	HSA-MIR-2116-STAR_ST	HSA-MIR-3190-5P_ST	HSA-MIR-3195_ST	HSA-MIR-4329_ST
PID_RHOA_PATHWAY	0.007	0.057117	0.681	0.84411	8	HSA-MIR-135B_ST	HSA-MIR-509-3P_ST	HSA-MIR-1182_ST	HSA-MIR-1237_ST	HSA-MIR-3134_ST	HSA-MIR-548U_ST	HSA-MIR-3182_ST	HSA-MIR-4267_ST
PID_ERBB4_PATHWAY	0.004	0.045085	0.431	0.623076	6	HSA-MIR-371-3P_ST	HSA-MIR-670_ST	HSA-MIR-944_ST	HSA-MIR-1273_ST	HSA-MIR-3134_ST	HSA-MIR-3192_ST
PID_AURORA_B_PATHWAY	0.411	0.571789	0.698	0.859574	10	HSA-MIR-197_ST	HSA-MIR-30D_ST	HSA-MIR-217_ST	HSA-MIR-365-STAR_ST	HSA-MIR-424_ST	HSA-MIR-607_ST	HSA-MIR-627_ST	HSA-MIR-1914-STAR_ST	HSA-MIR-2116_ST	HSA-MIR-3148_ST
PID_LYSOPHOSPHOLIPID_PATHWAY	0.021	0.089807	0.002	0.078235	12	HSA-MIR-21_ST	HSA-MIR-29A-STAR_ST	HSA-MIR-98_ST	HSA-MIR-124-STAR_ST	HSA-MIR-377_ST	HSA-MIR-193B-STAR_ST	HSA-MIR-765_ST	HSA-MIR-1226-STAR_ST	HSA-MIR-1231_ST	HSA-MIR-3192_ST	HSA-MIR-4307_ST	HSA-MIR-4291_ST
PID_INSULIN_PATHWAY	0.003	0.039118	0.14	0.317747	9	HSA-MIR-27A_ST	HSA-MIR-216A_ST	HSA-LET-7I_ST	HSA-MIR-379-STAR_ST	HSA-MIR-628-3P_ST	HSA-MIR-661_ST	HSA-MIR-654-3P_ST	HSA-MIR-944_ST	HSA-MIR-1274B_ST
PID_NOTCH_PATHWAY	0.181	0.325311	0.024	0.144434	17	HSA-MIR-23A_ST	HSA-MIR-27A_ST	HSA-MIR-31_ST	HSA-MIR-212_ST	HSA-MIR-214-STAR_ST	HSA-MIR-216A_ST	HSA-MIR-138_ST	HSA-MIR-135B_ST	HSA-MIR-449A_ST	HSA-MIR-181D_ST	HSA-MIR-887_ST	HSA-MIR-3131_ST	HSA-MIR-3157_ST	HSA-MIR-3170_ST	HSA-MIR-3201_ST	HSA-MIR-4254_ST	HSA-MIR-4329_ST
PID_INTEGRIN1_PATHWAY	0.039	0.128391	0.38	0.574972	10	HSA-MIR-212_ST	HSA-MIR-135B-STAR_ST	HSA-MIR-148B-STAR_ST	HSA-MIR-335_ST	HSA-MIR-621_ST	HSA-MIR-661_ST	HSA-MIR-671-3P_ST	HSA-MIR-1226-STAR_ST	HSA-MIR-1274B_ST	HSA-MIR-2278_ST
PID_P73PATHWAY	0.293	0.454714	0.441	0.634773	8	HSA-MIR-95_ST	HSA-MIR-204_ST	HSA-MIR-217_ST	HSA-MIR-489_ST	HSA-MIR-1264_ST	HSA-MIR-764_ST	HSA-MIR-1225-5P_ST	HSA-MIR-1255A_ST
PID_P38_MKK3_6PATHWAY	0.377	0.544419	0.751	0.907203	11	HSA-MIR-192_ST	HSA-MIR-124-STAR_ST	HSA-MIR-346_ST	HSA-MIR-196B_ST	HSA-MIR-429_ST	HSA-MIR-412_ST	HSA-MIR-33B-STAR_ST	HSA-MIR-640_ST	HSA-MIR-765_ST	HSA-MIR-944_ST	HSA-MIR-3183_ST
PID_GMCSF_PATHWAY	0.015	0.077027	0.049	0.19	14	HSA-MIR-181A-2-STAR_ST	HSA-LET-7I_ST	HSA-MIR-99B-STAR_ST	HSA-MIR-302D-STAR_ST	HSA-MIR-373-STAR_ST	HSA-MIR-323-5P_ST	HSA-MIR-33B-STAR_ST	HSA-MIR-675_ST	HSA-MIR-665_ST	HSA-MIR-3120_ST	HSA-MIR-3126-3P_ST	HSA-MIR-3191_ST	HSA-MIR-2355_ST	HSA-MIR-4269_ST
PID_WNT_NONCANONICAL_PATHWAY	0.014	0.077027	0.257	0.451532	15	HSA-MIR-26B_ST	HSA-MIR-30C_ST	HSA-MIR-219-5P_ST	HSA-MIR-124-STAR_ST	HSA-MIR-323-5P_ST	HSA-MIR-449A_ST	HSA-MIR-517-STAR_ST	HSA-MIR-553_ST	HSA-MIR-942_ST	HSA-MIR-943_ST	HSA-MIR-1178_ST	HSA-MIR-1289_ST	HSA-MIR-3142_ST	HSA-MIR-4303_ST	HSA-MIR-4283_ST
PID_NFKAPPABATYPICALPATHWAY	0.216	0.370206	0.949	0.986339	11	HSA-MIR-215_ST	HSA-MIR-136_ST	HSA-MIR-373-STAR_ST	HSA-MIR-135B_ST	HSA-MIR-412_ST	HSA-MIR-490-3P_ST	HSA-MIR-193B-STAR_ST	HSA-MIR-557_ST	HSA-MIR-3134_ST	HSA-MIR-3179_ST	HSA-MIR-3191_ST
PID_IL4_2PATHWAY	0.015	0.077027	0.117	0.289238	3	HSA-MIR-302D-STAR_ST	HSA-MIR-670_ST	HSA-MIR-3120_ST
PID_HDAC_CLASSII_PATHWAY	0.632	0.767635	0.507	0.695165	11	HSA-MIR-342-3P_ST	HSA-MIR-920_ST	HSA-MIR-936_ST	HSA-MIR-1226-STAR_ST	HSA-MIR-1909-STAR_ST	HSA-MIR-711_ST	HSA-MIR-3175_ST	HSA-MIR-3178_ST	HSA-MIR-3180-3P_ST	HSA-MIR-4265_ST	HSA-MIR-4286_ST
PID_BETACATENIN_DEG_PATHWAY	0.444	0.597088	0.3	0.499165	17	HSA-MIR-147_ST	HSA-MIR-15B_ST	HSA-MIR-15B-STAR_ST	HSA-MIR-124-STAR_ST	HSA-MIR-302B_ST	HSA-MIR-135B_ST	HSA-MIR-520D-3P_ST	HSA-MIR-557_ST	HSA-MIR-604_ST	HSA-MIR-660_ST	HSA-MIR-1225-5P_ST	HSA-MIR-3116_ST	HSA-MIR-3133_ST	HSA-MIR-3142_ST	HSA-MIR-3153_ST	HSA-MIR-4323_ST	HSA-MIR-4283_ST
PID_HDAC_CLASSIII_PATHWAY	0.432	0.588689	0.962	0.987424	2	HSA-MIR-1178_ST	HSA-MIR-4295_ST
PID_GLYPICAN_1PATHWAY	0.004	0.045085	0.003	0.090682	31	HSA-MIR-17-STAR_ST	HSA-MIR-21_ST	HSA-MIR-23A_ST	HSA-MIR-199A-3P_ST	HSA-MIR-199B-3P_ST	HSA-MIR-212_ST	HSA-MIR-223_ST	HSA-LET-7I_ST	HSA-MIR-125B_ST	HSA-MIR-125B-1-STAR_ST	HSA-MIR-146A_ST	HSA-MIR-155_ST	HSA-MIR-296-3P_ST	HSA-MIR-363_ST	HSA-MIR-375_ST	HSA-MIR-378-STAR_ST	HSA-MIR-378_ST	HSA-MIR-331-5P_ST	HSA-MIR-335_ST	HSA-MIR-422A_ST	HSA-MIR-486-3P_ST	HSA-MIR-146B-5P_ST	HSA-MIR-503_ST	HSA-MIR-555_ST	HSA-MIR-586_ST	HSA-MIR-623_ST	HSA-MIR-675_ST	HSA-MIR-1972_ST	HSA-MIR-3188_ST	HSA-MIR-378C_ST	HSA-MIR-4269_ST
PID_TCR_PATHWAY	0.069	0.172176	0.031	0.158577	10	HSA-MIR-148A-STAR_ST	HSA-MIR-125B_ST	HSA-MIR-373-STAR_ST	HSA-MIR-378_ST	HSA-MIR-151-5P_ST	HSA-MIR-497_ST	HSA-MIR-586_ST	HSA-MIR-548G_ST	HSA-MIR-103-AS_ST	HSA-MIR-378C_ST
PID_IL27PATHWAY	0.015	0.077027	0.155	0.336297	9	HSA-MIR-148A-STAR_ST	HSA-MIR-187_ST	HSA-MIR-9-STAR_ST	HSA-MIR-302D-STAR_ST	HSA-MIR-509-3P_ST	HSA-MIR-583_ST	HSA-MIR-3120_ST	HSA-MIR-3126-3P_ST	HSA-MIR-4284_ST
PID_NFKAPPABCANONICALPATHWAY	0.221	0.37539	0.254	0.449229	17	HSA-LET-7E-STAR_ST	HSA-MIR-33A-STAR_ST	HSA-MIR-107_ST	HSA-MIR-137_ST	HSA-MIR-191_ST	HSA-MIR-362-5P_ST	HSA-MIR-151-5P_ST	HSA-MIR-412_ST	HSA-MIR-573_ST	HSA-MIR-604_ST	HSA-MIR-621_ST	HSA-MIR-33B-STAR_ST	HSA-MIR-937_ST	HSA-MIR-1286_ST	HSA-MIR-3117_ST	HSA-MIR-3130-5P_ST	HSA-MIR-3178_ST
PID_E2F_PATHWAY	0.666	0.795135	0.899	0.983413	7	HSA-MIR-204_ST	HSA-MIR-218_ST	HSA-MIR-489_ST	HSA-MIR-506_ST	HSA-MIR-1236_ST	HSA-MIR-1290_ST	HSA-MIR-3117_ST
PID_ER_NONGENOMIC_PATHWAY	0.067	0.168769	0.002	0.078235	19	HSA-MIR-210_ST	HSA-MIR-212_ST	HSA-LET-7I_ST	HSA-MIR-141_ST	HSA-MIR-363_ST	HSA-MIR-370_ST	HSA-MIR-335-STAR_ST	HSA-MIR-193B-STAR_ST	HSA-MIR-576-3P_ST	HSA-MIR-582-3P_ST	HSA-MIR-623_ST	HSA-MIR-765_ST	HSA-MIR-1281_ST	HSA-MIR-1973_ST	HSA-MIR-3126-3P_ST	HSA-MIR-3065-3P_ST	HSA-MIR-4269_ST	HSA-MIR-4273_ST	HSA-MIR-4284_ST
PID_DNAPK_PATHWAY	0.811	0.901111	0.983	0.988949	13	HSA-MIR-138-2-STAR_ST	HSA-MIR-184_ST	HSA-MIR-30E-STAR_ST	HSA-MIR-379-STAR_ST	HSA-MIR-520F_ST	HSA-MIR-501-3P_ST	HSA-MIR-651_ST	HSA-MIR-670_ST	HSA-MIR-1180_ST	HSA-MIR-1470_ST	HSA-MIR-2114_ST	HSA-MIR-3129_ST	HSA-MIR-4279_ST
PID_HIF2PATHWAY	0.046	0.136258	0.898	0.983413	13	HSA-MIR-129-3P_ST	HSA-MIR-155_ST	HSA-MIR-377_ST	HSA-MIR-486-3P_ST	HSA-MIR-519C-5P_ST	HSA-MIR-589-STAR_ST	HSA-MIR-661_ST	HSA-MIR-936_ST	HSA-MIR-1226-STAR_ST	HSA-MIR-3134_ST	HSA-MIR-3179_ST	HSA-MIR-3200_ST	HSA-MIR-4254_ST
PID_CD40_PATHWAY	0.172	0.314663	0.1	0.265479	12	HSA-MIR-98_ST	HSA-MIR-148A-STAR_ST	HSA-MIR-139-3P_ST	HSA-MIR-23B_ST	HSA-MIR-141_ST	HSA-MIR-151-5P_ST	HSA-MIR-193B-STAR_ST	HSA-MIR-556-3P_ST	HSA-MIR-621_ST	HSA-MIR-1286_ST	HSA-MIR-548G_ST	HSA-MIR-1324_ST
PID_ATR_PATHWAY	0.741	0.852535	0.558	0.73992	9	HSA-MIR-95_ST	HSA-MIR-197_ST	HSA-MIR-204_ST	HSA-MIR-506_ST	HSA-MIR-764_ST	HSA-MIR-1202_ST	HSA-MIR-1290_ST	HSA-MIR-1914-STAR_ST	HSA-MIR-3148_ST
PID_INTEGRIN_CS_PATHWAY	0.163	0.302779	0.483	0.674071	9	HSA-MIR-182-STAR_ST	HSA-MIR-379-STAR_ST	HSA-MIR-135B-STAR_ST	HSA-MIR-345_ST	HSA-MIR-1226-STAR_ST	HSA-MIR-1539_ST	HSA-MIR-3172_ST	HSA-MIR-4271_ST	HSA-MIR-4284_ST
PID_MET_PATHWAY	0.02	0.086928	0.02	0.133	17	HSA-MIR-21_ST	HSA-MIR-21-STAR_ST	HSA-MIR-215_ST	HSA-MIR-223_ST	HSA-LET-7I-STAR_ST	HSA-MIR-370_ST	HSA-MIR-373-STAR_ST	HSA-MIR-555_ST	HSA-MIR-597_ST	HSA-MIR-628-3P_ST	HSA-MIR-761_ST	HSA-MIR-765_ST	HSA-MIR-665_ST	HSA-MIR-921_ST	HSA-MIR-944_ST	HSA-MIR-1274B_ST	HSA-MIR-3168_ST
PID_PTP1BPATHWAY	0.003	0.039118	0.051	0.193248	8	HSA-MIR-17-STAR_ST	HSA-MIR-148A-STAR_ST	HSA-LET-7I_ST	HSA-MIR-125B_ST	HSA-MIR-106B-STAR_ST	HSA-MIR-363_ST	HSA-MIR-302D-STAR_ST	HSA-MIR-455-3P_ST
PID_INTEGRIN3_PATHWAY	0.036	0.123402	0.042	0.178466	18	HSA-MIR-212_ST	HSA-MIR-200C-STAR_ST	HSA-MIR-363_ST	HSA-MIR-135B-STAR_ST	HSA-MIR-148B-STAR_ST	HSA-MIR-335_ST	HSA-MIR-486-3P_ST	HSA-MIR-661_ST	HSA-MIR-671-3P_ST	HSA-MIR-541_ST	HSA-MIR-1226-STAR_ST	HSA-MIR-1276_ST	HSA-MIR-1274B_ST	HSA-MIR-1288_ST	HSA-MIR-2278_ST	HSA-MIR-3123_ST	HSA-MIR-3145_ST	HSA-MIR-3157_ST
PID_IL12_2PATHWAY	0.047	0.137083	0.141	0.318387	7	HSA-LET-7E-STAR_ST	HSA-MIR-148A-STAR_ST	HSA-MIR-125B_ST	HSA-MIR-302D-STAR_ST	HSA-MIR-621_ST	HSA-MIR-3120_ST	HSA-MIR-3126-3P_ST
PID_S1P_S1P3_PATHWAY	0.012	0.072545	0	0	23	HSA-LET-7D_ST	HSA-LET-7D-STAR_ST	HSA-MIR-21_ST	HSA-MIR-27A_ST	HSA-MIR-98_ST	HSA-MIR-199A-3P_ST	HSA-MIR-199B-3P_ST	HSA-MIR-212_ST	HSA-MIR-9-STAR_ST	HSA-MIR-126_ST	HSA-MIR-146A_ST	HSA-MIR-150_ST	HSA-MIR-363_ST	HSA-MIR-302D-STAR_ST	HSA-MIR-335_ST	HSA-MIR-335-STAR_ST	HSA-MIR-92B_ST	HSA-MIR-558_ST	HSA-MIR-574-5P_ST	HSA-MIR-1227_ST	HSA-MIR-320D_ST	HSA-MIR-1915-STAR_ST	HSA-MIR-3201_ST
PID_LPA4_PATHWAY	0.039	0.128391	0.072	0.222181	14	HSA-LET-7C_ST	HSA-MIR-148A-STAR_ST	HSA-MIR-219-5P_ST	HSA-MIR-223-STAR_ST	HSA-MIR-362-5P_ST	HSA-MIR-504_ST	HSA-MIR-532-5P_ST	HSA-MIR-455-5P_ST	HSA-MIR-556-3P_ST	HSA-MIR-548C-3P_ST	HSA-MIR-1248_ST	HSA-MIR-3116_ST	HSA-MIR-4307_ST	HSA-MIR-4286_ST
PID_AR_PATHWAY	0.081	0.190673	0.573	0.753053	10	HSA-MIR-138-2-STAR_ST	HSA-MIR-144_ST	HSA-MIR-29C_ST	HSA-MIR-491-3P_ST	HSA-MIR-512-3P_ST	HSA-MIR-643_ST	HSA-MIR-659_ST	HSA-MIR-875-3P_ST	HSA-MIR-1908_ST	HSA-MIR-2114_ST
PID_NFAT_TFPATHWAY	0.025	0.098665	0.055	0.201515	11	HSA-MIR-148A-STAR_ST	HSA-MIR-125B_ST	HSA-MIR-200C_ST	HSA-MIR-516B-STAR_ST	HSA-MIR-555_ST	HSA-MIR-619_ST	HSA-MIR-675_ST	HSA-MIR-1286_ST	HSA-MIR-548G_ST	HSA-MIR-3126-3P_ST	HSA-MIR-3192_ST
PID_EPHBFWDPATHWAY	0.04	0.130073	0.007	0.109529	22	HSA-LET-7C-STAR_ST	HSA-MIR-15A_ST	HSA-MIR-17-STAR_ST	HSA-MIR-21-STAR_ST	HSA-MIR-23A_ST	HSA-MIR-25_ST	HSA-MIR-27A_ST	HSA-MIR-210_ST	HSA-MIR-214-STAR_ST	HSA-MIR-223_ST	HSA-MIR-194-STAR_ST	HSA-MIR-378-STAR_ST	HSA-MIR-422A_ST	HSA-MIR-451_ST	HSA-MIR-409-5P_ST	HSA-MIR-502-3P_ST	HSA-MIR-532-3P_ST	HSA-MIR-574-3P_ST	HSA-MIR-765_ST	HSA-MIR-708_ST	HSA-MIR-1254_ST	HSA-MIR-3133_ST
PID_AVB3_OPN_PATHWAY	0.034	0.118377	0.224	0.416089	7	HSA-MIR-370_ST	HSA-MIR-373-STAR_ST	HSA-MIR-331-5P_ST	HSA-MIR-1226-STAR_ST	HSA-MIR-1915-STAR_ST	HSA-MIR-3134_ST	HSA-MIR-3192_ST
PID_S1P_S1P4_PATHWAY	0.614	0.749193	0.054	0.200056	24	HSA-LET-7D_ST	HSA-LET-7D-STAR_ST	HSA-LET-7E_ST	HSA-MIR-92A_ST	HSA-MIR-204_ST	HSA-MIR-133A_ST	HSA-MIR-195-STAR_ST	HSA-MIR-325_ST	HSA-MIR-423-5P_ST	HSA-MIR-452_ST	HSA-MIR-486-5P_ST	HSA-MIR-495_ST	HSA-MIR-193B-STAR_ST	HSA-MIR-513A-3P_ST	HSA-MIR-615-5P_ST	HSA-MIR-320C_ST	HSA-MIR-1274A_ST	HSA-MIR-1915-STAR_ST	HSA-MIR-1976_ST	HSA-MIR-514B-3P_ST	HSA-MIR-4302_ST	HSA-MIR-4307_ST	HSA-MIR-4266_ST	HSA-MIR-4290_ST
PID_FRA_PATHWAY	0.01	0.065196	0.026	0.149697	10	HSA-LET-7I_ST	HSA-MIR-335_ST	HSA-MIR-409-5P_ST	HSA-MIR-486-3P_ST	HSA-MIR-519C-5P_ST	HSA-MIR-555_ST	HSA-MIR-920_ST	HSA-MIR-1975_ST	HSA-MIR-3201_ST	HSA-MIR-4263_ST
PID_MYC_ACTIVPATHWAY	0.22	0.374169	0.835	0.955723	6	HSA-MIR-34A-STAR_ST	HSA-MIR-204_ST	HSA-MIR-218_ST	HSA-MIR-130A-STAR_ST	HSA-MIR-450A_ST	HSA-MIR-411_ST
PID_ARF6_TRAFFICKINGPATHWAY	0.12	0.245538	0.355	0.550291	12	HSA-MIR-24-1-STAR_ST	HSA-MIR-101-STAR_ST	HSA-MIR-374A_ST	HSA-MIR-518D-5P_ST	HSA-MIR-567_ST	HSA-MIR-589_ST	HSA-MIR-892A_ST	HSA-MIR-1909-STAR_ST	HSA-MIR-2114_ST	HSA-MIR-3164_ST	HSA-MIR-4304_ST	HSA-MIR-4275_ST
PID_RHOA_REG_PATHWAY	0.006	0.0532	0.007	0.109529	23	HSA-MIR-17-STAR_ST	HSA-MIR-19B_ST	HSA-MIR-21_ST	HSA-MIR-27A_ST	HSA-MIR-192-STAR_ST	HSA-MIR-197_ST	HSA-MIR-199A-3P_ST	HSA-MIR-10A_ST	HSA-LET-7I_ST	HSA-MIR-126_ST	HSA-MIR-194-STAR_ST	HSA-MIR-302D-STAR_ST	HSA-MIR-378-STAR_ST	HSA-MIR-378_ST	HSA-MIR-151-5P_ST	HSA-MIR-331-5P_ST	HSA-MIR-335-STAR_ST	HSA-MIR-539_ST	HSA-MIR-623_ST	HSA-MIR-3126-3P_ST	HSA-MIR-3189_ST	HSA-MIR-378C_ST	HSA-MIR-4267_ST
PID_REELINPATHWAY	0.068	0.170642	0.16	0.340971	13	HSA-MIR-34C-3P_ST	HSA-MIR-342-3P_ST	HSA-MIR-517A_ST	HSA-MIR-654-3P_ST	HSA-MIR-875-3P_ST	HSA-MIR-1274B_ST	HSA-MIR-2114_ST	HSA-MIR-3116_ST	HSA-MIR-3133_ST	HSA-MIR-3161_ST	HSA-MIR-3171_ST	HSA-MIR-3195_ST	HSA-MIR-4293_ST
PID_PS1PATHWAY	0.478	0.628202	0.295	0.494767	10	HSA-MIR-31_ST	HSA-MIR-200B-STAR_ST	HSA-MIR-324-5P_ST	HSA-MIR-338-5P_ST	HSA-MIR-490-3P_ST	HSA-MIR-516B_ST	HSA-MIR-500_ST	HSA-MIR-634_ST	HSA-MIR-3133_ST	HSA-MIR-514B-3P_ST
PID_ILK_PATHWAY	0.206	0.359554	0.007	0.109529	21	HSA-MIR-18A_ST	HSA-MIR-24-2-STAR_ST	HSA-MIR-181A-2-STAR_ST	HSA-MIR-149-STAR_ST	HSA-MIR-130B_ST	HSA-MIR-302C_ST	HSA-MIR-373-STAR_ST	HSA-MIR-92B-STAR_ST	HSA-MIR-556-5P_ST	HSA-MIR-762_ST	HSA-MIR-892B_ST	HSA-MIR-933_ST	HSA-MIR-1226-STAR_ST	HSA-MIR-1228-STAR_ST	HSA-MIR-1231_ST	HSA-MIR-1254_ST	HSA-MIR-1908_ST	HSA-MIR-3134_ST	HSA-MIR-3154_ST	HSA-MIR-3180-3P_ST	HSA-MIR-4281_ST
PID_NECTIN_PATHWAY	0.05	0.141489	0.004	0.091724	23	HSA-MIR-15A_ST	HSA-MIR-21_ST	HSA-MIR-26B_ST	HSA-MIR-27A_ST	HSA-MIR-93-STAR_ST	HSA-MIR-199A-3P_ST	HSA-LET-7I_ST	HSA-MIR-126_ST	HSA-MIR-148B-STAR_ST	HSA-MIR-449A_ST	HSA-MIR-658_ST	HSA-MIR-875-3P_ST	HSA-MIR-1289_ST	HSA-MIR-1254_ST	HSA-MIR-1274B_ST	HSA-MIR-1308_ST	HSA-MIR-720_ST	HSA-MIR-1324_ST	HSA-MIR-1827_ST	HSA-MIR-1915-STAR_ST	HSA-MIR-2277_ST	HSA-MIR-3138_ST	HSA-MIR-3195_ST
PID_P38ALPHABETAPATHWAY	0.045	0.135407	0.104	0.267544	14	HSA-MIR-200A-STAR_ST	HSA-MIR-378-STAR_ST	HSA-MIR-378_ST	HSA-MIR-151-5P_ST	HSA-MIR-422A_ST	HSA-MIR-455-3P_ST	HSA-MIR-623_ST	HSA-MIR-1182_ST	HSA-MIR-1289_ST	HSA-MIR-1260_ST	HSA-MIR-3166_ST	HSA-MIR-3191_ST	HSA-MIR-3192_ST	HSA-MIR-378C_ST
PID_WNT_SIGNALING_PATHWAY	0.382	0.548069	0.289	0.489643	9	HSA-LET-7C_ST	HSA-MIR-20A_ST	HSA-MIR-124-STAR_ST	HSA-MIR-126-STAR_ST	HSA-MIR-601_ST	HSA-MIR-1269_ST	HSA-MIR-3180-5P_ST	HSA-MIR-4296_ST	HSA-MIR-4261_ST
PID_TRAIL_PATHWAY	0.001	0.02375	0.049	0.19	8	HSA-MIR-129-5P_ST	HSA-MIR-106B_ST	HSA-MIR-518D-5P_ST	HSA-MIR-597_ST	HSA-MIR-411-STAR_ST	HSA-MIR-875-3P_ST	HSA-MIR-1289_ST	HSA-MIR-664-STAR_ST
PID_CDC42_PATHWAY	0.028	0.106097	0.065	0.212542	10	HSA-MIR-10B-STAR_ST	HSA-LET-7I_ST	HSA-MIR-106B-STAR_ST	HSA-MIR-130B-STAR_ST	HSA-MIR-338-5P_ST	HSA-MIR-557_ST	HSA-MIR-597_ST	HSA-MIR-625_ST	HSA-MIR-297_ST	HSA-MIR-1973_ST
PID_RET_PATHWAY	0.011	0.07	0	0	30	HSA-MIR-15A_ST	HSA-MIR-16_ST	HSA-MIR-17-STAR_ST	HSA-MIR-21_ST	HSA-MIR-21-STAR_ST	HSA-MIR-22-STAR_ST	HSA-MIR-24-2-STAR_ST	HSA-MIR-29B_ST	HSA-MIR-199A-3P_ST	HSA-MIR-199B-3P_ST	HSA-LET-7I_ST	HSA-LET-7I-STAR_ST	HSA-MIR-128_ST	HSA-MIR-370_ST	HSA-MIR-371-5P_ST	HSA-MIR-331-3P_ST	HSA-MIR-20B_ST	HSA-MIR-146B-5P_ST	HSA-MIR-520A-3P_ST	HSA-MIR-503_ST	HSA-MIR-552_ST	HSA-MIR-597_ST	HSA-MIR-628-3P_ST	HSA-MIR-629-STAR_ST	HSA-MIR-658_ST	HSA-MIR-765_ST	HSA-MIR-708_ST	HSA-MIR-2277_ST	HSA-MIR-3126-3P_ST	HSA-MIR-3157_ST
PID_CDC42_REG_PATHWAY	0.01	0.065196	0.317	0.515416	6	HSA-MIR-101-STAR_ST	HSA-MIR-199B-5P_ST	HSA-MIR-130B-STAR_ST	HSA-MIR-3133_ST	HSA-MIR-3164_ST	HSA-MIR-4287_ST
PID_ATM_PATHWAY	0.519	0.666924	0.658	0.827947	7	HSA-MIR-103_ST	HSA-MIR-130A-STAR_ST	HSA-MIR-424_ST	HSA-MIR-410_ST	HSA-MIR-544_ST	HSA-MIR-1184_ST	HSA-MIR-2909_ST
PID_ARF6_PATHWAY	0.001	0.02375	0.004	0.091724	35	HSA-MIR-15A_ST	HSA-MIR-17-STAR_ST	HSA-MIR-21_ST	HSA-MIR-21-STAR_ST	HSA-MIR-22-STAR_ST	HSA-MIR-23A_ST	HSA-MIR-24_ST	HSA-MIR-24-2-STAR_ST	HSA-MIR-27A_ST	HSA-MIR-148A_ST	HSA-MIR-181C-STAR_ST	HSA-MIR-199B-3P_ST	HSA-MIR-181A-STAR_ST	HSA-MIR-222_ST	HSA-MIR-223_ST	HSA-LET-7I_ST	HSA-LET-7I-STAR_ST	HSA-MIR-140-3P_ST	HSA-MIR-146A_ST	HSA-MIR-34C-5P_ST	HSA-MIR-99B-STAR_ST	HSA-MIR-302C-STAR_ST	HSA-MIR-302D-STAR_ST	HSA-MIR-331-5P_ST	HSA-MIR-335_ST	HSA-MIR-424-STAR_ST	HSA-MIR-146B-3P_ST	HSA-MIR-503_ST	HSA-MIR-625_ST	HSA-MIR-766_ST	HSA-MIR-920_ST	HSA-MIR-1184_ST	HSA-MIR-1254_ST	HSA-MIR-2110_ST	HSA-MIR-548U_ST
PID_LKB1_PATHWAY	0.109	0.230477	0.471	0.665	7	HSA-MIR-130B-STAR_ST	HSA-MIR-369-3P_ST	HSA-MIR-500_ST	HSA-MIR-92B_ST	HSA-MIR-2052_ST	HSA-MIR-3133_ST	HSA-MIR-4265_ST
PID_CD8TCRPATHWAY	0.105	0.225606	0.013	0.124687	12	HSA-MIR-148A-STAR_ST	HSA-MIR-125B_ST	HSA-MIR-141-STAR_ST	HSA-MIR-126_ST	HSA-MIR-373-STAR_ST	HSA-MIR-378_ST	HSA-MIR-151-5P_ST	HSA-MIR-497_ST	HSA-MIR-586_ST	HSA-MIR-623_ST	HSA-MIR-548G_ST	HSA-MIR-378C_ST
PID_WNT_CANONICAL_PATHWAY	0.11	0.232222	0.2	0.386067	13	HSA-MIR-25_ST	HSA-MIR-100_ST	HSA-MIR-30C_ST	HSA-MIR-15B_ST	HSA-MIR-302B_ST	HSA-MIR-325_ST	HSA-MIR-557_ST	HSA-MIR-660_ST	HSA-MIR-890_ST	HSA-MIR-1225-5P_ST	HSA-MIR-3133_ST	HSA-MIR-3164_ST	HSA-MIR-4323_ST
PID_TCPTP_PATHWAY	0.02	0.086928	0.057	0.20216	13	HSA-MIR-148A-STAR_ST	HSA-LET-7I_ST	HSA-MIR-125B-1-STAR_ST	HSA-MIR-302D-STAR_ST	HSA-MIR-371-3P_ST	HSA-MIR-373-STAR_ST	HSA-MIR-874_ST	HSA-MIR-3119_ST	HSA-MIR-3120_ST	HSA-MIR-3126-3P_ST	HSA-MIR-3172_ST	HSA-MIR-4269_ST	HSA-MIR-4263_ST
PID_ANGIOPOIETINRECEPTOR_PATHWAY	0.011	0.07	0.013	0.124687	14	HSA-MIR-15A_ST	HSA-MIR-21_ST	HSA-LET-7I_ST	HSA-MIR-124-STAR_ST	HSA-MIR-363_ST	HSA-MIR-335_ST	HSA-MIR-409-5P_ST	HSA-MIR-1274B_ST	HSA-MIR-1281_ST	HSA-MIR-3134_ST	HSA-MIR-548U_ST	HSA-MIR-3192_ST	HSA-MIR-3201_ST	HSA-MIR-4267_ST
PID_FASPATHWAY	0.015	0.077027	0.278	0.476469	3	HSA-MIR-96_ST	HSA-MIR-579_ST	HSA-MIR-1250_ST
PID_CIRCADIANPATHWAY	0.177	0.320722	0.968	0.987424	4	HSA-MIR-135B_ST	HSA-MIR-617_ST	HSA-MIR-626_ST	HSA-MIR-1204_ST
PID_TXA2PATHWAY	0.013	0.074526	0.001	0.073889	33	HSA-MIR-17-STAR_ST	HSA-MIR-21_ST	HSA-MIR-25_ST	HSA-MIR-27A_ST	HSA-MIR-98_ST	HSA-MIR-199A-3P_ST	HSA-MIR-148A-STAR_ST	HSA-MIR-187_ST	HSA-MIR-199B-3P_ST	HSA-MIR-222_ST	HSA-MIR-126_ST	HSA-MIR-146A_ST	HSA-MIR-296-3P_ST	HSA-MIR-363_ST	HSA-MIR-302D-STAR_ST	HSA-MIR-373-STAR_ST	HSA-MIR-375_ST	HSA-MIR-378-STAR_ST	HSA-MIR-378_ST	HSA-MIR-323-5P_ST	HSA-MIR-331-5P_ST	HSA-MIR-335-STAR_ST	HSA-MIR-422A_ST	HSA-MIR-486-3P_ST	HSA-MIR-494_ST	HSA-MIR-455-3P_ST	HSA-MIR-586_ST	HSA-MIR-623_ST	HSA-MIR-548G_ST	HSA-MIR-1292_ST	HSA-MIR-1973_ST	HSA-MIR-3131_ST	HSA-MIR-378C_ST
PID_SHP2_PATHWAY	0.009	0.063	0.009	0.111869	12	HSA-MIR-32_ST	HSA-MIR-148A-STAR_ST	HSA-MIR-10B-STAR_ST	HSA-MIR-187_ST	HSA-LET-7I_ST	HSA-MIR-373-STAR_ST	HSA-MIR-92B_ST	HSA-MIR-621_ST	HSA-MIR-769-3P_ST	HSA-MIR-3120_ST	HSA-MIR-4269_ST	HSA-MIR-4284_ST
PID_HDAC_CLASSI_PATHWAY	0.965	0.995694	0.95	0.986339	6	HSA-MIR-204_ST	HSA-MIR-216A_ST	HSA-MIR-15B_ST	HSA-MIR-937_ST	HSA-MIR-1226-STAR_ST	HSA-MIR-4270_ST
PID_S1P_S1P1_PATHWAY	0.104	0.224911	0.01	0.116667	17	HSA-LET-7D_ST	HSA-LET-7D-STAR_ST	HSA-MIR-21_ST	HSA-MIR-98_ST	HSA-MIR-212_ST	HSA-MIR-9-STAR_ST	HSA-MIR-363_ST	HSA-MIR-335-STAR_ST	HSA-MIR-196B_ST	HSA-MIR-558_ST	HSA-MIR-1227_ST	HSA-MIR-1274B_ST	HSA-MIR-1281_ST	HSA-MIR-1915-STAR_ST	HSA-MIR-3145_ST	HSA-MIR-3172_ST	HSA-MIR-4283_ST
PID_TELOMERASEPATHWAY	0.613	0.748659	0.808	0.941016	12	HSA-MIR-7-1-STAR_ST	HSA-MIR-1_ST	HSA-MIR-15B-STAR_ST	HSA-MIR-130A-STAR_ST	HSA-MIR-153_ST	HSA-MIR-425_ST	HSA-MIR-449A_ST	HSA-MIR-410_ST	HSA-MIR-490-3P_ST	HSA-MIR-517-STAR_ST	HSA-MIR-557_ST	HSA-MIR-937_ST
PID_HNF3BPATHWAY	0.002	0.032439	0.064	0.212542	14	HSA-MIR-129-STAR_ST	HSA-MIR-181A-2-STAR_ST	HSA-MIR-141_ST	HSA-MIR-29C_ST	HSA-MIR-375_ST	HSA-MIR-616-STAR_ST	HSA-MIR-33B_ST	HSA-MIR-645_ST	HSA-MIR-675_ST	HSA-MIR-892A_ST	HSA-MIR-888_ST	HSA-MIR-665_ST	HSA-MIR-1286_ST	HSA-MIR-664-STAR_ST
PID_NETRIN_PATHWAY	0.001	0.02375	0.003	0.090682	29	HSA-MIR-15A_ST	HSA-MIR-19B_ST	HSA-MIR-21_ST	HSA-MIR-24-2-STAR_ST	HSA-MIR-25_ST	HSA-MIR-29A-STAR_ST	HSA-MIR-30A_ST	HSA-MIR-199A-3P_ST	HSA-MIR-199B-3P_ST	HSA-MIR-218-1-STAR_ST	HSA-MIR-223_ST	HSA-MIR-126_ST	HSA-MIR-130B-STAR_ST	HSA-MIR-30E-STAR_ST	HSA-MIR-20B_ST	HSA-MIR-449A_ST	HSA-MIR-495_ST	HSA-MIR-503_ST	HSA-MIR-92B_ST	HSA-MIR-589-STAR_ST	HSA-MIR-658_ST	HSA-MIR-421_ST	HSA-MIR-1285_ST	HSA-MIR-1268_ST	HSA-MIR-3138_ST	HSA-MIR-3142_ST	HSA-MIR-3155_ST	HSA-MIR-3181_ST	HSA-MIR-4311_ST
PID_IL1PATHWAY	0.043	0.133621	0.086	0.242331	10	HSA-MIR-22_ST	HSA-MIR-185_ST	HSA-MIR-373-STAR_ST	HSA-MIR-378_ST	HSA-MIR-381_ST	HSA-MIR-337-3P_ST	HSA-MIR-329_ST	HSA-MIR-193B-STAR_ST	HSA-MIR-193B_ST	HSA-MIR-1243_ST
PID_NFAT_3PATHWAY	0.039	0.128391	0.17	0.353281	12	HSA-MIR-30C_ST	HSA-MIR-10B-STAR_ST	HSA-MIR-452_ST	HSA-MIR-517-STAR_ST	HSA-MIR-548B-3P_ST	HSA-MIR-550-STAR_ST	HSA-MIR-761_ST	HSA-MIR-548H_ST	HSA-MIR-2052_ST	HSA-MIR-3133_ST	HSA-MIR-3194_ST	HSA-MIR-4307_ST
PID_REG_GR_PATHWAY	0.014	0.077027	0.218	0.408366	12	HSA-MIR-10B-STAR_ST	HSA-MIR-338-5P_ST	HSA-MIR-519C-5P_ST	HSA-MIR-597_ST	HSA-MIR-621_ST	HSA-MIR-2052_ST	HSA-MIR-3133_ST	HSA-MIR-3134_ST	HSA-MIR-3139_ST	HSA-MIR-548U_ST	HSA-MIR-3167_ST	HSA-MIR-3192_ST
PID_CONE_PATHWAY	0.554	0.696427	0.932	0.985457	11	HSA-MIR-105_ST	HSA-MIR-129-STAR_ST	HSA-MIR-337-5P_ST	HSA-MIR-517C_ST	HSA-MIR-601_ST	HSA-MIR-548D-3P_ST	HSA-MIR-543_ST	HSA-MIR-1208_ST	HSA-MIR-2117_ST	HSA-MIR-3152_ST	HSA-MIR-4276_ST
PID_INTEGRIN_A9B1_PATHWAY	0.003	0.039118	0.005	0.107258	14	HSA-LET-7B-STAR_ST	HSA-MIR-16_ST	HSA-MIR-22_ST	HSA-MIR-16-2-STAR_ST	HSA-MIR-148A-STAR_ST	HSA-MIR-139-3P_ST	HSA-MIR-9-STAR_ST	HSA-MIR-130B_ST	HSA-MIR-20B_ST	HSA-MIR-568_ST	HSA-MIR-578_ST	HSA-MIR-645_ST	HSA-MIR-769-3P_ST	HSA-MIR-3177_ST
PID_ERB_GENOMIC_PATHWAY	0.973	0.996243	0.508	0.695819	7	HSA-MIR-153_ST	HSA-MIR-377-STAR_ST	HSA-MIR-449A_ST	HSA-MIR-643_ST	HSA-MIR-1228-STAR_ST	HSA-MIR-1297_ST	HSA-MIR-2861_ST
PID_ARF6DOWNSTREAMPATHWAY	0.075	0.182692	0.34	0.537693	17	HSA-LET-7D-STAR_ST	HSA-MIR-26B_ST	HSA-MIR-10B-STAR_ST	HSA-MIR-138-1-STAR_ST	HSA-MIR-302A-STAR_ST	HSA-MIR-362-5P_ST	HSA-MIR-374A-STAR_ST	HSA-MIR-133B_ST	HSA-MIR-612_ST	HSA-MIR-619_ST	HSA-MIR-765_ST	HSA-MIR-943_ST	HSA-MIR-548F_ST	HSA-MIR-1826_ST	HSA-MIR-1827_ST	HSA-MIR-4304_ST	HSA-MIR-4330_ST
PID_MTOR_4PATHWAY	0.08	0.189324	0.372	0.56544	9	HSA-MIR-19A-STAR_ST	HSA-MIR-130B-STAR_ST	HSA-MIR-380_ST	HSA-MIR-574-3P_ST	HSA-MIR-604_ST	HSA-MIR-641_ST	HSA-MIR-657_ST	HSA-MIR-3133_ST	HSA-MIR-4328_ST
PID_IL2_1PATHWAY	0.008	0.060113	0.15	0.330846	8	HSA-MIR-141_ST	HSA-MIR-302D-STAR_ST	HSA-MIR-373-STAR_ST	HSA-MIR-621_ST	HSA-MIR-548G_ST	HSA-MIR-3120_ST	HSA-MIR-3191_ST	HSA-MIR-378C_ST
PID_CXCR4_PATHWAY	0.018	0.082552	0.035	0.165071	6	HSA-MIR-27A_ST	HSA-MIR-148A-STAR_ST	HSA-MIR-139-3P_ST	HSA-MIR-126_ST	HSA-MIR-302D-STAR_ST	HSA-MIR-378C_ST
PID_IGF1_PATHWAY	0.002	0.032439	0.051	0.193248	7	HSA-MIR-135A_ST	HSA-MIR-452-STAR_ST	HSA-MIR-597_ST	HSA-MIR-604_ST	HSA-MIR-765_ST	HSA-MIR-921_ST	HSA-MIR-3168_ST
PID_ERBB1_RECEPTOR_PROXIMAL_PATHWAY	0.006	0.0532	0.065	0.212542	13	HSA-MIR-17-STAR_ST	HSA-MIR-21_ST	HSA-MIR-22-STAR_ST	HSA-MIR-27A_ST	HSA-MIR-199B-3P_ST	HSA-LET-7I_ST	HSA-LET-7I-STAR_ST	HSA-MIR-99B-STAR_ST	HSA-MIR-302D-STAR_ST	HSA-MIR-323-5P_ST	HSA-MIR-548J_ST	HSA-MIR-3194_ST	HSA-MIR-4269_ST
PID_TNFPATHWAY	0.003	0.039118	0.128	0.304544	4	HSA-MIR-302D-STAR_ST	HSA-MIR-151-5P_ST	HSA-MIR-621_ST	HSA-MIR-378C_ST
PID_PLK1_PATHWAY	0.771	0.875687	0.576	0.753274	13	HSA-MIR-197_ST	HSA-MIR-30D_ST	HSA-MIR-204_ST	HSA-MIR-217_ST	HSA-MIR-218_ST	HSA-MIR-130A-STAR_ST	HSA-MIR-125B-2-STAR_ST	HSA-MIR-29C-STAR_ST	HSA-MIR-424_ST	HSA-MIR-603_ST	HSA-MIR-627_ST	HSA-MIR-509-3-5P_ST	HSA-MIR-2116_ST
PID_TCRRASPATHWAY	0.007	0.057117	0.301	0.499165	3	HSA-MIR-25_ST	HSA-MIR-3133_ST	HSA-MIR-4253_ST
PID_IL5_PATHWAY	0.02	0.086928	0.042	0.178466	13	HSA-MIR-29B_ST	HSA-MIR-199A-3P_ST	HSA-MIR-148A_ST	HSA-MIR-139-5P_ST	HSA-MIR-181A-2-STAR_ST	HSA-LET-7I_ST	HSA-MIR-302D-STAR_ST	HSA-MIR-373-STAR_ST	HSA-MIR-193B-STAR_ST	HSA-MIR-501-5P_ST	HSA-MIR-33B-STAR_ST	HSA-MIR-3120_ST	HSA-MIR-4269_ST
PID_FOXOPATHWAY	0.268	0.427899	0.322	0.520998	24	HSA-LET-7A-2-STAR_ST	HSA-MIR-28-5P_ST	HSA-MIR-197_ST	HSA-MIR-122_ST	HSA-MIR-34B_ST	HSA-MIR-130B-STAR_ST	HSA-MIR-151-5P_ST	HSA-MIR-490-3P_ST	HSA-MIR-515-5P_ST	HSA-MIR-556-5P_ST	HSA-MIR-575_ST	HSA-MIR-603_ST	HSA-MIR-631_ST	HSA-MIR-764_ST	HSA-MIR-890_ST	HSA-MIR-1289_ST	HSA-MIR-664-STAR_ST	HSA-MIR-1909-STAR_ST	HSA-MIR-1910_ST	HSA-MIR-1914-STAR_ST	HSA-MIR-548U_ST	HSA-MIR-3148_ST	HSA-MIR-3179_ST	HSA-MIR-4323_ST
PID_VEGF_VEGFR_PATHWAY	0.239	0.395853	0.005	0.107258	27	HSA-MIR-181C_ST	HSA-MIR-182-STAR_ST	HSA-MIR-212_ST	HSA-MIR-140-3P_ST	HSA-MIR-146A_ST	HSA-MIR-155_ST	HSA-MIR-302A-STAR_ST	HSA-MIR-296-3P_ST	HSA-MIR-363_ST	HSA-MIR-331-5P_ST	HSA-MIR-486-3P_ST	HSA-MIR-582-5P_ST	HSA-MIR-623_ST	HSA-MIR-635_ST	HSA-MIR-920_ST	HSA-MIR-1226-STAR_ST	HSA-MIR-1294_ST	HSA-MIR-1244_ST	HSA-MIR-1259_ST	HSA-MIR-1274B_ST	HSA-MIR-1281_ST	HSA-MIR-1973_ST	HSA-MIR-3150_ST	HSA-MIR-3177_ST	HSA-MIR-1273D_ST	HSA-MIR-4321_ST	HSA-MIR-4269_ST
PID_THROMBIN_PAR4_PATHWAY	0.113	0.235934	0.059	0.205419	10	HSA-MIR-187_ST	HSA-MIR-140-3P_ST	HSA-MIR-30E_ST	HSA-MIR-26A-2-STAR_ST	HSA-MIR-512-3P_ST	HSA-MIR-518D-3P_ST	HSA-MIR-623_ST	HSA-MIR-1203_ST	HSA-MIR-1973_ST	HSA-MIR-3126-3P_ST
PID_MYC_PATHWAY	0.911	0.967756	0.796	0.932758	8	HSA-MIR-204_ST	HSA-MIR-362-3P_ST	HSA-MIR-450A_ST	HSA-MIR-548B-5P_ST	HSA-MIR-548A-5P_ST	HSA-MIR-631_ST	HSA-MIR-637_ST	HSA-MIR-924_ST
PID_RANBP2PATHWAY	0.802	0.894849	0.437	0.63038	16	HSA-MIR-17_ST	HSA-MIR-33A_ST	HSA-MIR-106A_ST	HSA-MIR-191_ST	HSA-MIR-362-5P_ST	HSA-MIR-330-3P_ST	HSA-MIR-324-5P_ST	HSA-MIR-488-STAR_ST	HSA-MIR-526B_ST	HSA-MIR-542-3P_ST	HSA-MIR-1301_ST	HSA-MIR-924_ST	HSA-MIR-1202_ST	HSA-MIR-548O_ST	HSA-MIR-3174_ST	HSA-MIR-4294_ST
PID_PI3KCIPATHWAY	0.026	0.100816	0.036	0.166829	12	HSA-MIR-21_ST	HSA-MIR-205_ST	HSA-LET-7I-STAR_ST	HSA-MIR-141-STAR_ST	HSA-MIR-126_ST	HSA-MIR-200C_ST	HSA-MIR-378_ST	HSA-MIR-422A_ST	HSA-MIR-516B-STAR_ST	HSA-MIR-586_ST	HSA-MIR-548G_ST	HSA-MIR-378C_ST
PID_AJDISS_2PATHWAY	0.026	0.100816	0.002	0.078235	31	HSA-MIR-15A_ST	HSA-MIR-18A_ST	HSA-MIR-21_ST	HSA-MIR-22-STAR_ST	HSA-MIR-24-2-STAR_ST	HSA-MIR-25_ST	HSA-MIR-26B_ST	HSA-MIR-199A-3P_ST	HSA-MIR-10B-STAR_ST	HSA-MIR-183_ST	HSA-MIR-199B-3P_ST	HSA-MIR-218-1-STAR_ST	HSA-MIR-223_ST	HSA-LET-7I_ST	HSA-MIR-126_ST	HSA-MIR-302C_ST	HSA-MIR-323-5P_ST	HSA-MIR-20B_ST	HSA-MIR-483-3P_ST	HSA-MIR-146B-5P_ST	HSA-MIR-202_ST	HSA-MIR-501-5P_ST	HSA-MIR-503_ST	HSA-MIR-92B_ST	HSA-MIR-574-5P_ST	HSA-MIR-574-3P_ST	HSA-MIR-550-STAR_ST	HSA-MIR-600_ST	HSA-MIR-660_ST	HSA-MIR-421_ST	HSA-MIR-514B-3P_ST
PID_IL2_PI3KPATHWAY	0.194	0.342656	0.038	0.170743	19	HSA-MIR-181A-2-STAR_ST	HSA-MIR-137_ST	HSA-MIR-146A-STAR_ST	HSA-MIR-370_ST	HSA-MIR-373-STAR_ST	HSA-MIR-378-STAR_ST	HSA-MIR-612_ST	HSA-MIR-33B-STAR_ST	HSA-MIR-1323_ST	HSA-MIR-670_ST	HSA-MIR-675_ST	HSA-MIR-933_ST	HSA-MIR-944_ST	HSA-MIR-1281_ST	HSA-MIR-1825_ST	HSA-MIR-3117_ST	HSA-MIR-3191_ST	HSA-MIR-4269_ST	HSA-MIR-4291_ST
PID_CERAMIDE_PATHWAY	0.004	0.045085	0.135	0.314448	12	HSA-LET-7E-STAR_ST	HSA-MIR-26A-1-STAR_ST	HSA-MIR-101_ST	HSA-MIR-142-3P_ST	HSA-MIR-519E-STAR_ST	HSA-MIR-557_ST	HSA-MIR-603_ST	HSA-MIR-769-3P_ST	HSA-MIR-875-3P_ST	HSA-MIR-3126-3P_ST	HSA-MIR-3140_ST	HSA-MIR-4273_ST
PID_P53DOWNSTREAMPATHWAY	0	0	0.416	0.607333	5	HSA-MIR-31_ST	HSA-MIR-130A-STAR_ST	HSA-MIR-412_ST	HSA-MIR-486-3P_ST	HSA-MIR-920_ST
PID_AR_TF_PATHWAY	0.417	0.574725	0.272	0.46739	10	HSA-MIR-122_ST	HSA-MIR-130B-STAR_ST	HSA-MIR-449A_ST	HSA-MIR-412_ST	HSA-MIR-498_ST	HSA-MIR-557_ST	HSA-MIR-875-3P_ST	HSA-MIR-3133_ST	HSA-MIR-3179_ST	HSA-MIR-4262_ST
PID_P75NTRPATHWAY	0.093	0.208583	0.068	0.216882	24	HSA-MIR-15A_ST	HSA-MIR-21_ST	HSA-MIR-25_ST	HSA-MIR-30A_ST	HSA-MIR-98_ST	HSA-MIR-199B-5P_ST	HSA-MIR-215_ST	HSA-MIR-130B-STAR_ST	HSA-MIR-323-5P_ST	HSA-MIR-148B_ST	HSA-MIR-335-STAR_ST	HSA-MIR-376B_ST	HSA-MIR-92B_ST	HSA-MIR-548C-3P_ST	HSA-MIR-1224-3P_ST	HSA-MIR-670_ST	HSA-MIR-1184_ST	HSA-MIR-548G_ST	HSA-MIR-548M_ST	HSA-MIR-3134_ST	HSA-MIR-3192_ST	HSA-MIR-514B-3P_ST	HSA-MIR-4321_ST	HSA-MIR-4328_ST
PID_S1P_META_PATHWAY	0.164	0.304212	0.217	0.408218	9	HSA-LET-7D_ST	HSA-MIR-133A_ST	HSA-MIR-302A_ST	HSA-MIR-429_ST	HSA-MIR-615-5P_ST	HSA-MIR-671-3P_ST	HSA-MIR-888_ST	HSA-MIR-1274A_ST	HSA-MIR-466_ST
PID_ECADHERIN_NASCENTAJ_PATHWAY	0.196	0.345272	0.14	0.317747	11	HSA-MIR-26B_ST	HSA-MIR-10B-STAR_ST	HSA-MIR-219-5P_ST	HSA-MIR-224-STAR_ST	HSA-MIR-130B-STAR_ST	HSA-MIR-765_ST	HSA-MIR-147B_ST	HSA-MIR-944_ST	HSA-MIR-1324_ST	HSA-MIR-3133_ST	HSA-MIR-4304_ST
PID_INTEGRIN4_PATHWAY	0.288	0.44905	0.585	0.762047	13	HSA-MIR-212_ST	HSA-MIR-124-STAR_ST	HSA-MIR-129-3P_ST	HSA-MIR-379-STAR_ST	HSA-MIR-135B_ST	HSA-MIR-135B-STAR_ST	HSA-MIR-148B-STAR_ST	HSA-MIR-520A-3P_ST	HSA-MIR-590-3P_ST	HSA-MIR-618_ST	HSA-MIR-1249_ST	HSA-MIR-2278_ST	HSA-MIR-4294_ST
PID_AMB2_NEUTROPHILS_PATHWAY	0.009	0.063	0.015	0.124687	9	HSA-MIR-181A_ST	HSA-MIR-187_ST	HSA-MIR-125B_ST	HSA-MIR-373-STAR_ST	HSA-MIR-378_ST	HSA-MIR-486-3P_ST	HSA-MIR-455-3P_ST	HSA-MIR-555_ST	HSA-MIR-623_ST
PID_AVB3_INTEGRIN_PATHWAY	0.012	0.072545	0.135	0.314448	11	HSA-MIR-98_ST	HSA-MIR-212_ST	HSA-MIR-608_ST	HSA-MIR-541_ST	HSA-MIR-1226-STAR_ST	HSA-MIR-1276_ST	HSA-MIR-1274B_ST	HSA-MIR-1915-STAR_ST	HSA-MIR-3123_ST	HSA-MIR-3157_ST	HSA-MIR-3161_ST
PID_IFNGPATHWAY	0.022	0.091724	0.137	0.315361	8	HSA-LET-7E-STAR_ST	HSA-MIR-16-1-STAR_ST	HSA-MIR-191_ST	HSA-MIR-302D-STAR_ST	HSA-MIR-373-STAR_ST	HSA-MIR-484_ST	HSA-MIR-555_ST	HSA-MIR-3126-5P_ST
PID_RXR_VDR_PATHWAY	0.211	0.364928	0.112	0.281588	8	HSA-MIR-216A_ST	HSA-MIR-224_ST	HSA-MIR-331-5P_ST	HSA-MIR-646_ST	HSA-MIR-1305_ST	HSA-MIR-3133_ST	HSA-MIR-3152_ST	HSA-MIR-4278_ST
PID_LIS1PATHWAY	0.042	0.133621	0.504	0.693195	12	HSA-MIR-106A-STAR_ST	HSA-MIR-198_ST	HSA-MIR-129-STAR_ST	HSA-MIR-30C_ST	HSA-MIR-342-3P_ST	HSA-MIR-449B_ST	HSA-MIR-761_ST	HSA-MIR-892B_ST	HSA-MIR-876-3P_ST	HSA-MIR-885-3P_ST	HSA-MIR-887_ST	HSA-MIR-4258_ST
PID_ERBB1_DOWNSTREAM_PATHWAY	0	0	0.094	0.258306	8	HSA-MIR-218-1-STAR_ST	HSA-MIR-302C_ST	HSA-MIR-518D-5P_ST	HSA-MIR-604_ST	HSA-MIR-3133_ST	HSA-MIR-3179_ST	HSA-MIR-2355_ST	HSA-MIR-4273_ST
PID_SYNDECAN_4_PATHWAY	0.029	0.107437	0.008	0.111869	28	HSA-LET-7D-STAR_ST	HSA-MIR-19B_ST	HSA-MIR-20A_ST	HSA-MIR-21_ST	HSA-MIR-25_ST	HSA-MIR-26B_ST	HSA-MIR-27A_ST	HSA-MIR-29A_ST	HSA-MIR-199B-5P_ST	HSA-MIR-126_ST	HSA-MIR-194-STAR_ST	HSA-MIR-363_ST	HSA-MIR-148B-STAR_ST	HSA-MIR-335_ST	HSA-MIR-18B_ST	HSA-MIR-431-STAR_ST	HSA-MIR-520A-3P_ST	HSA-MIR-518F_ST	HSA-MIR-92B_ST	HSA-MIR-658_ST	HSA-MIR-421_ST	HSA-MIR-1274B_ST	HSA-MIR-1281_ST	HSA-MIR-1324_ST	HSA-MIR-320D_ST	HSA-MIR-2052_ST	HSA-MIR-3131_ST	HSA-MIR-3155_ST
PID_ATF2_PATHWAY	0.002	0.032439	0.066	0.212542	7	HSA-MIR-125B-1-STAR_ST	HSA-MIR-185_ST	HSA-MIR-370_ST	HSA-MIR-486-3P_ST	HSA-MIR-491-5P_ST	HSA-MIR-589-STAR_ST	HSA-MIR-1274B_ST
PID_AP1_PATHWAY	0.007	0.057117	0.02	0.133	16	HSA-MIR-31_ST	HSA-MIR-200C-STAR_ST	HSA-MIR-370_ST	HSA-MIR-335_ST	HSA-MIR-409-5P_ST	HSA-MIR-486-3P_ST	HSA-MIR-519C-5P_ST	HSA-MIR-503_ST	HSA-MIR-654-5P_ST	HSA-MIR-671-3P_ST	HSA-MIR-675_ST	HSA-MIR-920_ST	HSA-MIR-1274B_ST	HSA-MIR-1292_ST	HSA-MIR-1975_ST	HSA-MIR-4269_ST
PID_INTEGRIN2_PATHWAY	0.006	0.0532	0.056	0.20216	8	HSA-MIR-125B_ST	HSA-MIR-141_ST	HSA-MIR-378-STAR_ST	HSA-MIR-378_ST	HSA-MIR-335-STAR_ST	HSA-MIR-486-3P_ST	HSA-MIR-623_ST	HSA-MIR-378C_ST
PID_UPA_UPAR_PATHWAY	0.002	0.032439	0.017	0.125611	14	HSA-MIR-31_ST	HSA-LET-7I_ST	HSA-MIR-302D-STAR_ST	HSA-MIR-331-5P_ST	HSA-MIR-424-STAR_ST	HSA-MIR-486-3P_ST	HSA-MIR-491-5P_ST	HSA-MIR-503_ST	HSA-MIR-555_ST	HSA-MIR-589-STAR_ST	HSA-MIR-766_ST	HSA-MIR-874_ST	HSA-MIR-1245_ST	HSA-MIR-3123_ST
PID_ERBB2ERBB3PATHWAY	0.002	0.032439	0.159	0.339984	7	HSA-MIR-199B-5P_ST	HSA-MIR-185_ST	HSA-MIR-106B_ST	HSA-MIR-99B-STAR_ST	HSA-MIR-886-5P_ST	HSA-MIR-1276_ST	HSA-MIR-3194_ST
PID_FOXM1PATHWAY	0.658	0.790551	0.625	0.799279	6	HSA-MIR-204_ST	HSA-MIR-424_ST	HSA-MIR-410_ST	HSA-MIR-489_ST	HSA-MIR-573_ST	HSA-MIR-2116_ST
PID_EPHA_FWDPATHWAY	0.162	0.302188	0.078	0.232314	11	HSA-MIR-17-STAR_ST	HSA-MIR-199A-3P_ST	HSA-LET-7I_ST	HSA-MIR-126_ST	HSA-MIR-200C_ST	HSA-MIR-370_ST	HSA-MIR-373-STAR_ST	HSA-MIR-331-5P_ST	HSA-MIR-548G_ST	HSA-MIR-3120_ST	HSA-MIR-4297_ST
PID_HIF1APATHWAY	0.524	0.670115	0.65	0.821768	13	HSA-MIR-29B-2-STAR_ST	HSA-MIR-30C-1-STAR_ST	HSA-MIR-340-STAR_ST	HSA-MIR-330-3P_ST	HSA-MIR-324-3P_ST	HSA-MIR-518F-STAR_ST	HSA-MIR-508-5P_ST	HSA-MIR-487B_ST	HSA-MIR-595_ST	HSA-MIR-627_ST	HSA-MIR-3168_ST	HSA-MIR-323B-5P_ST	HSA-MIR-4301_ST
PID_BMPPATHWAY	0.17	0.312293	0.34	0.537693	11	HSA-LET-7F-2-STAR_ST	HSA-MIR-101-STAR_ST	HSA-MIR-181B_ST	HSA-MIR-185-STAR_ST	HSA-MIR-130B-STAR_ST	HSA-MIR-381_ST	HSA-MIR-519C-5P_ST	HSA-MIR-875-3P_ST	HSA-MIR-942_ST	HSA-MIR-1308_ST	HSA-MIR-4253_ST
PID_IL3_PATHWAY	0.048	0.138482	0.076	0.228172	18	HSA-MIR-199A-3P_ST	HSA-MIR-139-5P_ST	HSA-MIR-125B_ST	HSA-MIR-34C-5P_ST	HSA-MIR-363_ST	HSA-MIR-302D-STAR_ST	HSA-MIR-323-5P_ST	HSA-MIR-151-5P_ST	HSA-MIR-193B-STAR_ST	HSA-MIR-657_ST	HSA-MIR-670_ST	HSA-MIR-1182_ST	HSA-MIR-548G_ST	HSA-MIR-1281_ST	HSA-MIR-3120_ST	HSA-MIR-3134_ST	HSA-MIR-3191_ST	HSA-MIR-4269_ST
PID_IL6_7PATHWAY	0.011	0.07	0.05	0.191643	18	HSA-MIR-192_ST	HSA-MIR-125B-1-STAR_ST	HSA-MIR-137_ST	HSA-MIR-136_ST	HSA-MIR-302D-STAR_ST	HSA-MIR-370_ST	HSA-MIR-373-STAR_ST	HSA-MIR-412_ST	HSA-MIR-193B-STAR_ST	HSA-MIR-33B-STAR_ST	HSA-MIR-920_ST	HSA-MIR-1286_ST	HSA-MIR-1281_ST	HSA-MIR-3120_ST	HSA-MIR-3126-3P_ST	HSA-MIR-3134_ST	HSA-MIR-2355_ST	HSA-MIR-4269_ST
PID_ECADHERIN_KERATINOCYTE_PATHWAY	0.109	0.230477	0.015	0.124687	15	HSA-MIR-24-2-STAR_ST	HSA-MIR-34A_ST	HSA-MIR-205-STAR_ST	HSA-MIR-106B-STAR_ST	HSA-MIR-518D-5P_ST	HSA-MIR-657_ST	HSA-MIR-765_ST	HSA-MIR-1228_ST	HSA-MIR-1237_ST	HSA-MIR-3134_ST	HSA-MIR-548U_ST	HSA-MIR-1260B_ST	HSA-MIR-4295_ST	HSA-MIR-4273_ST	HSA-MIR-4290_ST
PID_ALK1PATHWAY	0.018	0.082552	0.018	0.126667	38	HSA-MIR-17-STAR_ST	HSA-MIR-21-STAR_ST	HSA-MIR-23A_ST	HSA-MIR-27A_ST	HSA-MIR-31_ST	HSA-MIR-222_ST	HSA-MIR-223_ST	HSA-LET-7I_ST	HSA-LET-7I-STAR_ST	HSA-MIR-125B_ST	HSA-MIR-130A_ST	HSA-MIR-132_ST	HSA-MIR-146A_ST	HSA-MIR-194_ST	HSA-MIR-363_ST	HSA-MIR-372_ST	HSA-MIR-331-5P_ST	HSA-MIR-338-5P_ST	HSA-MIR-335_ST	HSA-MIR-335-STAR_ST	HSA-MIR-424-STAR_ST	HSA-MIR-486-3P_ST	HSA-MIR-146B-3P_ST	HSA-MIR-548A-5P_ST	HSA-MIR-661_ST	HSA-MIR-654-5P_ST	HSA-MIR-766_ST	HSA-MIR-216B_ST	HSA-MIR-941_ST	HSA-MIR-1291_ST	HSA-MIR-1254_ST	HSA-MIR-1274B_ST	HSA-MIR-1292_ST	HSA-MIR-3131_ST	HSA-MIR-3144-3P_ST	HSA-MIR-3160_ST	HSA-MIR-3190-5P_ST	HSA-MIR-378C_ST
PID_PDGFRBPATHWAY	0	0	0.011	0.121917	19	HSA-MIR-17-STAR_ST	HSA-MIR-21_ST	HSA-MIR-22-STAR_ST	HSA-MIR-27A_ST	HSA-MIR-148A-STAR_ST	HSA-MIR-187_ST	HSA-MIR-199B-3P_ST	HSA-LET-7I_ST	HSA-LET-7I-STAR_ST	HSA-MIR-126_ST	HSA-MIR-378_ST	HSA-MIR-92B_ST	HSA-MIR-555_ST	HSA-MIR-1324_ST	HSA-MIR-3120_ST	HSA-MIR-3133_ST	HSA-MIR-3139_ST	HSA-MIR-3194_ST	HSA-MIR-378C_ST
PID_TRKRPATHWAY	0.049	0.13955	0.002	0.078235	17	HSA-MIR-19B_ST	HSA-MIR-27A_ST	HSA-MIR-196A_ST	HSA-MIR-203_ST	HSA-MIR-125B-1-STAR_ST	HSA-MIR-130A_ST	HSA-MIR-140-3P_ST	HSA-MIR-370_ST	HSA-MIR-373-STAR_ST	HSA-MIR-339-5P_ST	HSA-MIR-18B-STAR_ST	HSA-MIR-193B-STAR_ST	HSA-MIR-658_ST	HSA-MIR-1224-5P_ST	HSA-MIR-765_ST	HSA-MIR-1243_ST	HSA-MIR-4269_ST
PID_TCRJNKPATHWAY	0.154	0.292183	0.195	0.382522	7	HSA-LET-7F-1-STAR_ST	HSA-MIR-148A-STAR_ST	HSA-MIR-485-5P_ST	HSA-MIR-509-3P_ST	HSA-MIR-1233_ST	HSA-MIR-548G_ST	HSA-MIR-664_ST
PID_NEPHRIN_NEPH1_PATHWAY	0.002	0.032439	0.095	0.259979	15	HSA-MIR-21_ST	HSA-MIR-21-STAR_ST	HSA-MIR-27A_ST	HSA-MIR-29A-STAR_ST	HSA-MIR-98_ST	HSA-MIR-182-STAR_ST	HSA-MIR-199B-3P_ST	HSA-MIR-125B_ST	HSA-MIR-335-STAR_ST	HSA-MIR-658_ST	HSA-MIR-670_ST	HSA-MIR-1273_ST	HSA-MIR-3177_ST	HSA-MIR-3194_ST	HSA-MIR-4320_ST
PID_CMYB_PATHWAY	0.121	0.24607	0.328	0.526224	17	HSA-MIR-181A-2-STAR_ST	HSA-MIR-122_ST	HSA-MIR-137_ST	HSA-MIR-130B-STAR_ST	HSA-MIR-373-STAR_ST	HSA-MIR-335_ST	HSA-MIR-491-5P_ST	HSA-MIR-582-3P_ST	HSA-MIR-589-STAR_ST	HSA-MIR-550-STAR_ST	HSA-MIR-1226-STAR_ST	HSA-MIR-1825_ST	HSA-MIR-3117_ST	HSA-MIR-3133_ST	HSA-MIR-1260B_ST	HSA-MIR-4295_ST	HSA-MIR-4329_ST
PID_IL23PATHWAY	0.012	0.072545	0.113	0.2825	10	HSA-MIR-148A-STAR_ST	HSA-MIR-139-3P_ST	HSA-MIR-187_ST	HSA-MIR-9-STAR_ST	HSA-MIR-302D-STAR_ST	HSA-MIR-621_ST	HSA-MIR-1286_ST	HSA-MIR-3120_ST	HSA-MIR-3126-3P_ST	HSA-MIR-3139_ST
PID_HIVNEFPATHWAY	0.025	0.098665	0.35	0.545721	16	HSA-MIR-148A-STAR_ST	HSA-MIR-7-1-STAR_ST	HSA-MIR-125B_ST	HSA-MIR-141_ST	HSA-MIR-200C_ST	HSA-MIR-151-5P_ST	HSA-MIR-597_ST	HSA-MIR-548C-5P_ST	HSA-MIR-621_ST	HSA-MIR-892A_ST	HSA-MIR-1286_ST	HSA-MIR-548G_ST	HSA-MIR-1273_ST	HSA-MIR-3153_ST	HSA-MIR-3165_ST	HSA-MIR-3191_ST
PID_SYNDECAN_1_PATHWAY	0.007	0.057117	0.155	0.336297	10	HSA-MIR-27A_ST	HSA-MIR-105-STAR_ST	HSA-MIR-212_ST	HSA-MIR-486-3P_ST	HSA-MIR-519E_ST	HSA-MIR-570_ST	HSA-MIR-759_ST	HSA-MIR-1915-STAR_ST	HSA-MIR-3123_ST	HSA-MIR-3128_ST
PID_P38_MK2PATHWAY	0.279	0.438617	0.046	0.183724	15	HSA-LET-7B-STAR_ST	HSA-MIR-26B_ST	HSA-MIR-31_ST	HSA-MIR-199B-3P_ST	HSA-MIR-380-STAR_ST	HSA-MIR-323-5P_ST	HSA-MIR-452_ST	HSA-MIR-517B_ST	HSA-MIR-516B-STAR_ST	HSA-MIR-626_ST	HSA-MIR-634_ST	HSA-MIR-641_ST	HSA-MIR-2052_ST	HSA-MIR-3133_ST	HSA-MIR-3190-3P_ST
PID_ERA_GENOMIC_PATHWAY	0.308	0.470851	0.122	0.293949	16	HSA-MIR-181C_ST	HSA-MIR-122_ST	HSA-MIR-124_ST	HSA-MIR-150_ST	HSA-MIR-155_ST	HSA-MIR-34C-5P_ST	HSA-MIR-342-3P_ST	HSA-MIR-486-3P_ST	HSA-MIR-489_ST	HSA-MIR-643_ST	HSA-MIR-671-5P_ST	HSA-MIR-920_ST	HSA-MIR-1201_ST	HSA-MIR-1972_ST	HSA-MIR-3157_ST	HSA-MIR-378C_ST
PID_ERBB_NETWORK_PATHWAY	0.069	0.172176	0.45	0.642857	3	HSA-MIR-645_ST	HSA-MIR-920_ST	HSA-MIR-3169_ST
PID_ALK2PATHWAY	0.566	0.708166	0.919	0.983413	6	HSA-MIR-886-5P_ST	HSA-MIR-1180_ST	HSA-MIR-1261_ST	HSA-MIR-302F_ST	HSA-MIR-3199_ST	HSA-MIR-4301_ST
PID_RHODOPSIN_PATHWAY	0.545	0.688367	0.853	0.96965	7	HSA-MIR-23A-STAR_ST	HSA-MIR-365_ST	HSA-MIR-577_ST	HSA-MIR-601_ST	HSA-MIR-940_ST	HSA-MIR-3132_ST	HSA-MIR-3146_ST
PID_PDGFRAPATHWAY	0.174	0.316148	0.144	0.320804	13	HSA-MIR-212_ST	HSA-MIR-216A_ST	HSA-MIR-134_ST	HSA-MIR-99B-STAR_ST	HSA-MIR-302D-STAR_ST	HSA-MIR-373-STAR_ST	HSA-MIR-328_ST	HSA-MIR-517-STAR_ST	HSA-MIR-601_ST	HSA-MIR-1274B_ST	HSA-MIR-378B_ST	HSA-MIR-3177_ST	HSA-MIR-3192_ST
PID_RETINOIC_ACID_PATHWAY	0.73	0.844996	0.482	0.673382	12	HSA-LET-7F-2-STAR_ST	HSA-MIR-24-1-STAR_ST	HSA-MIR-130B-STAR_ST	HSA-MIR-302B_ST	HSA-MIR-549_ST	HSA-MIR-890_ST	HSA-MIR-875-3P_ST	HSA-MIR-1297_ST	HSA-MIR-1273_ST	HSA-MIR-3133_ST	HSA-MIR-4303_ST	HSA-MIR-4317_ST
PID_P38GAMMADELTAPATHWAY	0.233	0.389309	0.102	0.265479	11	HSA-LET-7C-STAR_ST	HSA-MIR-33A_ST	HSA-MIR-124-STAR_ST	HSA-MIR-369-5P_ST	HSA-MIR-409-3P_ST	HSA-MIR-488-STAR_ST	HSA-MIR-577_ST	HSA-MIR-1269_ST	HSA-MIR-1915-STAR_ST	HSA-MIR-3145_ST	HSA-MIR-4306_ST
PID_IL8CXCR2_PATHWAY	0.016	0.080302	0.004	0.091724	22	HSA-MIR-17-STAR_ST	HSA-MIR-21_ST	HSA-MIR-27A_ST	HSA-MIR-31_ST	HSA-MIR-148A-STAR_ST	HSA-MIR-222_ST	HSA-LET-7I_ST	HSA-MIR-142-5P_ST	HSA-MIR-126_ST	HSA-MIR-146A_ST	HSA-MIR-106B_ST	HSA-MIR-302D-STAR_ST	HSA-MIR-375_ST	HSA-MIR-335-STAR_ST	HSA-MIR-424-STAR_ST	HSA-MIR-494_ST	HSA-MIR-455-3P_ST	HSA-MIR-555_ST	HSA-MIR-623_ST	HSA-MIR-1973_ST	HSA-MIR-3120_ST	HSA-MIR-4284_ST
PID_HEDGEHOG_2PATHWAY	0.025	0.098665	0.746	0.902803	5	HSA-MIR-365_ST	HSA-MIR-423-3P_ST	HSA-MIR-220B_ST	HSA-MIR-1291_ST	HSA-MIR-4253_ST
PID_INTEGRIN5_PATHWAY	0.001	0.02375	0.099	0.265479	10	HSA-MIR-20A_ST	HSA-MIR-212_ST	HSA-MIR-185_ST	HSA-MIR-106B_ST	HSA-MIR-99B-STAR_ST	HSA-MIR-335_ST	HSA-MIR-623_ST	HSA-MIR-661_ST	HSA-MIR-1274B_ST	HSA-MIR-1973_ST
PID_AR_NONGENOMIC_PATHWAY	0.231	0.387427	0.033	0.16136	15	HSA-MIR-124_ST	HSA-MIR-371-5P_ST	HSA-MIR-376A-STAR_ST	HSA-MIR-325_ST	HSA-MIR-193B-STAR_ST	HSA-MIR-518B_ST	HSA-MIR-505_ST	HSA-MIR-556-3P_ST	HSA-MIR-604_ST	HSA-MIR-641_ST	HSA-MIR-765_ST	HSA-MIR-875-3P_ST	HSA-MIR-1281_ST	HSA-MIR-320E_ST	HSA-MIR-4280_ST
PID_ERBB1_INTERNALIZATION_PATHWAY	0.014	0.077027	0.018	0.126667	21	HSA-MIR-17-STAR_ST	HSA-MIR-21-STAR_ST	HSA-MIR-22-STAR_ST	HSA-MIR-24-2-STAR_ST	HSA-MIR-25_ST	HSA-MIR-187_ST	HSA-MIR-199B-5P_ST	HSA-MIR-199B-3P_ST	HSA-MIR-223_ST	HSA-LET-7I_ST	HSA-MIR-124_ST	HSA-MIR-323-5P_ST	HSA-MIR-335-STAR_ST	HSA-MIR-92B_ST	HSA-MIR-550-STAR_ST	HSA-MIR-654-5P_ST	HSA-MIR-1254_ST	HSA-MIR-1259_ST	HSA-MIR-3133_ST	HSA-MIR-4321_ST	HSA-MIR-4284_ST
PID_HEDGEHOG_GLIPATHWAY	0.724	0.839512	0.229	0.423014	19	HSA-MIR-28-5P_ST	HSA-MIR-29A_ST	HSA-MIR-34C-5P_ST	HSA-MIR-135B_ST	HSA-MIR-325_ST	HSA-MIR-519B-3P_ST	HSA-MIR-501-3P_ST	HSA-MIR-509-5P_ST	HSA-MIR-557_ST	HSA-MIR-624-STAR_ST	HSA-MIR-877-STAR_ST	HSA-MIR-1225-5P_ST	HSA-MIR-1226-STAR_ST	HSA-MIR-3115_ST	HSA-MIR-3116_ST	HSA-MIR-3134_ST	HSA-MIR-3179_ST	HSA-MIR-3182_ST	HSA-MIR-4307_ST
PID_CASPASE_PATHWAY	0.017	0.082518	0.03	0.156471	12	HSA-LET-7E-STAR_ST	HSA-MIR-7-1-STAR_ST	HSA-MIR-373-STAR_ST	HSA-MIR-323-5P_ST	HSA-MIR-497_ST	HSA-MIR-92B_ST	HSA-MIR-671-5P_ST	HSA-MIR-933_ST	HSA-MIR-1243_ST	HSA-MIR-1260_ST	HSA-MIR-548G_ST	HSA-MIR-3192_ST
PID_CXCR3PATHWAY	0.003	0.039118	0.081	0.233688	7	HSA-MIR-126_ST	HSA-MIR-376A-STAR_ST	HSA-MIR-193B-STAR_ST	HSA-MIR-92B_ST	HSA-MIR-634_ST	HSA-MIR-642_ST	HSA-MIR-2052_ST
PID_BETACATENIN_NUC_PATHWAY	0.045	0.135407	0.049	0.19	17	HSA-MIR-31_ST	HSA-MIR-103_ST	HSA-MIR-181C_ST	HSA-MIR-122_ST	HSA-MIR-140-3P_ST	HSA-MIR-146A_ST	HSA-MIR-185_ST	HSA-MIR-106B_ST	HSA-MIR-338-5P_ST	HSA-MIR-424-STAR_ST	HSA-MIR-486-3P_ST	HSA-MIR-512-3P_ST	HSA-MIR-524-3P_ST	HSA-MIR-558_ST	HSA-MIR-1257_ST	HSA-MIR-1292_ST	HSA-MIR-2052_ST
PID_VEGFR1_PATHWAY	0.009	0.063	0.015	0.124687	27	HSA-MIR-21-STAR_ST	HSA-MIR-27A_ST	HSA-MIR-181B_ST	HSA-MIR-182-STAR_ST	HSA-MIR-212_ST	HSA-MIR-146A_ST	HSA-MIR-185_ST	HSA-MIR-296-3P_ST	HSA-MIR-363_ST	HSA-MIR-370_ST	HSA-MIR-486-3P_ST	HSA-MIR-654-5P_ST	HSA-MIR-654-3P_ST	HSA-MIR-541-STAR_ST	HSA-MIR-922_ST	HSA-MIR-548G_ST	HSA-MIR-1274B_ST	HSA-MIR-1281_ST	HSA-MIR-1292_ST	HSA-MIR-1973_ST	HSA-MIR-1975_ST	HSA-MIR-3115_ST	HSA-MIR-3131_ST	HSA-MIR-3194_ST	HSA-MIR-4307_ST	HSA-MIR-4269_ST	HSA-MIR-4280_ST
PID_SMAD2_3PATHWAY	0.014	0.077027	0.415	0.607333	3	HSA-MIR-181B_ST	HSA-MIR-3133_ST	HSA-MIR-4272_ST
PID_P38ALPHABETADOWNSTREAMPATHWAY	0.033	0.116111	0.171	0.354252	10	HSA-MIR-19A-STAR_ST	HSA-LET-7G-STAR_ST	HSA-MIR-498_ST	HSA-MIR-515-3P_ST	HSA-MIR-92B-STAR_ST	HSA-MIR-449B_ST	HSA-MIR-1224-5P_ST	HSA-MIR-769-3P_ST	HSA-MIR-323B-5P_ST	HSA-MIR-3194_ST
PID_KITPATHWAY	0.012	0.072545	0.476	0.6692	7	HSA-MIR-139-3P_ST	HSA-MIR-373-STAR_ST	HSA-MIR-519A-STAR_ST	HSA-MIR-629_ST	HSA-MIR-548J_ST	HSA-MIR-3120_ST	HSA-MIR-3137_ST
PID_ECADHERIN_STABILIZATION_PATHWAY	0.108	0.229091	0.096	0.260571	15	HSA-MIR-24-2-STAR_ST	HSA-MIR-219-5P_ST	HSA-MIR-15B-STAR_ST	HSA-MIR-124-STAR_ST	HSA-MIR-34C-5P_ST	HSA-MIR-379-STAR_ST	HSA-MIR-148B-STAR_ST	HSA-MIR-490-3P_ST	HSA-MIR-526A_ST	HSA-MIR-765_ST	HSA-MIR-147B_ST	HSA-MIR-1274B_ST	HSA-MIR-1915-STAR_ST	HSA-MIR-548U_ST	HSA-MIR-3182_ST
PID_EPOPATHWAY	0.054	0.147474	0.079	0.232314	15	HSA-MIR-98_ST	HSA-MIR-139-3P_ST	HSA-MIR-181A-2-STAR_ST	HSA-MIR-302C-STAR_ST	HSA-MIR-302D-STAR_ST	HSA-MIR-373-STAR_ST	HSA-MIR-323-5P_ST	HSA-MIR-621_ST	HSA-MIR-33B-STAR_ST	HSA-MIR-650_ST	HSA-MIR-1274B_ST	HSA-MIR-1281_ST	HSA-MIR-3120_ST	HSA-MIR-3126-3P_ST	HSA-MIR-4269_ST
PID_IL2_STAT5PATHWAY	0.158	0.297228	0.075	0.22619	18	HSA-MIR-181A-2-STAR_ST	HSA-MIR-23B_ST	HSA-MIR-141_ST	HSA-MIR-296-3P_ST	HSA-MIR-151-5P_ST	HSA-MIR-148B-STAR_ST	HSA-MIR-196B-STAR_ST	HSA-MIR-519C-5P_ST	HSA-MIR-670_ST	HSA-MIR-936_ST	HSA-MIR-548G_ST	HSA-MIR-1281_ST	HSA-MIR-1912_ST	HSA-MIR-3120_ST	HSA-MIR-3134_ST	HSA-MIR-3191_ST	HSA-MIR-4267_ST	HSA-MIR-4269_ST
PID_TCRCALCIUMPATHWAY	0.082	0.192686	0.356	0.550558	11	HSA-MIR-148A-STAR_ST	HSA-MIR-373-STAR_ST	HSA-MIR-519E-STAR_ST	HSA-MIR-519C-5P_ST	HSA-MIR-516B-STAR_ST	HSA-MIR-518A-5P_ST	HSA-MIR-629-STAR_ST	HSA-MIR-675_ST	HSA-MIR-665_ST	HSA-MIR-3145_ST	HSA-MIR-3191_ST
PID_DELTANP63PATHWAY	0.043	0.133621	0.817	0.944057	7	HSA-MIR-29C-STAR_ST	HSA-MIR-340_ST	HSA-MIR-660_ST	HSA-MIR-1184_ST	HSA-MIR-1225-5P_ST	HSA-MIR-1204_ST	HSA-MIR-1207-3P_ST
PID_VEGFR1_2_PATHWAY	0.033	0.116111	0.199	0.385816	14	HSA-MIR-139-5P_ST	HSA-MIR-182-STAR_ST	HSA-MIR-136_ST	HSA-MIR-135B_ST	HSA-MIR-148B-STAR_ST	HSA-MIR-933_ST	HSA-MIR-1226-STAR_ST	HSA-MIR-1260_ST	HSA-MIR-1274B_ST	HSA-MIR-1915-STAR_ST	HSA-MIR-3133_ST	HSA-MIR-3134_ST	HSA-MIR-548U_ST	HSA-MIR-3182_ST
PID_THROMBIN_PAR1_PATHWAY	0.03	0.109016	0.012	0.124687	10	HSA-MIR-92A_ST	HSA-MIR-377_ST	HSA-MIR-335_ST	HSA-MIR-325_ST	HSA-MIR-431_ST	HSA-MIR-193B-STAR_ST	HSA-MIR-562_ST	HSA-MIR-1973_ST	HSA-MIR-3201_ST	HSA-MIR-4284_ST
PID_A6B1_A6B4_INTEGRIN_PATHWAY	0.013	0.074526	0.018	0.126667	21	HSA-MIR-15A_ST	HSA-MIR-17-STAR_ST	HSA-MIR-21-STAR_ST	HSA-MIR-22-STAR_ST	HSA-MIR-199B-3P_ST	HSA-MIR-223_ST	HSA-MIR-224-STAR_ST	HSA-MIR-149_ST	HSA-MIR-495_ST	HSA-MIR-518D-5P_ST	HSA-MIR-92B_ST	HSA-MIR-555_ST	HSA-MIR-574-3P_ST	HSA-MIR-550-STAR_ST	HSA-MIR-628-3P_ST	HSA-MIR-642_ST	HSA-MIR-421_ST	HSA-MIR-1254_ST	HSA-MIR-3133_ST	HSA-MIR-4273_ST	HSA-MIR-4328_ST
PID_SYNDECAN_2_PATHWAY	0	0	0.172	0.355217	6	HSA-LET-7I_ST	HSA-MIR-589-STAR_ST	HSA-MIR-208B_ST	HSA-MIR-1274B_ST	HSA-MIR-3139_ST	HSA-MIR-3192_ST
PID_RAC1_REG_PATHWAY	0.017	0.082518	0.002	0.078235	26	HSA-MIR-21_ST	HSA-MIR-21-STAR_ST	HSA-MIR-22-STAR_ST	HSA-MIR-25_ST	HSA-MIR-27A_ST	HSA-MIR-148A-STAR_ST	HSA-MIR-139-3P_ST	HSA-MIR-199B-3P_ST	HSA-MIR-205_ST	HSA-MIR-223_ST	HSA-LET-7I_ST	HSA-MIR-141-STAR_ST	HSA-MIR-126_ST	HSA-MIR-194-STAR_ST	HSA-MIR-302C_ST	HSA-MIR-323-5P_ST	HSA-MIR-491-5P_ST	HSA-MIR-503_ST	HSA-MIR-504_ST	HSA-MIR-92B_ST	HSA-MIR-550-STAR_ST	HSA-MIR-660_ST	HSA-MIR-1973_ST	HSA-MIR-3120_ST	HSA-MIR-3194_ST	HSA-MIR-378C_ST
PID_AURORA_A_PATHWAY	0.16	0.299718	0.072	0.222181	13	HSA-MIR-30D_ST	HSA-MIR-204_ST	HSA-MIR-193A-3P_ST	HSA-MIR-365-STAR_ST	HSA-MIR-424_ST	HSA-MIR-483-3P_ST	HSA-MIR-582-3P_ST	HSA-MIR-450B-5P_ST	HSA-MIR-1277_ST	HSA-MIR-2116_ST	HSA-MIR-3168_ST	HSA-MIR-4307_ST	HSA-MIR-4255_ST
PID_ARF_3PATHWAY	0.347	0.513359	0.121	0.293668	11	HSA-MIR-135B_ST	HSA-MIR-612_ST	HSA-MIR-647_ST	HSA-MIR-1184_ST	HSA-MIR-1274B_ST	HSA-MIR-1281_ST	HSA-MIR-1825_ST	HSA-MIR-3134_ST	HSA-MIR-3149_ST	HSA-MIR-3182_ST	HSA-MIR-4291_ST
PID_INSULIN_GLUCOSE_PATHWAY	0.041	0.132354	0.009	0.111869	26	HSA-LET-7D-STAR_ST	HSA-MIR-17-STAR_ST	HSA-MIR-24-2-STAR_ST	HSA-MIR-26B_ST	HSA-MIR-29A_ST	HSA-MIR-10B-STAR_ST	HSA-MIR-187_ST	HSA-MIR-199B-3P_ST	HSA-MIR-200B-STAR_ST	HSA-MIR-15B_ST	HSA-MIR-126_ST	HSA-MIR-369-3P_ST	HSA-MIR-146B-5P_ST	HSA-MIR-513A-3P_ST	HSA-MIR-92B_ST	HSA-MIR-574-5P_ST	HSA-MIR-575_ST	HSA-MIR-597_ST	HSA-MIR-766_ST	HSA-MIR-320D_ST	HSA-MIR-2052_ST	HSA-MIR-3133_ST	HSA-MIR-3139_ST	HSA-MIR-3194_ST	HSA-MIR-4257_ST	HSA-MIR-4273_ST
PID_PI3KCIAKTPATHWAY	0.15	0.287464	0.356	0.550558	7	HSA-MIR-210_ST	HSA-MIR-380-STAR_ST	HSA-MIR-518D-5P_ST	HSA-MIR-604_ST	HSA-MIR-764_ST	HSA-MIR-921_ST	HSA-MIR-3133_ST
PID_SYNDECAN_3_PATHWAY	0.153	0.291533	0.034	0.162079	25	HSA-MIR-15A_ST	HSA-MIR-21_ST	HSA-MIR-22-STAR_ST	HSA-MIR-25_ST	HSA-MIR-26B_ST	HSA-MIR-27A_ST	HSA-MIR-29A_ST	HSA-MIR-31_ST	HSA-MIR-199A-3P_ST	HSA-MIR-148A-STAR_ST	HSA-MIR-148A_ST	HSA-MIR-187_ST	HSA-MIR-199B-5P_ST	HSA-MIR-223_ST	HSA-LET-7I_ST	HSA-MIR-126_ST	HSA-MIR-30E-STAR_ST	HSA-MIR-323-5P_ST	HSA-MIR-338-5P_ST	HSA-MIR-20B_ST	HSA-MIR-503_ST	HSA-MIR-92B_ST	HSA-MIR-589-STAR_ST	HSA-MIR-550-STAR_ST	HSA-MIR-4328_ST
PID_IL8CXCR1_PATHWAY	0.005	0.048897	0.021	0.136244	20	HSA-MIR-17-STAR_ST	HSA-MIR-27A_ST	HSA-MIR-148A-STAR_ST	HSA-MIR-181B_ST	HSA-MIR-187_ST	HSA-MIR-222_ST	HSA-LET-7I_ST	HSA-MIR-146A_ST	HSA-MIR-106B_ST	HSA-MIR-302D-STAR_ST	HSA-MIR-370_ST	HSA-MIR-373-STAR_ST	HSA-MIR-375_ST	HSA-MIR-331-5P_ST	HSA-MIR-424-STAR_ST	HSA-MIR-494_ST	HSA-MIR-455-3P_ST	HSA-MIR-555_ST	HSA-MIR-1973_ST	HSA-MIR-3120_ST
PID_MYC_REPRESSPATHWAY	0.053	0.145041	0.185	0.37	24	HSA-MIR-22-STAR_ST	HSA-MIR-31_ST	HSA-MIR-10B-STAR_ST	HSA-MIR-199B-3P_ST	HSA-MIR-210_ST	HSA-MIR-223-STAR_ST	HSA-MIR-15B_ST	HSA-MIR-142-5P_ST	HSA-MIR-191_ST	HSA-MIR-148B-STAR_ST	HSA-MIR-424-STAR_ST	HSA-MIR-484_ST	HSA-MIR-486-3P_ST	HSA-MIR-146B-5P_ST	HSA-MIR-193B_ST	HSA-MIR-520F_ST	HSA-MIR-550-STAR_ST	HSA-MIR-628-3P_ST	HSA-MIR-941_ST	HSA-MIR-1245_ST	HSA-MIR-3115_ST	HSA-MIR-3123_ST	HSA-MIR-3161_ST	HSA-MIR-3194_ST
PID_HIF1_TFPATHWAY	0	0	0.176	0.360678	2	HSA-MIR-34C-5P_ST	HSA-MIR-621_ST
PID_TAP63PATHWAY	0.004	0.045085	0.934	0.985457	6	HSA-MIR-135A_ST	HSA-MIR-154-STAR_ST	HSA-MIR-516A-3P_ST	HSA-MIR-548B-3P_ST	HSA-MIR-1273_ST	HSA-MIR-4326_ST
PID_EPHRINBREVPATHWAY	0.005	0.048897	0.021	0.136244	7	HSA-MIR-181B_ST	HSA-MIR-205-STAR_ST	HSA-MIR-9-STAR_ST	HSA-MIR-202_ST	HSA-MIR-586_ST	HSA-MIR-658_ST	HSA-MIR-378C_ST
PID_BARD1PATHWAY	0.666	0.795135	0.918	0.983413	5	HSA-MIR-184_ST	HSA-MIR-425_ST	HSA-MIR-522-STAR_ST	HSA-MIR-500-STAR_ST	HSA-MIR-544_ST
PID_P53REGULATIONPATHWAY	0.577	0.717011	0.937	0.985457	12	HSA-MIR-130A-STAR_ST	HSA-MIR-138-2-STAR_ST	HSA-MIR-135B_ST	HSA-MIR-412_ST	HSA-MIR-490-3P_ST	HSA-MIR-1294_ST	HSA-MIR-1297_ST	HSA-MIR-1267_ST	HSA-MIR-3116_ST	HSA-MIR-3179_ST	HSA-MIR-4307_ST	HSA-MIR-4273_ST
PID_TOLL_ENDOGENOUS_PATHWAY	0.005	0.048897	0.003	0.090682	16	HSA-MIR-187_ST	HSA-LET-7I-STAR_ST	HSA-MIR-140-5P_ST	HSA-MIR-149-STAR_ST	HSA-MIR-193A-3P_ST	HSA-MIR-484_ST	HSA-MIR-486-3P_ST	HSA-MIR-202_ST	HSA-MIR-625_ST	HSA-MIR-1262_ST	HSA-MIR-1268_ST	HSA-MIR-3141_ST	HSA-MIR-3065-5P_ST	HSA-MIR-3191_ST	HSA-MIR-2355_ST	HSA-MIR-4284_ST
PID_NCADHERINPATHWAY	0.045	0.135407	0.289	0.489643	11	HSA-MIR-98_ST	HSA-MIR-181A-2-STAR_ST	HSA-MIR-518C-STAR_ST	HSA-MIR-518C_ST	HSA-MIR-612_ST	HSA-MIR-770-5P_ST	HSA-MIR-1274B_ST	HSA-MIR-1281_ST	HSA-MIR-1825_ST	HSA-MIR-3142_ST	HSA-MIR-4290_ST
PID_ANTHRAXPATHWAY	0.011	0.07	0.137	0.315361	12	HSA-MIR-192_ST	HSA-MIR-182-STAR_ST	HSA-MIR-141_ST	HSA-MIR-194_ST	HSA-MIR-200A-STAR_ST	HSA-MIR-200A_ST	HSA-MIR-485-5P_ST	HSA-MIR-92B-STAR_ST	HSA-MIR-671-5P_ST	HSA-MIR-944_ST	HSA-MIR-1225-5P_ST	HSA-MIR-1308_ST
PID_S1P_S1P2_PATHWAY	0.04	0.130073	0.027	0.152161	22	HSA-LET-7D_ST	HSA-LET-7D-STAR_ST	HSA-MIR-26A_ST	HSA-MIR-26B_ST	HSA-MIR-92A_ST	HSA-MIR-218-2-STAR_ST	HSA-MIR-133A_ST	HSA-MIR-136_ST	HSA-MIR-302A_ST	HSA-MIR-335-STAR_ST	HSA-MIR-423-5P_ST	HSA-MIR-452_ST	HSA-MIR-489_ST	HSA-MIR-193B-STAR_ST	HSA-MIR-513A-3P_ST	HSA-MIR-587_ST	HSA-MIR-615-5P_ST	HSA-MIR-320C_ST	HSA-MIR-1470_ST	HSA-MIR-323B-3P_ST	HSA-MIR-3192_ST	HSA-MIR-4264_ST
PID_RAS_PATHWAY	0.003	0.039118	0.057	0.20216	15	HSA-MIR-21-STAR_ST	HSA-MIR-25_ST	HSA-MIR-181A_ST	HSA-MIR-187_ST	HSA-LET-7I_ST	HSA-MIR-375_ST	HSA-MIR-378-STAR_ST	HSA-MIR-424-STAR_ST	HSA-MIR-486-3P_ST	HSA-MIR-455-3P_ST	HSA-MIR-623_ST	HSA-MIR-548J_ST	HSA-MIR-3194_ST	HSA-MIR-2355_ST	HSA-MIR-4287_ST
PID_MAPKTRKPATHWAY	0.091	0.206184	0.075	0.22619	13	HSA-MIR-101_ST	HSA-MIR-215_ST	HSA-MIR-136_ST	HSA-MIR-194_ST	HSA-MIR-370_ST	HSA-MIR-412_ST	HSA-MIR-498_ST	HSA-MIR-765_ST	HSA-MIR-1226-STAR_ST	HSA-MIR-548Q_ST	HSA-MIR-3134_ST	HSA-MIR-3190-5P_ST	HSA-MIR-3200_ST
PID_PI3KPLCTRKPATHWAY	0.046	0.136258	0.003	0.090682	34	HSA-LET-7B-STAR_ST	HSA-MIR-15A_ST	HSA-MIR-17-STAR_ST	HSA-MIR-21_ST	HSA-MIR-22-STAR_ST	HSA-MIR-24-2-STAR_ST	HSA-MIR-26B_ST	HSA-MIR-30A_ST	HSA-MIR-199A-3P_ST	HSA-MIR-199B-3P_ST	HSA-MIR-215_ST	HSA-MIR-223_ST	HSA-LET-7I-STAR_ST	HSA-MIR-126_ST	HSA-MIR-30E_ST	HSA-MIR-323-5P_ST	HSA-MIR-20B-STAR_ST	HSA-MIR-146B-5P_ST	HSA-MIR-523_ST	HSA-MIR-518D-5P_ST	HSA-MIR-92B_ST	HSA-MIR-584_ST	HSA-MIR-550-STAR_ST	HSA-MIR-657_ST	HSA-MIR-765_ST	HSA-MIR-1281_ST	HSA-MIR-3120_ST	HSA-MIR-3133_ST	HSA-MIR-3139_ST	HSA-MIR-3194_ST	HSA-MIR-4321_ST	HSA-MIR-4324_ST	HSA-MIR-2355_ST	HSA-MIR-4269_ST
PID_CD8TCRDOWNSTREAMPATHWAY	0.046	0.136258	0.141	0.318387	10	HSA-MIR-148A-STAR_ST	HSA-MIR-125B_ST	HSA-MIR-141-STAR_ST	HSA-MIR-422A_ST	HSA-MIR-516B-STAR_ST	HSA-MIR-621_ST	HSA-MIR-675_ST	HSA-MIR-1182_ST	HSA-MIR-548G_ST	HSA-MIR-3120_ST
PID_EPHA2_FWDPATHWAY	0.055	0.148377	0.066	0.212542	8	HSA-MIR-19B_ST	HSA-MIR-582-3P_ST	HSA-MIR-765_ST	HSA-MIR-944_ST	HSA-MIR-1273_ST	HSA-MIR-3134_ST	HSA-MIR-3190-5P_ST	HSA-MIR-3192_ST
PID_LYMPHANGIOGENESIS_PATHWAY	0.002	0.032439	0.006	0.109529	25	HSA-MIR-192_ST	HSA-MIR-181A-2-STAR_ST	HSA-MIR-222_ST	HSA-MIR-141_ST	HSA-MIR-146A_ST	HSA-MIR-194_ST	HSA-MIR-302D-STAR_ST	HSA-MIR-148B-STAR_ST	HSA-MIR-335_ST	HSA-MIR-424-STAR_ST	HSA-MIR-486-3P_ST	HSA-MIR-193B_ST	HSA-MIR-552_ST	HSA-MIR-621_ST	HSA-MIR-632_ST	HSA-MIR-657_ST	HSA-MIR-769-3P_ST	HSA-MIR-941_ST	HSA-MIR-663B_ST	HSA-MIR-1276_ST	HSA-MIR-3123_ST	HSA-MIR-3126-3P_ST	HSA-MIR-3131_ST	HSA-MIR-4257_ST	HSA-MIR-4284_ST
PID_ALPHASYNUCLEIN_PATHWAY	0.021	0.089807	0.028	0.153884	13	HSA-MIR-17-STAR_ST	HSA-MIR-148A-STAR_ST	HSA-MIR-296-5P_ST	HSA-MIR-361-5P_ST	HSA-MIR-375_ST	HSA-MIR-378-STAR_ST	HSA-MIR-378_ST	HSA-MIR-422A_ST	HSA-MIR-619_ST	HSA-MIR-623_ST	HSA-MIR-1182_ST	HSA-MIR-548S_ST	HSA-MIR-378C_ST
PID_FGF_PATHWAY	0.007	0.057117	0.003	0.090682	50	HSA-MIR-17-STAR_ST	HSA-MIR-21_ST	HSA-MIR-22-STAR_ST	HSA-MIR-24-2-STAR_ST	HSA-MIR-27A_ST	HSA-MIR-192_ST	HSA-MIR-199A-3P_ST	HSA-MIR-148A-STAR_ST	HSA-MIR-199B-3P_ST	HSA-MIR-223_ST	HSA-LET-7I_ST	HSA-LET-7I-STAR_ST	HSA-MIR-125B_ST	HSA-MIR-125B-1-STAR_ST	HSA-MIR-130A_ST	HSA-MIR-126_ST	HSA-MIR-146A_ST	HSA-MIR-194_ST	HSA-MIR-200A-STAR_ST	HSA-MIR-200A_ST	HSA-MIR-361-5P_ST	HSA-MIR-363_ST	HSA-MIR-302D-STAR_ST	HSA-MIR-373-STAR_ST	HSA-MIR-375_ST	HSA-MIR-378-STAR_ST	HSA-MIR-378_ST	HSA-MIR-323-5P_ST	HSA-MIR-331-5P_ST	HSA-MIR-422A_ST	HSA-MIR-146B-5P_ST	HSA-MIR-193B-STAR_ST	HSA-MIR-193B_ST	HSA-MIR-455-3P_ST	HSA-MIR-552_ST	HSA-MIR-623_ST	HSA-MIR-650_ST	HSA-MIR-661_ST	HSA-MIR-657_ST	HSA-MIR-936_ST	HSA-MIR-548J_ST	HSA-MIR-1281_ST	HSA-MIR-1292_ST	HSA-MIR-1915-STAR_ST
PID_INTEGRIN_A4B1_PATHWAY	0.002	0.032439	0.006	0.109529	9	HSA-MIR-27A_ST	HSA-MIR-199B-3P_ST	HSA-MIR-99B-STAR_ST	HSA-MIR-302C_ST	HSA-MIR-148B-STAR_ST	HSA-MIR-452_ST	HSA-MIR-193B_ST	HSA-MIR-765_ST	HSA-MIR-3194_ST
PID_RAC1_PATHWAY	0.145	0.281533	0.021	0.136244	10	HSA-MIR-29A-STAR_ST	HSA-MIR-148A-STAR_ST	HSA-MIR-30C-2-STAR_ST	HSA-MIR-106B-STAR_ST	HSA-MIR-371-3P_ST	HSA-MIR-944_ST	HSA-MIR-1289_ST	HSA-MIR-1324_ST	HSA-MIR-2116-STAR_ST	HSA-MIR-3120_ST
PID_RB_1PATHWAY	0.52	0.666924	0.687	0.849963	9	HSA-MIR-129-STAR_ST	HSA-MIR-130B-STAR_ST	HSA-MIR-135B_ST	HSA-MIR-449A_ST	HSA-MIR-412_ST	HSA-MIR-3117_ST	HSA-MIR-3133_ST	HSA-MIR-3167_ST	HSA-MIR-3182_ST
PID_FAK_PATHWAY	0.001	0.02375	0.003	0.090682	28	HSA-MIR-15A_ST	HSA-MIR-17-STAR_ST	HSA-MIR-21_ST	HSA-MIR-21-STAR_ST	HSA-MIR-22-STAR_ST	HSA-MIR-23A_ST	HSA-MIR-24-2-STAR_ST	HSA-MIR-25_ST	HSA-MIR-27A_ST	HSA-MIR-148A_ST	HSA-MIR-199B-3P_ST	HSA-MIR-223_ST	HSA-LET-7I_ST	HSA-LET-7I-STAR_ST	HSA-MIR-140-3P_ST	HSA-MIR-126_ST	HSA-MIR-146A_ST	HSA-MIR-323-5P_ST	HSA-MIR-486-3P_ST	HSA-MIR-503_ST	HSA-MIR-92B_ST	HSA-MIR-589-STAR_ST	HSA-MIR-628-3P_ST	HSA-MIR-421_ST	HSA-MIR-1226-STAR_ST	HSA-MIR-1274B_ST	HSA-MIR-1973_ST	HSA-MIR-3194_ST
PID_HNF3APATHWAY	0.492	0.64279	0.341	0.538634	11	HSA-MIR-223-STAR_ST	HSA-MIR-34C-5P_ST	HSA-MIR-526B-STAR_ST	HSA-MIR-589-STAR_ST	HSA-MIR-767-3P_ST	HSA-MIR-220B_ST	HSA-MIR-920_ST	HSA-MIR-718_ST	HSA-MIR-3161_ST	HSA-MIR-4305_ST	HSA-MIR-4320_ST
PID_TGFBRPATHWAY	0.019	0.084799	0.066	0.212542	13	HSA-MIR-22-STAR_ST	HSA-MIR-101-STAR_ST	HSA-MIR-223_ST	HSA-LET-7I-STAR_ST	HSA-MIR-29C_ST	HSA-MIR-323-5P_ST	HSA-MIR-148B-STAR_ST	HSA-MIR-449A_ST	HSA-MIR-1274B_ST	HSA-MIR-3133_ST	HSA-MIR-3138_ST	HSA-MIR-3194_ST	HSA-MIR-4329_ST
PID_HES_HEYPATHWAY	0.409	0.570199	0.232	0.426188	15	HSA-MIR-31_ST	HSA-MIR-221_ST	HSA-MIR-106B_ST	HSA-MIR-296-5P_ST	HSA-MIR-380_ST	HSA-MIR-135B_ST	HSA-MIR-18B_ST	HSA-MIR-412_ST	HSA-MIR-487A_ST	HSA-MIR-551A_ST	HSA-MIR-708_ST	HSA-MIR-1291_ST	HSA-MIR-1260_ST	HSA-MIR-1279_ST	HSA-MIR-3159_ST
PID_IL12_STAT4PATHWAY	0.078	0.186919	0.066	0.212542	10	HSA-LET-7E-STAR_ST	HSA-MIR-148A-STAR_ST	HSA-MIR-139-3P_ST	HSA-LET-7I_ST	HSA-MIR-125B_ST	HSA-MIR-141_ST	HSA-MIR-373-STAR_ST	HSA-MIR-516B-STAR_ST	HSA-MIR-609_ST	HSA-MIR-675_ST
REACTOME_GLYCOGEN_BREAKDOWN_GLYCOGENOLYSIS	0.076	0.184117	0.02	0.133	14	HSA-LET-7B-STAR_ST	HSA-MIR-30D_ST	HSA-MIR-181B_ST	HSA-MIR-187_ST	HSA-MIR-339-5P_ST	HSA-MIR-493_ST	HSA-MIR-586_ST	HSA-MIR-550-STAR_ST	HSA-MIR-642_ST	HSA-MIR-875-3P_ST	HSA-MIR-934_ST	HSA-MIR-1286_ST	HSA-MIR-3193_ST	HSA-MIR-4317_ST
REACTOME_TRANSLATION	0.786	0.887419	0.933	0.985457	8	HSA-MIR-519B-5P_ST	HSA-MIR-575_ST	HSA-MIR-625-STAR_ST	HSA-MIR-635_ST	HSA-MIR-661_ST	HSA-MIR-1293_ST	HSA-MIR-1244_ST	HSA-MIR-3160_ST
REACTOME_PYRIMIDINE_CATABOLISM	0.455	0.606971	0.153	0.335239	14	HSA-MIR-16-1-STAR_ST	HSA-MIR-129-5P_ST	HSA-MIR-139-3P_ST	HSA-MIR-10B-STAR_ST	HSA-MIR-190_ST	HSA-MIR-196B-STAR_ST	HSA-MIR-488-STAR_ST	HSA-MIR-579_ST	HSA-MIR-589_ST	HSA-MIR-642_ST	HSA-MIR-449B-STAR_ST	HSA-MIR-1299_ST	HSA-MIR-3139_ST	HSA-MIR-3190-3P_ST
REACTOME_RNA_POL_III_TRANSCRIPTION_INITIATION_FROM_TYPE_2_PROMOTER	0.457	0.608418	0.486	0.675423	14	HSA-MIR-138-2-STAR_ST	HSA-MIR-144-STAR_ST	HSA-MIR-135B_ST	HSA-MIR-449A_ST	HSA-MIR-320C_ST	HSA-MIR-1226_ST	HSA-MIR-1228-STAR_ST	HSA-MIR-1470_ST	HSA-MIR-1908_ST	HSA-MIR-3178_ST	HSA-MIR-3197_ST	HSA-MIR-514B-3P_ST	HSA-MIR-4321_ST	HSA-MIR-4260_ST
REACTOME_INHIBITION_OF_THE_PROTEOLYTIC_ACTIVITY_OF_APC_C_REQUIRED_FOR_THE_ONSET_OF_ANAPHASE_BY_MITOTIC_SPINDLE_CHECKPOINT_COMPONENTS	0.846	0.925312	0.854	0.969957	10	HSA-MIR-18A-STAR_ST	HSA-MIR-217_ST	HSA-MIR-424_ST	HSA-MIR-518A-5P_ST	HSA-MIR-506_ST	HSA-MIR-627_ST	HSA-MIR-764_ST	HSA-MIR-1202_ST	HSA-MIR-548K_ST	HSA-MIR-1302_ST
REACTOME_PYRUVATE_METABOLISM_AND_CITRIC_ACID_TCA_CYCLE	0.006	0.0532	0.031	0.158577	19	HSA-LET-7D_ST	HSA-LET-7D-STAR_ST	HSA-MIR-199A-3P_ST	HSA-MIR-200B-STAR_ST	HSA-MIR-141-STAR_ST	HSA-MIR-142-5P_ST	HSA-MIR-365_ST	HSA-MIR-375_ST	HSA-MIR-335-STAR_ST	HSA-MIR-422A_ST	HSA-MIR-431_ST	HSA-MIR-494_ST	HSA-MIR-586_ST	HSA-MIR-33B_ST	HSA-MIR-1251_ST	HSA-MIR-664-STAR_ST	HSA-MIR-320D_ST	HSA-MIR-1827_ST	HSA-MIR-3131_ST
REACTOME_EXTRINSIC_PATHWAY_FOR_APOPTOSIS	0.093	0.208583	0.568	0.750189	12	HSA-MIR-136-STAR_ST	HSA-MIR-363-STAR_ST	HSA-MIR-371-5P_ST	HSA-MIR-412_ST	HSA-MIR-484_ST	HSA-MIR-499-3P_ST	HSA-MIR-510_ST	HSA-MIR-548C-5P_ST	HSA-MIR-411-STAR_ST	HSA-MIR-1289_ST	HSA-MIR-1288_ST	HSA-MIR-3126-3P_ST
REACTOME_PTM_GAMMA_CARBOXYLATION_HYPUSINE_FORMATION_AND_ARYLSULFATASE_ACTIVATION	0.439	0.594572	0.237	0.430615	14	HSA-LET-7F_ST	HSA-MIR-132-STAR_ST	HSA-MIR-296-3P_ST	HSA-MIR-520C-5P_ST	HSA-MIR-544_ST	HSA-MIR-593_ST	HSA-MIR-601_ST	HSA-MIR-662_ST	HSA-MIR-1468_ST	HSA-MIR-543_ST	HSA-MIR-1178_ST	HSA-MIR-1182_ST	HSA-MIR-1263_ST	HSA-MIR-4263_ST
REACTOME_APOPTOTIC_CLEAVAGE_OF_CELLULAR_PROTEINS	0.092	0.207039	0.32	0.518392	4	HSA-MIR-18A_ST	HSA-MIR-130B-STAR_ST	HSA-MIR-449A_ST	HSA-MIR-1260_ST
REACTOME_RNA_POL_I_TRANSCRIPTION_TERMINATION	0.741	0.852535	0.826	0.950329	12	HSA-MIR-26A-1-STAR_ST	HSA-MIR-27A-STAR_ST	HSA-MIR-376A_ST	HSA-MIR-519B-3P_ST	HSA-MIR-518E_ST	HSA-MIR-518A-3P_ST	HSA-MIR-544_ST	HSA-MIR-374B-STAR_ST	HSA-MIR-1179_ST	HSA-MIR-1470_ST	HSA-MIR-3135_ST	HSA-MIR-3171_ST
REACTOME_FORMATION_OF_THE_TERNARY_COMPLEX_AND_SUBSEQUENTLY_THE_43S_COMPLEX	0.848	0.925977	0.968	0.987424	8	HSA-MIR-377-STAR_ST	HSA-MIR-519B-5P_ST	HSA-MIR-635_ST	HSA-MIR-297_ST	HSA-MIR-1293_ST	HSA-MIR-1244_ST	HSA-MIR-3160_ST	HSA-MIR-4256_ST
REACTOME_ACTIVATION_OF_THE_PRE_REPLICATIVE_COMPLEX	0.8	0.894849	0.662	0.832193	7	HSA-MIR-95_ST	HSA-MIR-204_ST	HSA-MIR-218_ST	HSA-MIR-506_ST	HSA-MIR-608_ST	HSA-MIR-708-STAR_ST	HSA-MIR-1202_ST
REACTOME_PROCESSING_OF_INTRONLESS_PRE_MRNAS	0.668	0.796093	0.248	0.440963	12	HSA-MIR-99A_ST	HSA-MIR-198_ST	HSA-MIR-15B-STAR_ST	HSA-MIR-122_ST	HSA-MIR-137_ST	HSA-MIR-770-5P_ST	HSA-MIR-1226_ST	HSA-MIR-1255B_ST	HSA-MIR-3130-3P_ST	HSA-MIR-3147_ST	HSA-MIR-3198_ST	HSA-MIR-4268_ST
REACTOME_GAP_JUNCTION_DEGRADATION	0.344	0.510056	0.01	0.116667	29	HSA-MIR-17-STAR_ST	HSA-MIR-20A-STAR_ST	HSA-MIR-24-2-STAR_ST	HSA-MIR-29A_ST	HSA-MIR-181C_ST	HSA-MIR-224-STAR_ST	HSA-MIR-122_ST	HSA-MIR-138_ST	HSA-MIR-146A_ST	HSA-MIR-194-STAR_ST	HSA-MIR-29C_ST	HSA-MIR-30E_ST	HSA-MIR-338-5P_ST	HSA-MIR-325_ST	HSA-MIR-20B_ST	HSA-MIR-146B-5P_ST	HSA-MIR-524-3P_ST	HSA-MIR-518D-5P_ST	HSA-MIR-455-5P_ST	HSA-MIR-554_ST	HSA-MIR-584_ST	HSA-MIR-659_ST	HSA-MIR-1238_ST	HSA-MIR-1285_ST	HSA-MIR-1291_ST	HSA-MIR-1908_ST	HSA-MIR-1973_ST	HSA-MIR-1260B_ST	HSA-MIR-4266_ST
REACTOME_BASE_EXCISION_REPAIR	0.97	0.996243	0.84	0.959794	6	HSA-MIR-29B-2-STAR_ST	HSA-MIR-299-5P_ST	HSA-MIR-329_ST	HSA-MIR-576-5P_ST	HSA-MIR-548P_ST	HSA-MIR-1909_ST
REACTOME_BILE_ACID_AND_BILE_SALT_METABOLISM	0.018	0.082552	0.155	0.336297	8	HSA-MIR-147_ST	HSA-MIR-362-5P_ST	HSA-MIR-485-5P_ST	HSA-MIR-589_ST	HSA-MIR-654-3P_ST	HSA-MIR-1272_ST	HSA-MIR-664-STAR_ST	HSA-MIR-4278_ST
REACTOME_SYNTHESIS_OF_BILE_ACIDS_AND_BILE_SALTS_VIA_7ALPHA_HYDROXYCHOLESTEROL	0.012	0.072545	0.674	0.838559	13	HSA-MIR-30C_ST	HSA-MIR-147_ST	HSA-MIR-218-2-STAR_ST	HSA-MIR-362-5P_ST	HSA-MIR-379-STAR_ST	HSA-MIR-485-5P_ST	HSA-MIR-597_ST	HSA-MIR-614_ST	HSA-MIR-654-3P_ST	HSA-MIR-890_ST	HSA-MIR-1178_ST	HSA-MIR-1272_ST	HSA-MIR-4282_ST
REACTOME_RECYCLING_OF_BILE_ACIDS_AND_SALTS	0.693	0.812778	0.143	0.319647	8	HSA-LET-7F-1-STAR_ST	HSA-MIR-32_ST	HSA-MIR-92A-1-STAR_ST	HSA-MIR-188-5P_ST	HSA-MIR-760_ST	HSA-MIR-1272_ST	HSA-MIR-1975_ST	HSA-MIR-3122_ST
REACTOME_SIGNALING_BY_RHO_GTPASES	0.003	0.039118	0.003	0.090682	28	HSA-MIR-15A_ST	HSA-MIR-17-STAR_ST	HSA-MIR-19B_ST	HSA-MIR-21_ST	HSA-MIR-22-STAR_ST	HSA-MIR-23A_ST	HSA-MIR-24-2-STAR_ST	HSA-MIR-25_ST	HSA-MIR-27A_ST	HSA-MIR-199A-3P_ST	HSA-MIR-148A-STAR_ST	HSA-MIR-148A_ST	HSA-LET-7I_ST	HSA-LET-7I-STAR_ST	HSA-MIR-125B_ST	HSA-MIR-130A_ST	HSA-MIR-126_ST	HSA-MIR-194-STAR_ST	HSA-MIR-302D-STAR_ST	HSA-MIR-378_ST	HSA-MIR-331-5P_ST	HSA-MIR-486-3P_ST	HSA-MIR-503_ST	HSA-MIR-92B_ST	HSA-MIR-558_ST	HSA-MIR-623_ST	HSA-MIR-378C_ST	HSA-MIR-4253_ST
REACTOME_SIGNALING_BY_WNT	0.278	0.438617	0.883	0.981111	9	HSA-MIR-1301_ST	HSA-MIR-924_ST	HSA-MIR-1179_ST	HSA-MIR-1303_ST	HSA-MIR-1282_ST	HSA-MIR-1471_ST	HSA-MIR-548V_ST	HSA-MIR-3178_ST	HSA-MIR-4294_ST
REACTOME_METABOLISM_OF_NON_CODING_RNA	0.988	0.996243	0.979	0.987424	8	HSA-MIR-425_ST	HSA-MIR-524-3P_ST	HSA-MIR-617_ST	HSA-MIR-411_ST	HSA-MIR-1226_ST	HSA-MIR-1202_ST	HSA-MIR-1302_ST	HSA-MIR-4279_ST
REACTOME_SYNTHESIS_OF_BILE_ACIDS_AND_BILE_SALTS_VIA_24_HYDROXYCHOLESTEROL	0.318	0.480614	0.398	0.589465	4	HSA-MIR-30C_ST	HSA-MIR-362-5P_ST	HSA-MIR-654-3P_ST	HSA-MIR-548V_ST
REACTOME_SYNTHESIS_OF_BILE_ACIDS_AND_BILE_SALTS	0.005	0.048897	0.334	0.532	9	HSA-MIR-30C_ST	HSA-MIR-147_ST	HSA-MIR-362-5P_ST	HSA-MIR-485-5P_ST	HSA-MIR-589_ST	HSA-MIR-614_ST	HSA-MIR-654-3P_ST	HSA-MIR-4278_ST	HSA-MIR-4282_ST
REACTOME_METABOLISM_OF_STEROID_HORMONES_AND_VITAMINS_A_AND_D	0.647	0.782282	0.466	0.660746	8	HSA-MIR-197_ST	HSA-MIR-326_ST	HSA-MIR-522-STAR_ST	HSA-MIR-616-STAR_ST	HSA-MIR-621_ST	HSA-MIR-548D-3P_ST	HSA-MIR-513C_ST	HSA-MIR-4288_ST
REACTOME_ANDROGEN_BIOSYNTHESIS	0.416	0.574538	0.539	0.719749	11	HSA-MIR-19A_ST	HSA-MIR-206_ST	HSA-MIR-342-3P_ST	HSA-MIR-202_ST	HSA-MIR-559_ST	HSA-MIR-586_ST	HSA-MIR-621_ST	HSA-MIR-637_ST	HSA-MIR-548D-3P_ST	HSA-MIR-3148_ST	HSA-MIR-4288_ST
REACTOME_SIGNALLING_BY_NGF	0	0	0.11	0.279198	9	HSA-MIR-25_ST	HSA-MIR-210_ST	HSA-MIR-130B-STAR_ST	HSA-MIR-135B_ST	HSA-MIR-335-STAR_ST	HSA-MIR-431_ST	HSA-MIR-604_ST	HSA-MIR-765_ST	HSA-MIR-3133_ST
REACTOME_CTNNB1_PHOSPHORYLATION_CASCADE	0.108	0.229091	0.118	0.29063	9	HSA-MIR-30A_ST	HSA-MIR-362-5P_ST	HSA-MIR-518D-5P_ST	HSA-MIR-604_ST	HSA-MIR-628-5P_ST	HSA-MIR-641_ST	HSA-MIR-1249_ST	HSA-MIR-1252_ST	HSA-MIR-3140_ST
REACTOME_INSULIN_RECEPTOR_RECYCLING	0.107	0.228427	0.333	0.531681	11	HSA-LET-7E-STAR_ST	HSA-MIR-29B-2-STAR_ST	HSA-MIR-218-1-STAR_ST	HSA-MIR-30E-STAR_ST	HSA-MIR-490-5P_ST	HSA-MIR-589-STAR_ST	HSA-MIR-656_ST	HSA-MIR-1271_ST	HSA-MIR-220C_ST	HSA-MIR-1206_ST	HSA-MIR-548E_ST
REACTOME_COPI_MEDIATED_TRANSPORT	0.358	0.523231	0.88	0.979414	4	HSA-MIR-26A-1-STAR_ST	HSA-MIR-520F_ST	HSA-MIR-548D-5P_ST	HSA-MIR-3146_ST
REACTOME_NEF_MEDIATED_DOWNREGULATION_OF_MHC_CLASS_I_COMPLEX_CELL_SURFACE_EXPRESSION	0.033	0.116111	0.133	0.311426	12	HSA-MIR-22_ST	HSA-MIR-210_ST	HSA-MIR-220A_ST	HSA-MIR-141-STAR_ST	HSA-MIR-372_ST	HSA-MIR-425-STAR_ST	HSA-MIR-597_ST	HSA-MIR-652_ST	HSA-MIR-767-5P_ST	HSA-MIR-1254_ST	HSA-MIR-3120_ST	HSA-MIR-3191_ST
REACTOME_SIGNALING_BY_SCF_KIT	0.002	0.032439	0.185	0.37	5	HSA-MIR-25_ST	HSA-LET-7I-STAR_ST	HSA-MIR-422A_ST	HSA-MIR-3120_ST	HSA-MIR-378C_ST
REACTOME_DEVELOPMENTAL_BIOLOGY	0.003	0.039118	0.044	0.180617	18	HSA-MIR-17-STAR_ST	HSA-MIR-23A_ST	HSA-MIR-27A_ST	HSA-LET-7I_ST	HSA-MIR-140-3P_ST	HSA-MIR-9-STAR_ST	HSA-MIR-146A_ST	HSA-MIR-185_ST	HSA-MIR-106B_ST	HSA-MIR-135B_ST	HSA-MIR-331-5P_ST	HSA-MIR-338-5P_ST	HSA-MIR-486-3P_ST	HSA-MIR-519E_ST	HSA-MIR-1257_ST	HSA-MIR-1915-STAR_ST	HSA-MIR-3131_ST	HSA-MIR-3133_ST
REACTOME_CROSS_PRESENTATION_OF_SOLUBLE_EXOGENOUS_ANTIGENS_ENDOSOMES	0.234	0.390489	0.9	0.983413	6	HSA-LET-7E-STAR_ST	HSA-MIR-1301_ST	HSA-MIR-1179_ST	HSA-MIR-1303_ST	HSA-MIR-1471_ST	HSA-MIR-548V_ST
REACTOME_SIGNALING_BY_NODAL	0.28	0.439669	0.383	0.575582	15	HSA-LET-7F-2-STAR_ST	HSA-MIR-29A-STAR_ST	HSA-MIR-139-3P_ST	HSA-MIR-193A-3P_ST	HSA-MIR-130B-STAR_ST	HSA-MIR-519C-5P_ST	HSA-MIR-526B_ST	HSA-MIR-522-STAR_ST	HSA-MIR-609_ST	HSA-MIR-611_ST	HSA-MIR-670_ST	HSA-MIR-877-STAR_ST	HSA-MIR-374B_ST	HSA-MIR-944_ST	HSA-MIR-1180_ST
REACTOME_DAG_AND_IP3_SIGNALING	0.024	0.096727	0.33	0.528159	10	HSA-MIR-148A-STAR_ST	HSA-MIR-122_ST	HSA-MIR-517-STAR_ST	HSA-MIR-518A-5P_ST	HSA-MIR-937_ST	HSA-MIR-3116_ST	HSA-MIR-3119_ST	HSA-MIR-3194_ST	HSA-MIR-4307_ST	HSA-MIR-4320_ST
REACTOME_SPRY_REGULATION_OF_FGF_SIGNALING	0.398	0.560148	0.126	0.300862	14	HSA-MIR-210_ST	HSA-MIR-188-3P_ST	HSA-MIR-361-5P_ST	HSA-MIR-302C_ST	HSA-MIR-380-STAR_ST	HSA-MIR-323-5P_ST	HSA-MIR-518D-5P_ST	HSA-MIR-604_ST	HSA-MIR-620_ST	HSA-MIR-657_ST	HSA-MIR-658_ST	HSA-MIR-1293_ST	HSA-MIR-1539_ST	HSA-MIR-3133_ST
REACTOME_TCA_CYCLE_AND_RESPIRATORY_ELECTRON_TRANSPORT	0.02	0.086928	0.014	0.124687	30	HSA-LET-7D_ST	HSA-LET-7D-STAR_ST	HSA-MIR-31_ST	HSA-MIR-199A-3P_ST	HSA-MIR-199B-3P_ST	HSA-MIR-212_ST	HSA-MIR-142-5P_ST	HSA-MIR-126_ST	HSA-MIR-146A_ST	HSA-MIR-34B_ST	HSA-MIR-99B-STAR_ST	HSA-MIR-302D-STAR_ST	HSA-MIR-375_ST	HSA-MIR-378-STAR_ST	HSA-MIR-378_ST	HSA-MIR-151-5P_ST	HSA-MIR-335_ST	HSA-MIR-335-STAR_ST	HSA-MIR-422A_ST	HSA-MIR-431_ST	HSA-MIR-586_ST	HSA-MIR-612_ST	HSA-MIR-33B_ST	HSA-MIR-1251_ST	HSA-MIR-1281_ST	HSA-MIR-1827_ST	HSA-MIR-3131_ST	HSA-MIR-3177_ST	HSA-MIR-378C_ST	HSA-MIR-4321_ST
REACTOME_BMAL1_CLOCK_NPAS2_ACTIVATES_CIRCADIAN_EXPRESSION	0.005	0.048897	0.643	0.8168	9	HSA-MIR-30E_ST	HSA-MIR-449A_ST	HSA-MIR-512-3P_ST	HSA-MIR-520C-5P_ST	HSA-MIR-579_ST	HSA-MIR-626_ST	HSA-MIR-3139_ST	HSA-MIR-548W_ST	HSA-MIR-4324_ST
REACTOME_ANTIGEN_PROCESSING_CROSS_PRESENTATION	0.136	0.269568	0.858	0.970844	8	HSA-LET-7E-STAR_ST	HSA-MIR-510_ST	HSA-MIR-590-5P_ST	HSA-MIR-1301_ST	HSA-MIR-1179_ST	HSA-MIR-1303_ST	HSA-MIR-1243_ST	HSA-MIR-548V_ST
REACTOME_GROWTH_HORMONE_RECEPTOR_SIGNALING	0.004	0.045085	0.064	0.212542	7	HSA-MIR-199A-3P_ST	HSA-MIR-140-5P_ST	HSA-MIR-302D-STAR_ST	HSA-MIR-621_ST	HSA-MIR-664-STAR_ST	HSA-MIR-3120_ST	HSA-MIR-3126-3P_ST
REACTOME_TRIF_MEDIATED_TLR3_SIGNALING	0.038	0.128391	0.051	0.193248	13	HSA-MIR-16-2-STAR_ST	HSA-MIR-182-STAR_ST	HSA-MIR-215_ST	HSA-MIR-30C-1-STAR_ST	HSA-MIR-335-STAR_ST	HSA-MIR-501-3P_ST	HSA-MIR-92B-STAR_ST	HSA-MIR-608_ST	HSA-MIR-1909_ST	HSA-MIR-1910_ST	HSA-MIR-3134_ST	HSA-MIR-3166_ST	HSA-MIR-3190-5P_ST
REACTOME_CELL_CELL_COMMUNICATION	0.008	0.060113	0	0	25	HSA-MIR-15A_ST	HSA-MIR-17-STAR_ST	HSA-MIR-20A-STAR_ST	HSA-MIR-21_ST	HSA-MIR-23A_ST	HSA-MIR-24-2-STAR_ST	HSA-MIR-25_ST	HSA-MIR-27A_ST	HSA-MIR-29A_ST	HSA-MIR-222_ST	HSA-LET-7I_ST	HSA-MIR-130A_ST	HSA-MIR-126_ST	HSA-MIR-146A_ST	HSA-MIR-194-STAR_ST	HSA-MIR-378_ST	HSA-MIR-331-5P_ST	HSA-MIR-518D-5P_ST	HSA-MIR-92B_ST	HSA-MIR-658_ST	HSA-MIR-548J_ST	HSA-MIR-1254_ST	HSA-MIR-1324_ST	HSA-MIR-378C_ST	HSA-MIR-4253_ST
REACTOME_ABCA_TRANSPORTERS_IN_LIPID_HOMEOSTASIS	0.302	0.464884	0.125	0.299011	16	HSA-MIR-29A-STAR_ST	HSA-MIR-182_ST	HSA-MIR-206_ST	HSA-MIR-490-3P_ST	HSA-MIR-532-5P_ST	HSA-MIR-559_ST	HSA-MIR-548C-3P_ST	HSA-MIR-632_ST	HSA-MIR-644_ST	HSA-MIR-454-STAR_ST	HSA-MIR-892A_ST	HSA-MIR-297_ST	HSA-MIR-1178_ST	HSA-MIR-1250_ST	HSA-MIR-3189_ST	HSA-MIR-4303_ST
REACTOME_ENDOSOMAL_VACUOLAR_PATHWAY	0.424	0.578973	0.35	0.545721	8	HSA-LET-7A_ST	HSA-MIR-125A-3P_ST	HSA-MIR-328_ST	HSA-MIR-550_ST	HSA-MIR-590-3P_ST	HSA-MIR-1244_ST	HSA-MIR-1973_ST	HSA-MIR-3120_ST
REACTOME_TETRAHYDROBIOPTERIN_BH4_SYNTHESIS_RECYCLING_SALVAGE_AND_REGULATION	0.131	0.262395	0.57	0.752083	15	HSA-MIR-99A_ST	HSA-MIR-138-1-STAR_ST	HSA-MIR-342-3P_ST	HSA-MIR-492_ST	HSA-MIR-432-STAR_ST	HSA-MIR-570_ST	HSA-MIR-592_ST	HSA-MIR-621_ST	HSA-MIR-629_ST	HSA-MIR-675-STAR_ST	HSA-MIR-1179_ST	HSA-MIR-1286_ST	HSA-MIR-1289_ST	HSA-MIR-3148_ST	HSA-MIR-4288_ST
REACTOME_ER_PHAGOSOME_PATHWAY	0.251	0.410111	0.925	0.983413	6	HSA-LET-7E-STAR_ST	HSA-MIR-1301_ST	HSA-MIR-1179_ST	HSA-MIR-1303_ST	HSA-MIR-1471_ST	HSA-MIR-548V_ST
REACTOME_MEIOSIS	0.894	0.959661	0.957	0.987424	8	HSA-LET-7G-STAR_ST	HSA-MIR-492_ST	HSA-MIR-1225-5P_ST	HSA-MIR-3115_ST	HSA-MIR-4302_ST	HSA-MIR-4323_ST	HSA-MIR-4265_ST	HSA-MIR-4330_ST
REACTOME_NEGATIVE_REGULATION_OF_FGFR_SIGNALING	0.052	0.144384	0.055	0.201515	20	HSA-LET-7C-STAR_ST	HSA-LET-7F_ST	HSA-MIR-26B_ST	HSA-MIR-210_ST	HSA-MIR-200B_ST	HSA-MIR-188-3P_ST	HSA-MIR-200A-STAR_ST	HSA-MIR-200A_ST	HSA-MIR-371-3P_ST	HSA-MIR-323-5P_ST	HSA-MIR-196B_ST	HSA-MIR-452-STAR_ST	HSA-MIR-552_ST	HSA-MIR-661_ST	HSA-MIR-1324_ST	HSA-MIR-2115-STAR_ST	HSA-MIR-2277_ST	HSA-MIR-3175_ST	HSA-MIR-514B-3P_ST	HSA-MIR-4262_ST
REACTOME_G0_AND_EARLY_G1	0.847	0.925645	0.746	0.902803	11	HSA-MIR-95_ST	HSA-MIR-204_ST	HSA-MIR-218_ST	HSA-MIR-412_ST	HSA-MIR-506_ST	HSA-MIR-607_ST	HSA-MIR-220B_ST	HSA-MIR-1202_ST	HSA-MIR-513B_ST	HSA-MIR-2116_ST	HSA-MIR-3128_ST
REACTOME_REGULATION_OF_KIT_SIGNALING	0.013	0.074526	0.172	0.355217	10	HSA-MIR-200C_ST	HSA-MIR-200A-STAR_ST	HSA-MIR-151-5P_ST	HSA-MIR-422A_ST	HSA-MIR-670_ST	HSA-MIR-548G_ST	HSA-MIR-3138_ST	HSA-MIR-3166_ST	HSA-MIR-378C_ST	HSA-MIR-4269_ST
REACTOME_MEMBRANE_TRAFFICKING	0.192	0.34048	0.34	0.537693	14	HSA-MIR-21-STAR_ST	HSA-MIR-25_ST	HSA-MIR-28-5P_ST	HSA-MIR-130B-STAR_ST	HSA-MIR-375_ST	HSA-MIR-146B-3P_ST	HSA-MIR-520E_ST	HSA-MIR-520F_ST	HSA-MIR-518D-5P_ST	HSA-MIR-659_ST	HSA-MIR-1292_ST	HSA-MIR-1538_ST	HSA-MIR-3133_ST	HSA-MIR-4328_ST
REACTOME_NEF_MEDIATES_DOWN_MODULATION_OF_CELL_SURFACE_RECEPTORS_BY_RECRUITING_THEM_TO_CLATHRIN_ADAPTERS	0.124	0.251402	0.292	0.490973	7	HSA-MIR-210_ST	HSA-MIR-142-5P_ST	HSA-MIR-597_ST	HSA-MIR-604_ST	HSA-MIR-634_ST	HSA-MIR-767-5P_ST	HSA-MIR-548G_ST
REACTOME_IMMUNOREGULATORY_INTERACTIONS_BETWEEN_A_LYMPHOID_AND_A_NON_LYMPHOID_CELL	0.087	0.199845	0.033	0.16136	9	HSA-MIR-31_ST	HSA-MIR-148A-STAR_ST	HSA-MIR-302D-STAR_ST	HSA-MIR-378_ST	HSA-MIR-455-3P_ST	HSA-MIR-623_ST	HSA-MIR-548G_ST	HSA-MIR-664-STAR_ST	HSA-MIR-3120_ST
REACTOME_ACTIVATED_AMPK_STIMULATES_FATTY_ACID_OXIDATION_IN_MUSCLE	0	0	0.016	0.125176	18	HSA-MIR-16_ST	HSA-MIR-23A_ST	HSA-MIR-25_ST	HSA-MIR-199A-3P_ST	HSA-MIR-181C-STAR_ST	HSA-MIR-187_ST	HSA-MIR-23B-STAR_ST	HSA-MIR-130A_ST	HSA-MIR-126_ST	HSA-MIR-194-STAR_ST	HSA-MIR-133B_ST	HSA-MIR-146B-5P_ST	HSA-MIR-202-STAR_ST	HSA-MIR-33B_ST	HSA-MIR-658_ST	HSA-MIR-421_ST	HSA-MIR-888_ST	HSA-MIR-320D_ST
REACTOME_VITAMIN_B5_PANTOTHENATE_METABOLISM	0.149	0.28596	0.924	0.983413	2	HSA-MIR-518F-STAR_ST	HSA-MIR-604_ST
REACTOME_BOTULINUM_NEUROTOXICITY	0.61	0.746366	0.021	0.136244	16	HSA-MIR-24-2-STAR_ST	HSA-MIR-192-STAR_ST	HSA-MIR-296-3P_ST	HSA-MIR-378-STAR_ST	HSA-MIR-151-5P_ST	HSA-MIR-497_ST	HSA-MIR-532-5P_ST	HSA-MIR-556-3P_ST	HSA-MIR-578_ST	HSA-MIR-623_ST	HSA-MIR-654-5P_ST	HSA-MIR-1231_ST	HSA-MIR-3124_ST	HSA-MIR-3074_ST	HSA-MIR-3154_ST	HSA-MIR-4299_ST
REACTOME_METABOLISM_OF_VITAMINS_AND_COFACTORS	0	0	0.261	0.454954	10	HSA-MIR-217_ST	HSA-MIR-489_ST	HSA-MIR-520E_ST	HSA-MIR-586_ST	HSA-MIR-604_ST	HSA-MIR-33B_ST	HSA-MIR-637_ST	HSA-MIR-641_ST	HSA-MIR-297_ST	HSA-MIR-4316_ST
REACTOME_TRANS_GOLGI_NETWORK_VESICLE_BUDDING	0.244	0.402131	0.152	0.333597	15	HSA-MIR-24-2-STAR_ST	HSA-MIR-28-5P_ST	HSA-MIR-192_ST	HSA-MIR-27B_ST	HSA-MIR-143_ST	HSA-MIR-145_ST	HSA-MIR-200A-STAR_ST	HSA-MIR-200A_ST	HSA-MIR-130B-STAR_ST	HSA-MIR-520E_ST	HSA-MIR-659_ST	HSA-MIR-744-STAR_ST	HSA-MIR-548E_ST	HSA-MIR-1972_ST	HSA-MIR-3162_ST
REACTOME_PROTEOLYTIC_CLEAVAGE_OF_SNARE_COMPLEX_PROTEINS	0.462	0.611403	0.015	0.124687	18	HSA-MIR-24-2-STAR_ST	HSA-MIR-192-STAR_ST	HSA-MIR-296-3P_ST	HSA-MIR-378-STAR_ST	HSA-MIR-151-5P_ST	HSA-MIR-346_ST	HSA-MIR-497_ST	HSA-MIR-532-5P_ST	HSA-MIR-578_ST	HSA-MIR-623_ST	HSA-MIR-654-5P_ST	HSA-MIR-670_ST	HSA-MIR-1231_ST	HSA-MIR-3124_ST	HSA-MIR-3180-3P_ST	HSA-MIR-3183_ST	HSA-MIR-4299_ST	HSA-MIR-4273_ST
REACTOME_RESOLUTION_OF_AP_SITES_VIA_THE_MULTIPLE_NUCLEOTIDE_PATCH_REPLACEMENT_PATHWAY	0.971	0.996243	0.859	0.970844	8	HSA-MIR-29B-2-STAR_ST	HSA-MIR-299-5P_ST	HSA-MIR-329_ST	HSA-MIR-576-5P_ST	HSA-MIR-548P_ST	HSA-MIR-1284_ST	HSA-MIR-1909_ST	HSA-MIR-3186-3P_ST
REACTOME_GAMMA_CARBOXYLATION_TRANSPORT_AND_AMINO_TERMINAL_CLEAVAGE_OF_PROTEINS	0.684	0.808385	0.722	0.883404	12	HSA-MIR-218_ST	HSA-MIR-219-1-3P_ST	HSA-MIR-132-STAR_ST	HSA-MIR-125A-3P_ST	HSA-MIR-365-STAR_ST	HSA-MIR-424_ST	HSA-MIR-601_ST	HSA-MIR-767-3P_ST	HSA-MIR-1182_ST	HSA-MIR-1247_ST	HSA-MIR-4319_ST	HSA-MIR-4263_ST
REACTOME_IL_7_SIGNALING	0.01	0.065196	0.017	0.125611	18	HSA-MIR-148A-STAR_ST	HSA-MIR-139-3P_ST	HSA-MIR-181A-2-STAR_ST	HSA-MIR-125B_ST	HSA-MIR-141_ST	HSA-MIR-296-3P_ST	HSA-MIR-363_ST	HSA-MIR-378_ST	HSA-MIR-151-5P_ST	HSA-MIR-497_ST	HSA-MIR-586_ST	HSA-MIR-675_ST	HSA-MIR-1231_ST	HSA-MIR-548G_ST	HSA-MIR-1281_ST	HSA-MIR-664-STAR_ST	HSA-MIR-3065-3P_ST	HSA-MIR-4267_ST
REACTOME_CELL_CYCLE	0.912	0.968045	0.949	0.986339	9	HSA-MIR-18A-STAR_ST	HSA-MIR-204_ST	HSA-MIR-130A-STAR_ST	HSA-MIR-193A-3P_ST	HSA-MIR-492_ST	HSA-MIR-525-3P_ST	HSA-MIR-1301_ST	HSA-MIR-1225-5P_ST	HSA-MIR-1202_ST
REACTOME_SIGNALING_BY_ERBB4	0.081	0.190673	0.319	0.518034	9	HSA-LET-7C-STAR_ST	HSA-MIR-182-STAR_ST	HSA-MIR-132-STAR_ST	HSA-MIR-371-3P_ST	HSA-MIR-323-5P_ST	HSA-MIR-582-3P_ST	HSA-MIR-944_ST	HSA-MIR-3133_ST	HSA-MIR-320E_ST
REACTOME_ORC1_REMOVAL_FROM_CHROMATIN	0.514	0.663709	0.908	0.983413	4	HSA-MIR-1301_ST	HSA-MIR-1179_ST	HSA-MIR-1303_ST	HSA-MIR-4294_ST
REACTOME_O_LINKED_GLYCOSYLATION_OF_MUCINS	0.509	0.659172	0.191	0.380855	8	HSA-MIR-124-STAR_ST	HSA-MIR-509-3P_ST	HSA-MIR-552_ST	HSA-MIR-558_ST	HSA-MIR-603_ST	HSA-MIR-645_ST	HSA-MIR-1285_ST	HSA-MIR-1911-STAR_ST
REACTOME_SULFUR_AMINO_ACID_METABOLISM	0.055	0.148377	0.072	0.222181	18	HSA-MIR-210_ST	HSA-MIR-181A-STAR_ST	HSA-MIR-217_ST	HSA-MIR-191-STAR_ST	HSA-MIR-320A_ST	HSA-MIR-302D_ST	HSA-MIR-381_ST	HSA-MIR-423-5P_ST	HSA-MIR-631_ST	HSA-MIR-657_ST	HSA-MIR-1291_ST	HSA-MIR-548F_ST	HSA-MIR-1251_ST	HSA-MIR-1321_ST	HSA-MIR-3157_ST	HSA-MIR-548X_ST	HSA-MIR-4321_ST	HSA-MIR-4280_ST
REACTOME_DOWNREGULATION_OF_ERBB2_ERBB3_SIGNALING	0.215	0.368968	0.292	0.490973	8	HSA-LET-7C-STAR_ST	HSA-MIR-26B-STAR_ST	HSA-MIR-223-STAR_ST	HSA-MIR-335_ST	HSA-MIR-661_ST	HSA-MIR-302E_ST	HSA-MIR-1306_ST	HSA-MIR-4254_ST
REACTOME_ANTIVIRAL_MECHANISM_BY_IFN_STIMULATED_GENES	0.915	0.968909	0.966	0.987424	7	HSA-MIR-205-STAR_ST	HSA-MIR-15B-STAR_ST	HSA-MIR-130A-STAR_ST	HSA-MIR-617_ST	HSA-MIR-509-3-5P_ST	HSA-MIR-3126-5P_ST	HSA-MIR-4323_ST
REACTOME_PROLACTIN_RECEPTOR_SIGNALING	0.223	0.376861	0.027	0.152161	18	HSA-MIR-29B-1-STAR_ST	HSA-MIR-139-3P_ST	HSA-MIR-9-STAR_ST	HSA-MIR-136-STAR_ST	HSA-MIR-371-3P_ST	HSA-MIR-382_ST	HSA-MIR-323-5P_ST	HSA-MIR-409-3P_ST	HSA-MIR-193B-STAR_ST	HSA-MIR-520A-5P_ST	HSA-MIR-609_ST	HSA-MIR-629_ST	HSA-MIR-650_ST	HSA-MIR-659_ST	HSA-MIR-3126-3P_ST	HSA-MIR-3164_ST	HSA-MIR-323B-5P_ST	HSA-MIR-4301_ST
REACTOME_SIGNALING_BY_ERBB2	0.011	0.07	0.238	0.431253	4	HSA-MIR-323-5P_ST	HSA-MIR-604_ST	HSA-MIR-3133_ST	HSA-MIR-3194_ST
REACTOME_SPHINGOLIPID_DE_NOVO_BIOSYNTHESIS	0.003	0.039118	0.267	0.460584	3	HSA-MIR-210_ST	HSA-MIR-200A-STAR_ST	HSA-MIR-3194_ST
REACTOME_TERMINATION_OF_O_GLYCAN_BIOSYNTHESIS	0.408	0.57	0.307	0.505334	10	HSA-MIR-142-3P_ST	HSA-MIR-34B_ST	HSA-MIR-377_ST	HSA-MIR-525-5P_ST	HSA-MIR-499-3P_ST	HSA-MIR-603_ST	HSA-MIR-624-STAR_ST	HSA-MIR-513C_ST	HSA-MIR-1911-STAR_ST	HSA-MIR-2116_ST
REACTOME_DEFENSINS	0.721	0.837493	0.046	0.183724	13	HSA-LET-7F_ST	HSA-MIR-25-STAR_ST	HSA-MIR-132_ST	HSA-MIR-30E-STAR_ST	HSA-MIR-383_ST	HSA-MIR-505-STAR_ST	HSA-MIR-505_ST	HSA-MIR-577_ST	HSA-MIR-614_ST	HSA-MIR-625-STAR_ST	HSA-MIR-652_ST	HSA-MIR-3164_ST	HSA-MIR-4301_ST
REACTOME_SIGNALING_BY_CONSTITUTIVELY_ACTIVE_EGFR	0.302	0.464884	0.043	0.178719	12	HSA-MIR-373-STAR_ST	HSA-MIR-323-5P_ST	HSA-MIR-520A-5P_ST	HSA-MIR-582-3P_ST	HSA-MIR-33B-STAR_ST	HSA-MIR-644_ST	HSA-MIR-1292_ST	HSA-MIR-3168_ST	HSA-MIR-3170_ST	HSA-MIR-4321_ST	HSA-MIR-2355_ST	HSA-MIR-4269_ST
REACTOME_GRB2_EVENTS_IN_ERBB2_SIGNALING	0.038	0.128391	0.047	0.184941	10	HSA-MIR-375_ST	HSA-MIR-323-5P_ST	HSA-MIR-424-STAR_ST	HSA-MIR-550-STAR_ST	HSA-MIR-645_ST	HSA-MIR-675_ST	HSA-MIR-933_ST	HSA-MIR-1231_ST	HSA-MIR-1276_ST	HSA-MIR-3194_ST
REACTOME_SIGNALING_BY_EGFR_IN_CANCER	0.066	0.166882	0.374	0.567831	12	HSA-MIR-224-STAR_ST	HSA-MIR-523_ST	HSA-MIR-520D-3P_ST	HSA-MIR-582-3P_ST	HSA-MIR-550-STAR_ST	HSA-MIR-597_ST	HSA-MIR-604_ST	HSA-MIR-620_ST	HSA-MIR-657_ST	HSA-MIR-3133_ST	HSA-MIR-3167_ST	HSA-MIR-4273_ST
REACTOME_MEMBRANE_BINDING_AND_TARGETTING_OF_GAG_PROTEINS	0.401	0.563774	0.394	0.586809	19	HSA-MIR-29A-STAR_ST	HSA-MIR-32_ST	HSA-MIR-223-STAR_ST	HSA-MIR-144-STAR_ST	HSA-MIR-191_ST	HSA-MIR-325_ST	HSA-MIR-498_ST	HSA-MIR-520A-3P_ST	HSA-MIR-499-5P_ST	HSA-MIR-575_ST	HSA-MIR-620_ST	HSA-MIR-632_ST	HSA-MIR-634_ST	HSA-MIR-1181_ST	HSA-MIR-1293_ST	HSA-MIR-302E_ST	HSA-MIR-3170_ST	HSA-MIR-4256_ST	HSA-MIR-4328_ST
REACTOME_BETA_DEFENSINS	0.83	0.912314	0.165	0.346682	14	HSA-LET-7F_ST	HSA-MIR-132_ST	HSA-MIR-99B_ST	HSA-MIR-383_ST	HSA-MIR-330-3P_ST	HSA-MIR-505_ST	HSA-MIR-577_ST	HSA-MIR-625-STAR_ST	HSA-MIR-655_ST	HSA-MIR-1301_ST	HSA-MIR-889_ST	HSA-MIR-720_ST	HSA-MIR-4294_ST	HSA-MIR-4301_ST
REACTOME_SRP_DEPENDENT_COTRANSLATIONAL_PROTEIN_TARGETING_TO_MEMBRANE	0.692	0.812321	0.867	0.972268	12	HSA-MIR-519B-5P_ST	HSA-MIR-508-5P_ST	HSA-MIR-575_ST	HSA-MIR-635_ST	HSA-MIR-661_ST	HSA-MIR-297_ST	HSA-MIR-1293_ST	HSA-MIR-1244_ST	HSA-MIR-1913_ST	HSA-MIR-3160_ST	HSA-MIR-4308_ST	HSA-MIR-4256_ST
REACTOME_PI3K_EVENTS_IN_ERBB4_SIGNALING	0.217	0.370964	0.851	0.968204	3	HSA-MIR-16-2-STAR_ST	HSA-MIR-1915-STAR_ST	HSA-MIR-548U_ST
REACTOME_SHC1_EVENTS_IN_ERBB4_SIGNALING	0.118	0.244455	0.1	0.265479	16	HSA-MIR-192_ST	HSA-MIR-149-STAR_ST	HSA-MIR-369-5P_ST	HSA-MIR-372_ST	HSA-MIR-378-STAR_ST	HSA-MIR-323-5P_ST	HSA-MIR-424-STAR_ST	HSA-MIR-645_ST	HSA-MIR-675_ST	HSA-MIR-933_ST	HSA-MIR-943_ST	HSA-MIR-1231_ST	HSA-MIR-1276_ST	HSA-MIR-3190-5P_ST	HSA-MIR-3194_ST	HSA-MIR-4281_ST
REACTOME_PI3K_EVENTS_IN_ERBB2_SIGNALING	0.066	0.166882	0.565	0.748456	3	HSA-MIR-16-2-STAR_ST	HSA-MIR-1915-STAR_ST	HSA-MIR-548U_ST
REACTOME_NUCLEAR_SIGNALING_BY_ERBB4	0.182	0.326226	0.447	0.640636	9	HSA-MIR-148A-STAR_ST	HSA-MIR-371-3P_ST	HSA-MIR-409-3P_ST	HSA-MIR-513A-5P_ST	HSA-MIR-609_ST	HSA-MIR-302F_ST	HSA-MIR-3165_ST	HSA-MIR-4301_ST	HSA-MIR-4326_ST
REACTOME_GLYCOSPHINGOLIPID_METABOLISM	0.417	0.574725	0.023	0.14162	16	HSA-MIR-26B_ST	HSA-MIR-28-5P_ST	HSA-MIR-10B_ST	HSA-MIR-380-STAR_ST	HSA-MIR-196B_ST	HSA-MIR-432-STAR_ST	HSA-MIR-516B-STAR_ST	HSA-MIR-532-5P_ST	HSA-MIR-33B_ST	HSA-MIR-548F_ST	HSA-MIR-1252_ST	HSA-MIR-3124_ST	HSA-MIR-3155_ST	HSA-MIR-4300_ST	HSA-MIR-4316_ST	HSA-MIR-4322_ST
REACTOME_PPARA_ACTIVATES_GENE_EXPRESSION	0.004	0.045085	0.484	0.674738	8	HSA-MIR-15B_ST	HSA-MIR-579_ST	HSA-MIR-589-STAR_ST	HSA-MIR-550-STAR_ST	HSA-MIR-632_ST	HSA-MIR-548K_ST	HSA-MIR-3133_ST	HSA-MIR-3157_ST
REACTOME_ASSOCIATION_OF_LICENSING_FACTORS_WITH_THE_PRE_REPLICATIVE_COMPLEX	0.363	0.528795	0.543	0.72219	13	HSA-MIR-93-STAR_ST	HSA-MIR-125B-2-STAR_ST	HSA-MIR-345_ST	HSA-MIR-425_ST	HSA-MIR-501-3P_ST	HSA-MIR-506_ST	HSA-MIR-593-STAR_ST	HSA-MIR-653_ST	HSA-MIR-671-3P_ST	HSA-MIR-670_ST	HSA-MIR-548Q_ST	HSA-MIR-3190-3P_ST	HSA-MIR-4254_ST
REACTOME_RIP_MEDIATED_NFKB_ACTIVATION_VIA_DAI	0.296	0.458834	0.045	0.18247	7	HSA-MIR-28-5P_ST	HSA-MIR-16-2-STAR_ST	HSA-MIR-215_ST	HSA-MIR-492_ST	HSA-MIR-499-3P_ST	HSA-MIR-589-STAR_ST	HSA-MIR-1910_ST
REACTOME_PRE_NOTCH_TRANSCRIPTION_AND_TRANSLATION	0.392	0.555821	0.234	0.428678	11	HSA-MIR-31_ST	HSA-MIR-212_ST	HSA-MIR-377_ST	HSA-MIR-135B_ST	HSA-MIR-517-STAR_ST	HSA-MIR-516B_ST	HSA-MIR-550_ST	HSA-MIR-767-3P_ST	HSA-MIR-937_ST	HSA-MIR-3133_ST	HSA-MIR-4330_ST
REACTOME_DEGRADATION_OF_THE_EXTRACELLULAR_MATRIX	0.05	0.141489	0.004	0.091724	30	HSA-MIR-15A_ST	HSA-MIR-17-STAR_ST	HSA-MIR-21_ST	HSA-MIR-27A_ST	HSA-MIR-31_ST	HSA-MIR-187_ST	HSA-MIR-199B-3P_ST	HSA-MIR-212_ST	HSA-MIR-142-5P_ST	HSA-MIR-9-STAR_ST	HSA-MIR-126_ST	HSA-MIR-146A_ST	HSA-MIR-296-5P_ST	HSA-MIR-296-3P_ST	HSA-MIR-363_ST	HSA-MIR-331-5P_ST	HSA-MIR-335_ST	HSA-MIR-335-STAR_ST	HSA-MIR-196B-STAR_ST	HSA-MIR-20B_ST	HSA-MIR-431_ST	HSA-MIR-486-3P_ST	HSA-MIR-519E_ST	HSA-MIR-586_ST	HSA-MIR-661_ST	HSA-MIR-1292_ST	HSA-MIR-1915-STAR_ST	HSA-MIR-3123_ST	HSA-MIR-4321_ST	HSA-MIR-4269_ST
REACTOME_MITOCHONDRIAL_PROTEIN_IMPORT	0.139	0.273072	0.075	0.22619	15	HSA-LET-7D_ST	HSA-LET-7D-STAR_ST	HSA-MIR-92A_ST	HSA-MIR-105-STAR_ST	HSA-MIR-200B-STAR_ST	HSA-MIR-142-5P_ST	HSA-MIR-195-STAR_ST	HSA-MIR-194-STAR_ST	HSA-MIR-494_ST	HSA-MIR-556-3P_ST	HSA-MIR-585_ST	HSA-MIR-548F_ST	HSA-MIR-1251_ST	HSA-MIR-514B-3P_ST	HSA-MIR-4321_ST
REACTOME_SIGNALING_BY_HIPPO	0.391	0.555588	0.358	0.551727	13	HSA-MIR-10B-STAR_ST	HSA-MIR-190_ST	HSA-MIR-449A_ST	HSA-MIR-498_ST	HSA-MIR-551B_ST	HSA-MIR-671-5P_ST	HSA-MIR-1226-STAR_ST	HSA-MIR-1200_ST	HSA-MIR-1287_ST	HSA-MIR-466_ST	HSA-MIR-4294_ST	HSA-MIR-4261_ST	HSA-MIR-4268_ST
REACTOME_ACTIVATED_NOTCH1_TRANSMITS_SIGNAL_TO_THE_NUCLEUS	0.463	0.612117	0.506	0.69451	7	HSA-LET-7C-STAR_ST	HSA-MIR-30E-STAR_ST	HSA-MIR-370_ST	HSA-MIR-517A_ST	HSA-MIR-616_ST	HSA-MIR-3170_ST	HSA-MIR-4255_ST
REACTOME_TRAFFICKING_AND_PROCESSING_OF_ENDOSOMAL_TLR	0.047	0.137083	0.009	0.111869	16	HSA-LET-7E-STAR_ST	HSA-MIR-135A-STAR_ST	HSA-MIR-190_ST	HSA-MIR-206_ST	HSA-MIR-151-5P_ST	HSA-MIR-484_ST	HSA-MIR-485-3P_ST	HSA-MIR-508-5P_ST	HSA-MIR-658_ST	HSA-MIR-548L_ST	HSA-MIR-1250_ST	HSA-MIR-548S_ST	HSA-MIR-3134_ST	HSA-MIR-323B-3P_ST	HSA-MIR-3180-3P_ST	HSA-MIR-4299_ST
REACTOME_SIGNALING_BY_NOTCH4	0.308	0.470851	0.075	0.22619	12	HSA-MIR-23A_ST	HSA-MIR-181C_ST	HSA-MIR-212_ST	HSA-MIR-342-3P_ST	HSA-MIR-338-5P_ST	HSA-MIR-346_ST	HSA-MIR-520C-5P_ST	HSA-MIR-524-3P_ST	HSA-MIR-570_ST	HSA-MIR-589-STAR_ST	HSA-MIR-4307_ST	HSA-MIR-4259_ST
REACTOME_DOWNSTREAM_SIGNALING_EVENTS_OF_B_CELL_RECEPTOR_BCR	0.279	0.438617	0.906	0.983413	6	HSA-MIR-1301_ST	HSA-MIR-1179_ST	HSA-MIR-1303_ST	HSA-MIR-548V_ST	HSA-MIR-3178_ST	HSA-MIR-4280_ST
REACTOME_ACTIVATION_OF_NF_KAPPAB_IN_B_CELLS	0.442	0.596207	0.972	0.987424	6	HSA-MIR-1301_ST	HSA-MIR-1179_ST	HSA-MIR-1303_ST	HSA-MIR-1471_ST	HSA-MIR-548V_ST	HSA-MIR-3178_ST
REACTOME_RORA_ACTIVATES_CIRCADIAN_EXPRESSION	0.025	0.098665	0.479	0.669895	6	HSA-MIR-181B_ST	HSA-MIR-135B_ST	HSA-MIR-449A_ST	HSA-MIR-520C-5P_ST	HSA-MIR-3133_ST	HSA-MIR-3139_ST
REACTOME_ANTIGEN_ACTIVATES_B_CELL_RECEPTOR_LEADING_TO_GENERATION_OF_SECOND_MESSENGERS	0.04	0.130073	0.033	0.16136	28	HSA-MIR-98_ST	HSA-MIR-181A-2-STAR_ST	HSA-MIR-141-STAR_ST	HSA-MIR-200C_ST	HSA-MIR-296-3P_ST	HSA-MIR-373-STAR_ST	HSA-MIR-378-STAR_ST	HSA-MIR-378_ST	HSA-MIR-323-5P_ST	HSA-MIR-151-5P_ST	HSA-MIR-335-STAR_ST	HSA-MIR-422A_ST	HSA-MIR-497_ST	HSA-MIR-586_ST	HSA-MIR-623_ST	HSA-MIR-629_ST	HSA-MIR-33B-STAR_ST	HSA-MIR-933_ST	HSA-MIR-548G_ST	HSA-MIR-1281_ST	HSA-MIR-1252_ST	HSA-MIR-664-STAR_ST	HSA-MIR-1827_ST	HSA-MIR-3120_ST	HSA-MIR-3191_ST	HSA-MIR-378C_ST	HSA-MIR-2355_ST	HSA-MIR-4269_ST
REACTOME_REGULATION_OF_COMPLEMENT_CASCADE	0.018	0.082552	0.101	0.265479	15	HSA-MIR-20A_ST	HSA-MIR-26B_ST	HSA-MIR-148A-STAR_ST	HSA-MIR-139-3P_ST	HSA-MIR-187_ST	HSA-MIR-9-STAR_ST	HSA-MIR-302D-STAR_ST	HSA-MIR-92B_ST	HSA-MIR-583_ST	HSA-MIR-635_ST	HSA-MIR-1286_ST	HSA-MIR-3120_ST	HSA-MIR-3126-3P_ST	HSA-MIR-3184_ST	HSA-MIR-3201_ST
REACTOME_YAP1_AND_WWTR1_TAZ_STIMULATED_GENE_EXPRESSION	0.233	0.389309	0.914	0.983413	5	HSA-LET-7F-2-STAR_ST	HSA-MIR-302B_ST	HSA-MIR-449A_ST	HSA-MIR-875-3P_ST	HSA-MIR-548W_ST
REACTOME_SIGNALING_BY_NOTCH2	0.421	0.577843	0.083	0.236381	4	HSA-MIR-30E-STAR_ST	HSA-MIR-589-STAR_ST	HSA-MIR-630_ST	HSA-MIR-4307_ST
REACTOME_PRE_NOTCH_EXPRESSION_AND_PROCESSING	0.293	0.454714	0.157	0.33788	12	HSA-MIR-17_ST	HSA-MIR-18A_ST	HSA-MIR-216A_ST	HSA-MIR-224-STAR_ST	HSA-MIR-15B_ST	HSA-MIR-516B_ST	HSA-MIR-550-STAR_ST	HSA-MIR-1975_ST	HSA-MIR-3133_ST	HSA-MIR-3167_ST	HSA-MIR-3179_ST	HSA-MIR-4330_ST
REACTOME_SIGNALING_BY_THE_B_CELL_RECEPTOR_BCR	0.111	0.233592	0.602	0.776586	4	HSA-MIR-373-STAR_ST	HSA-MIR-1301_ST	HSA-MIR-1303_ST	HSA-MIR-4280_ST
REACTOME_EXTRACELLULAR_MATRIX_ORGANIZATION	0.026	0.100816	0.14	0.317747	17	HSA-MIR-27A_ST	HSA-MIR-105-STAR_ST	HSA-MIR-181C_ST	HSA-MIR-212_ST	HSA-MIR-148B-STAR_ST	HSA-MIR-486-3P_ST	HSA-MIR-519E_ST	HSA-MIR-570_ST	HSA-MIR-661_ST	HSA-MIR-759_ST	HSA-MIR-1915-STAR_ST	HSA-MIR-3117_ST	HSA-MIR-3123_ST	HSA-MIR-3128_ST	HSA-MIR-3147_ST	HSA-MIR-3201_ST	HSA-MIR-4263_ST
REACTOME_NOTCH1_INTRACELLULAR_DOMAIN_REGULATES_TRANSCRIPTION	0.408	0.57	0.08	0.232314	9	HSA-MIR-15B_ST	HSA-MIR-369-3P_ST	HSA-MIR-181D_ST	HSA-MIR-518E_ST	HSA-MIR-551A_ST	HSA-MIR-550-STAR_ST	HSA-MIR-600_ST	HSA-MIR-3189_ST	HSA-MIR-3190-3P_ST
REACTOME_CIRCADIAN_REPRESSION_OF_EXPRESSION_BY_REV_ERBA	0.019	0.084799	0.496	0.685026	5	HSA-MIR-181B_ST	HSA-MIR-449A_ST	HSA-MIR-520C-5P_ST	HSA-MIR-890_ST	HSA-MIR-3138_ST
REACTOME_PRE_NOTCH_PROCESSING_IN_GOLGI	0.398	0.560148	0.096	0.260571	15	HSA-MIR-139-5P_ST	HSA-MIR-216A_ST	HSA-MIR-371-5P_ST	HSA-MIR-532-5P_ST	HSA-MIR-545-STAR_ST	HSA-MIR-575_ST	HSA-MIR-603_ST	HSA-MIR-891B_ST	HSA-MIR-509-3-5P_ST	HSA-MIR-1260_ST	HSA-MIR-1278_ST	HSA-MIR-1976_ST	HSA-MIR-3165_ST	HSA-MIR-3189_ST	HSA-MIR-4270_ST
REACTOME_SIGNALING_BY_NOTCH1	0.277	0.438583	0.071	0.222181	9	HSA-MIR-24-1-STAR_ST	HSA-MIR-29B-1-STAR_ST	HSA-MIR-15B_ST	HSA-MIR-484_ST	HSA-MIR-491-5P_ST	HSA-MIR-518E_ST	HSA-MIR-550-STAR_ST	HSA-MIR-1298_ST	HSA-MIR-3170_ST
REACTOME_SIGNALING_BY_NOTCH3	0.272	0.433765	0.074	0.225217	6	HSA-MIR-30E-STAR_ST	HSA-MIR-338-5P_ST	HSA-MIR-518A-3P_ST	HSA-MIR-589-STAR_ST	HSA-MIR-630_ST	HSA-MIR-4307_ST
REACTOME_TRIGLYCERIDE_BIOSYNTHESIS	0.008	0.060113	0.129	0.305829	4	HSA-MIR-361-5P_ST	HSA-MIR-374A-STAR_ST	HSA-MIR-604_ST	HSA-MIR-297_ST
REACTOME_INSULIN_RECEPTOR_SIGNALLING_CASCADE	0	0	0.064	0.212542	5	HSA-MIR-22-STAR_ST	HSA-MIR-27A_ST	HSA-MIR-130B-STAR_ST	HSA-MIR-2277_ST	HSA-MIR-3133_ST
REACTOME_ARMS_MEDIATED_ACTIVATION	0.48	0.629586	0.041	0.178203	17	HSA-MIR-26B_ST	HSA-MIR-199B-5P_ST	HSA-MIR-210_ST	HSA-MIR-224-STAR_ST	HSA-MIR-200B-STAR_ST	HSA-MIR-138-1-STAR_ST	HSA-MIR-29C_ST	HSA-MIR-335-STAR_ST	HSA-MIR-451_ST	HSA-MIR-92B_ST	HSA-MIR-634_ST	HSA-MIR-641_ST	HSA-MIR-943_ST	HSA-MIR-1321_ST	HSA-MIR-1827_ST	HSA-MIR-2277_ST	HSA-MIR-3133_ST
REACTOME_PROLONGED_ERK_ACTIVATION_EVENTS	0.545	0.688367	0.033	0.16136	16	HSA-LET-7B-STAR_ST	HSA-MIR-25-STAR_ST	HSA-MIR-26B_ST	HSA-MIR-224-STAR_ST	HSA-MIR-138-1-STAR_ST	HSA-MIR-335-STAR_ST	HSA-MIR-451_ST	HSA-MIR-92B_ST	HSA-MIR-641_ST	HSA-MIR-657_ST	HSA-MIR-943_ST	HSA-MIR-1321_ST	HSA-MIR-1827_ST	HSA-MIR-2277_ST	HSA-MIR-3133_ST	HSA-MIR-4323_ST
REACTOME_SIGNALLING_TO_RAS	0.304	0.466882	0.037	0.167952	18	HSA-MIR-98_ST	HSA-MIR-30C_ST	HSA-MIR-200B-STAR_ST	HSA-MIR-188-3P_ST	HSA-MIR-200A-STAR_ST	HSA-MIR-372_ST	HSA-MIR-378-STAR_ST	HSA-MIR-380-STAR_ST	HSA-MIR-323-5P_ST	HSA-MIR-335-STAR_ST	HSA-MIR-431_ST	HSA-MIR-412_ST	HSA-MIR-612_ST	HSA-MIR-765_ST	HSA-MIR-220C_ST	HSA-MIR-548G_ST	HSA-MIR-1972_ST	HSA-MIR-3177_ST
REACTOME_SIGNALING_BY_BMP	0.712	0.829939	0.366	0.560161	8	HSA-MIR-345_ST	HSA-MIR-449A_ST	HSA-MIR-519C-5P_ST	HSA-MIR-520C-3P_ST	HSA-MIR-877-STAR_ST	HSA-MIR-1308_ST	HSA-MIR-3142_ST	HSA-MIR-4326_ST
REACTOME_CELL_SURFACE_INTERACTIONS_AT_THE_VASCULAR_WALL	0	0	0.007	0.109529	26	HSA-MIR-17-STAR_ST	HSA-MIR-23A_ST	HSA-MIR-27A_ST	HSA-MIR-31_ST	HSA-MIR-199B-3P_ST	HSA-MIR-222_ST	HSA-LET-7I_ST	HSA-MIR-125B_ST	HSA-MIR-146A_ST	HSA-MIR-363_ST	HSA-MIR-302D-STAR_ST	HSA-MIR-375_ST	HSA-MIR-378_ST	HSA-MIR-331-5P_ST	HSA-MIR-422A_ST	HSA-MIR-424-STAR_ST	HSA-MIR-486-3P_ST	HSA-MIR-146B-5P_ST	HSA-MIR-503_ST	HSA-MIR-455-3P_ST	HSA-MIR-555_ST	HSA-MIR-623_ST	HSA-MIR-675_ST	HSA-MIR-3131_ST	HSA-MIR-378C_ST	HSA-MIR-4269_ST
REACTOME_NGF_SIGNALLING_VIA_TRKA_FROM_THE_PLASMA_MEMBRANE	0.006	0.0532	0.132	0.311277	9	HSA-MIR-210_ST	HSA-MIR-335-STAR_ST	HSA-MIR-431_ST	HSA-MIR-518D-5P_ST	HSA-MIR-582-3P_ST	HSA-MIR-604_ST	HSA-MIR-657_ST	HSA-MIR-765_ST	HSA-MIR-3133_ST
REACTOME_SIGNALLING_TO_ERKS	0.397	0.560148	0.016	0.125176	22	HSA-MIR-98_ST	HSA-MIR-10A_ST	HSA-MIR-372_ST	HSA-MIR-378-STAR_ST	HSA-MIR-380-STAR_ST	HSA-MIR-323-5P_ST	HSA-MIR-339-5P_ST	HSA-MIR-335-STAR_ST	HSA-MIR-422A_ST	HSA-MIR-423-5P_ST	HSA-MIR-431_ST	HSA-MIR-551B-STAR_ST	HSA-MIR-657_ST	HSA-MIR-1224-5P_ST	HSA-MIR-765_ST	HSA-MIR-1826_ST	HSA-MIR-1827_ST	HSA-MIR-2115-STAR_ST	HSA-MIR-2277_ST	HSA-MIR-3146_ST	HSA-MIR-3177_ST	HSA-MIR-3201_ST
REACTOME_P38MAPK_EVENTS	0.652	0.786897	0.343	0.540509	8	HSA-MIR-365_ST	HSA-MIR-452_ST	HSA-MIR-220C_ST	HSA-MIR-1205_ST	HSA-MIR-548G_ST	HSA-MIR-1284_ST	HSA-MIR-3130-5P_ST	HSA-MIR-3146_ST
REACTOME_ACYL_CHAIN_REMODELLING_OF_PI	0.563	0.705075	0.015	0.124687	12	HSA-MIR-30C_ST	HSA-MIR-139-3P_ST	HSA-MIR-146A-STAR_ST	HSA-MIR-302C-STAR_ST	HSA-MIR-342-5P_ST	HSA-MIR-485-5P_ST	HSA-MIR-589_ST	HSA-MIR-770-5P_ST	HSA-MIR-548J_ST	HSA-MIR-1265_ST	HSA-MIR-4260_ST	HSA-MIR-4277_ST
REACTOME_TGF_BETA_RECEPTOR_SIGNALING_IN_EMT_EPITHELIAL_TO_MESENCHYMAL_TRANSITION	0.076	0.184117	0.102	0.265479	22	HSA-MIR-21-STAR_ST	HSA-MIR-28-3P_ST	HSA-MIR-181C_ST	HSA-MIR-222_ST	HSA-MIR-363_ST	HSA-MIR-372_ST	HSA-MIR-375_ST	HSA-MIR-202-STAR_ST	HSA-MIR-519B-5P_ST	HSA-MIR-523-STAR_ST	HSA-MIR-504_ST	HSA-MIR-575_ST	HSA-MIR-604_ST	HSA-MIR-632_ST	HSA-MIR-657_ST	HSA-MIR-941_ST	HSA-MIR-1274B_ST	HSA-MIR-3123_ST	HSA-MIR-3170_ST	HSA-MIR-4255_ST	HSA-MIR-4273_ST	HSA-MIR-4284_ST
REACTOME_DOWNREGULATION_OF_TGF_BETA_RECEPTOR_SIGNALING	0.048	0.138482	0.269	0.463433	11	HSA-MIR-372_ST	HSA-MIR-449A_ST	HSA-MIR-519B-5P_ST	HSA-MIR-557_ST	HSA-MIR-604_ST	HSA-MIR-657_ST	HSA-MIR-875-3P_ST	HSA-MIR-3133_ST	HSA-MIR-3144-3P_ST	HSA-MIR-3160_ST	HSA-MIR-4281_ST
REACTOME_COLLAGEN_FORMATION	0.043	0.133621	0.499	0.687741	8	HSA-MIR-105-STAR_ST	HSA-MIR-486-3P_ST	HSA-MIR-570_ST	HSA-MIR-549_ST	HSA-MIR-759_ST	HSA-MIR-887_ST	HSA-MIR-1915-STAR_ST	HSA-MIR-3123_ST
REACTOME_SMAD2_SMAD3_SMAD4_HETEROTRIMER_REGULATES_TRANSCRIPTION	0.274	0.436431	0.815	0.943386	12	HSA-LET-7A-STAR_ST	HSA-MIR-372_ST	HSA-MIR-202-STAR_ST	HSA-MIR-604_ST	HSA-MIR-548C-5P_ST	HSA-MIR-620_ST	HSA-MIR-1293_ST	HSA-MIR-302E_ST	HSA-MIR-1306_ST	HSA-MIR-320D_ST	HSA-MIR-3201_ST	HSA-MIR-4325_ST
REACTOME_SIGNALING_BY_FGFR_IN_DISEASE	0.006	0.0532	0.142	0.31956	10	HSA-MIR-210_ST	HSA-MIR-323-5P_ST	HSA-MIR-520D-3P_ST	HSA-MIR-604_ST	HSA-MIR-657_ST	HSA-MIR-936_ST	HSA-MIR-3133_ST	HSA-MIR-3175_ST	HSA-MIR-3179_ST	HSA-MIR-4262_ST
REACTOME_HS_GAG_DEGRADATION	0.497	0.647414	0.304	0.502886	5	HSA-MIR-18A-STAR_ST	HSA-MIR-484_ST	HSA-MIR-300_ST	HSA-MIR-1234_ST	HSA-MIR-4300_ST
REACTOME_SYNTHESIS_OF_PIPS_AT_THE_EARLY_ENDOSOME_MEMBRANE	0.887	0.956005	0.387	0.578326	16	HSA-MIR-28-5P_ST	HSA-MIR-137_ST	HSA-MIR-185-STAR_ST	HSA-MIR-372_ST	HSA-MIR-561_ST	HSA-MIR-626_ST	HSA-MIR-675_ST	HSA-MIR-220B_ST	HSA-MIR-208B_ST	HSA-MIR-933_ST	HSA-MIR-1231_ST	HSA-MIR-302F_ST	HSA-MIR-2276_ST	HSA-MIR-3180-3P_ST	HSA-MIR-3190-5P_ST	HSA-MIR-2355_ST
REACTOME_SIGNALLING_TO_P38_VIA_RIT_AND_RIN	0.106	0.226656	0.175	0.360294	13	HSA-MIR-26B_ST	HSA-MIR-210_ST	HSA-MIR-224-STAR_ST	HSA-MIR-27B_ST	HSA-MIR-29C_ST	HSA-MIR-377-STAR_ST	HSA-MIR-380-STAR_ST	HSA-MIR-92B_ST	HSA-MIR-568_ST	HSA-MIR-641_ST	HSA-MIR-1197_ST	HSA-MIR-3133_ST	HSA-MIR-4266_ST
REACTOME_P53_INDEPENDENT_G1_S_DNA_DAMAGE_CHECKPOINT	0.356	0.521454	0.931	0.985457	7	HSA-MIR-1301_ST	HSA-MIR-1179_ST	HSA-MIR-1303_ST	HSA-MIR-1262_ST	HSA-MIR-1471_ST	HSA-MIR-548V_ST	HSA-MIR-4294_ST
REACTOME_REGULATION_OF_HYPOXIA_INDUCIBLE_FACTOR_HIF_BY_OXYGEN	0.778	0.882131	0.571	0.752483	13	HSA-MIR-29B-2-STAR_ST	HSA-MIR-425_ST	HSA-MIR-518A-3P_ST	HSA-MIR-557_ST	HSA-MIR-573_ST	HSA-MIR-584_ST	HSA-MIR-606_ST	HSA-MIR-1179_ST	HSA-MIR-1206_ST	HSA-MIR-548Q_ST	HSA-MIR-323B-5P_ST	HSA-MIR-4308_ST	HSA-MIR-4254_ST
REACTOME_ACYL_CHAIN_REMODELLING_OF_PC	0.139	0.273072	0.03	0.156471	9	HSA-MIR-22_ST	HSA-MIR-30C_ST	HSA-MIR-191_ST	HSA-MIR-302C-STAR_ST	HSA-MIR-519B-5P_ST	HSA-MIR-518C_ST	HSA-MIR-510_ST	HSA-MIR-548J_ST	HSA-MIR-1265_ST
REACTOME_SYNTHESIS_OF_PIPS_AT_THE_GOLGI_MEMBRANE	0.674	0.799661	0.248	0.440963	14	HSA-MIR-23B-STAR_ST	HSA-MIR-372_ST	HSA-MIR-523_ST	HSA-MIR-518C-STAR_ST	HSA-MIR-532-5P_ST	HSA-MIR-604_ST	HSA-MIR-657_ST	HSA-MIR-542-5P_ST	HSA-MIR-767-3P_ST	HSA-MIR-301B_ST	HSA-MIR-208B_ST	HSA-MIR-1226-STAR_ST	HSA-MIR-302F_ST	HSA-MIR-3190-5P_ST
REACTOME_TGF_BETA_RECEPTOR_SIGNALING_ACTIVATES_SMADS	0.018	0.082552	0.231	0.424938	12	HSA-MIR-149-STAR_ST	HSA-MIR-372_ST	HSA-MIR-449A_ST	HSA-MIR-519B-5P_ST	HSA-MIR-557_ST	HSA-MIR-661_ST	HSA-MIR-875-3P_ST	HSA-MIR-3133_ST	HSA-MIR-3144-3P_ST	HSA-MIR-3160_ST	HSA-MIR-3165_ST	HSA-MIR-4281_ST
REACTOME_ACTIVATED_POINT_MUTANTS_OF_FGFR2	0.079	0.188297	0.262	0.455503	11	HSA-MIR-33A_ST	HSA-MIR-369-5P_ST	HSA-MIR-452-STAR_ST	HSA-MIR-493-STAR_ST	HSA-MIR-568_ST	HSA-MIR-661_ST	HSA-MIR-758_ST	HSA-MIR-767-3P_ST	HSA-MIR-1203_ST	HSA-MIR-1915-STAR_ST	HSA-MIR-3176_ST
REACTOME_PHOSPHOLIPID_METABOLISM	0.006	0.0532	0.02	0.133	5	HSA-MIR-21-STAR_ST	HSA-MIR-26B_ST	HSA-MIR-200C_ST	HSA-MIR-378_ST	HSA-MIR-133B_ST
REACTOME_CS_DS_DEGRADATION	0.469	0.618206	0.309	0.507998	9	HSA-MIR-27B_ST	HSA-MIR-483-5P_ST	HSA-MIR-526B-STAR_ST	HSA-MIR-759_ST	HSA-MIR-941_ST	HSA-MIR-1274B_ST	HSA-MIR-720_ST	HSA-MIR-1915-STAR_ST	HSA-MIR-3147_ST
REACTOME_SYNTHESIS_OF_PA	0.024	0.096727	0.079	0.232314	15	HSA-LET-7D_ST	HSA-LET-7D-STAR_ST	HSA-MIR-122-STAR_ST	HSA-MIR-185-STAR_ST	HSA-MIR-200C_ST	HSA-MIR-361-5P_ST	HSA-MIR-367_ST	HSA-MIR-151-5P_ST	HSA-MIR-518D-5P_ST	HSA-MIR-509-3P_ST	HSA-MIR-619_ST	HSA-MIR-1267_ST	HSA-MIR-1324_ST	HSA-MIR-2052_ST	HSA-MIR-548S_ST
REACTOME_OXYGEN_DEPENDENT_PROLINE_HYDROXYLATION_OF_HYPOXIA_INDUCIBLE_FACTOR_ALPHA	0.635	0.770575	0.334	0.532	13	HSA-MIR-29B-2-STAR_ST	HSA-MIR-573_ST	HSA-MIR-584_ST	HSA-MIR-606_ST	HSA-MIR-628-3P_ST	HSA-MIR-1206_ST	HSA-MIR-1303_ST	HSA-MIR-548Q_ST	HSA-MIR-3143_ST	HSA-MIR-3168_ST	HSA-MIR-323B-5P_ST	HSA-MIR-4308_ST	HSA-MIR-4256_ST
REACTOME_SYNTHESIS_OF_PIPS_AT_THE_LATE_ENDOSOME_MEMBRANE	0.687	0.808593	0.517	0.703078	11	HSA-MIR-373-STAR_ST	HSA-MIR-135B-STAR_ST	HSA-MIR-483-5P_ST	HSA-MIR-513A-5P_ST	HSA-MIR-767-3P_ST	HSA-MIR-220B_ST	HSA-MIR-208B_ST	HSA-MIR-302F_ST	HSA-MIR-3142_ST	HSA-MIR-2355_ST	HSA-MIR-4271_ST
REACTOME_SYNTHESIS_OF_PE	0	0	0.124	0.297153	14	HSA-LET-7B-STAR_ST	HSA-MIR-187_ST	HSA-MIR-200A-STAR_ST	HSA-MIR-375_ST	HSA-MIR-378-STAR_ST	HSA-MIR-515-5P_ST	HSA-MIR-616-STAR_ST	HSA-MIR-769-3P_ST	HSA-MIR-888_ST	HSA-MIR-1286_ST	HSA-MIR-3131_ST	HSA-MIR-3165_ST	HSA-MIR-4253_ST	HSA-MIR-4252_ST
REACTOME_GASTRIN_CREB_SIGNALLING_PATHWAY_VIA_PKC_AND_MAPK	0.044	0.13515	0.036	0.166829	12	HSA-MIR-17-STAR_ST	HSA-MIR-148A-STAR_ST	HSA-MIR-222_ST	HSA-LET-7I_ST	HSA-MIR-106B_ST	HSA-MIR-30E_ST	HSA-MIR-375_ST	HSA-MIR-331-5P_ST	HSA-MIR-338-5P_ST	HSA-MIR-656_ST	HSA-MIR-3119_ST	HSA-MIR-4253_ST
REACTOME_CHONDROITIN_SULFATE_BIOSYNTHESIS	0.05	0.141489	0.064	0.212542	12	HSA-MIR-27A_ST	HSA-MIR-98_ST	HSA-MIR-139-5P_ST	HSA-MIR-363_ST	HSA-MIR-378_ST	HSA-MIR-335_ST	HSA-MIR-661_ST	HSA-MIR-1274B_ST	HSA-MIR-1281_ST	HSA-MIR-1915-STAR_ST	HSA-MIR-1975_ST	HSA-MIR-3131_ST
REACTOME_HYALURONAN_UPTAKE_AND_DEGRADATION	0.719	0.8359	0.12	0.292844	18	HSA-MIR-18A_ST	HSA-MIR-99A_ST	HSA-MIR-200C-STAR_ST	HSA-MIR-130B_ST	HSA-MIR-330-3P_ST	HSA-MIR-146B-3P_ST	HSA-MIR-625_ST	HSA-MIR-629-STAR_ST	HSA-MIR-769-3P_ST	HSA-MIR-766_ST	HSA-MIR-675_ST	HSA-MIR-889_ST	HSA-MIR-876-3P_ST	HSA-MIR-942_ST	HSA-MIR-1304_ST	HSA-MIR-1247_ST	HSA-MIR-4312_ST	HSA-MIR-4318_ST
REACTOME_SIGNALING_BY_FGFR1_MUTANTS	0.009	0.063	0.077	0.230653	22	HSA-LET-7A_ST	HSA-MIR-199A-3P_ST	HSA-MIR-203_ST	HSA-LET-7G_ST	HSA-MIR-30B_ST	HSA-MIR-128_ST	HSA-MIR-369-5P_ST	HSA-MIR-196B_ST	HSA-MIR-429_ST	HSA-MIR-518C-STAR_ST	HSA-MIR-517-STAR_ST	HSA-MIR-552_ST	HSA-MIR-548B-5P_ST	HSA-MIR-548A-5P_ST	HSA-MIR-33B-STAR_ST	HSA-MIR-767-3P_ST	HSA-MIR-1231_ST	HSA-MIR-1290_ST	HSA-MIR-1260_ST	HSA-MIR-3120_ST	HSA-MIR-4299_ST	HSA-MIR-4262_ST
REACTOME_SYNTHESIS_OF_PIPS_AT_THE_PLASMA_MEMBRANE	0.043	0.133621	0.083	0.236381	2	HSA-MIR-497_ST	HSA-MIR-4324_ST
REACTOME_THE_ACTIVATION_OF_ARYLSULFATASES	0.076	0.184117	0.028	0.153884	10	HSA-MIR-330-3P_ST	HSA-MIR-532-5P_ST	HSA-MIR-544_ST	HSA-MIR-1468_ST	HSA-MIR-1229_ST	HSA-MIR-1201_ST	HSA-MIR-4322_ST	HSA-MIR-4261_ST	HSA-MIR-4272_ST	HSA-MIR-4288_ST
REACTOME_TRANSCRIPTIONAL_ACTIVITY_OF_SMAD2_SMAD3_SMAD4_HETEROTRIMER	0.12	0.245538	0.916	0.983413	8	HSA-LET-7A-STAR_ST	HSA-MIR-23A_ST	HSA-MIR-449A_ST	HSA-MIR-202-STAR_ST	HSA-MIR-576-5P_ST	HSA-MIR-1306_ST	HSA-MIR-3130-5P_ST	HSA-MIR-4325_ST
REACTOME_HYALURONAN_METABOLISM	0.414	0.572966	0.447	0.640636	13	HSA-MIR-99A-STAR_ST	HSA-MIR-200C-STAR_ST	HSA-MIR-130B_ST	HSA-MIR-330-3P_ST	HSA-MIR-483-5P_ST	HSA-MIR-589_ST	HSA-MIR-769-3P_ST	HSA-MIR-766_ST	HSA-MIR-675_ST	HSA-MIR-889_ST	HSA-MIR-1825_ST	HSA-MIR-3147_ST	HSA-MIR-3180-3P_ST
REACTOME_DOWNREGULATION_OF_SMAD2_3_SMAD4_TRANSCRIPTIONAL_ACTIVITY	0.142	0.277327	0.924	0.983413	5	HSA-MIR-29A-STAR_ST	HSA-MIR-520A-5P_ST	HSA-MIR-520C-5P_ST	HSA-MIR-576-5P_ST	HSA-MIR-323B-5P_ST
REACTOME_KERATAN_SULFATE_BIOSYNTHESIS	0.655	0.788371	0.042	0.178466	16	HSA-MIR-24-1-STAR_ST	HSA-MIR-136-STAR_ST	HSA-MIR-372_ST	HSA-MIR-324-3P_ST	HSA-MIR-520E_ST	HSA-MIR-502-5P_ST	HSA-MIR-643_ST	HSA-MIR-542-3P_ST	HSA-MIR-877-STAR_ST	HSA-MIR-944_ST	HSA-MIR-1285_ST	HSA-MIR-548H_ST	HSA-MIR-1324_ST	HSA-MIR-3137_ST	HSA-MIR-4322_ST	HSA-MIR-4257_ST
REACTOME_REVERSIBLE_HYDRATION_OF_CARBON_DIOXIDE	0.448	0.600645	0.01	0.116667	34	HSA-LET-7D_ST	HSA-MIR-17_ST	HSA-MIR-17-STAR_ST	HSA-MIR-18A_ST	HSA-MIR-21-STAR_ST	HSA-MIR-22_ST	HSA-MIR-107_ST	HSA-MIR-130A_ST	HSA-MIR-152_ST	HSA-MIR-150-STAR_ST	HSA-MIR-130B_ST	HSA-MIR-302C_ST	HSA-MIR-374A_ST	HSA-MIR-384_ST	HSA-MIR-409-5P_ST	HSA-MIR-520C-3P_ST	HSA-MIR-518C-STAR_ST	HSA-MIR-503_ST	HSA-MIR-648_ST	HSA-MIR-654-5P_ST	HSA-MIR-421_ST	HSA-MIR-769-5P_ST	HSA-MIR-1229_ST	HSA-MIR-1238_ST	HSA-MIR-1254_ST	HSA-MIR-1292_ST	HSA-MIR-1915_ST	HSA-MIR-1976_ST	HSA-MIR-2052_ST	HSA-MIR-3196_ST	HSA-MIR-4312_ST	HSA-MIR-4257_ST	HSA-MIR-4265_ST	HSA-MIR-4266_ST
REACTOME_SIGNALING_BY_FGFR1_FUSION_MUTANTS	0.025	0.098665	0.134	0.313216	18	HSA-MIR-199A-3P_ST	HSA-MIR-203_ST	HSA-MIR-18B-STAR_ST	HSA-MIR-548B-5P_ST	HSA-MIR-629_ST	HSA-MIR-33B-STAR_ST	HSA-MIR-1224-5P_ST	HSA-MIR-875-5P_ST	HSA-MIR-2276_ST	HSA-MIR-3116_ST	HSA-MIR-3119_ST	HSA-MIR-3120_ST	HSA-MIR-3179_ST	HSA-MIR-548W_ST	HSA-MIR-3183_ST	HSA-MIR-3189_ST	HSA-MIR-3191_ST	HSA-MIR-4280_ST
REACTOME_ALPHA_LINOLENIC_ACID_ALA_METABOLISM	0	0	0.004	0.091724	40	HSA-MIR-15A_ST	HSA-MIR-21_ST	HSA-MIR-23A_ST	HSA-MIR-27A_ST	HSA-MIR-29A-STAR_ST	HSA-MIR-199A-3P_ST	HSA-MIR-148A_ST	HSA-MIR-139-3P_ST	HSA-MIR-181B_ST	HSA-MIR-199B-3P_ST	HSA-MIR-223_ST	HSA-LET-7I-STAR_ST	HSA-MIR-125B_ST	HSA-MIR-143-STAR_ST	HSA-MIR-126_ST	HSA-MIR-146A_ST	HSA-MIR-200C_ST	HSA-MIR-194-STAR_ST	HSA-MIR-363_ST	HSA-MIR-378_ST	HSA-MIR-331-5P_ST	HSA-MIR-335_ST	HSA-MIR-133B_ST	HSA-MIR-425-STAR_ST	HSA-MIR-431_ST	HSA-MIR-451_ST	HSA-MIR-409-5P_ST	HSA-MIR-486-3P_ST	HSA-MIR-146B-5P_ST	HSA-MIR-181D_ST	HSA-MIR-661_ST	HSA-MIR-658_ST	HSA-MIR-708_ST	HSA-MIR-320D_ST	HSA-MIR-2110_ST	HSA-MIR-3131_ST	HSA-MIR-3155_ST	HSA-MIR-3194_ST	HSA-MIR-378C_ST	HSA-MIR-4321_ST
REACTOME_SIGNALING_BY_ACTIVATED_POINT_MUTANTS_OF_FGFR1	0.17	0.312293	0.229	0.423014	25	HSA-LET-7A_ST	HSA-LET-7F_ST	HSA-MIR-30A-STAR_ST	HSA-MIR-30D-STAR_ST	HSA-MIR-218_ST	HSA-MIR-224_ST	HSA-LET-7G_ST	HSA-MIR-30B_ST	HSA-MIR-369-5P_ST	HSA-MIR-373_ST	HSA-MIR-340-STAR_ST	HSA-MIR-429_ST	HSA-MIR-452-STAR_ST	HSA-MIR-493-STAR_ST	HSA-MIR-593-STAR_ST	HSA-MIR-548A-5P_ST	HSA-MIR-628-5P_ST	HSA-MIR-758_ST	HSA-MIR-664_ST	HSA-MIR-1826_ST	HSA-MIR-2115-STAR_ST	HSA-MIR-548V_ST	HSA-MIR-3176_ST	HSA-MIR-4264_ST	HSA-MIR-4277_ST
REACTOME_PI_METABOLISM	0.062	0.159497	0.113	0.2825	5	HSA-MIR-106B_ST	HSA-MIR-497_ST	HSA-MIR-3133_ST	HSA-MIR-4324_ST	HSA-MIR-4328_ST
REACTOME_ABACAVIR_TRANSPORT_AND_METABOLISM	0.067	0.168769	0.471	0.665	12	HSA-MIR-15A-STAR_ST	HSA-MIR-187_ST	HSA-MIR-1_ST	HSA-MIR-518C_ST	HSA-MIR-571_ST	HSA-MIR-582-5P_ST	HSA-MIR-583_ST	HSA-MIR-665_ST	HSA-MIR-760_ST	HSA-MIR-1182_ST	HSA-MIR-1207-3P_ST	HSA-MIR-1305_ST
REACTOME_CHONDROITIN_SULFATE_DERMATAN_SULFATE_METABOLISM	0.215	0.368968	0.181	0.367527	15	HSA-LET-7E_ST	HSA-MIR-29A-STAR_ST	HSA-MIR-98_ST	HSA-MIR-206_ST	HSA-MIR-369-5P_ST	HSA-MIR-497_ST	HSA-MIR-505-STAR_ST	HSA-MIR-629_ST	HSA-MIR-33B-STAR_ST	HSA-MIR-650_ST	HSA-MIR-661_ST	HSA-MIR-1179_ST	HSA-MIR-1538_ST	HSA-MIR-1975_ST	HSA-MIR-4299_ST
REACTOME_LATENT_INFECTION_OF_HOMO_SAPIENS_WITH_MYCOBACTERIUM_TUBERCULOSIS	0.037	0.126504	0.111	0.2812	11	HSA-LET-7E-STAR_ST	HSA-MIR-29B-2-STAR_ST	HSA-MIR-516A-3P_ST	HSA-MIR-499-3P_ST	HSA-MIR-503_ST	HSA-MIR-589-STAR_ST	HSA-MIR-656_ST	HSA-MIR-1271_ST	HSA-MIR-216B_ST	HSA-MIR-548E_ST	HSA-MIR-1261_ST
REACTOME_SYNTHESIS_OF_PC	0.057	0.152229	0.015	0.124687	43	HSA-MIR-16_ST	HSA-MIR-17-STAR_ST	HSA-MIR-18A_ST	HSA-MIR-21-STAR_ST	HSA-MIR-22-STAR_ST	HSA-MIR-22_ST	HSA-MIR-24-2-STAR_ST	HSA-MIR-25_ST	HSA-MIR-148A-STAR_ST	HSA-MIR-7-2-STAR_ST	HSA-MIR-222_ST	HSA-MIR-223_ST	HSA-LET-7I_ST	HSA-LET-7I-STAR_ST	HSA-MIR-15B_ST	HSA-MIR-130A_ST	HSA-MIR-185_ST	HSA-MIR-106B_ST	HSA-MIR-106B-STAR_ST	HSA-MIR-130B_ST	HSA-MIR-302C_ST	HSA-MIR-375_ST	HSA-MIR-331-5P_ST	HSA-MIR-338-3P_ST	HSA-MIR-424-STAR_ST	HSA-MIR-409-5P_ST	HSA-MIR-146B-3P_ST	HSA-MIR-503_ST	HSA-MIR-504_ST	HSA-MIR-550-STAR_ST	HSA-MIR-625_ST	HSA-MIR-634_ST	HSA-MIR-654-5P_ST	HSA-MIR-769-3P_ST	HSA-MIR-920_ST	HSA-MIR-1254_ST	HSA-MIR-1279_ST	HSA-MIR-1292_ST	HSA-MIR-1321_ST	HSA-MIR-3194_ST	HSA-MIR-514B-3P_ST	HSA-MIR-4253_ST	HSA-MIR-4328_ST
REACTOME_HS_GAG_BIOSYNTHESIS	0.794	0.891156	0.882	0.980819	10	HSA-MIR-107_ST	HSA-MIR-135B-STAR_ST	HSA-MIR-196B-STAR_ST	HSA-MIR-429_ST	HSA-MIR-452-STAR_ST	HSA-MIR-492_ST	HSA-MIR-891B_ST	HSA-MIR-374B_ST	HSA-MIR-3182_ST	HSA-MIR-1273D_ST
REACTOME_SIGNALING_BY_FGFR3_MUTANTS	0.314	0.47728	0.517	0.703078	18	HSA-LET-7A_ST	HSA-LET-7C-STAR_ST	HSA-MIR-30A-STAR_ST	HSA-MIR-33A_ST	HSA-MIR-218-2-STAR_ST	HSA-MIR-369-5P_ST	HSA-MIR-371-3P_ST	HSA-MIR-429_ST	HSA-MIR-452-STAR_ST	HSA-MIR-577_ST	HSA-MIR-548A-5P_ST	HSA-MIR-628-5P_ST	HSA-MIR-758_ST	HSA-MIR-374B_ST	HSA-MIR-1203_ST	HSA-MIR-2115-STAR_ST	HSA-MIR-4322_ST	HSA-MIR-4273_ST
REACTOME_KERATAN_SULFATE_KERATIN_METABOLISM	0.763	0.868827	0.031	0.158577	11	HSA-MIR-24-1-STAR_ST	HSA-MIR-372_ST	HSA-MIR-520E_ST	HSA-MIR-526A_ST	HSA-MIR-625_ST	HSA-MIR-542-3P_ST	HSA-MIR-1285_ST	HSA-MIR-1915_ST	HSA-MIR-3126-3P_ST	HSA-MIR-4312_ST	HSA-MIR-4322_ST
REACTOME_APOPTOSIS_INDUCED_DNA_FRAGMENTATION	0.502	0.652649	0.152	0.333597	5	HSA-MIR-106A_ST	HSA-MIR-302C_ST	HSA-MIR-492_ST	HSA-MIR-1224-3P_ST	HSA-MIR-4265_ST
REACTOME_KERATAN_SULFATE_DEGRADATION	0.671	0.798238	0.382	0.575582	6	HSA-MIR-103-2-STAR_ST	HSA-MIR-219-5P_ST	HSA-MIR-195_ST	HSA-MIR-589_ST	HSA-MIR-1263_ST	HSA-MIR-4255_ST
REACTOME_HEPARAN_SULFATE_HEPARIN_HS_GAG_METABOLISM	0.609	0.746366	0.631	0.805403	9	HSA-MIR-429_ST	HSA-MIR-452-STAR_ST	HSA-MIR-497_ST	HSA-MIR-553_ST	HSA-MIR-564_ST	HSA-MIR-374B_ST	HSA-MIR-1294_ST	HSA-MIR-3199_ST	HSA-MIR-4299_ST
REACTOME_GLYCOSAMINOGLYCAN_METABOLISM	0.316	0.479772	0.184	0.37	12	HSA-MIR-98_ST	HSA-MIR-106A_ST	HSA-MIR-363_ST	HSA-MIR-135B-STAR_ST	HSA-MIR-452-STAR_ST	HSA-MIR-497_ST	HSA-MIR-629_ST	HSA-MIR-661_ST	HSA-MIR-759_ST	HSA-MIR-1975_ST	HSA-MIR-3173_ST	HSA-MIR-4299_ST
REACTOME_ACYL_CHAIN_REMODELLING_OF_PG	0.256	0.416235	0.017	0.125611	17	HSA-MIR-22_ST	HSA-MIR-139-3P_ST	HSA-MIR-205_ST	HSA-MIR-220A_ST	HSA-MIR-122-STAR_ST	HSA-MIR-140-3P_ST	HSA-MIR-146A-STAR_ST	HSA-MIR-99B-STAR_ST	HSA-MIR-302C-STAR_ST	HSA-MIR-302C_ST	HSA-MIR-548J_ST	HSA-MIR-1259_ST	HSA-MIR-1265_ST	HSA-MIR-1267_ST	HSA-MIR-2052_ST	HSA-MIR-3166_ST	HSA-MIR-4327_ST
REACTOME_ACYL_CHAIN_REMODELLING_OF_PE	0.195	0.343966	0.016	0.125176	17	HSA-MIR-22_ST	HSA-MIR-30C_ST	HSA-MIR-122-STAR_ST	HSA-MIR-191_ST	HSA-MIR-146A-STAR_ST	HSA-MIR-185_ST	HSA-MIR-106B_ST	HSA-MIR-130B_ST	HSA-MIR-302C-STAR_ST	HSA-MIR-302C_ST	HSA-MIR-342-5P_ST	HSA-MIR-18B_ST	HSA-MIR-519B-5P_ST	HSA-MIR-632_ST	HSA-MIR-548J_ST	HSA-MIR-1265_ST	HSA-MIR-1267_ST
REACTOME_ACYL_CHAIN_REMODELLING_OF_PS	0.211	0.364928	0.006	0.109529	17	HSA-MIR-22_ST	HSA-MIR-139-3P_ST	HSA-MIR-122-STAR_ST	HSA-MIR-140-3P_ST	HSA-MIR-146A-STAR_ST	HSA-MIR-185_ST	HSA-MIR-106B_ST	HSA-MIR-302C-STAR_ST	HSA-MIR-302C_ST	HSA-MIR-339-3P_ST	HSA-MIR-18B_ST	HSA-MIR-509-3-5P_ST	HSA-MIR-548J_ST	HSA-MIR-1265_ST	HSA-MIR-1267_ST	HSA-MIR-1279_ST	HSA-MIR-2052_ST
REACTOME_SIGNALING_BY_FGFR_MUTANTS	0.003	0.039118	0.016	0.125176	24	HSA-MIR-17-STAR_ST	HSA-MIR-22-STAR_ST	HSA-MIR-199A-3P_ST	HSA-MIR-199B-3P_ST	HSA-MIR-203_ST	HSA-MIR-223_ST	HSA-LET-7G_ST	HSA-LET-7I_ST	HSA-MIR-200C-STAR_ST	HSA-MIR-363_ST	HSA-MIR-369-5P_ST	HSA-MIR-373-STAR_ST	HSA-MIR-323-5P_ST	HSA-MIR-146B-3P_ST	HSA-MIR-517-STAR_ST	HSA-MIR-521_ST	HSA-MIR-552_ST	HSA-MIR-33B-STAR_ST	HSA-MIR-665_ST	HSA-MIR-1231_ST	HSA-MIR-3120_ST	HSA-MIR-4262_ST	HSA-MIR-2355_ST	HSA-MIR-4269_ST
REACTOME_MHC_CLASS_II_ANTIGEN_PRESENTATION	0.044	0.13515	0.032	0.16136	20	HSA-MIR-30D_ST	HSA-MIR-199B-3P_ST	HSA-MIR-222_ST	HSA-MIR-141-STAR_ST	HSA-MIR-142-5P_ST	HSA-MIR-193A-3P_ST	HSA-MIR-106B_ST	HSA-MIR-99B-STAR_ST	HSA-MIR-424_ST	HSA-MIR-550-STAR_ST	HSA-MIR-660_ST	HSA-MIR-675_ST	HSA-MIR-874_ST	HSA-MIR-1182_ST	HSA-MIR-1200_ST	HSA-MIR-548J_ST	HSA-MIR-1286_ST	HSA-MIR-1250_ST	HSA-MIR-4268_ST	HSA-MIR-4288_ST
REACTOME_GLYCEROPHOSPHOLIPID_BIOSYNTHESIS	0	0	0.015	0.124687	8	HSA-MIR-21-STAR_ST	HSA-MIR-187_ST	HSA-MIR-200C_ST	HSA-MIR-361-5P_ST	HSA-MIR-378_ST	HSA-MIR-133B_ST	HSA-MIR-634_ST	HSA-MIR-1267_ST
REACTOME_A_TETRASACCHARIDE_LINKER_SEQUENCE_IS_REQUIRED_FOR_GAG_SYNTHESIS	0.666	0.795135	0.313	0.512042	13	HSA-MIR-17_ST	HSA-MIR-29B_ST	HSA-MIR-107_ST	HSA-MIR-124-STAR_ST	HSA-MIR-497_ST	HSA-MIR-553_ST	HSA-MIR-561_ST	HSA-MIR-661_ST	HSA-MIR-300_ST	HSA-MIR-1294_ST	HSA-MIR-1276_ST	HSA-MIR-1979_ST	HSA-MIR-4299_ST
REACTOME_CDK_MEDIATED_PHOSPHORYLATION_AND_REMOVAL_OF_CDC6	0.398	0.560148	0.97	0.987424	7	HSA-MIR-1301_ST	HSA-MIR-924_ST	HSA-MIR-1179_ST	HSA-MIR-1303_ST	HSA-MIR-1471_ST	HSA-MIR-548V_ST	HSA-MIR-3178_ST
REACTOME_PLATELET_ADHESION_TO_EXPOSED_COLLAGEN	0.055	0.148377	0.04	0.175578	12	HSA-MIR-148A-STAR_ST	HSA-LET-7G_ST	HSA-MIR-302D-STAR_ST	HSA-MIR-371-3P_ST	HSA-MIR-518F_ST	HSA-MIR-519A_ST	HSA-MIR-670_ST	HSA-MIR-543_ST	HSA-MIR-3120_ST	HSA-MIR-3126-3P_ST	HSA-MIR-3166_ST	HSA-MIR-2355_ST
REACTOME_VEGF_LIGAND_RECEPTOR_INTERACTIONS	0.185	0.330712	0.017	0.125611	21	HSA-LET-7B-STAR_ST	HSA-MIR-182-STAR_ST	HSA-MIR-302A-STAR_ST	HSA-MIR-296-3P_ST	HSA-MIR-361-3P_ST	HSA-MIR-135B-STAR_ST	HSA-MIR-486-3P_ST	HSA-MIR-623_ST	HSA-MIR-635_ST	HSA-MIR-920_ST	HSA-MIR-1226-STAR_ST	HSA-MIR-1294_ST	HSA-MIR-1259_ST	HSA-MIR-1274B_ST	HSA-MIR-1281_ST	HSA-MIR-3150_ST	HSA-MIR-3177_ST	HSA-MIR-3188_ST	HSA-MIR-4307_ST	HSA-MIR-4321_ST	HSA-MIR-4269_ST
REACTOME_ENOS_ACTIVATION_AND_REGULATION	0.018	0.082552	0.101	0.265479	17	HSA-MIR-34A_ST	HSA-MIR-181A-STAR_ST	HSA-MIR-217_ST	HSA-MIR-15B_ST	HSA-MIR-335_ST	HSA-MIR-570_ST	HSA-MIR-608_ST	HSA-MIR-629_ST	HSA-MIR-33B_ST	HSA-MIR-659_ST	HSA-MIR-675-STAR_ST	HSA-MIR-1286_ST	HSA-MIR-1289_ST	HSA-MIR-1273_ST	HSA-MIR-3148_ST	HSA-MIR-4253_ST	HSA-MIR-4288_ST
REACTOME_MICRORNA_MIRNA_BIOGENESIS	0.578	0.717011	0.402	0.593407	17	HSA-MIR-142-3P_ST	HSA-MIR-195-STAR_ST	HSA-MIR-34B_ST	HSA-MIR-519E-STAR_ST	HSA-MIR-596_ST	HSA-MIR-663_ST	HSA-MIR-1228-STAR_ST	HSA-MIR-1282_ST	HSA-MIR-1908_ST	HSA-MIR-1909_ST	HSA-MIR-3116_ST	HSA-MIR-3140_ST	HSA-MIR-3178_ST	HSA-MIR-3196_ST	HSA-MIR-4260_ST	HSA-MIR-4281_ST	HSA-MIR-4280_ST
REACTOME_NUCLEAR_EVENTS_KINASE_AND_TRANSCRIPTION_FACTOR_ACTIVATION	0.016	0.080302	0.029	0.15428	10	HSA-MIR-199B-3P_ST	HSA-MIR-210_ST	HSA-MIR-214-STAR_ST	HSA-MIR-124-STAR_ST	HSA-MIR-138-1-STAR_ST	HSA-MIR-378-STAR_ST	HSA-MIR-431_ST	HSA-MIR-202-STAR_ST	HSA-MIR-943_ST	HSA-MIR-3131_ST
REACTOME_RETROGRADE_NEUROTROPHIN_SIGNALLING	0.673	0.799188	0.079	0.232314	31	HSA-MIR-17-STAR_ST	HSA-MIR-20A-STAR_ST	HSA-MIR-24_ST	HSA-MIR-29A_ST	HSA-MIR-181C_ST	HSA-MIR-214-STAR_ST	HSA-MIR-222_ST	HSA-MIR-140-3P_ST	HSA-MIR-146A_ST	HSA-MIR-185_ST	HSA-MIR-106B_ST	HSA-MIR-106B-STAR_ST	HSA-MIR-29C_ST	HSA-MIR-374A_ST	HSA-MIR-339-3P_ST	HSA-MIR-18B-STAR_ST	HSA-MIR-146B-5P_ST	HSA-MIR-146B-3P_ST	HSA-MIR-181D_ST	HSA-MIR-524-3P_ST	HSA-MIR-455-5P_ST	HSA-MIR-766_ST	HSA-MIR-708_ST	HSA-MIR-1228_ST	HSA-MIR-1237_ST	HSA-MIR-1291_ST	HSA-MIR-1270_ST	HSA-MIR-1279_ST	HSA-MIR-1973_ST	HSA-MIR-3133_ST	HSA-MIR-3164_ST
REACTOME_ERKS_ARE_INACTIVATED	0.013	0.074526	0.043	0.178719	18	HSA-MIR-210_ST	HSA-MIR-200B-STAR_ST	HSA-MIR-23B-STAR_ST	HSA-MIR-138-1-STAR_ST	HSA-MIR-379-STAR_ST	HSA-MIR-380-STAR_ST	HSA-MIR-431_ST	HSA-MIR-586_ST	HSA-MIR-604_ST	HSA-MIR-620_ST	HSA-MIR-634_ST	HSA-MIR-657_ST	HSA-MIR-297_ST	HSA-MIR-1291_ST	HSA-MIR-1251_ST	HSA-MIR-1539_ST	HSA-MIR-320D_ST	HSA-MIR-3133_ST
REACTOME_NEGATIVE_REGULATION_OF_THE_PI3K_AKT_NETWORK	0.035	0.120596	0.235	0.429327	20	HSA-MIR-16-1-STAR_ST	HSA-MIR-18A_ST	HSA-MIR-130B-STAR_ST	HSA-MIR-367-STAR_ST	HSA-MIR-20B_ST	HSA-MIR-409-5P_ST	HSA-MIR-520D-3P_ST	HSA-MIR-518A-5P_ST	HSA-MIR-518A-3P_ST	HSA-MIR-513A-3P_ST	HSA-MIR-613_ST	HSA-MIR-421_ST	HSA-MIR-888_ST	HSA-MIR-877-STAR_ST	HSA-MIR-548O_ST	HSA-MIR-718_ST	HSA-MIR-3133_ST	HSA-MIR-3158_ST	HSA-MIR-4296_ST	HSA-MIR-4328_ST
REACTOME_PI3K_AKT_ACTIVATION	0.071	0.175195	0.846	0.964165	12	HSA-MIR-16-2-STAR_ST	HSA-MIR-130B-STAR_ST	HSA-MIR-523_ST	HSA-MIR-520D-3P_ST	HSA-MIR-518A-5P_ST	HSA-MIR-522-STAR_ST	HSA-MIR-761_ST	HSA-MIR-921_ST	HSA-MIR-3133_ST	HSA-MIR-3065-3P_ST	HSA-MIR-4276_ST	HSA-MIR-4280_ST
REACTOME_REGULATORY_RNA_PATHWAYS	0.639	0.774016	0.533	0.715328	18	HSA-MIR-149-STAR_ST	HSA-MIR-195-STAR_ST	HSA-MIR-34B_ST	HSA-MIR-1226-STAR_ST	HSA-MIR-1228-STAR_ST	HSA-MIR-1207-5P_ST	HSA-MIR-1908_ST	HSA-MIR-1909_ST	HSA-MIR-3116_ST	HSA-MIR-3126-5P_ST	HSA-MIR-3133_ST	HSA-MIR-3140_ST	HSA-MIR-3175_ST	HSA-MIR-3178_ST	HSA-MIR-3179_ST	HSA-MIR-320E_ST	HSA-MIR-3196_ST	HSA-MIR-4280_ST
REACTOME_EGFR_DOWNREGULATION	0.493	0.642833	0.514	0.70043	11	HSA-MIR-191_ST	HSA-MIR-302C_ST	HSA-MIR-380_ST	HSA-MIR-520D-3P_ST	HSA-MIR-557_ST	HSA-MIR-575_ST	HSA-MIR-550-STAR_ST	HSA-MIR-600_ST	HSA-MIR-1255A_ST	HSA-MIR-3133_ST	HSA-MIR-4273_ST
REACTOME_PROCESSING_OF_CAPPED_INTRON_CONTAINING_PRE_MRNA	0.981	0.996243	0.922	0.983413	3	HSA-MIR-135B_ST	HSA-MIR-1302_ST	HSA-MIR-4281_ST
REACTOME_PECAM1_INTERACTIONS	0.047	0.137083	0.166	0.348233	5	HSA-LET-7G_ST	HSA-MIR-623_ST	HSA-MIR-548G_ST	HSA-MIR-3120_ST	HSA-MIR-3166_ST
REACTOME_TCR_SIGNALING	0.092	0.207039	0.168	0.351874	8	HSA-MIR-148A-STAR_ST	HSA-MIR-139-3P_ST	HSA-MIR-125B_ST	HSA-MIR-516B-STAR_ST	HSA-MIR-619_ST	HSA-MIR-548G_ST	HSA-MIR-1266_ST	HSA-MIR-103-AS_ST
REACTOME_REGULATION_OF_PYRUVATE_DEHYDROGENASE_PDH_COMPLEX	0.003	0.039118	0.181	0.367527	7	HSA-LET-7D-STAR_ST	HSA-MIR-34B_ST	HSA-MIR-375_ST	HSA-MIR-631_ST	HSA-MIR-645_ST	HSA-MIR-3131_ST	HSA-MIR-3177_ST
REACTOME_DOWNSTREAM_TCR_SIGNALING	0.039	0.128391	0.383	0.575582	5	HSA-MIR-148A-STAR_ST	HSA-MIR-139-3P_ST	HSA-MIR-125B_ST	HSA-MIR-548G_ST	HSA-MIR-1266_ST
REACTOME_BASIGIN_INTERACTIONS	0.006	0.0532	0.093	0.256618	9	HSA-MIR-181A_ST	HSA-MIR-222_ST	HSA-MIR-140-3P_ST	HSA-MIR-126-STAR_ST	HSA-MIR-185_ST	HSA-MIR-106B_ST	HSA-MIR-486-3P_ST	HSA-MIR-491-5P_ST	HSA-MIR-4328_ST
REACTOME_AKT_PHOSPHORYLATES_TARGETS_IN_THE_CYTOSOL	0.61	0.746366	0.832	0.953931	6	HSA-MIR-380_ST	HSA-MIR-523_ST	HSA-MIR-518D-5P_ST	HSA-MIR-921_ST	HSA-MIR-297_ST	HSA-MIR-1183_ST
REACTOME_GAB1_SIGNALOSOME	0.136	0.269568	0.589	0.764815	10	HSA-MIR-16-2-STAR_ST	HSA-MIR-20B_ST	HSA-MIR-487A_ST	HSA-MIR-526B_ST	HSA-MIR-523_ST	HSA-MIR-520D-3P_ST	HSA-MIR-500_ST	HSA-MIR-3133_ST	HSA-MIR-4276_ST	HSA-MIR-4280_ST
REACTOME_SHC1_EVENTS_IN_EGFR_SIGNALING	0.04	0.130073	0.004	0.091724	29	HSA-LET-7B-STAR_ST	HSA-MIR-17-STAR_ST	HSA-MIR-21_ST	HSA-MIR-22-STAR_ST	HSA-MIR-26B_ST	HSA-MIR-31_ST	HSA-MIR-199B-3P_ST	HSA-MIR-223_ST	HSA-MIR-224-STAR_ST	HSA-MIR-188-3P_ST	HSA-MIR-30E_ST	HSA-MIR-372_ST	HSA-MIR-375_ST	HSA-MIR-378-STAR_ST	HSA-MIR-323-5P_ST	HSA-MIR-331-5P_ST	HSA-MIR-335-STAR_ST	HSA-MIR-424-STAR_ST	HSA-MIR-92B_ST	HSA-MIR-550-STAR_ST	HSA-MIR-644_ST	HSA-MIR-765_ST	HSA-MIR-675_ST	HSA-MIR-1275_ST	HSA-MIR-1292_ST	HSA-MIR-1976_ST	HSA-MIR-3194_ST	HSA-MIR-4266_ST	HSA-MIR-4328_ST
REACTOME_ACTIVATION_OF_THE_MRNA_UPON_BINDING_OF_THE_CAP_BINDING_COMPLEX_AND_EIFS_AND_SUBSEQUENT_BINDING_TO_43S	0.887	0.956005	0.948	0.986339	9	HSA-MIR-138-2-STAR_ST	HSA-MIR-377-STAR_ST	HSA-MIR-519B-5P_ST	HSA-MIR-635_ST	HSA-MIR-1293_ST	HSA-MIR-1244_ST	HSA-MIR-3160_ST	HSA-MIR-4256_ST	HSA-MIR-4276_ST
REACTOME_PHOSPHORYLATION_OF_CD3_AND_TCR_ZETA_CHAINS	0.086	0.199268	0.211	0.399758	4	HSA-MIR-148A-STAR_ST	HSA-MIR-139-3P_ST	HSA-MIR-589_ST	HSA-MIR-1253_ST
REACTOME_GLUTAMATE_NEUROTRANSMITTER_RELEASE_CYCLE	0.888	0.956308	0.001	0.073889	29	HSA-MIR-26B_ST	HSA-MIR-93_ST	HSA-MIR-103_ST	HSA-MIR-199A-3P_ST	HSA-MIR-30D_ST	HSA-MIR-205_ST	HSA-MIR-214-STAR_ST	HSA-MIR-219-1-3P_ST	HSA-MIR-223_ST	HSA-MIR-124-STAR_ST	HSA-MIR-188-5P_ST	HSA-MIR-34B_ST	HSA-MIR-363_ST	HSA-MIR-448_ST	HSA-MIR-612_ST	HSA-MIR-615-3P_ST	HSA-MIR-654-5P_ST	HSA-MIR-769-5P_ST	HSA-MIR-190B_ST	HSA-MIR-920_ST	HSA-MIR-943_ST	HSA-MIR-1248_ST	HSA-MIR-1272_ST	HSA-MIR-1292_ST	HSA-MIR-664_ST	HSA-MIR-1826_ST	HSA-MIR-3184_ST	HSA-MIR-4315_ST	HSA-MIR-4330_ST
REACTOME_TRANSLOCATION_OF_ZAP_70_TO_IMMUNOLOGICAL_SYNAPSE	0.072	0.176679	0.244	0.435597	6	HSA-MIR-148A-STAR_ST	HSA-MIR-139-3P_ST	HSA-MIR-125B_ST	HSA-MIR-619_ST	HSA-MIR-1182_ST	HSA-MIR-548G_ST
REACTOME_ERK_MAPK_TARGETS	0.005	0.048897	0.057	0.20216	13	HSA-MIR-210_ST	HSA-MIR-214-STAR_ST	HSA-MIR-200B-STAR_ST	HSA-MIR-191-STAR_ST	HSA-MIR-138-1-STAR_ST	HSA-MIR-335-STAR_ST	HSA-MIR-431_ST	HSA-MIR-202-STAR_ST	HSA-MIR-570_ST	HSA-MIR-604_ST	HSA-MIR-657_ST	HSA-MIR-1291_ST	HSA-MIR-1249_ST
REACTOME_TIE2_SIGNALING	0.012	0.072545	0.008	0.111869	26	HSA-MIR-22-STAR_ST	HSA-MIR-27A_ST	HSA-MIR-100-STAR_ST	HSA-MIR-148A_ST	HSA-MIR-199B-3P_ST	HSA-MIR-223_ST	HSA-LET-7I_ST	HSA-LET-7I-STAR_ST	HSA-MIR-128_ST	HSA-MIR-372_ST	HSA-MIR-323-5P_ST	HSA-MIR-424-STAR_ST	HSA-MIR-409-5P_ST	HSA-MIR-486-3P_ST	HSA-MIR-496_ST	HSA-MIR-181D_ST	HSA-MIR-555_ST	HSA-MIR-644_ST	HSA-MIR-886-3P_ST	HSA-MIR-1254_ST	HSA-MIR-1276_ST	HSA-MIR-1274B_ST	HSA-MIR-1972_ST	HSA-MIR-4321_ST	HSA-MIR-2355_ST	HSA-MIR-4269_ST
REACTOME_GENERATION_OF_SECOND_MESSENGER_MOLECULES	0.126	0.255068	0.101	0.265479	5	HSA-MIR-148A-STAR_ST	HSA-MIR-125B_ST	HSA-MIR-509-3P_ST	HSA-MIR-619_ST	HSA-MIR-548G_ST
REACTOME_GENERIC_TRANSCRIPTION_PATHWAY	0.441	0.595462	0.89	0.983413	14	HSA-MIR-223-STAR_ST	HSA-MIR-125A-3P_ST	HSA-MIR-363-STAR_ST	HSA-MIR-330-5P_ST	HSA-MIR-337-5P_ST	HSA-MIR-520A-5P_ST	HSA-MIR-579_ST	HSA-MIR-589-STAR_ST	HSA-MIR-1181_ST	HSA-MIR-1183_ST	HSA-MIR-1293_ST	HSA-MIR-1247_ST	HSA-MIR-3121_ST	HSA-MIR-548W_ST
REACTOME_RESPONSE_TO_ELEVATED_PLATELET_CYTOSOLIC_CA2_	0	0	0.002	0.078235	14	HSA-MIR-21-STAR_ST	HSA-MIR-31_ST	HSA-MIR-200C-STAR_ST	HSA-MIR-148B-STAR_ST	HSA-MIR-486-3P_ST	HSA-MIR-504_ST	HSA-MIR-455-3P_ST	HSA-MIR-623_ST	HSA-MIR-661_ST	HSA-MIR-920_ST	HSA-MIR-936_ST	HSA-MIR-1274B_ST	HSA-MIR-3188_ST	HSA-MIR-4326_ST
REACTOME_TRANSPORT_OF_MATURE_TRANSCRIPT_TO_CYTOPLASM	1	1	0.944	0.986339	5	HSA-MIR-135B_ST	HSA-MIR-425_ST	HSA-MIR-3126-5P_ST	HSA-MIR-3180-5P_ST	HSA-MIR-4279_ST
REACTOME_METABOLISM_OF_AMINO_ACIDS_AND_DERIVATIVES	0.015	0.077027	0.114	0.284465	11	HSA-MIR-34A-STAR_ST	HSA-MIR-186_ST	HSA-MIR-520B_ST	HSA-MIR-631_ST	HSA-MIR-652_ST	HSA-MIR-708-STAR_ST	HSA-MIR-924_ST	HSA-MIR-548F_ST	HSA-MIR-1251_ST	HSA-MIR-548X_ST	HSA-MIR-4280_ST
REACTOME_RNA_POL_I_TRANSCRIPTION	0.92	0.971111	0.972	0.987424	7	HSA-LET-7G-STAR_ST	HSA-MIR-129-3P_ST	HSA-MIR-492_ST	HSA-MIR-1225-5P_ST	HSA-MIR-3115_ST	HSA-MIR-4265_ST	HSA-MIR-4330_ST
REACTOME_FATTY_ACYL_COA_BIOSYNTHESIS	0.059	0.154165	0.119	0.292011	10	HSA-MIR-31_ST	HSA-MIR-30C-2-STAR_ST	HSA-MIR-204_ST	HSA-MIR-194-STAR_ST	HSA-MIR-558_ST	HSA-MIR-661_ST	HSA-MIR-944_ST	HSA-MIR-1299_ST	HSA-MIR-3177_ST	HSA-MIR-4312_ST
REACTOME_E2F_ENABLED_INHIBITION_OF_PRE_REPLICATION_COMPLEX_FORMATION	0.325	0.487317	0.237	0.430615	16	HSA-MIR-18A-STAR_ST	HSA-MIR-93-STAR_ST	HSA-MIR-96-STAR_ST	HSA-MIR-204_ST	HSA-MIR-345_ST	HSA-MIR-425_ST	HSA-MIR-501-3P_ST	HSA-MIR-544_ST	HSA-MIR-608_ST	HSA-MIR-33B_ST	HSA-MIR-708-STAR_ST	HSA-MIR-1179_ST	HSA-MIR-1180_ST	HSA-MIR-1202_ST	HSA-MIR-663B_ST	HSA-MIR-3148_ST
REACTOME_P75NTR_RECRUITS_SIGNALLING_COMPLEXES	0.959	0.993357	0.775	0.921959	14	HSA-MIR-30D-STAR_ST	HSA-MIR-1_ST	HSA-MIR-23B_ST	HSA-MIR-606_ST	HSA-MIR-626_ST	HSA-MIR-653_ST	HSA-MIR-1224-5P_ST	HSA-MIR-765_ST	HSA-MIR-1181_ST	HSA-MIR-548N_ST	HSA-MIR-1469_ST	HSA-MIR-3120_ST	HSA-MIR-3178_ST	HSA-MIR-4308_ST
REACTOME_BIOLOGICAL_OXIDATIONS	0.047	0.137083	0.047	0.184941	24	HSA-MIR-187_ST	HSA-MIR-125B_ST	HSA-MIR-200C_ST	HSA-MIR-361-5P_ST	HSA-MIR-362-5P_ST	HSA-MIR-374A-STAR_ST	HSA-MIR-375_ST	HSA-MIR-377_ST	HSA-MIR-378-STAR_ST	HSA-MIR-378_ST	HSA-MIR-151-5P_ST	HSA-MIR-431_ST	HSA-MIR-497_ST	HSA-MIR-552_ST	HSA-MIR-605_ST	HSA-MIR-623_ST	HSA-MIR-33B_ST	HSA-MIR-1207-3P_ST	HSA-MIR-1251_ST	HSA-MIR-1273_ST	HSA-MIR-3154_ST	HSA-MIR-3157_ST	HSA-MIR-4297_ST	HSA-MIR-378C_ST
REACTOME_REGULATED_PROTEOLYSIS_OF_P75NTR	0.382	0.548069	0.78	0.924599	4	HSA-MIR-10B-STAR_ST	HSA-MIR-548D-5P_ST	HSA-MIR-297_ST	HSA-MIR-4259_ST
REACTOME_TRANSMISSION_ACROSS_CHEMICAL_SYNAPSES	0.383	0.548321	0.073	0.22371	8	HSA-MIR-26B_ST	HSA-MIR-205_ST	HSA-MIR-218-2-STAR_ST	HSA-MIR-362-5P_ST	HSA-MIR-599_ST	HSA-MIR-612_ST	HSA-MIR-1283_ST	HSA-MIR-4273_ST
REACTOME_P75NTR_SIGNALS_VIA_NFKB	0.922	0.97245	0.807	0.940675	15	HSA-MIR-30D-STAR_ST	HSA-MIR-147_ST	HSA-MIR-23B_ST	HSA-MIR-412_ST	HSA-MIR-604_ST	HSA-MIR-606_ST	HSA-MIR-626_ST	HSA-MIR-1224-5P_ST	HSA-MIR-765_ST	HSA-MIR-944_ST	HSA-MIR-1260_ST	HSA-MIR-1469_ST	HSA-MIR-3120_ST	HSA-MIR-3160_ST	HSA-MIR-3178_ST
REACTOME_CASPASE_MEDIATED_CLEAVAGE_OF_CYTOSKELETAL_PROTEINS	0.112	0.234214	0.678	0.841961	6	HSA-MIR-7-1-STAR_ST	HSA-MIR-498_ST	HSA-MIR-509-3-5P_ST	HSA-MIR-1260_ST	HSA-MIR-3134_ST	HSA-MIR-1260B_ST
REACTOME_XENOBIOTICS	0.843	0.92279	0.909	0.983413	8	HSA-MIR-200C_ST	HSA-MIR-302A-STAR_ST	HSA-MIR-361-5P_ST	HSA-MIR-362-5P_ST	HSA-MIR-518C_ST	HSA-MIR-516A-3P_ST	HSA-MIR-4297_ST	HSA-MIR-4313_ST
REACTOME_INTEGRIN_CELL_SURFACE_INTERACTIONS	0.01	0.065196	0.003	0.090682	17	HSA-MIR-27A_ST	HSA-MIR-31_ST	HSA-MIR-212_ST	HSA-MIR-146A_ST	HSA-MIR-363_ST	HSA-MIR-378-STAR_ST	HSA-MIR-378_ST	HSA-MIR-335_ST	HSA-MIR-424-STAR_ST	HSA-MIR-486-3P_ST	HSA-MIR-623_ST	HSA-MIR-1226-STAR_ST	HSA-MIR-1276_ST	HSA-MIR-1274B_ST	HSA-MIR-1915-STAR_ST	HSA-MIR-3131_ST	HSA-MIR-378C_ST
REACTOME_REGULATION_OF_ORNITHINE_DECARBOXYLASE_ODC	0.251	0.410111	0.94	0.985457	6	HSA-MIR-1301_ST	HSA-MIR-1179_ST	HSA-MIR-1303_ST	HSA-MIR-1282_ST	HSA-MIR-1471_ST	HSA-MIR-548V_ST
REACTOME_CYTOCHROME_P450_ARRANGED_BY_SUBSTRATE_TYPE	0.579	0.717011	0.512	0.699138	14	HSA-MIR-153_ST	HSA-MIR-9_ST	HSA-MIR-302A-STAR_ST	HSA-MIR-299-3P_ST	HSA-MIR-361-5P_ST	HSA-MIR-362-5P_ST	HSA-MIR-374A-STAR_ST	HSA-MIR-548B-5P_ST	HSA-MIR-605_ST	HSA-MIR-619_ST	HSA-MIR-633_ST	HSA-MIR-1245_ST	HSA-MIR-1250_ST	HSA-MIR-1252_ST
REACTOME_BASE_FREE_SUGAR_PHOSPHATE_REMOVAL_VIA_THE_SINGLE_NUCLEOTIDE_REPLACEMENT_PATHWAY	0.904	0.966495	0.779	0.924237	11	HSA-MIR-302A-STAR_ST	HSA-MIR-299-5P_ST	HSA-MIR-329_ST	HSA-MIR-576-5P_ST	HSA-MIR-892B_ST	HSA-MIR-548P_ST	HSA-MIR-1284_ST	HSA-MIR-103-AS_ST	HSA-MIR-3186-5P_ST	HSA-MIR-3186-3P_ST	HSA-MIR-4304_ST
REACTOME_APOPTOTIC_CLEAVAGE_OF_CELL_ADHESION_PROTEINS	0.046	0.136258	0.022	0.138673	28	HSA-MIR-15A_ST	HSA-MIR-21_ST	HSA-MIR-22-STAR_ST	HSA-MIR-24-2-STAR_ST	HSA-MIR-25_ST	HSA-MIR-27A_ST	HSA-MIR-29A_ST	HSA-MIR-101-STAR_ST	HSA-MIR-10A-STAR_ST	HSA-LET-7I_ST	HSA-MIR-130A_ST	HSA-MIR-188-5P_ST	HSA-MIR-194-STAR_ST	HSA-MIR-363_ST	HSA-MIR-331-5P_ST	HSA-MIR-338-5P_ST	HSA-MIR-502-5P_ST	HSA-MIR-503_ST	HSA-MIR-92B_ST	HSA-MIR-558_ST	HSA-MIR-616_ST	HSA-MIR-654-5P_ST	HSA-MIR-658_ST	HSA-MIR-454_ST	HSA-MIR-1228_ST	HSA-MIR-548M_ST	HSA-MIR-1324_ST	HSA-MIR-514B-3P_ST
REACTOME_HDL_MEDIATED_LIPID_TRANSPORT	0.949	0.989161	0.11	0.279198	10	HSA-MIR-32_ST	HSA-MIR-122_ST	HSA-MIR-325_ST	HSA-MIR-624-STAR_ST	HSA-MIR-1271_ST	HSA-MIR-892A_ST	HSA-MIR-1237_ST	HSA-MIR-1207-5P_ST	HSA-MIR-3156_ST	HSA-MIR-3197_ST
REACTOME_NRAGE_SIGNALS_DEATH_THROUGH_JNK	0	0	0.025	0.146476	17	HSA-MIR-19B_ST	HSA-MIR-27A_ST	HSA-MIR-199A-3P_ST	HSA-MIR-125B_ST	HSA-MIR-140-3P_ST	HSA-MIR-194-STAR_ST	HSA-MIR-378_ST	HSA-MIR-335-STAR_ST	HSA-MIR-431_ST	HSA-MIR-509-3P_ST	HSA-MIR-619_ST	HSA-MIR-623_ST	HSA-MIR-892A_ST	HSA-MIR-1267_ST	HSA-MIR-302E_ST	HSA-MIR-3142_ST	HSA-MIR-378C_ST
REACTOME_SLBP_DEPENDENT_PROCESSING_OF_REPLICATION_DEPENDENT_HISTONE_PRE_MRNAS	0.913	0.968333	0.429	0.62086	10	HSA-MIR-425_ST	HSA-MIR-556-3P_ST	HSA-MIR-563_ST	HSA-MIR-652_ST	HSA-MIR-411_ST	HSA-MIR-1202_ST	HSA-MIR-664_ST	HSA-MIR-378B_ST	HSA-MIR-3148_ST	HSA-MIR-3177_ST
REACTOME_NRIF_SIGNALS_CELL_DEATH_FROM_THE_NUCLEUS	0.935	0.980718	0.969	0.987424	14	HSA-LET-7C-STAR_ST	HSA-MIR-184_ST	HSA-MIR-425_ST	HSA-MIR-523-STAR_ST	HSA-MIR-520C-5P_ST	HSA-MIR-544_ST	HSA-MIR-590-3P_ST	HSA-MIR-614_ST	HSA-MIR-411_ST	HSA-MIR-297_ST	HSA-MIR-548T_ST	HSA-MIR-3149_ST	HSA-MIR-3170_ST	HSA-MIR-4256_ST
REACTOME_REGULATION_OF_APOPTOSIS	0.318	0.480614	0.927	0.984752	8	HSA-MIR-1301_ST	HSA-MIR-924_ST	HSA-MIR-1179_ST	HSA-MIR-1303_ST	HSA-MIR-1262_ST	HSA-MIR-1282_ST	HSA-MIR-1471_ST	HSA-MIR-548V_ST
REACTOME_RNA_POL_II_TRANSCRIPTION	0.96	0.993619	0.93	0.985457	4	HSA-MIR-518A-3P_ST	HSA-MIR-563_ST	HSA-MIR-1302_ST	HSA-MIR-3178_ST
REACTOME_NEURONAL_SYSTEM	0.733	0.846994	0.426	0.61719	7	HSA-MIR-107_ST	HSA-MIR-205_ST	HSA-MIR-218-2-STAR_ST	HSA-MIR-548B-5P_ST	HSA-MIR-374B_ST	HSA-MIR-3199_ST	HSA-MIR-4262_ST
REACTOME_NFKB_IS_ACTIVATED_AND_SIGNALS_SURVIVAL	0.951	0.99047	0.923	0.983413	13	HSA-MIR-30D-STAR_ST	HSA-MIR-370_ST	HSA-MIR-520C-5P_ST	HSA-MIR-604_ST	HSA-MIR-606_ST	HSA-MIR-626_ST	HSA-MIR-765_ST	HSA-MIR-944_ST	HSA-MIR-548N_ST	HSA-MIR-548U_ST	HSA-MIR-3149_ST	HSA-MIR-3170_ST	HSA-MIR-3178_ST
REACTOME_REGULATION_OF_BETA_CELL_DEVELOPMENT	0.367	0.532871	0.424	0.614962	6	HSA-MIR-19A_ST	HSA-MIR-30B-STAR_ST	HSA-MIR-616-STAR_ST	HSA-MIR-411-STAR_ST	HSA-MIR-1181_ST	HSA-MIR-1539_ST
REACTOME_PHASE1_FUNCTIONALIZATION_OF_COMPOUNDS	0.174	0.316148	0.217	0.408218	19	HSA-MIR-145-STAR_ST	HSA-MIR-9_ST	HSA-MIR-200C_ST	HSA-MIR-302A-STAR_ST	HSA-MIR-361-5P_ST	HSA-MIR-362-5P_ST	HSA-MIR-374A-STAR_ST	HSA-MIR-431-STAR_ST	HSA-MIR-486-3P_ST	HSA-MIR-552_ST	HSA-MIR-555_ST	HSA-MIR-605_ST	HSA-MIR-619_ST	HSA-MIR-892A_ST	HSA-MIR-1207-3P_ST	HSA-MIR-1245_ST	HSA-MIR-1252_ST	HSA-MIR-3154_ST	HSA-MIR-4297_ST
REACTOME_RNA_POL_III_TRANSCRIPTION	0.575	0.715388	0.531	0.713364	12	HSA-MIR-105-STAR_ST	HSA-MIR-138-2-STAR_ST	HSA-MIR-135B_ST	HSA-MIR-449A_ST	HSA-MIR-1226_ST	HSA-MIR-1228-STAR_ST	HSA-MIR-1470_ST	HSA-MIR-1908_ST	HSA-MIR-1909_ST	HSA-MIR-3161_ST	HSA-MIR-4260_ST	HSA-MIR-4283_ST
REACTOME_CELL_DEATH_SIGNALLING_VIA_NRAGE_NRIF_AND_NADE	0	0	0.043	0.178719	16	HSA-MIR-27A_ST	HSA-MIR-148A-STAR_ST	HSA-MIR-125B_ST	HSA-MIR-200C_ST	HSA-MIR-378_ST	HSA-MIR-509-3P_ST	HSA-MIR-619_ST	HSA-MIR-620_ST	HSA-MIR-623_ST	HSA-MIR-892A_ST	HSA-MIR-297_ST	HSA-MIR-1228-STAR_ST	HSA-MIR-548G_ST	HSA-MIR-1266_ST	HSA-MIR-302E_ST	HSA-MIR-514B-3P_ST
REACTOME_NEUROTRANSMITTER_RELEASE_CYCLE	0.75	0.861399	0.01	0.116667	27	HSA-MIR-10B_ST	HSA-MIR-205_ST	HSA-MIR-152_ST	HSA-MIR-490-3P_ST	HSA-MIR-520A-3P_ST	HSA-MIR-517A_ST	HSA-MIR-572_ST	HSA-MIR-590-3P_ST	HSA-MIR-616_ST	HSA-MIR-663_ST	HSA-MIR-655_ST	HSA-MIR-542-3P_ST	HSA-MIR-762_ST	HSA-MIR-1228-STAR_ST	HSA-MIR-1248_ST	HSA-MIR-1267_ST	HSA-MIR-664_ST	HSA-MIR-1469_ST	HSA-MIR-1908_ST	HSA-MIR-1909_ST	HSA-MIR-1914_ST	HSA-MIR-1915_ST	HSA-MIR-3129_ST	HSA-MIR-3156_ST	HSA-MIR-3179_ST	HSA-MIR-4315_ST	HSA-MIR-4283_ST
REACTOME_P75_NTR_RECEPTOR_MEDIATED_SIGNALLING	0.006	0.0532	0.193	0.382252	11	HSA-MIR-25_ST	HSA-MIR-148A-STAR_ST	HSA-MIR-125B_ST	HSA-MIR-130B-STAR_ST	HSA-MIR-135B_ST	HSA-MIR-558_ST	HSA-MIR-604_ST	HSA-MIR-892A_ST	HSA-MIR-548G_ST	HSA-MIR-302E_ST	HSA-MIR-514B-3P_ST
REACTOME_AMINO_ACID_TRANSPORT_ACROSS_THE_PLASMA_MEMBRANE	0.059	0.154165	0.109	0.278253	15	HSA-MIR-125B-1-STAR_ST	HSA-MIR-134_ST	HSA-MIR-99B-STAR_ST	HSA-MIR-377_ST	HSA-MIR-573_ST	HSA-MIR-589_ST	HSA-MIR-612_ST	HSA-MIR-548D-3P_ST	HSA-MIR-769-3P_ST	HSA-MIR-190B_ST	HSA-MIR-1200_ST	HSA-MIR-1208_ST	HSA-MIR-1286_ST	HSA-MIR-1270_ST	HSA-MIR-3188_ST
REACTOME_ENDOGENOUS_STEROLS	0.623	0.758782	0.32	0.518392	21	HSA-LET-7B-STAR_ST	HSA-MIR-33A-STAR_ST	HSA-MIR-9_ST	HSA-MIR-138-1-STAR_ST	HSA-MIR-299-5P_ST	HSA-MIR-362-5P_ST	HSA-MIR-488_ST	HSA-MIR-520C-5P_ST	HSA-MIR-499-5P_ST	HSA-MIR-556-3P_ST	HSA-MIR-605_ST	HSA-MIR-613_ST	HSA-MIR-641_ST	HSA-MIR-764_ST	HSA-MIR-450B-5P_ST	HSA-MIR-885-5P_ST	HSA-MIR-1272_ST	HSA-MIR-1909-STAR_ST	HSA-MIR-1914-STAR_ST	HSA-MIR-2053_ST	HSA-MIR-4318_ST
REACTOME_REGULATION_OF_GENE_EXPRESSION_IN_BETA_CELLS	0.63	0.765905	0.521	0.707071	13	HSA-MIR-19A_ST	HSA-MIR-33A-STAR_ST	HSA-MIR-30B-STAR_ST	HSA-MIR-299-3P_ST	HSA-MIR-518F-STAR_ST	HSA-MIR-616-STAR_ST	HSA-MIR-637_ST	HSA-MIR-411-STAR_ST	HSA-MIR-548O_ST	HSA-MIR-664-STAR_ST	HSA-MIR-1539_ST	HSA-MIR-3119_ST	HSA-MIR-4280_ST
REACTOME_GLYCOLYSIS	0.121	0.24607	0.11	0.279198	19	HSA-MIR-34A-STAR_ST	HSA-MIR-210_ST	HSA-MIR-222_ST	HSA-MIR-135A-STAR_ST	HSA-MIR-188-3P_ST	HSA-MIR-370_ST	HSA-MIR-375_ST	HSA-MIR-380-STAR_ST	HSA-MIR-511_ST	HSA-MIR-520B_ST	HSA-MIR-510_ST	HSA-MIR-631_ST	HSA-MIR-411_ST	HSA-MIR-1301_ST	HSA-MIR-764_ST	HSA-MIR-1539_ST	HSA-MIR-548X_ST	HSA-MIR-4304_ST	HSA-MIR-4329_ST
REACTOME_PROCESSIVE_SYNTHESIS_ON_THE_LAGGING_STRAND	0.962	0.994141	0.855	0.970265	5	HSA-MIR-95_ST	HSA-MIR-656_ST	HSA-MIR-1202_ST	HSA-MIR-1261_ST	HSA-MIR-3162_ST
REACTOME_PEPTIDE_CHAIN_ELONGATION	0.945	0.985765	0.962	0.987424	9	HSA-MIR-519B-5P_ST	HSA-MIR-625-STAR_ST	HSA-MIR-635_ST	HSA-MIR-297_ST	HSA-MIR-1181_ST	HSA-MIR-1293_ST	HSA-MIR-1913_ST	HSA-MIR-3160_ST	HSA-MIR-4256_ST
REACTOME_COMMON_PATHWAY	0.283	0.442812	0.089	0.248676	16	HSA-MIR-135A_ST	HSA-MIR-140-5P_ST	HSA-MIR-346_ST	HSA-MIR-504_ST	HSA-MIR-602_ST	HSA-MIR-624_ST	HSA-MIR-633_ST	HSA-MIR-922_ST	HSA-MIR-1247_ST	HSA-MIR-3129_ST	HSA-MIR-3152_ST	HSA-MIR-3074_ST	HSA-MIR-3163_ST	HSA-MIR-3165_ST	HSA-MIR-3180-5P_ST	HSA-MIR-4278_ST
REACTOME_MRNA_CAPPING	0.731	0.845417	0.589	0.764815	11	HSA-MIR-19B-2-STAR_ST	HSA-MIR-27A-STAR_ST	HSA-MIR-31-STAR_ST	HSA-MIR-92A_ST	HSA-MIR-29B-1-STAR_ST	HSA-MIR-195-STAR_ST	HSA-MIR-324-5P_ST	HSA-MIR-519D_ST	HSA-MIR-764_ST	HSA-MIR-1302_ST	HSA-MIR-548F_ST
REACTOME_MITOCHONDRIAL_FATTY_ACID_BETA_OXIDATION	0.007	0.057117	0.02	0.133	13	HSA-MIR-217_ST	HSA-MIR-375_ST	HSA-MIR-378-STAR_ST	HSA-MIR-335_ST	HSA-MIR-422A_ST	HSA-MIR-586_ST	HSA-MIR-621_ST	HSA-MIR-33B_ST	HSA-MIR-1286_ST	HSA-MIR-548F_ST	HSA-MIR-1251_ST	HSA-MIR-3131_ST	HSA-MIR-3177_ST
REACTOME_SIGNALING_BY_GPCR	0.653	0.787389	0.258	0.452691	17	HSA-LET-7F_ST	HSA-MIR-299-3P_ST	HSA-MIR-342-5P_ST	HSA-MIR-487A_ST	HSA-MIR-518D-3P_ST	HSA-MIR-572_ST	HSA-MIR-33B-STAR_ST	HSA-MIR-411-STAR_ST	HSA-MIR-668_ST	HSA-MIR-886-3P_ST	HSA-MIR-541_ST	HSA-MIR-744_ST	HSA-MIR-1227_ST	HSA-MIR-1265_ST	HSA-MIR-3159_ST	HSA-MIR-4261_ST	HSA-MIR-4274_ST
REACTOME_PEPTIDE_LIGAND_BINDING_RECEPTORS	0.068	0.170642	0.184	0.37	15	HSA-MIR-148A-STAR_ST	HSA-MIR-222_ST	HSA-LET-7I_ST	HSA-MIR-140-3P_ST	HSA-MIR-146A-STAR_ST	HSA-MIR-106B_ST	HSA-MIR-339-3P_ST	HSA-MIR-486-3P_ST	HSA-MIR-491-5P_ST	HSA-MIR-33B-STAR_ST	HSA-MIR-1257_ST	HSA-MIR-3120_ST	HSA-MIR-3172_ST	HSA-MIR-4269_ST	HSA-MIR-4284_ST
REACTOME_METABOLISM_OF_POLYAMINES	0.043	0.133621	0.007	0.109529	29	HSA-LET-7D_ST	HSA-LET-7D-STAR_ST	HSA-MIR-95_ST	HSA-MIR-182_ST	HSA-MIR-210_ST	HSA-MIR-211_ST	HSA-MIR-30B-STAR_ST	HSA-MIR-126_ST	HSA-MIR-194-STAR_ST	HSA-MIR-34C-5P_ST	HSA-MIR-342-3P_ST	HSA-MIR-425-STAR_ST	HSA-MIR-450A_ST	HSA-MIR-523_ST	HSA-MIR-585_ST	HSA-MIR-586_ST	HSA-MIR-612_ST	HSA-MIR-548C-3P_ST	HSA-MIR-657_ST	HSA-MIR-708-STAR_ST	HSA-MIR-301B_ST	HSA-MIR-938_ST	HSA-MIR-297_ST	HSA-MIR-1251_ST	HSA-MIR-1827_ST	HSA-MIR-544B_ST	HSA-MIR-3138_ST	HSA-MIR-4292_ST	HSA-MIR-4329_ST
REACTOME_CLASS_A1_RHODOPSIN_LIKE_RECEPTORS	0.223	0.376861	0.047	0.184941	19	HSA-LET-7A_ST	HSA-LET-7F_ST	HSA-MIR-148A-STAR_ST	HSA-MIR-181C_ST	HSA-MIR-222_ST	HSA-LET-7I_ST	HSA-MIR-140-3P_ST	HSA-MIR-106B_ST	HSA-MIR-339-3P_ST	HSA-MIR-491-5P_ST	HSA-MIR-512-3P_ST	HSA-MIR-519E_ST	HSA-MIR-555_ST	HSA-MIR-541_ST	HSA-MIR-744_ST	HSA-MIR-1257_ST	HSA-MIR-3172_ST	HSA-MIR-3176_ST	HSA-MIR-4269_ST
REACTOME_NOTCH_HLH_TRANSCRIPTION_PATHWAY	0.138	0.271911	0.086	0.242331	22	HSA-MIR-20A_ST	HSA-MIR-31_ST	HSA-MIR-105-STAR_ST	HSA-MIR-181C_ST	HSA-MIR-212_ST	HSA-MIR-222_ST	HSA-MIR-200B-STAR_ST	HSA-MIR-138_ST	HSA-MIR-140-3P_ST	HSA-MIR-146A_ST	HSA-MIR-185_ST	HSA-MIR-106B_ST	HSA-MIR-338-5P_ST	HSA-MIR-339-3P_ST	HSA-MIR-494_ST	HSA-MIR-520A-3P_ST	HSA-MIR-570_ST	HSA-MIR-1251_ST	HSA-MIR-320D_ST	HSA-MIR-718_ST	HSA-MIR-3128_ST	HSA-MIR-4330_ST
REACTOME_INTEGRATION_OF_ENERGY_METABOLISM	0.045	0.135407	0.018	0.126667	15	HSA-MIR-21-STAR_ST	HSA-MIR-26B_ST	HSA-MIR-29A-STAR_ST	HSA-MIR-199A-3P_ST	HSA-MIR-34A-STAR_ST	HSA-MIR-204_ST	HSA-MIR-122_ST	HSA-MIR-362-5P_ST	HSA-MIR-518B_ST	HSA-MIR-574-5P_ST	HSA-MIR-548A-5P_ST	HSA-MIR-612_ST	HSA-MIR-888_ST	HSA-MIR-301B_ST	HSA-MIR-1254_ST
REACTOME_CELL_CYCLE_MITOTIC	0.802	0.894849	0.901	0.983413	9	HSA-MIR-197_ST	HSA-MIR-204_ST	HSA-MIR-218_ST	HSA-MIR-130A-STAR_ST	HSA-MIR-193A-3P_ST	HSA-MIR-492_ST	HSA-MIR-525-3P_ST	HSA-MIR-1301_ST	HSA-MIR-1202_ST
REACTOME_GLUCONEOGENESIS	0.028	0.106097	0.08	0.232314	34	HSA-LET-7D_ST	HSA-LET-7D-STAR_ST	HSA-MIR-34A-STAR_ST	HSA-MIR-182_ST	HSA-MIR-204_ST	HSA-MIR-215_ST	HSA-MIR-222_ST	HSA-MIR-200B-STAR_ST	HSA-MIR-138_ST	HSA-MIR-141-STAR_ST	HSA-MIR-142-5P_ST	HSA-MIR-365_ST	HSA-MIR-302D-STAR_ST	HSA-MIR-375_ST	HSA-MIR-378-STAR_ST	HSA-MIR-380-STAR_ST	HSA-MIR-339-3P_ST	HSA-MIR-335-STAR_ST	HSA-MIR-431_ST	HSA-MIR-511_ST	HSA-MIR-494_ST	HSA-MIR-193B_ST	HSA-MIR-519E_ST	HSA-MIR-517B_ST	HSA-MIR-455-3P_ST	HSA-MIR-597_ST	HSA-MIR-631_ST	HSA-MIR-637_ST	HSA-MIR-1251_ST	HSA-MIR-1256_ST	HSA-MIR-1539_ST	HSA-MIR-3131_ST	HSA-MIR-548X_ST	HSA-MIR-4329_ST
REACTOME_DOPAMINE_NEUROTRANSMITTER_RELEASE_CYCLE	0.895	0.95996	0.002	0.078235	39	HSA-LET-7A-2-STAR_ST	HSA-LET-7F_ST	HSA-MIR-30A-STAR_ST	HSA-MIR-98_ST	HSA-MIR-29B_ST	HSA-MIR-199A-3P_ST	HSA-MIR-10B_ST	HSA-MIR-30B_ST	HSA-MIR-127-5P_ST	HSA-MIR-323-5P_ST	HSA-MIR-339-5P_ST	HSA-MIR-451_ST	HSA-MIR-412_ST	HSA-MIR-497_ST	HSA-MIR-498_ST	HSA-MIR-518F_ST	HSA-MIR-532-5P_ST	HSA-MIR-532-3P_ST	HSA-MIR-590-3P_ST	HSA-MIR-602_ST	HSA-MIR-612_ST	HSA-MIR-615-3P_ST	HSA-MIR-662_ST	HSA-MIR-542-3P_ST	HSA-MIR-671-5P_ST	HSA-MIR-374B_ST	HSA-MIR-924_ST	HSA-MIR-943_ST	HSA-MIR-1247_ST	HSA-MIR-1258_ST	HSA-MIR-1267_ST	HSA-MIR-513B_ST	HSA-MIR-1826_ST	HSA-MIR-1827_ST	HSA-MIR-1914_ST	HSA-MIR-2277_ST	HSA-MIR-378B_ST	HSA-MIR-3148_ST	HSA-MIR-4315_ST
REACTOME_OPIOID_SIGNALLING	0.033	0.116111	0.112	0.281588	11	HSA-LET-7D-STAR_ST	HSA-MIR-21-STAR_ST	HSA-MIR-148A-STAR_ST	HSA-MIR-34A-STAR_ST	HSA-MIR-210_ST	HSA-MIR-138-1-STAR_ST	HSA-MIR-380-STAR_ST	HSA-MIR-335-STAR_ST	HSA-MIR-641_ST	HSA-MIR-886-5P_ST	HSA-MIR-4327_ST
REACTOME_RECRUITMENT_OF_MITOTIC_CENTROSOME_PROTEINS_AND_COMPLEXES	0.629	0.765389	0.472	0.665705	12	HSA-MIR-18A-STAR_ST	HSA-MIR-28-5P_ST	HSA-MIR-130A-STAR_ST	HSA-MIR-149-STAR_ST	HSA-MIR-29C-STAR_ST	HSA-MIR-135B_ST	HSA-MIR-483-3P_ST	HSA-MIR-595_ST	HSA-MIR-636_ST	HSA-MIR-936_ST	HSA-MIR-3122_ST	HSA-MIR-3169_ST
REACTOME_MITOCHONDRIAL_TRNA_AMINOACYLATION	0.178	0.322095	0.124	0.297153	21	HSA-LET-7D_ST	HSA-MIR-26A-1-STAR_ST	HSA-MIR-199B-3P_ST	HSA-MIR-181A-STAR_ST	HSA-MIR-217_ST	HSA-MIR-223_ST	HSA-MIR-195-STAR_ST	HSA-MIR-369-3P_ST	HSA-MIR-381_ST	HSA-MIR-331-5P_ST	HSA-MIR-329_ST	HSA-MIR-451_ST	HSA-MIR-202-STAR_ST	HSA-MIR-495_ST	HSA-MIR-518C-STAR_ST	HSA-MIR-574-3P_ST	HSA-MIR-586_ST	HSA-MIR-1275_ST	HSA-MIR-1976_ST	HSA-MIR-544B_ST	HSA-MIR-4321_ST
REACTOME_CYTOSOLIC_TRNA_AMINOACYLATION	0.3	0.463415	0.738	0.898024	1	HSA-MIR-26A-1-STAR_ST
REACTOME_CA_DEPENDENT_EVENTS	0.024	0.096727	0.255	0.449801	15	HSA-MIR-26B_ST	HSA-MIR-148A-STAR_ST	HSA-MIR-139-3P_ST	HSA-MIR-9-STAR_ST	HSA-MIR-138-1-STAR_ST	HSA-MIR-335-STAR_ST	HSA-MIR-632_ST	HSA-MIR-646_ST	HSA-MIR-454_ST	HSA-MIR-937_ST	HSA-MIR-2277_ST	HSA-MIR-3116_ST	HSA-MIR-3119_ST	HSA-MIR-3194_ST	HSA-MIR-4257_ST
REACTOME_ACETYLCHOLINE_NEUROTRANSMITTER_RELEASE_CYCLE	0.756	0.865301	0.002	0.078235	25	HSA-MIR-17_ST	HSA-MIR-26B_ST	HSA-MIR-10B_ST	HSA-MIR-214-STAR_ST	HSA-MIR-34B_ST	HSA-MIR-377_ST	HSA-MIR-452_ST	HSA-MIR-486-5P_ST	HSA-MIR-532-5P_ST	HSA-MIR-532-3P_ST	HSA-MIR-612_ST	HSA-MIR-615-3P_ST	HSA-MIR-769-5P_ST	HSA-MIR-924_ST	HSA-MIR-943_ST	HSA-MIR-1184_ST	HSA-MIR-1270_ST	HSA-MIR-1272_ST	HSA-MIR-664_ST	HSA-MIR-1826_ST	HSA-MIR-1827_ST	HSA-MIR-3156_ST	HSA-MIR-4315_ST	HSA-MIR-4280_ST	HSA-MIR-4330_ST
REACTOME_ADENYLATE_CYCLASE_ACTIVATING_PATHWAY	0.043	0.133621	0.078	0.232314	14	HSA-LET-7C_ST	HSA-MIR-148A-STAR_ST	HSA-MIR-140-5P_ST	HSA-MIR-518A-5P_ST	HSA-MIR-504_ST	HSA-MIR-455-5P_ST	HSA-MIR-556-3P_ST	HSA-MIR-623_ST	HSA-MIR-935_ST	HSA-MIR-548J_ST	HSA-MIR-1248_ST	HSA-MIR-1324_ST	HSA-MIR-3167_ST	HSA-MIR-320E_ST
REACTOME_ADENYLATE_CYCLASE_INHIBITORY_PATHWAY	0.111	0.233592	0.029	0.15428	13	HSA-LET-7C_ST	HSA-LET-7D-STAR_ST	HSA-MIR-20A_ST	HSA-MIR-34A-STAR_ST	HSA-MIR-9-STAR_ST	HSA-MIR-342-5P_ST	HSA-MIR-335-STAR_ST	HSA-MIR-452_ST	HSA-MIR-499-5P_ST	HSA-MIR-556-3P_ST	HSA-MIR-558_ST	HSA-MIR-3175_ST	HSA-MIR-320E_ST
REACTOME_DARPP_32_EVENTS	0.045	0.135407	0.179	0.364579	10	HSA-MIR-34A-STAR_ST	HSA-MIR-210_ST	HSA-MIR-181A-STAR_ST	HSA-MIR-217_ST	HSA-MIR-185-STAR_ST	HSA-MIR-335-STAR_ST	HSA-MIR-181D_ST	HSA-MIR-515-3P_ST	HSA-MIR-631_ST	HSA-MIR-1254_ST
REACTOME_CHEMOKINE_RECEPTORS_BIND_CHEMOKINES	0.004	0.045085	0.145	0.321953	5	HSA-MIR-148A-STAR_ST	HSA-MIR-139-3P_ST	HSA-MIR-187_ST	HSA-MIR-3120_ST	HSA-MIR-3194_ST
REACTOME_LOSS_OF_NLP_FROM_MITOTIC_CENTROSOMES	0.568	0.71	0.543	0.72219	13	HSA-MIR-18A-STAR_ST	HSA-MIR-28-5P_ST	HSA-MIR-149-STAR_ST	HSA-MIR-29C-STAR_ST	HSA-MIR-135B_ST	HSA-MIR-483-3P_ST	HSA-MIR-636_ST	HSA-MIR-661_ST	HSA-MIR-936_ST	HSA-MIR-1225-5P_ST	HSA-MIR-1268_ST	HSA-MIR-3122_ST	HSA-MIR-3169_ST
REACTOME_NEUROTRANSMITTER_RECEPTOR_BINDING_AND_DOWNSTREAM_TRANSMISSION_IN_THE_POSTSYNAPTIC_CELL	0.253	0.412871	0.327	0.525254	5	HSA-MIR-148A-STAR_ST	HSA-MIR-193B-STAR_ST	HSA-MIR-599_ST	HSA-MIR-454_ST	HSA-MIR-3133_ST
REACTOME_CELL_CYCLE_CHECKPOINTS	0.667	0.795614	0.893	0.983413	5	HSA-MIR-410_ST	HSA-MIR-1301_ST	HSA-MIR-1179_ST	HSA-MIR-1202_ST	HSA-MIR-4294_ST
REACTOME_DIABETES_PATHWAYS	0.026	0.100816	0.115	0.285888	3	HSA-MIR-135A-STAR_ST	HSA-MIR-499-3P_ST	HSA-MIR-769-3P_ST
REACTOME_P130CAS_LINKAGE_TO_MAPK_SIGNALING_FOR_INTEGRINS	0.198	0.347873	0.029	0.15428	16	HSA-MIR-34A_ST	HSA-MIR-132_ST	HSA-MIR-140-5P_ST	HSA-MIR-155_ST	HSA-MIR-371-5P_ST	HSA-MIR-517A_ST	HSA-MIR-554_ST	HSA-MIR-411_ST	HSA-MIR-765_ST	HSA-MIR-770-5P_ST	HSA-MIR-720_ST	HSA-MIR-2114-STAR_ST	HSA-MIR-1260B_ST	HSA-MIR-323B-3P_ST	HSA-MIR-3180-5P_ST	HSA-MIR-4326_ST
REACTOME_GLYCOPROTEIN_HORMONES	0.816	0.9025	0.371	0.564565	14	HSA-MIR-23A-STAR_ST	HSA-MIR-33A-STAR_ST	HSA-MIR-369-5P_ST	HSA-MIR-452-STAR_ST	HSA-MIR-487A_ST	HSA-MIR-519A_ST	HSA-MIR-577_ST	HSA-MIR-616-STAR_ST	HSA-MIR-411-STAR_ST	HSA-MIR-374B_ST	HSA-MIR-3132_ST	HSA-MIR-3159_ST	HSA-MIR-3173_ST	HSA-MIR-3176_ST
REACTOME_NOREPINEPHRINE_NEUROTRANSMITTER_RELEASE_CYCLE	0.955	0.990757	0.001	0.073889	32	HSA-LET-7F_ST	HSA-MIR-212_ST	HSA-MIR-99B_ST	HSA-MIR-362-5P_ST	HSA-MIR-328_ST	HSA-MIR-412_ST	HSA-MIR-492_ST	HSA-MIR-497_ST	HSA-MIR-520A-3P_ST	HSA-MIR-532-5P_ST	HSA-MIR-532-3P_ST	HSA-MIR-590-3P_ST	HSA-MIR-602_ST	HSA-MIR-608_ST	HSA-MIR-611_ST	HSA-MIR-612_ST	HSA-MIR-615-3P_ST	HSA-MIR-662_ST	HSA-MIR-655_ST	HSA-MIR-671-5P_ST	HSA-MIR-769-5P_ST	HSA-MIR-924_ST	HSA-MIR-943_ST	HSA-MIR-1826_ST	HSA-MIR-1827_ST	HSA-MIR-1972_ST	HSA-MIR-3129_ST	HSA-MIR-4304_ST	HSA-MIR-4315_ST	HSA-MIR-4271_ST	HSA-MIR-4275_ST	HSA-MIR-4330_ST
REACTOME_PLC_BETA_MEDIATED_EVENTS	0.052	0.144384	0.121	0.293668	19	HSA-LET-7D_ST	HSA-LET-7D-STAR_ST	HSA-MIR-21-STAR_ST	HSA-MIR-148A-STAR_ST	HSA-MIR-34A-STAR_ST	HSA-MIR-9-STAR_ST	HSA-MIR-99B-STAR_ST	HSA-MIR-335-STAR_ST	HSA-MIR-582-3P_ST	HSA-MIR-599_ST	HSA-MIR-548A-5P_ST	HSA-MIR-635_ST	HSA-MIR-641_ST	HSA-MIR-889_ST	HSA-MIR-1281_ST	HSA-MIR-3116_ST	HSA-MIR-3149_ST	HSA-MIR-3194_ST	HSA-MIR-4307_ST
REACTOME_REGULATION_OF_INSULIN_LIKE_GROWTH_FACTOR_IGF_ACTIVITY_BY_INSULIN_LIKE_GROWTH_FACTOR_BINDING_PROTEINS_IGFBPS	0.303	0.465884	0.056	0.20216	27	HSA-MIR-27A_ST	HSA-MIR-139-5P_ST	HSA-MIR-199B-5P_ST	HSA-MIR-34C-5P_ST	HSA-MIR-363_ST	HSA-MIR-365_ST	HSA-MIR-370_ST	HSA-MIR-373_ST	HSA-MIR-148B-STAR_ST	HSA-MIR-193B_ST	HSA-MIR-599_ST	HSA-MIR-644_ST	HSA-MIR-769-5P_ST	HSA-MIR-208B_ST	HSA-MIR-936_ST	HSA-MIR-1274B_ST	HSA-MIR-1282_ST	HSA-MIR-2277_ST	HSA-MIR-3121_ST	HSA-MIR-3156_ST	HSA-MIR-3168_ST	HSA-MIR-3170_ST	HSA-MIR-3180-5P_ST	HSA-MIR-3201_ST	HSA-MIR-4254_ST	HSA-MIR-4269_ST	HSA-MIR-4263_ST
REACTOME_GRB2_SOS_PROVIDES_LINKAGE_TO_MAPK_SIGNALING_FOR_INTERGRINS_	0.151	0.288964	0.017	0.125611	16	HSA-MIR-199A-5P_ST	HSA-MIR-132_ST	HSA-MIR-155_ST	HSA-MIR-34C-5P_ST	HSA-MIR-30E-STAR_ST	HSA-MIR-361-3P_ST	HSA-MIR-449A_ST	HSA-MIR-643_ST	HSA-MIR-765_ST	HSA-MIR-886-5P_ST	HSA-MIR-886-3P_ST	HSA-MIR-1274B_ST	HSA-MIR-1915-STAR_ST	HSA-MIR-323B-3P_ST	HSA-MIR-4316_ST	HSA-MIR-4326_ST
REACTOME_PEPTIDE_HORMONE_BIOSYNTHESIS	0.716	0.833141	0.094	0.258306	14	HSA-MIR-23A-STAR_ST	HSA-MIR-369-5P_ST	HSA-MIR-452-STAR_ST	HSA-MIR-487A_ST	HSA-MIR-519A_ST	HSA-MIR-563_ST	HSA-MIR-411-STAR_ST	HSA-MIR-764_ST	HSA-MIR-374B_ST	HSA-MIR-1269_ST	HSA-MIR-3132_ST	HSA-MIR-3159_ST	HSA-MIR-3173_ST	HSA-MIR-3176_ST
REACTOME_G_PROTEIN_ACTIVATION	0.523	0.66948	0.3	0.499165	11	HSA-MIR-148A-STAR_ST	HSA-MIR-218-2-STAR_ST	HSA-MIR-523-STAR_ST	HSA-MIR-612_ST	HSA-MIR-624_ST	HSA-MIR-1283_ST	HSA-MIR-886-5P_ST	HSA-MIR-886-3P_ST	HSA-MIR-1827_ST	HSA-MIR-3136_ST	HSA-MIR-4301_ST
REACTOME_ACETYLCHOLINE_BINDING_AND_DOWNSTREAM_EVENTS	0.939	0.98209	0.941	0.985457	13	HSA-LET-7B_ST	HSA-MIR-92A-1-STAR_ST	HSA-MIR-10A-STAR_ST	HSA-MIR-218-2-STAR_ST	HSA-MIR-296-5P_ST	HSA-MIR-496_ST	HSA-MIR-520F_ST	HSA-MIR-590-5P_ST	HSA-MIR-656_ST	HSA-MIR-2113_ST	HSA-MIR-890_ST	HSA-MIR-548I_ST	HSA-MIR-1255B_ST
REACTOME_ABC_FAMILY_PROTEINS_MEDIATED_TRANSPORT	0.163	0.302779	0.013	0.124687	23	HSA-MIR-19B_ST	HSA-MIR-20A_ST	HSA-MIR-29A-STAR_ST	HSA-MIR-199A-3P_ST	HSA-MIR-181B_ST	HSA-MIR-218-1-STAR_ST	HSA-MIR-206_ST	HSA-MIR-362-5P_ST	HSA-MIR-379-STAR_ST	HSA-MIR-497_ST	HSA-MIR-515-5P_ST	HSA-MIR-559_ST	HSA-MIR-548C-5P_ST	HSA-MIR-548C-3P_ST	HSA-MIR-632_ST	HSA-MIR-658_ST	HSA-MIR-454-STAR_ST	HSA-MIR-1250_ST	HSA-MIR-664-STAR_ST	HSA-MIR-3074_ST	HSA-MIR-3179_ST	HSA-MIR-3181_ST	HSA-MIR-3189_ST
REACTOME_TRNA_AMINOACYLATION	0.165	0.305216	0.137	0.315361	13	HSA-LET-7D_ST	HSA-MIR-26A-1-STAR_ST	HSA-MIR-105-STAR_ST	HSA-MIR-217_ST	HSA-MIR-369-3P_ST	HSA-MIR-381_ST	HSA-MIR-490-5P_ST	HSA-MIR-495_ST	HSA-MIR-585_ST	HSA-MIR-924_ST	HSA-MIR-1282_ST	HSA-MIR-544B_ST	HSA-MIR-3157_ST
REACTOME_OLFACTORY_SIGNALING_PATHWAY	0.988	0.996243	0.918	0.983413	8	HSA-MIR-502-3P_ST	HSA-MIR-551B_ST	HSA-MIR-624_ST	HSA-MIR-655_ST	HSA-MIR-668_ST	HSA-MIR-720_ST	HSA-MIR-1909-STAR_ST	HSA-MIR-514B-5P_ST
REACTOME_STEROID_HORMONES	0.44	0.59532	0.194	0.382252	10	HSA-MIR-519C-3P_ST	HSA-MIR-522-STAR_ST	HSA-MIR-621_ST	HSA-MIR-548D-3P_ST	HSA-MIR-1224-3P_ST	HSA-MIR-513B_ST	HSA-MIR-513C_ST	HSA-MIR-2110_ST	HSA-MIR-3148_ST	HSA-MIR-4288_ST
REACTOME_PKA_MEDIATED_PHOSPHORYLATION_OF_CREB	0.029	0.107437	0.04	0.175578	16	HSA-LET-7C_ST	HSA-MIR-21-STAR_ST	HSA-MIR-26B_ST	HSA-MIR-148A-STAR_ST	HSA-MIR-34A-STAR_ST	HSA-MIR-181A_ST	HSA-MIR-181B_ST	HSA-MIR-199B-3P_ST	HSA-MIR-140-5P_ST	HSA-MIR-99B-STAR_ST	HSA-MIR-375_ST	HSA-MIR-335-STAR_ST	HSA-MIR-504_ST	HSA-MIR-455-3P_ST	HSA-MIR-623_ST	HSA-MIR-3194_ST
REACTOME_RECRUITMENT_OF_NUMA_TO_MITOTIC_CENTROSOMES	0.792	0.891156	0.544	0.722797	15	HSA-LET-7F-2-STAR_ST	HSA-MIR-146A-STAR_ST	HSA-MIR-186_ST	HSA-MIR-338-5P_ST	HSA-MIR-562_ST	HSA-MIR-548A-3P_ST	HSA-MIR-660_ST	HSA-MIR-939_ST	HSA-MIR-944_ST	HSA-MIR-1302_ST	HSA-MIR-548O_ST	HSA-MIR-1914-STAR_ST	HSA-MIR-3130-3P_ST	HSA-MIR-3161_ST	HSA-MIR-1193_ST
REACTOME_AMINE_DERIVED_HORMONES	0.279	0.438617	0.424	0.614962	17	HSA-MIR-29B_ST	HSA-MIR-127-5P_ST	HSA-MIR-326_ST	HSA-MIR-196B_ST	HSA-MIR-611_ST	HSA-MIR-542-3P_ST	HSA-MIR-671-3P_ST	HSA-MIR-876-5P_ST	HSA-MIR-1233_ST	HSA-MIR-548I_ST	HSA-MIR-2115_ST	HSA-MIR-3122_ST	HSA-MIR-3128_ST	HSA-MIR-3130-5P_ST	HSA-MIR-3150_ST	HSA-MIR-4275_ST	HSA-MIR-4278_ST
REACTOME_TRANSMEMBRANE_TRANSPORT_OF_SMALL_MOLECULES	0.154	0.292183	0.013	0.124687	13	HSA-MIR-21-STAR_ST	HSA-MIR-199A-3P_ST	HSA-MIR-181B_ST	HSA-MIR-137_ST	HSA-MIR-99B-STAR_ST	HSA-MIR-361-5P_ST	HSA-MIR-374A-STAR_ST	HSA-MIR-375_ST	HSA-MIR-665_ST	HSA-MIR-1286_ST	HSA-MIR-1251_ST	HSA-MIR-3188_ST	HSA-MIR-3194_ST
REACTOME_INTEGRIN_ALPHAIIB_BETA3_SIGNALING	0.059	0.154165	0.001	0.073889	18	HSA-MIR-29A-STAR_ST	HSA-MIR-139-5P_ST	HSA-MIR-125B_ST	HSA-MIR-146A_ST	HSA-MIR-34C-5P_ST	HSA-MIR-371-3P_ST	HSA-MIR-373-STAR_ST	HSA-MIR-378_ST	HSA-MIR-193B_ST	HSA-MIR-497_ST	HSA-MIR-623_ST	HSA-MIR-765_ST	HSA-MIR-708_ST	HSA-MIR-1276_ST	HSA-MIR-1915-STAR_ST	HSA-MIR-323B-3P_ST	HSA-MIR-3065-5P_ST	HSA-MIR-378C_ST
REACTOME_NUCLEAR_RECEPTOR_TRANSCRIPTION_PATHWAY	0.043	0.133621	0.071	0.222181	7	HSA-MIR-301A_ST	HSA-MIR-361-5P_ST	HSA-MIR-579_ST	HSA-MIR-220B_ST	HSA-MIR-875-3P_ST	HSA-MIR-1251_ST	HSA-MIR-4296_ST
REACTOME_INSULIN_SYNTHESIS_AND_PROCESSING	0.67	0.797762	0.396	0.588469	10	HSA-MIR-145-STAR_ST	HSA-MIR-134_ST	HSA-MIR-299-5P_ST	HSA-MIR-662_ST	HSA-MIR-654-3P_ST	HSA-MIR-1298_ST	HSA-MIR-1909-STAR_ST	HSA-MIR-378B_ST	HSA-MIR-4304_ST	HSA-MIR-4305_ST
REACTOME_CYCLIN_E_ASSOCIATED_EVENTS_DURING_G1_S_TRANSITION_	0.705	0.8225	0.917	0.983413	7	HSA-MIR-1301_ST	HSA-MIR-924_ST	HSA-MIR-1179_ST	HSA-MIR-1303_ST	HSA-MIR-1471_ST	HSA-MIR-548V_ST	HSA-MIR-4294_ST
REACTOME_HOMOLOGOUS_RECOMBINATION_REPAIR_OF_REPLICATION_INDEPENDENT_DOUBLE_STRAND_BREAKS	0.722	0.837923	0.24	0.433696	13	HSA-MIR-197_ST	HSA-MIR-204_ST	HSA-MIR-222-STAR_ST	HSA-MIR-193A-3P_ST	HSA-MIR-299-5P_ST	HSA-MIR-424_ST	HSA-MIR-647_ST	HSA-MIR-891A_ST	HSA-MIR-1261_ST	HSA-MIR-1914-STAR_ST	HSA-MIR-1915_ST	HSA-MIR-3196_ST	HSA-MIR-4320_ST
REACTOME_G1_PHASE	0.705	0.8225	0.865	0.970844	7	HSA-MIR-135B_ST	HSA-MIR-522_ST	HSA-MIR-614_ST	HSA-MIR-876-5P_ST	HSA-MIR-297_ST	HSA-MIR-3198_ST	HSA-MIR-4308_ST
REACTOME_ELEVATION_OF_CYTOSOLIC_CA2_LEVELS	0.3	0.463415	0.658	0.827947	10	HSA-MIR-100-STAR_ST	HSA-MIR-144_ST	HSA-MIR-516B_ST	HSA-MIR-563_ST	HSA-MIR-613_ST	HSA-MIR-1278_ST	HSA-MIR-3144-5P_ST	HSA-MIR-3168_ST	HSA-MIR-3180-3P_ST	HSA-MIR-4286_ST
REACTOME_P53_DEPENDENT_G1_DNA_DAMAGE_RESPONSE	0.409	0.570199	0.959	0.987424	6	HSA-MIR-1301_ST	HSA-MIR-1179_ST	HSA-MIR-1303_ST	HSA-MIR-1282_ST	HSA-MIR-1471_ST	HSA-MIR-548V_ST
REACTOME_TRANSCRIPTION_COUPLED_NER_TC_NER	0.967	0.9957	0.791	0.932529	13	HSA-MIR-28-5P_ST	HSA-MIR-31-STAR_ST	HSA-MIR-95_ST	HSA-MIR-425_ST	HSA-MIR-518A-3P_ST	HSA-MIR-544_ST	HSA-MIR-613_ST	HSA-MIR-411_ST	HSA-MIR-1225-3P_ST	HSA-MIR-1302_ST	HSA-MIR-3162_ST	HSA-MIR-3178_ST	HSA-MIR-4260_ST
REACTOME_RNA_POL_II_TRANSCRIPTION_PRE_INITIATION_AND_PROMOTER_OPENING	0.791	0.890796	0.963	0.987424	6	HSA-MIR-27A-STAR_ST	HSA-MIR-136_ST	HSA-MIR-518A-3P_ST	HSA-MIR-320C_ST	HSA-MIR-1302_ST	HSA-MIR-4268_ST
REACTOME_GLUCAGON_SIGNALING_IN_METABOLIC_REGULATION	0.118	0.244455	0.197	0.384743	7	HSA-MIR-148A-STAR_ST	HSA-MIR-181B_ST	HSA-MIR-122_ST	HSA-MIR-504_ST	HSA-MIR-624_ST	HSA-MIR-2115_ST	HSA-MIR-3167_ST
REACTOME_MRNA_PROCESSING	0.983	0.996243	0.93	0.985457	3	HSA-MIR-135B_ST	HSA-MIR-1302_ST	HSA-MIR-4281_ST
REACTOME_SIGNALING_BY_PDGF	0	0	0.049	0.19	14	HSA-MIR-21_ST	HSA-MIR-27A_ST	HSA-MIR-199A-3P_ST	HSA-MIR-181B_ST	HSA-MIR-212_ST	HSA-MIR-661_ST	HSA-MIR-657_ST	HSA-MIR-1226-STAR_ST	HSA-MIR-1274B_ST	HSA-MIR-1915-STAR_ST	HSA-MIR-3123_ST	HSA-MIR-3131_ST	HSA-MIR-3133_ST	HSA-MIR-3194_ST
REACTOME_ASSOCIATION_OF_TRIC_CCT_WITH_TARGET_PROTEINS_DURING_BIOSYNTHESIS	0.213	0.367909	0.066	0.212542	7	HSA-MIR-330-3P_ST	HSA-MIR-617_ST	HSA-MIR-1226_ST	HSA-MIR-1303_ST	HSA-MIR-1282_ST	HSA-MIR-466_ST	HSA-MIR-3168_ST
REACTOME_PREFOLDIN_MEDIATED_TRANSFER_OF_SUBSTRATE_TO_CCT_TRIC	0.802	0.894849	0.905	0.983413	6	HSA-MIR-362-3P_ST	HSA-MIR-411_ST	HSA-MIR-1243_ST	HSA-MIR-1282_ST	HSA-MIR-1909_ST	HSA-MIR-3178_ST
REACTOME_HORMONE_LIGAND_BINDING_RECEPTORS	0.639	0.774016	0.257	0.451532	20	HSA-MIR-101_ST	HSA-MIR-139-5P_ST	HSA-MIR-149_ST	HSA-MIR-296-3P_ST	HSA-MIR-369-5P_ST	HSA-MIR-483-5P_ST	HSA-MIR-497_ST	HSA-MIR-526B-STAR_ST	HSA-MIR-520D-5P_ST	HSA-MIR-518E-STAR_ST	HSA-MIR-522_ST	HSA-MIR-92B-STAR_ST	HSA-MIR-602_ST	HSA-MIR-933_ST	HSA-MIR-1207-5P_ST	HSA-MIR-711_ST	HSA-MIR-3124_ST	HSA-MIR-4299_ST	HSA-MIR-4305_ST	HSA-MIR-4327_ST
REACTOME_GPVI_MEDIATED_ACTIVATION_CASCADE	0.007	0.057117	0.045	0.18247	9	HSA-MIR-29A-STAR_ST	HSA-MIR-148A-STAR_ST	HSA-MIR-139-3P_ST	HSA-MIR-9-STAR_ST	HSA-MIR-126_ST	HSA-MIR-302D-STAR_ST	HSA-MIR-371-3P_ST	HSA-MIR-486-3P_ST	HSA-MIR-586_ST
REACTOME_PROTEIN_FOLDING	0.57	0.711163	0.28	0.479279	4	HSA-MIR-195-STAR_ST	HSA-MIR-362-3P_ST	HSA-MIR-323B-5P_ST	HSA-MIR-3178_ST
REACTOME_FORMATION_OF_TUBULIN_FOLDING_INTERMEDIATES_BY_CCT_TRIC	0.662	0.794639	0.862	0.970844	5	HSA-MIR-144_ST	HSA-MIR-362-3P_ST	HSA-MIR-411_ST	HSA-MIR-1282_ST	HSA-MIR-3178_ST
REACTOME_PEROXISOMAL_LIPID_METABOLISM	0	0	0.026	0.149697	9	HSA-LET-7D-STAR_ST	HSA-MIR-199A-3P_ST	HSA-MIR-125B_ST	HSA-MIR-200C_ST	HSA-MIR-194-STAR_ST	HSA-MIR-378_ST	HSA-MIR-133B_ST	HSA-MIR-431_ST	HSA-MIR-1251_ST
REACTOME_POST_CHAPERONIN_TUBULIN_FOLDING_PATHWAY	0.554	0.696427	0.619	0.794662	8	HSA-MIR-101_ST	HSA-MIR-362-3P_ST	HSA-MIR-1468_ST	HSA-MIR-1976_ST	HSA-MIR-711_ST	HSA-MIR-3156_ST	HSA-MIR-3169_ST	HSA-MIR-3178_ST
REACTOME_STRIATED_MUSCLE_CONTRACTION	0.32	0.48254	0.864	0.970844	8	HSA-MIR-19B-1-STAR_ST	HSA-MIR-26A-2-STAR_ST	HSA-MIR-381_ST	HSA-MIR-526B-STAR_ST	HSA-MIR-502-5P_ST	HSA-MIR-507_ST	HSA-MIR-1276_ST	HSA-MIR-4251_ST
REACTOME_METABOLISM_OF_NUCLEOTIDES	0.22	0.374169	0.974	0.987424	5	HSA-MIR-488-STAR_ST	HSA-MIR-411_ST	HSA-MIR-887_ST	HSA-MIR-3115_ST	HSA-MIR-3117_ST
REACTOME_AMINE_LIGAND_BINDING_RECEPTORS	0.989	0.996243	0.875	0.9763	7	HSA-LET-7F_ST	HSA-MIR-671-3P_ST	HSA-MIR-1228_ST	HSA-MIR-1261_ST	HSA-MIR-720_ST	HSA-MIR-1273C_ST	HSA-MIR-4285_ST
REACTOME_METABOLISM_OF_PROTEINS	0.477	0.627507	0.727	0.88626	9	HSA-MIR-519B-5P_ST	HSA-MIR-544_ST	HSA-MIR-575_ST	HSA-MIR-635_ST	HSA-MIR-661_ST	HSA-MIR-1293_ST	HSA-MIR-1244_ST	HSA-MIR-2116-STAR_ST	HSA-MIR-3169_ST
REACTOME_DOWNSTREAM_SIGNAL_TRANSDUCTION	0.006	0.0532	0.149	0.329734	6	HSA-MIR-597_ST	HSA-MIR-604_ST	HSA-MIR-657_ST	HSA-MIR-1226-STAR_ST	HSA-MIR-3133_ST	HSA-MIR-3194_ST
REACTOME_MUSCLE_CONTRACTION	0.276	0.438043	0.805	0.939991	8	HSA-MIR-101-STAR_ST	HSA-MIR-16-2-STAR_ST	HSA-MIR-219-5P_ST	HSA-MIR-155-STAR_ST	HSA-MIR-381_ST	HSA-MIR-502-5P_ST	HSA-MIR-3163_ST	HSA-MIR-4326_ST
REACTOME_SEROTONIN_RECEPTORS	0.858	0.933066	0.534	0.715948	10	HSA-MIR-139-5P_ST	HSA-MIR-219-1-3P_ST	HSA-MIR-155_ST	HSA-MIR-548A-5P_ST	HSA-MIR-649_ST	HSA-MIR-1294_ST	HSA-MIR-1274A_ST	HSA-MIR-548V_ST	HSA-MIR-3179_ST	HSA-MIR-4298_ST
REACTOME_CDC6_ASSOCIATION_WITH_THE_ORC_ORIGIN_COMPLEX	0.298	0.461397	0.536	0.717905	16	HSA-MIR-18A-STAR_ST	HSA-MIR-204_ST	HSA-MIR-126-STAR_ST	HSA-MIR-184_ST	HSA-MIR-296-5P_ST	HSA-MIR-345_ST	HSA-MIR-425_ST	HSA-MIR-501-3P_ST	HSA-MIR-506_ST	HSA-MIR-598_ST	HSA-MIR-608_ST	HSA-MIR-1180_ST	HSA-MIR-1202_ST	HSA-MIR-663B_ST	HSA-MIR-3148_ST	HSA-MIR-4268_ST
REACTOME_M_G1_TRANSITION	0.52	0.666924	0.941	0.985457	6	HSA-MIR-410_ST	HSA-MIR-1301_ST	HSA-MIR-1179_ST	HSA-MIR-3117_ST	HSA-MIR-3178_ST	HSA-MIR-4294_ST
REACTOME_MRNA_SPLICING	0.94	0.98209	0.884	0.981402	6	HSA-MIR-135B_ST	HSA-MIR-490-3P_ST	HSA-MIR-411_ST	HSA-MIR-1302_ST	HSA-MIR-3133_ST	HSA-MIR-4281_ST
REACTOME_MRNA_SPLICING_MINOR_PATHWAY	0.849	0.926308	0.775	0.921959	7	HSA-MIR-149-STAR_ST	HSA-MIR-195-STAR_ST	HSA-MIR-135B_ST	HSA-MIR-556-3P_ST	HSA-MIR-411_ST	HSA-MIR-1302_ST	HSA-MIR-4281_ST
REACTOME_3_UTR_MEDIATED_TRANSLATIONAL_REGULATION	0.941	0.982363	0.962	0.987424	8	HSA-MIR-519B-5P_ST	HSA-MIR-625-STAR_ST	HSA-MIR-635_ST	HSA-MIR-297_ST	HSA-MIR-1181_ST	HSA-MIR-1293_ST	HSA-MIR-3160_ST	HSA-MIR-4256_ST
REACTOME_PROCESSING_OF_CAPPED_INTRONLESS_PRE_MRNA	0.853	0.929148	0.306	0.504938	16	HSA-MIR-105-STAR_ST	HSA-MIR-137_ST	HSA-MIR-191-STAR_ST	HSA-MIR-520F_ST	HSA-MIR-598_ST	HSA-MIR-652_ST	HSA-MIR-770-5P_ST	HSA-MIR-924_ST	HSA-MIR-1226_ST	HSA-MIR-1202_ST	HSA-MIR-1302_ST	HSA-MIR-1255B_ST	HSA-MIR-1910_ST	HSA-MIR-3178_ST	HSA-MIR-3198_ST	HSA-MIR-4268_ST
REACTOME_PURINE_RIBONUCLEOSIDE_MONOPHOSPHATE_BIOSYNTHESIS	0.395	0.559478	0.989	0.993482	5	HSA-MIR-191-STAR_ST	HSA-MIR-520F_ST	HSA-MIR-411_ST	HSA-MIR-1179_ST	HSA-MIR-3198_ST
REACTOME_G1_S_TRANSITION	0.763	0.868827	0.831	0.953607	3	HSA-MIR-1301_ST	HSA-MIR-1179_ST	HSA-MIR-4294_ST
REACTOME_CITRIC_ACID_CYCLE_TCA_CYCLE	0.018	0.082552	0.015	0.124687	21	HSA-LET-7D_ST	HSA-LET-7D-STAR_ST	HSA-MIR-30A_ST	HSA-MIR-199A-3P_ST	HSA-MIR-200B-STAR_ST	HSA-MIR-30B-STAR_ST	HSA-MIR-141-STAR_ST	HSA-MIR-142-5P_ST	HSA-MIR-126_ST	HSA-MIR-378-STAR_ST	HSA-MIR-335-STAR_ST	HSA-MIR-422A_ST	HSA-MIR-431_ST	HSA-MIR-494_ST	HSA-MIR-586_ST	HSA-MIR-33B_ST	HSA-MIR-1251_ST	HSA-MIR-664-STAR_ST	HSA-MIR-1827_ST	HSA-MIR-3131_ST	HSA-MIR-4304_ST
REACTOME_TRANSCRIPTION	0.961	0.99388	0.968	0.987424	5	HSA-MIR-492_ST	HSA-MIR-1225-5P_ST	HSA-MIR-3115_ST	HSA-MIR-4302_ST	HSA-MIR-4265_ST
REACTOME_POL_SWITCHING	0.984	0.996243	0.889	0.983413	3	HSA-MIR-95_ST	HSA-MIR-218_ST	HSA-MIR-1202_ST
REACTOME_NUCLEOTIDE_EXCISION_REPAIR	0.972	0.996243	0.865	0.970844	7	HSA-MIR-28-5P_ST	HSA-MIR-31-STAR_ST	HSA-MIR-425_ST	HSA-MIR-544_ST	HSA-MIR-411_ST	HSA-MIR-1302_ST	HSA-MIR-3162_ST
REACTOME_REGULATION_OF_THE_FANCONI_ANEMIA_PATHWAY	0.75	0.861399	0.67	0.8375	11	HSA-MIR-196A-STAR_ST	HSA-MIR-184_ST	HSA-MIR-497-STAR_ST	HSA-MIR-544_ST	HSA-MIR-545_ST	HSA-MIR-548A-3P_ST	HSA-MIR-607_ST	HSA-MIR-892A_ST	HSA-MIR-885-5P_ST	HSA-MIR-1178_ST	HSA-MIR-3163_ST
REACTOME_AXON_GUIDANCE	0.001	0.02375	0.012	0.124687	21	HSA-MIR-23A_ST	HSA-MIR-24-2-STAR_ST	HSA-MIR-181C_ST	HSA-MIR-187_ST	HSA-MIR-199B-3P_ST	HSA-LET-7I_ST	HSA-MIR-140-3P_ST	HSA-MIR-9-STAR_ST	HSA-MIR-146A_ST	HSA-MIR-185_ST	HSA-MIR-106B_ST	HSA-MIR-331-5P_ST	HSA-MIR-338-5P_ST	HSA-MIR-335_ST	HSA-MIR-424-STAR_ST	HSA-MIR-486-3P_ST	HSA-MIR-146B-5P_ST	HSA-MIR-623_ST	HSA-MIR-1257_ST	HSA-MIR-320D_ST	HSA-MIR-3131_ST
REACTOME_ACTIVATION_OF_CHAPERONE_GENES_BY_XBP1S	0.023	0.094414	0.161	0.340971	7	HSA-MIR-135A-STAR_ST	HSA-MIR-137_ST	HSA-MIR-661_ST	HSA-MIR-769-3P_ST	HSA-MIR-936_ST	HSA-MIR-1226-STAR_ST	HSA-MIR-3169_ST
REACTOME_REGULATION_OF_INSULIN_SECRETION_BY_GLUCAGON_LIKE_PEPTIDE1	0.391	0.555588	0.466	0.660746	8	HSA-LET-7A-STAR_ST	HSA-MIR-181B_ST	HSA-MIR-122_ST	HSA-MIR-515-3P_ST	HSA-MIR-612_ST	HSA-MIR-624_ST	HSA-MIR-933_ST	HSA-MIR-2115_ST
REACTOME_PERK_REGULATED_GENE_EXPRESSION	0.095	0.211642	0.646	0.819047	9	HSA-MIR-18A-STAR_ST	HSA-MIR-29B-1-STAR_ST	HSA-MIR-130A-STAR_ST	HSA-MIR-592_ST	HSA-MIR-636_ST	HSA-MIR-646_ST	HSA-MIR-1226_ST	HSA-MIR-1243_ST	HSA-MIR-2114-STAR_ST
REACTOME_G_ALPHA_Q_SIGNALLING_EVENTS	0.106	0.226656	0.104	0.267544	10	HSA-MIR-148A-STAR_ST	HSA-MIR-205_ST	HSA-MIR-222_ST	HSA-LET-7I_ST	HSA-MIR-140-3P_ST	HSA-MIR-106B_ST	HSA-MIR-523-STAR_ST	HSA-MIR-558_ST	HSA-MIR-609_ST	HSA-MIR-3119_ST
REACTOME_P2Y_RECEPTORS	0.08	0.189324	0.021	0.136244	8	HSA-MIR-24-2-STAR_ST	HSA-MIR-190_ST	HSA-MIR-302C_ST	HSA-MIR-18B_ST	HSA-MIR-20B_ST	HSA-MIR-421_ST	HSA-MIR-1279_ST	HSA-MIR-4287_ST
REACTOME_TRAFFICKING_OF_AMPA_RECEPTORS	0.1	0.219835	0.863	0.970844	7	HSA-MIR-224-STAR_ST	HSA-MIR-125A-5P_ST	HSA-MIR-34C-5P_ST	HSA-MIR-517C_ST	HSA-MIR-599_ST	HSA-MIR-601_ST	HSA-MIR-3133_ST
REACTOME_NCAM1_INTERACTIONS	0.063	0.160517	0.391	0.583648	8	HSA-MIR-519E_ST	HSA-MIR-569_ST	HSA-MIR-608_ST	HSA-MIR-1179_ST	HSA-MIR-548I_ST	HSA-MIR-1915-STAR_ST	HSA-MIR-3123_ST	HSA-MIR-3144-5P_ST
REACTOME_CLASS_C_3_METABOTROPIC_GLUTAMATE_PHEROMONE_RECEPTORS	0.85	0.926639	0.757	0.911519	14	HSA-MIR-33A_ST	HSA-MIR-487A_ST	HSA-MIR-513A-5P_ST	HSA-MIR-455-5P_ST	HSA-MIR-551B_ST	HSA-MIR-593-STAR_ST	HSA-MIR-600_ST	HSA-MIR-668_ST	HSA-MIR-1206_ST	HSA-MIR-548I_ST	HSA-MIR-4296_ST	HSA-MIR-4308_ST	HSA-MIR-4261_ST	HSA-MIR-4269_ST
REACTOME_REGULATION_OF_INSULIN_SECRETION	0.225	0.378797	0.008	0.111869	15	HSA-MIR-21-STAR_ST	HSA-MIR-122_ST	HSA-MIR-362-5P_ST	HSA-MIR-367_ST	HSA-MIR-499-3P_ST	HSA-MIR-548A-5P_ST	HSA-MIR-612_ST	HSA-MIR-647_ST	HSA-MIR-654-5P_ST	HSA-MIR-888_ST	HSA-MIR-548M_ST	HSA-MIR-3116_ST	HSA-MIR-3131_ST	HSA-MIR-3144-3P_ST	HSA-MIR-4330_ST
REACTOME_NCAM_SIGNALING_FOR_NEURITE_OUT_GROWTH	0.02	0.086928	0.098	0.265458	11	HSA-MIR-27A_ST	HSA-MIR-519E_ST	HSA-MIR-552_ST	HSA-MIR-569_ST	HSA-MIR-608_ST	HSA-MIR-671-3P_ST	HSA-MIR-759_ST	HSA-MIR-1231_ST	HSA-MIR-1915-STAR_ST	HSA-MIR-3123_ST	HSA-MIR-3157_ST
REACTOME_INHIBITION_OF_INSULIN_SECRETION_BY_ADRENALINE_NORADRENALINE	0.158	0.297228	0.122	0.293949	14	HSA-MIR-148A-STAR_ST	HSA-MIR-7-1-STAR_ST	HSA-MIR-154_ST	HSA-MIR-490-5P_ST	HSA-MIR-523-STAR_ST	HSA-MIR-499-3P_ST	HSA-MIR-545-STAR_ST	HSA-MIR-574-5P_ST	HSA-MIR-612_ST	HSA-MIR-624_ST	HSA-MIR-892A_ST	HSA-MIR-1204_ST	HSA-MIR-3116_ST	HSA-MIR-3136_ST
REACTOME_NUCLEOTIDE_LIKE_PURINERGIC_RECEPTORS	0.051	0.1425	0.008	0.111869	15	HSA-MIR-22-STAR_ST	HSA-MIR-199A-3P_ST	HSA-MIR-148A-STAR_ST	HSA-MIR-128_ST	HSA-MIR-126_ST	HSA-MIR-194-STAR_ST	HSA-MIR-302C_ST	HSA-MIR-337-3P_ST	HSA-MIR-331-3P_ST	HSA-MIR-18B_ST	HSA-MIR-146B-5P_ST	HSA-MIR-501-5P_ST	HSA-MIR-558_ST	HSA-MIR-1279_ST	HSA-MIR-4287_ST
REACTOME_ACTIVATION_OF_CHAPERONES_BY_ATF6_ALPHA	0.141	0.275779	0.157	0.33788	6	HSA-MIR-135A-STAR_ST	HSA-MIR-330-3P_ST	HSA-MIR-579_ST	HSA-MIR-769-3P_ST	HSA-MIR-876-3P_ST	HSA-MIR-3115_ST
REACTOME_TRANSPORT_OF_MATURE_MRNA_DERIVED_FROM_AN_INTRONLESS_TRANSCRIPT	0.994	0.996998	0.809	0.941213	9	HSA-MIR-182-STAR_ST	HSA-MIR-184_ST	HSA-MIR-425_ST	HSA-MIR-520F_ST	HSA-MIR-617_ST	HSA-MIR-651_ST	HSA-MIR-670_ST	HSA-MIR-3138_ST	HSA-MIR-4279_ST
REACTOME_EICOSANOID_LIGAND_BINDING_RECEPTORS	0.817	0.9025	0.007	0.109529	38	HSA-MIR-15A_ST	HSA-MIR-19B_ST	HSA-MIR-20A-STAR_ST	HSA-MIR-21_ST	HSA-MIR-23A-STAR_ST	HSA-MIR-26A_ST	HSA-MIR-26B_ST	HSA-MIR-30A-STAR_ST	HSA-MIR-29B_ST	HSA-MIR-124-STAR_ST	HSA-MIR-125B-2-STAR_ST	HSA-MIR-188-5P_ST	HSA-MIR-29C_ST	HSA-MIR-302A_ST	HSA-MIR-30E-STAR_ST	HSA-MIR-133B_ST	HSA-MIR-325_ST	HSA-MIR-433_ST	HSA-MIR-146B-5P_ST	HSA-MIR-181D_ST	HSA-MIR-553_ST	HSA-MIR-569_ST	HSA-MIR-584_ST	HSA-MIR-585_ST	HSA-MIR-612_ST	HSA-MIR-643_ST	HSA-MIR-658_ST	HSA-MIR-660_ST	HSA-MIR-421_ST	HSA-MIR-454_ST	HSA-MIR-770-5P_ST	HSA-MIR-1201_ST	HSA-MIR-1270_ST	HSA-MIR-1197_ST	HSA-MIR-1913_ST	HSA-MIR-3129_ST	HSA-MIR-3168_ST	HSA-MIR-4315_ST
REACTOME_ACTIVATION_OF_GENES_BY_ATF4	0.096	0.2128	0.761	0.912651	10	HSA-MIR-18A-STAR_ST	HSA-MIR-29B-1-STAR_ST	HSA-MIR-130A-STAR_ST	HSA-MIR-410_ST	HSA-MIR-592_ST	HSA-MIR-636_ST	HSA-MIR-876-3P_ST	HSA-MIR-1226_ST	HSA-MIR-1255A_ST	HSA-MIR-2114-STAR_ST
REACTOME_UNFOLDED_PROTEIN_RESPONSE	0.014	0.077027	0.265	0.459518	4	HSA-MIR-135A-STAR_ST	HSA-MIR-769-3P_ST	HSA-MIR-675_ST	HSA-MIR-3169_ST
REACTOME_CLASS_B_2_SECRETIN_FAMILY_RECEPTORS	0.323	0.485412	0.703	0.864931	7	HSA-MIR-139-5P_ST	HSA-MIR-122_ST	HSA-MIR-185_ST	HSA-MIR-601_ST	HSA-MIR-656_ST	HSA-MIR-759_ST	HSA-MIR-4282_ST
REACTOME_GLUCAGON_TYPE_LIGAND_RECEPTORS	0.38	0.546378	0.753	0.908793	9	HSA-LET-7E-STAR_ST	HSA-MIR-191-STAR_ST	HSA-MIR-412_ST	HSA-MIR-523-STAR_ST	HSA-MIR-526A_ST	HSA-MIR-624_ST	HSA-MIR-656_ST	HSA-MIR-886-3P_ST	HSA-MIR-944_ST
REACTOME_REGULATION_OF_INSULIN_SECRETION_BY_ACETYLCHOLINE	0.001	0.02375	0.043	0.178719	2	HSA-MIR-181B_ST	HSA-MIR-3164_ST
REACTOME_G_ALPHA1213_SIGNALLING_EVENTS	0.005	0.048897	0.022	0.138673	11	HSA-MIR-148A-STAR_ST	HSA-MIR-7-1-STAR_ST	HSA-MIR-125B_ST	HSA-MIR-141-STAR_ST	HSA-MIR-126_ST	HSA-MIR-378_ST	HSA-MIR-151-5P_ST	HSA-MIR-517B_ST	HSA-MIR-509-3P_ST	HSA-MIR-623_ST	HSA-MIR-892A_ST
REACTOME_FANCONI_ANEMIA_PATHWAY	0.664	0.795135	0.858	0.970844	11	HSA-MIR-18A-STAR_ST	HSA-MIR-196A-STAR_ST	HSA-MIR-218_ST	HSA-MIR-184_ST	HSA-MIR-302C_ST	HSA-MIR-492_ST	HSA-MIR-544_ST	HSA-MIR-548A-3P_ST	HSA-MIR-1178_ST	HSA-MIR-1263_ST	HSA-MIR-3163_ST
REACTOME_TRAFFICKING_OF_GLUR2_CONTAINING_AMPA_RECEPTORS	0.245	0.40328	0.979	0.987424	3	HSA-LET-7F-2-STAR_ST	HSA-MIR-3133_ST	HSA-MIR-3167_ST
REACTOME_ACTIVATION_OF_CHAPERONE_GENES_BY_ATF6_ALPHA	0.087	0.199845	0.143	0.319647	9	HSA-MIR-135A-STAR_ST	HSA-MIR-373-STAR_ST	HSA-MIR-330-3P_ST	HSA-MIR-501-5P_ST	HSA-MIR-769-3P_ST	HSA-MIR-876-3P_ST	HSA-MIR-1286_ST	HSA-MIR-1825_ST	HSA-MIR-3142_ST
REACTOME_PROSTANOID_LIGAND_RECEPTORS	0.22	0.374169	0.001	0.073889	37	HSA-MIR-16_ST	HSA-MIR-17-STAR_ST	HSA-MIR-21_ST	HSA-MIR-24-2-STAR_ST	HSA-MIR-212_ST	HSA-MIR-214-STAR_ST	HSA-MIR-223_ST	HSA-MIR-224_ST	HSA-MIR-130A_ST	HSA-MIR-191-STAR_ST	HSA-MIR-184_ST	HSA-MIR-194-STAR_ST	HSA-MIR-29C_ST	HSA-MIR-302A_ST	HSA-MIR-331-5P_ST	HSA-MIR-20B_ST	HSA-MIR-146B-5P_ST	HSA-MIR-146B-3P_ST	HSA-MIR-521_ST	HSA-MIR-503_ST	HSA-MIR-574-3P_ST	HSA-MIR-584_ST	HSA-MIR-585_ST	HSA-MIR-612_ST	HSA-MIR-654-5P_ST	HSA-MIR-770-5P_ST	HSA-MIR-541-STAR_ST	HSA-MIR-708_ST	HSA-MIR-887_ST	HSA-MIR-543_ST	HSA-MIR-1201_ST	HSA-MIR-1291_ST	HSA-MIR-1254_ST	HSA-MIR-1270_ST	HSA-MIR-1197_ST	HSA-MIR-323B-3P_ST	HSA-MIR-4330_ST
REACTOME_OPSINS	0.968	0.9957	0.052	0.194817	13	HSA-MIR-27A-STAR_ST	HSA-MIR-103_ST	HSA-MIR-107_ST	HSA-MIR-190_ST	HSA-MIR-370_ST	HSA-MIR-379_ST	HSA-MIR-339-3P_ST	HSA-MIR-491-5P_ST	HSA-MIR-518F_ST	HSA-MIR-593_ST	HSA-MIR-744_ST	HSA-MIR-1245_ST	HSA-MIR-1471_ST
REACTOME_FORMATION_OF_RNA_POL_II_ELONGATION_COMPLEX_	0.762	0.868827	0.681	0.84411	5	HSA-MIR-31-STAR_ST	HSA-MIR-92A_ST	HSA-MIR-195-STAR_ST	HSA-MIR-324-5P_ST	HSA-MIR-518A-3P_ST
REACTOME_MRNA_3_END_PROCESSING	0.963	0.994402	0.793	0.932529	8	HSA-MIR-15B-STAR_ST	HSA-MIR-155-STAR_ST	HSA-MIR-135B_ST	HSA-MIR-490-3P_ST	HSA-MIR-770-5P_ST	HSA-MIR-1255B_ST	HSA-MIR-3133_ST	HSA-MIR-3180-5P_ST
REACTOME_POST_TRANSLATIONAL_MODIFICATION_SYNTHESIS_OF_GPI_ANCHORED_PROTEINS	0.369	0.534026	0.721	0.883404	6	HSA-MIR-605_ST	HSA-MIR-628-5P_ST	HSA-MIR-1284_ST	HSA-MIR-1539_ST	HSA-MIR-1827_ST	HSA-MIR-548X_ST
REACTOME_CYCLIN_A_B1_ASSOCIATED_EVENTS_DURING_G2_M_TRANSITION	0.863	0.935444	0.394	0.586809	13	HSA-MIR-217_ST	HSA-MIR-130A-STAR_ST	HSA-MIR-125B-2-STAR_ST	HSA-MIR-29C-STAR_ST	HSA-MIR-424_ST	HSA-MIR-492_ST	HSA-MIR-607_ST	HSA-MIR-627_ST	HSA-MIR-1296_ST	HSA-MIR-1290_ST	HSA-MIR-2116_ST	HSA-MIR-3148_ST	HSA-MIR-548X_ST
REACTOME_ELONGATION_ARREST_AND_RECOVERY	0.69	0.811406	0.672	0.838424	6	HSA-MIR-31-STAR_ST	HSA-MIR-92A_ST	HSA-MIR-138-2-STAR_ST	HSA-MIR-195-STAR_ST	HSA-MIR-380-STAR_ST	HSA-MIR-1282_ST
REACTOME_SLC_MEDIATED_TRANSMEMBRANE_TRANSPORT	0.268	0.427899	0.038	0.170743	17	HSA-MIR-95_ST	HSA-MIR-137_ST	HSA-MIR-200C_ST	HSA-MIR-361-5P_ST	HSA-MIR-374A-STAR_ST	HSA-MIR-375_ST	HSA-MIR-377_ST	HSA-MIR-431_ST	HSA-MIR-623_ST	HSA-MIR-665_ST	HSA-MIR-943_ST	HSA-MIR-1286_ST	HSA-MIR-1251_ST	HSA-MIR-1825_ST	HSA-MIR-3180-3P_ST	HSA-MIR-3188_ST	HSA-MIR-3194_ST
REACTOME_ADP_SIGNALLING_THROUGH_P2RY1	0.147	0.283759	0.183	0.37	8	HSA-MIR-148A-STAR_ST	HSA-MIR-181B_ST	HSA-MIR-149_ST	HSA-MIR-523-STAR_ST	HSA-MIR-612_ST	HSA-MIR-1254_ST	HSA-MIR-548S_ST	HSA-MIR-3136_ST
REACTOME_G_BETA_GAMMA_SIGNALLING_THROUGH_PLC_BETA	0.096	0.2128	0.224	0.416089	5	HSA-MIR-148A-STAR_ST	HSA-MIR-509-3P_ST	HSA-MIR-612_ST	HSA-MIR-1251_ST	HSA-MIR-3136_ST
REACTOME_CD28_CO_STIMULATION	0.007	0.057117	0.119	0.292011	5	HSA-MIR-199A-3P_ST	HSA-MIR-126_ST	HSA-MIR-373-STAR_ST	HSA-MIR-1182_ST	HSA-MIR-548G_ST
REACTOME_GPCR_DOWNSTREAM_SIGNALING	0.837	0.918072	0.416	0.607333	17	HSA-LET-7F_ST	HSA-MIR-299-3P_ST	HSA-MIR-342-5P_ST	HSA-MIR-520D-5P_ST	HSA-MIR-572_ST	HSA-MIR-33B-STAR_ST	HSA-MIR-411-STAR_ST	HSA-MIR-655_ST	HSA-MIR-668_ST	HSA-MIR-886-3P_ST	HSA-MIR-541_ST	HSA-MIR-744_ST	HSA-MIR-1227_ST	HSA-MIR-720_ST	HSA-MIR-1909-STAR_ST	HSA-MIR-4319_ST	HSA-MIR-4274_ST
REACTOME_SYNTHESIS_SECRETION_AND_DEACYLATION_OF_GHRELIN	0.203	0.35525	0	0	30	HSA-MIR-30A-STAR_ST	HSA-MIR-10B_ST	HSA-MIR-218-1-STAR_ST	HSA-MIR-125B-1-STAR_ST	HSA-MIR-135A-STAR_ST	HSA-MIR-140-3P_ST	HSA-MIR-106B-STAR_ST	HSA-MIR-371-3P_ST	HSA-MIR-375_ST	HSA-MIR-380_ST	HSA-MIR-339-3P_ST	HSA-MIR-424-STAR_ST	HSA-MIR-409-5P_ST	HSA-MIR-486-3P_ST	HSA-MIR-146B-3P_ST	HSA-MIR-494_ST	HSA-MIR-455-3P_ST	HSA-MIR-569_ST	HSA-MIR-593-STAR_ST	HSA-MIR-769-3P_ST	HSA-MIR-1298_ST	HSA-MIR-2113_ST	HSA-MIR-886-5P_ST	HSA-MIR-1244_ST	HSA-MIR-1826_ST	HSA-MIR-1973_ST	HSA-MIR-3164_ST	HSA-MIR-1260B_ST	HSA-MIR-4304_ST	HSA-MIR-500B_ST
REACTOME_ADHERENS_JUNCTIONS_INTERACTIONS	0.086	0.199268	0.015	0.124687	17	HSA-LET-7B_ST	HSA-MIR-17-STAR_ST	HSA-MIR-23A_ST	HSA-MIR-31_ST	HSA-MIR-30C_ST	HSA-MIR-183_ST	HSA-MIR-125A-5P_ST	HSA-MIR-195-STAR_ST	HSA-MIR-338-5P_ST	HSA-MIR-485-5P_ST	HSA-MIR-524-3P_ST	HSA-MIR-550_ST	HSA-MIR-767-5P_ST	HSA-MIR-147B_ST	HSA-MIR-1291_ST	HSA-MIR-1254_ST	HSA-MIR-3168_ST
REACTOME_CRMPS_IN_SEMA3A_SIGNALING	0.406	0.568999	0.015	0.124687	18	HSA-MIR-196A_ST	HSA-MIR-139-5P_ST	HSA-MIR-182-STAR_ST	HSA-MIR-220A_ST	HSA-LET-7G_ST	HSA-MIR-140-3P_ST	HSA-MIR-145_ST	HSA-MIR-146A-STAR_ST	HSA-MIR-106B-STAR_ST	HSA-MIR-486-3P_ST	HSA-MIR-193B-STAR_ST	HSA-MIR-877_ST	HSA-MIR-920_ST	HSA-MIR-1274B_ST	HSA-MIR-1281_ST	HSA-MIR-1973_ST	HSA-MIR-3155_ST	HSA-MIR-4269_ST
REACTOME_OTHER_SEMAPHORIN_INTERACTIONS	0.009	0.063	0.044	0.180617	12	HSA-MIR-25_ST	HSA-MIR-148A-STAR_ST	HSA-MIR-139-3P_ST	HSA-MIR-486-3P_ST	HSA-MIR-619_ST	HSA-MIR-623_ST	HSA-MIR-1973_ST	HSA-MIR-3120_ST	HSA-MIR-3166_ST	HSA-MIR-3065-5P_ST	HSA-MIR-3194_ST	HSA-MIR-2355_ST
REACTOME_ACTIVATION_OF_RAC	0.033	0.116111	0.06	0.208355	14	HSA-LET-7C-STAR_ST	HSA-MIR-100-STAR_ST	HSA-MIR-199B-3P_ST	HSA-MIR-223_ST	HSA-MIR-30E-STAR_ST	HSA-MIR-504_ST	HSA-MIR-505_ST	HSA-MIR-514_ST	HSA-MIR-597_ST	HSA-MIR-630_ST	HSA-MIR-1264_ST	HSA-MIR-1259_ST	HSA-MIR-3152_ST	HSA-MIR-4321_ST
REACTOME_PURINE_SALVAGE	0.36	0.525576	0.698	0.859574	6	HSA-MIR-335_ST	HSA-MIR-492_ST	HSA-MIR-939_ST	HSA-MIR-4312_ST	HSA-MIR-4325_ST	HSA-MIR-4268_ST
REACTOME_G_ALPHA_I_SIGNALLING_EVENTS	0.158	0.297228	0.042	0.178466	20	HSA-MIR-103_ST	HSA-MIR-107_ST	HSA-MIR-148A-STAR_ST	HSA-MIR-222_ST	HSA-LET-7I_ST	HSA-MIR-370_ST	HSA-MIR-331-5P_ST	HSA-MIR-491-5P_ST	HSA-MIR-555_ST	HSA-MIR-558_ST	HSA-MIR-578_ST	HSA-MIR-609_ST	HSA-MIR-33B-STAR_ST	HSA-MIR-675_ST	HSA-MIR-541_ST	HSA-MIR-1245_ST	HSA-MIR-1257_ST	HSA-MIR-1538_ST	HSA-MIR-4252_ST	HSA-MIR-4269_ST
REACTOME_SEMA3A_PAK_DEPENDENT_AXON_REPULSION	0.104	0.224911	0.083	0.236381	14	HSA-MIR-32-STAR_ST	HSA-MIR-98_ST	HSA-MIR-139-3P_ST	HSA-MIR-182-STAR_ST	HSA-MIR-34B-STAR_ST	HSA-MIR-363_ST	HSA-MIR-335_ST	HSA-MIR-665_ST	HSA-MIR-1289_ST	HSA-MIR-1274B_ST	HSA-MIR-1281_ST	HSA-MIR-1825_ST	HSA-MIR-4269_ST	HSA-MIR-4291_ST
REACTOME_CD28_DEPENDENT_VAV1_PATHWAY	0.029	0.107437	0.086	0.242331	18	HSA-MIR-29A-STAR_ST	HSA-MIR-199A-3P_ST	HSA-MIR-125B_ST	HSA-MIR-373-STAR_ST	HSA-MIR-378_ST	HSA-MIR-151-5P_ST	HSA-MIR-196B_ST	HSA-MIR-509-3P_ST	HSA-MIR-670_ST	HSA-MIR-1182_ST	HSA-MIR-548G_ST	HSA-MIR-1252_ST	HSA-MIR-664-STAR_ST	HSA-MIR-1826_ST	HSA-MIR-3138_ST	HSA-MIR-3191_ST	HSA-MIR-3192_ST	HSA-MIR-378C_ST
REACTOME_SEMA4D_IN_SEMAPHORIN_SIGNALING	0.001	0.02375	0.061	0.209638	18	HSA-MIR-29A-STAR_ST	HSA-MIR-10B-STAR_ST	HSA-MIR-187_ST	HSA-MIR-219-5P_ST	HSA-MIR-9-STAR_ST	HSA-MIR-375_ST	HSA-MIR-335-STAR_ST	HSA-MIR-486-3P_ST	HSA-MIR-455-3P_ST	HSA-MIR-581_ST	HSA-MIR-623_ST	HSA-MIR-454_ST	HSA-MIR-1286_ST	HSA-MIR-1289_ST	HSA-MIR-3126-3P_ST	HSA-MIR-3139_ST	HSA-MIR-4258_ST	HSA-MIR-4284_ST
REACTOME_SEMAPHORIN_INTERACTIONS	0.005	0.048897	0.023	0.14162	22	HSA-MIR-29A-STAR_ST	HSA-MIR-181C_ST	HSA-MIR-187_ST	HSA-MIR-216A_ST	HSA-LET-7G_ST	HSA-MIR-140-3P_ST	HSA-MIR-145_ST	HSA-MIR-371-3P_ST	HSA-MIR-380_ST	HSA-MIR-335-STAR_ST	HSA-MIR-486-3P_ST	HSA-MIR-455-3P_ST	HSA-MIR-552_ST	HSA-MIR-623_ST	HSA-MIR-1289_ST	HSA-MIR-1973_ST	HSA-MIR-3131_ST	HSA-MIR-3166_ST	HSA-MIR-3172_ST	HSA-MIR-3194_ST	HSA-MIR-378C_ST	HSA-MIR-4284_ST
REACTOME_SEMA4D_INDUCED_CELL_MIGRATION_AND_GROWTH_CONE_COLLAPSE	0.002	0.032439	0.056	0.20216	19	HSA-MIR-29A-STAR_ST	HSA-MIR-30A_ST	HSA-MIR-96-STAR_ST	HSA-MIR-187_ST	HSA-MIR-219-5P_ST	HSA-MIR-145_ST	HSA-MIR-155-STAR_ST	HSA-MIR-375_ST	HSA-MIR-335-STAR_ST	HSA-MIR-486-3P_ST	HSA-MIR-432-STAR_ST	HSA-MIR-455-3P_ST	HSA-MIR-581_ST	HSA-MIR-934_ST	HSA-MIR-1286_ST	HSA-MIR-1289_ST	HSA-MIR-3139_ST	HSA-MIR-4257_ST	HSA-MIR-4284_ST
REACTOME_SEMA3A_PLEXIN_REPULSION_SIGNALING_BY_INHIBITING_INTEGRIN_ADHESION	0.189	0.336056	0.102	0.265479	18	HSA-MIR-15A-STAR_ST	HSA-MIR-139-5P_ST	HSA-MIR-139-3P_ST	HSA-MIR-140-3P_ST	HSA-MIR-34C-5P_ST	HSA-MIR-296-3P_ST	HSA-MIR-335_ST	HSA-MIR-486-3P_ST	HSA-MIR-621_ST	HSA-MIR-1274B_ST	HSA-MIR-1281_ST	HSA-MIR-1911_ST	HSA-MIR-3120_ST	HSA-MIR-3134_ST	HSA-MIR-548U_ST	HSA-MIR-3192_ST	HSA-MIR-4269_ST	HSA-MIR-4291_ST
REACTOME_LYSOSOME_VESICLE_BIOGENESIS	0.019	0.084799	0.012	0.124687	35	HSA-MIR-21_ST	HSA-MIR-28-5P_ST	HSA-MIR-143_ST	HSA-MIR-145_ST	HSA-MIR-9-STAR_ST	HSA-MIR-200A-STAR_ST	HSA-MIR-34C-5P_ST	HSA-MIR-381_ST	HSA-MIR-148B-STAR_ST	HSA-MIR-339-5P_ST	HSA-MIR-329_ST	HSA-MIR-432-STAR_ST	HSA-MIR-497_ST	HSA-MIR-515-3P_ST	HSA-MIR-518D-5P_ST	HSA-MIR-504_ST	HSA-MIR-455-3P_ST	HSA-MIR-92B-STAR_ST	HSA-MIR-578_ST	HSA-MIR-586_ST	HSA-MIR-659_ST	HSA-MIR-670_ST	HSA-MIR-220C_ST	HSA-MIR-873_ST	HSA-MIR-1233_ST	HSA-MIR-1287_ST	HSA-MIR-548F_ST	HSA-MIR-1284_ST	HSA-MIR-1292_ST	HSA-MIR-1910_ST	HSA-MIR-1972_ST	HSA-MIR-3158_ST	HSA-MIR-3161_ST	HSA-MIR-3162_ST	HSA-MIR-3191_ST
REACTOME_G_BETA_GAMMA_SIGNALLING_THROUGH_PI3KGAMMA	0.162	0.302188	0.324	0.522961	7	HSA-MIR-148A-STAR_ST	HSA-MIR-139-5P_ST	HSA-MIR-181B_ST	HSA-MIR-216A_ST	HSA-MIR-624_ST	HSA-MIR-548S_ST	HSA-MIR-3174_ST
REACTOME_TRANSPORT_OF_GLUCOSE_AND_OTHER_SUGARS_BILE_SALTS_AND_ORGANIC_ACIDS_METAL_IONS_AND_AMINE_COMPOUNDS	0.458	0.60914	0.014	0.124687	15	HSA-MIR-30D_ST	HSA-MIR-137_ST	HSA-MIR-200C_ST	HSA-MIR-361-5P_ST	HSA-MIR-362-5P_ST	HSA-MIR-374A-STAR_ST	HSA-MIR-483-5P_ST	HSA-MIR-623_ST	HSA-MIR-641_ST	HSA-MIR-665_ST	HSA-MIR-760_ST	HSA-MIR-1231_ST	HSA-MIR-3154_ST	HSA-MIR-3189_ST	HSA-MIR-3197_ST
REACTOME_SPHINGOLIPID_METABOLISM	0.031	0.112038	0.04	0.175578	8	HSA-MIR-26B_ST	HSA-MIR-10B_ST	HSA-MIR-380-STAR_ST	HSA-MIR-196B_ST	HSA-MIR-516B-STAR_ST	HSA-MIR-548F_ST	HSA-MIR-4300_ST	HSA-MIR-4316_ST
REACTOME_PD1_SIGNALING	0.055	0.148377	0.244	0.435597	3	HSA-MIR-148A-STAR_ST	HSA-MIR-139-3P_ST	HSA-MIR-125B_ST
REACTOME_G_ALPHA_S_SIGNALLING_EVENTS	0.38	0.546378	0.224	0.416089	13	HSA-MIR-221_ST	HSA-MIR-339-5P_ST	HSA-MIR-487A_ST	HSA-MIR-523-STAR_ST	HSA-MIR-656_ST	HSA-MIR-758_ST	HSA-MIR-886-3P_ST	HSA-MIR-937_ST	HSA-MIR-1261_ST	HSA-MIR-2115_ST	HSA-MIR-3159_ST	HSA-MIR-4301_ST	HSA-MIR-4274_ST
REACTOME_CELL_CELL_JUNCTION_ORGANIZATION	0.057	0.152229	0.007	0.109529	32	HSA-MIR-17-STAR_ST	HSA-MIR-21_ST	HSA-MIR-21-STAR_ST	HSA-MIR-23A_ST	HSA-MIR-25_ST	HSA-MIR-27A_ST	HSA-MIR-29A_ST	HSA-MIR-31_ST	HSA-MIR-183_ST	HSA-MIR-220A_ST	HSA-MIR-222_ST	HSA-MIR-200B-STAR_ST	HSA-MIR-130A_ST	HSA-MIR-140-3P_ST	HSA-MIR-126_ST	HSA-MIR-146A_ST	HSA-MIR-194-STAR_ST	HSA-MIR-338-5P_ST	HSA-MIR-431_ST	HSA-MIR-519E_ST	HSA-MIR-623_ST	HSA-MIR-625_ST	HSA-MIR-654-5P_ST	HSA-MIR-890_ST	HSA-MIR-548J_ST	HSA-MIR-1254_ST	HSA-MIR-1292_ST	HSA-MIR-3131_ST	HSA-MIR-4257_ST	HSA-MIR-4253_ST	HSA-MIR-4327_ST	HSA-MIR-4273_ST
REACTOME_G_ALPHA_Z_SIGNALLING_EVENTS	0.203	0.35525	0.092	0.255449	10	HSA-MIR-148A-STAR_ST	HSA-MIR-205_ST	HSA-MIR-9-STAR_ST	HSA-MIR-296-3P_ST	HSA-MIR-574-5P_ST	HSA-MIR-612_ST	HSA-MIR-624_ST	HSA-MIR-33B-STAR_ST	HSA-MIR-3136_ST	HSA-MIR-4301_ST
REACTOME_FACILITATIVE_NA_INDEPENDENT_GLUCOSE_TRANSPORTERS	0.838	0.918072	0.814	0.943049	4	HSA-MIR-155_ST	HSA-MIR-520D-3P_ST	HSA-MIR-892A_ST	HSA-MIR-3197_ST
REACTOME_COSTIMULATION_BY_THE_CD28_FAMILY	0.012	0.072545	0.065	0.212542	10	HSA-MIR-25_ST	HSA-MIR-199A-3P_ST	HSA-MIR-148A-STAR_ST	HSA-MIR-125B_ST	HSA-MIR-126_ST	HSA-MIR-378_ST	HSA-MIR-146B-5P_ST	HSA-MIR-548G_ST	HSA-MIR-3120_ST	HSA-MIR-378C_ST
REACTOME_SIGNALING_BY_ROBO_RECEPTOR	0.026	0.100816	0.039	0.173478	11	HSA-MIR-30A-STAR_ST	HSA-MIR-100-STAR_ST	HSA-MIR-199B-3P_ST	HSA-MIR-141_ST	HSA-MIR-423-5P_ST	HSA-MIR-504_ST	HSA-MIR-600_ST	HSA-MIR-920_ST	HSA-MIR-1207-5P_ST	HSA-MIR-1259_ST	HSA-MIR-664-STAR_ST
REACTOME_CD28_DEPENDENT_PI3K_AKT_SIGNALING	0.008	0.060113	0.225	0.417364	5	HSA-MIR-148A-STAR_ST	HSA-MIR-190_ST	HSA-MIR-302C_ST	HSA-MIR-373-STAR_ST	HSA-MIR-4280_ST
REACTOME_TIGHT_JUNCTION_INTERACTIONS	0.1	0.219835	0.034	0.162079	21	HSA-MIR-21-STAR_ST	HSA-MIR-23A_ST	HSA-MIR-27A_ST	HSA-MIR-31_ST	HSA-MIR-205_ST	HSA-MIR-220A_ST	HSA-MIR-222_ST	HSA-MIR-130A_ST	HSA-MIR-140-3P_ST	HSA-MIR-363_ST	HSA-MIR-494_ST	HSA-MIR-558_ST	HSA-MIR-623_ST	HSA-MIR-654-5P_ST	HSA-MIR-548J_ST	HSA-MIR-1254_ST	HSA-MIR-1257_ST	HSA-MIR-1324_ST	HSA-MIR-3194_ST	HSA-MIR-4257_ST	HSA-MIR-4327_ST
REACTOME_G_PROTEIN_BETA_GAMMA_SIGNALLING	0.108	0.229091	0.262	0.455503	12	HSA-MIR-29A-STAR_ST	HSA-MIR-148A-STAR_ST	HSA-MIR-139-5P_ST	HSA-MIR-181B_ST	HSA-MIR-23B-STAR_ST	HSA-MIR-509-3P_ST	HSA-MIR-623_ST	HSA-MIR-624_ST	HSA-MIR-658_ST	HSA-MIR-1251_ST	HSA-MIR-1827_ST	HSA-MIR-548S_ST
REACTOME_TRANSPORT_OF_INORGANIC_CATIONS_ANIONS_AND_AMINO_ACIDS_OLIGOPEPTIDES	0.057	0.152229	0.031	0.158577	26	HSA-MIR-19A_ST	HSA-MIR-21-STAR_ST	HSA-MIR-199A-3P_ST	HSA-MIR-181A-2-STAR_ST	HSA-MIR-199B-3P_ST	HSA-MIR-214-STAR_ST	HSA-MIR-223-STAR_ST	HSA-MIR-138_ST	HSA-MIR-99B-STAR_ST	HSA-MIR-361-5P_ST	HSA-MIR-375_ST	HSA-MIR-377_ST	HSA-MIR-133B_ST	HSA-MIR-503_ST	HSA-MIR-612_ST	HSA-MIR-623_ST	HSA-MIR-769-3P_ST	HSA-MIR-675_ST	HSA-MIR-1208_ST	HSA-MIR-1286_ST	HSA-MIR-1248_ST	HSA-MIR-3131_ST	HSA-MIR-3188_ST	HSA-MIR-3194_ST	HSA-MIR-4268_ST	HSA-MIR-4328_ST
REACTOME_GOLGI_ASSOCIATED_VESICLE_BIOGENESIS	0.22	0.374169	0.093	0.256618	14	HSA-MIR-24-2-STAR_ST	HSA-MIR-101-STAR_ST	HSA-MIR-27B_ST	HSA-MIR-200A-STAR_ST	HSA-MIR-200A_ST	HSA-MIR-130B-STAR_ST	HSA-MIR-146B-3P_ST	HSA-MIR-520E_ST	HSA-MIR-586_ST	HSA-MIR-657_ST	HSA-MIR-659_ST	HSA-MIR-1292_ST	HSA-MIR-1972_ST	HSA-MIR-323B-5P_ST
REACTOME_CTLA4_INHIBITORY_SIGNALING	0.008	0.060113	0.009	0.111869	27	HSA-MIR-15A_ST	HSA-MIR-21_ST	HSA-MIR-23A_ST	HSA-MIR-25_ST	HSA-MIR-27A_ST	HSA-MIR-199A-3P_ST	HSA-MIR-148A-STAR_ST	HSA-MIR-148A_ST	HSA-MIR-199B-3P_ST	HSA-MIR-223_ST	HSA-LET-7I_ST	HSA-MIR-30B-STAR_ST	HSA-MIR-125B_ST	HSA-MIR-126_ST	HSA-MIR-146A_ST	HSA-MIR-194-STAR_ST	HSA-MIR-378_ST	HSA-MIR-422A_ST	HSA-MIR-146B-5P_ST	HSA-MIR-558_ST	HSA-MIR-586_ST	HSA-MIR-658_ST	HSA-MIR-708_ST	HSA-MIR-548G_ST	HSA-MIR-3138_ST	HSA-MIR-3155_ST	HSA-MIR-378C_ST
REACTOME_FORMATION_OF_TRANSCRIPTION_COUPLED_NER_TC_NER_REPAIR_COMPLEX	0.861	0.934038	0.686	0.849516	11	HSA-MIR-31-STAR_ST	HSA-MIR-138-2-STAR_ST	HSA-MIR-331-3P_ST	HSA-MIR-425_ST	HSA-MIR-518A-3P_ST	HSA-MIR-544_ST	HSA-MIR-613_ST	HSA-MIR-411_ST	HSA-MIR-1225-3P_ST	HSA-MIR-1297_ST	HSA-MIR-1302_ST
REACTOME_AMINO_ACID_AND_OLIGOPEPTIDE_SLC_TRANSPORTERS	0.053	0.145041	0.108	0.276763	13	HSA-MIR-181A-2-STAR_ST	HSA-MIR-141_ST	HSA-MIR-134_ST	HSA-MIR-136-STAR_ST	HSA-MIR-200C_ST	HSA-MIR-361-5P_ST	HSA-MIR-377_ST	HSA-MIR-521_ST	HSA-MIR-589_ST	HSA-MIR-612_ST	HSA-MIR-1286_ST	HSA-MIR-548S_ST	HSA-MIR-3149_ST
REACTOME_CDT1_ASSOCIATION_WITH_THE_CDC6_ORC_ORIGIN_COMPLEX	0.311	0.473261	0.939	0.985457	7	HSA-MIR-1301_ST	HSA-MIR-1179_ST	HSA-MIR-1303_ST	HSA-MIR-1471_ST	HSA-MIR-548V_ST	HSA-MIR-3178_ST	HSA-MIR-4294_ST
REACTOME_BRANCHED_CHAIN_AMINO_ACID_CATABOLISM	0.01	0.065196	0.014	0.124687	21	HSA-LET-7D-STAR_ST	HSA-MIR-21_ST	HSA-MIR-21-STAR_ST	HSA-MIR-199B-3P_ST	HSA-MIR-181A-STAR_ST	HSA-MIR-200B-STAR_ST	HSA-MIR-142-5P_ST	HSA-MIR-126_ST	HSA-MIR-99B-STAR_ST	HSA-MIR-365_ST	HSA-MIR-331-5P_ST	HSA-MIR-335-STAR_ST	HSA-MIR-422A_ST	HSA-MIR-424-STAR_ST	HSA-MIR-494_ST	HSA-MIR-519E_ST	HSA-MIR-1275_ST	HSA-MIR-1281_ST	HSA-MIR-1292_ST	HSA-MIR-3131_ST	HSA-MIR-3177_ST
REACTOME_REPAIR_SYNTHESIS_FOR_GAP_FILLING_BY_DNA_POL_IN_TC_NER	0.938	0.98209	0.813	0.942711	7	HSA-MIR-95_ST	HSA-MIR-299-5P_ST	HSA-MIR-656_ST	HSA-MIR-887_ST	HSA-MIR-1261_ST	HSA-MIR-1272_ST	HSA-MIR-3115_ST
REACTOME_RECEPTOR_LIGAND_BINDING_INITIATES_THE_SECOND_PROTEOLYTIC_CLEAVAGE_OF_NOTCH_RECEPTOR	0.685	0.808385	0.201	0.386874	21	HSA-MIR-212_ST	HSA-MIR-216A_ST	HSA-MIR-129-3P_ST	HSA-MIR-150_ST	HSA-MIR-371-5P_ST	HSA-MIR-377_ST	HSA-MIR-342-3P_ST	HSA-MIR-325_ST	HSA-MIR-346_ST	HSA-MIR-425_ST	HSA-MIR-490-3P_ST	HSA-MIR-600_ST	HSA-MIR-606_ST	HSA-MIR-644_ST	HSA-MIR-1291_ST	HSA-MIR-1294_ST	HSA-MIR-3115_ST	HSA-MIR-548S_ST	HSA-MIR-548U_ST	HSA-MIR-3189_ST	HSA-MIR-4276_ST
REACTOME_SYNTHESIS_OF_DNA	0.738	0.850555	0.913	0.983413	6	HSA-MIR-186_ST	HSA-MIR-1301_ST	HSA-MIR-1179_ST	HSA-MIR-1202_ST	HSA-MIR-3117_ST	HSA-MIR-3178_ST
REACTOME_NA_CL_DEPENDENT_NEUROTRANSMITTER_TRANSPORTERS	0.705	0.8225	0.144	0.320804	12	HSA-MIR-134_ST	HSA-MIR-371-3P_ST	HSA-MIR-339-3P_ST	HSA-MIR-520A-3P_ST	HSA-MIR-513A-5P_ST	HSA-MIR-886-3P_ST	HSA-MIR-1274B_ST	HSA-MIR-1915-STAR_ST	HSA-MIR-3181_ST	HSA-MIR-4305_ST	HSA-MIR-4251_ST	HSA-MIR-4269_ST
REACTOME_FORMATION_OF_FIBRIN_CLOT_CLOTTING_CASCADE	0.491	0.64279	0.029	0.15428	21	HSA-LET-7F_ST	HSA-MIR-183_ST	HSA-MIR-199B-3P_ST	HSA-MIR-219-5P_ST	HSA-MIR-224_ST	HSA-MIR-135A_ST	HSA-MIR-299-3P_ST	HSA-MIR-485-3P_ST	HSA-MIR-520C-5P_ST	HSA-MIR-520D-5P_ST	HSA-MIR-602_ST	HSA-MIR-633_ST	HSA-MIR-542-3P_ST	HSA-MIR-1298_ST	HSA-MIR-543_ST	HSA-MIR-1247_ST	HSA-MIR-1263_ST	HSA-MIR-1267_ST	HSA-MIR-1909-STAR_ST	HSA-MIR-4319_ST	HSA-MIR-4322_ST
REACTOME_DEADENYLATION_OF_MRNA	0.699	0.819093	0.904	0.983413	10	HSA-MIR-423-3P_ST	HSA-MIR-639_ST	HSA-MIR-549_ST	HSA-MIR-1307_ST	HSA-MIR-1470_ST	HSA-MIR-1826_ST	HSA-MIR-3130-5P_ST	HSA-MIR-3134_ST	HSA-MIR-3138_ST	HSA-MIR-548W_ST
REACTOME_MRNA_DECAY_BY_5_TO_3_EXORIBONUCLEASE	0.414	0.572966	0.387	0.578326	9	HSA-MIR-122_ST	HSA-MIR-191_ST	HSA-MIR-410_ST	HSA-MIR-492_ST	HSA-MIR-556-3P_ST	HSA-MIR-625_ST	HSA-MIR-629_ST	HSA-MIR-629-STAR_ST	HSA-MIR-3149_ST
REACTOME_SIGNAL_AMPLIFICATION	0.118	0.244455	0.043	0.178719	12	HSA-MIR-210_ST	HSA-MIR-517B_ST	HSA-MIR-509-3P_ST	HSA-MIR-612_ST	HSA-MIR-650_ST	HSA-MIR-658_ST	HSA-MIR-1206_ST	HSA-MIR-1251_ST	HSA-MIR-548S_ST	HSA-MIR-3136_ST	HSA-MIR-4301_ST	HSA-MIR-4253_ST
REACTOME_ZINC_TRANSPORTERS	0.104	0.224911	0.184	0.37	19	HSA-LET-7A-2-STAR_ST	HSA-MIR-221-STAR_ST	HSA-MIR-320A_ST	HSA-MIR-367_ST	HSA-MIR-450A_ST	HSA-MIR-551A_ST	HSA-MIR-587_ST	HSA-MIR-600_ST	HSA-MIR-662_ST	HSA-MIR-450B-5P_ST	HSA-MIR-938_ST	HSA-MIR-297_ST	HSA-MIR-1227_ST	HSA-MIR-1284_ST	HSA-MIR-3130-5P_ST	HSA-MIR-3151_ST	HSA-MIR-3154_ST	HSA-MIR-3189_ST	HSA-MIR-4254_ST
REACTOME_DOUBLE_STRAND_BREAK_REPAIR	0.91	0.967756	0.576	0.753274	8	HSA-MIR-28-5P_ST	HSA-MIR-204_ST	HSA-MIR-218_ST	HSA-MIR-222-STAR_ST	HSA-MIR-130A-STAR_ST	HSA-MIR-193A-3P_ST	HSA-MIR-299-5P_ST	HSA-MIR-410_ST
REACTOME_RAS_ACTIVATION_UOPN_CA2_INFUX_THROUGH_NMDA_RECEPTOR	0.425	0.579744	0.122	0.293949	18	HSA-MIR-29A-STAR_ST	HSA-MIR-103-2-STAR_ST	HSA-MIR-149_ST	HSA-MIR-155_ST	HSA-MIR-219-2-3P_ST	HSA-MIR-363_ST	HSA-MIR-372_ST	HSA-MIR-523_ST	HSA-MIR-518D-5P_ST	HSA-MIR-527_ST	HSA-MIR-301B_ST	HSA-MIR-920_ST	HSA-MIR-933_ST	HSA-MIR-1231_ST	HSA-MIR-1261_ST	HSA-MIR-1322_ST	HSA-MIR-3155_ST	HSA-MIR-4315_ST
REACTOME_METAL_ION_SLC_TRANSPORTERS	0.019	0.084799	0.038	0.170743	23	HSA-MIR-23A_ST	HSA-MIR-30D_ST	HSA-MIR-221_ST	HSA-MIR-125B_ST	HSA-MIR-200C_ST	HSA-MIR-200A-STAR_ST	HSA-MIR-361-5P_ST	HSA-MIR-362-5P_ST	HSA-MIR-363_ST	HSA-MIR-378_ST	HSA-MIR-422A_ST	HSA-MIR-431_ST	HSA-MIR-583_ST	HSA-MIR-587_ST	HSA-MIR-938_ST	HSA-MIR-297_ST	HSA-MIR-1227_ST	HSA-MIR-1251_ST	HSA-MIR-548O_ST	HSA-MIR-548S_ST	HSA-MIR-3180-3P_ST	HSA-MIR-3189_ST	HSA-MIR-4267_ST
REACTOME_AUTODEGRADATION_OF_THE_E3_UBIQUITIN_LIGASE_COP1	0.369	0.534026	0.976	0.987424	6	HSA-MIR-1301_ST	HSA-MIR-1179_ST	HSA-MIR-1303_ST	HSA-MIR-1282_ST	HSA-MIR-1471_ST	HSA-MIR-548V_ST
REACTOME_SMOOTH_MUSCLE_CONTRACTION	0.237	0.393521	0.67	0.8375	9	HSA-MIR-219-5P_ST	HSA-MIR-140-5P_ST	HSA-MIR-155-STAR_ST	HSA-MIR-502-5P_ST	HSA-MIR-1289_ST	HSA-MIR-1308_ST	HSA-MIR-1911_ST	HSA-MIR-3163_ST	HSA-MIR-4326_ST
REACTOME_ACTIVATION_OF_NMDA_RECEPTOR_UPON_GLUTAMATE_BINDING_AND_POSTSYNAPTIC_EVENTS	0.208	0.361621	0.029	0.15428	18	HSA-MIR-21-STAR_ST	HSA-MIR-26B_ST	HSA-MIR-182-STAR_ST	HSA-MIR-218-1-STAR_ST	HSA-MIR-296-3P_ST	HSA-MIR-363_ST	HSA-MIR-374A_ST	HSA-MIR-375_ST	HSA-MIR-346_ST	HSA-MIR-521_ST	HSA-MIR-532-5P_ST	HSA-MIR-632_ST	HSA-MIR-635_ST	HSA-MIR-1231_ST	HSA-MIR-1236_ST	HSA-MIR-1289_ST	HSA-MIR-1294_ST	HSA-MIR-4327_ST
REACTOME_CREB_PHOSPHORYLATION_THROUGH_THE_ACTIVATION_OF_RAS	0.121	0.24607	0.009	0.111869	33	HSA-MIR-21_ST	HSA-MIR-21-STAR_ST	HSA-MIR-24-2-STAR_ST	HSA-MIR-26B_ST	HSA-MIR-29A-STAR_ST	HSA-MIR-10A-STAR_ST	HSA-MIR-182-STAR_ST	HSA-MIR-183_ST	HSA-MIR-199B-3P_ST	HSA-MIR-218-1-STAR_ST	HSA-MIR-223_ST	HSA-MIR-149_ST	HSA-MIR-194-STAR_ST	HSA-MIR-363_ST	HSA-MIR-374A_ST	HSA-MIR-375_ST	HSA-MIR-339-5P_ST	HSA-MIR-451_ST	HSA-MIR-146B-5P_ST	HSA-MIR-532-5P_ST	HSA-MIR-632_ST	HSA-MIR-658_ST	HSA-MIR-454_ST	HSA-MIR-301B_ST	HSA-MIR-933_ST	HSA-MIR-1231_ST	HSA-MIR-1289_ST	HSA-MIR-1294_ST	HSA-MIR-548M_ST	HSA-MIR-1538_ST	HSA-MIR-3155_ST	HSA-MIR-3194_ST	HSA-MIR-4327_ST
REACTOME_POST_NMDA_RECEPTOR_ACTIVATION_EVENTS	0.183	0.327577	0.012	0.124687	29	HSA-MIR-17-STAR_ST	HSA-MIR-21-STAR_ST	HSA-MIR-26B_ST	HSA-MIR-29A-STAR_ST	HSA-MIR-182-STAR_ST	HSA-MIR-199B-3P_ST	HSA-MIR-214-STAR_ST	HSA-MIR-218-1-STAR_ST	HSA-MIR-223_ST	HSA-MIR-125B_ST	HSA-MIR-146A_ST	HSA-MIR-194-STAR_ST	HSA-MIR-296-3P_ST	HSA-MIR-363_ST	HSA-MIR-374A_ST	HSA-MIR-375_ST	HSA-MIR-378_ST	HSA-MIR-323-3P_ST	HSA-MIR-146B-5P_ST	HSA-MIR-532-5P_ST	HSA-MIR-623_ST	HSA-MIR-632_ST	HSA-MIR-654-5P_ST	HSA-MIR-1231_ST	HSA-MIR-1289_ST	HSA-MIR-1294_ST	HSA-MIR-3194_ST	HSA-MIR-4321_ST	HSA-MIR-4327_ST
REACTOME_UNBLOCKING_OF_NMDA_RECEPTOR_GLUTAMATE_BINDING_AND_ACTIVATION	0.759	0.867988	0.592	0.765914	7	HSA-MIR-155_ST	HSA-MIR-527_ST	HSA-MIR-593-STAR_ST	HSA-MIR-1261_ST	HSA-MIR-3124_ST	HSA-MIR-3159_ST	HSA-MIR-3162_ST
REACTOME_METABOLISM_OF_MRNA	0.855	0.930565	0.998	0.998751	6	HSA-MIR-184_ST	HSA-MIR-490-3P_ST	HSA-MIR-519B-5P_ST	HSA-MIR-635_ST	HSA-MIR-1293_ST	HSA-MIR-4256_ST
REACTOME_MRNA_DECAY_BY_3_TO_5_EXORIBONUCLEASE	0.342	0.507656	0.966	0.987424	9	HSA-MIR-18A-STAR_ST	HSA-MIR-29B-1-STAR_ST	HSA-MIR-34A_ST	HSA-MIR-516A-3P_ST	HSA-MIR-1226_ST	HSA-MIR-1303_ST	HSA-MIR-3176_ST	HSA-MIR-3186-5P_ST	HSA-MIR-4279_ST
REACTOME_BILE_SALT_AND_ORGANIC_ANION_SLC_TRANSPORTERS	0.678	0.802974	0.37	0.563688	13	HSA-MIR-183-STAR_ST	HSA-MIR-424_ST	HSA-MIR-449A_ST	HSA-MIR-193B_ST	HSA-MIR-520C-5P_ST	HSA-MIR-516B_ST	HSA-MIR-548B-5P_ST	HSA-MIR-593_ST	HSA-MIR-759_ST	HSA-MIR-147B_ST	HSA-MIR-548S_ST	HSA-MIR-3147_ST	HSA-MIR-4292_ST
REACTOME_DEADENYLATION_DEPENDENT_MRNA_DECAY	0.389	0.554523	0.925	0.983413	5	HSA-MIR-93-STAR_ST	HSA-MIR-425_ST	HSA-MIR-410_ST	HSA-MIR-636_ST	HSA-MIR-1226_ST
REACTOME_CREB_PHOSPHORYLATION_THROUGH_THE_ACTIVATION_OF_CAMKII	0.492	0.64279	0.194	0.382252	19	HSA-MIR-29A-STAR_ST	HSA-MIR-99A_ST	HSA-MIR-155_ST	HSA-MIR-361-3P_ST	HSA-MIR-363_ST	HSA-MIR-323-3P_ST	HSA-MIR-425-STAR_ST	HSA-MIR-497_ST	HSA-MIR-532-5P_ST	HSA-MIR-301B_ST	HSA-MIR-933_ST	HSA-MIR-1231_ST	HSA-MIR-1249_ST	HSA-MIR-1261_ST	HSA-MIR-548M_ST	HSA-MIR-3155_ST	HSA-MIR-4315_ST	HSA-MIR-4276_ST	HSA-MIR-4286_ST
REACTOME_THROMBOXANE_SIGNALLING_THROUGH_TP_RECEPTOR	0.171	0.313264	0.065	0.212542	8	HSA-MIR-148A-STAR_ST	HSA-MIR-181B_ST	HSA-MIR-193B-STAR_ST	HSA-MIR-523-STAR_ST	HSA-MIR-612_ST	HSA-MIR-624_ST	HSA-MIR-658_ST	HSA-MIR-4330_ST
REACTOME_CELL_EXTRACELLULAR_MATRIX_INTERACTIONS	0.032	0.114409	0.033	0.16136	15	HSA-MIR-16_ST	HSA-MIR-18A_ST	HSA-MIR-24-2-STAR_ST	HSA-MIR-25_ST	HSA-MIR-130A_ST	HSA-MIR-146A-STAR_ST	HSA-MIR-302C_ST	HSA-MIR-503_ST	HSA-MIR-548B-3P_ST	HSA-MIR-550-STAR_ST	HSA-MIR-628-3P_ST	HSA-MIR-766_ST	HSA-MIR-944_ST	HSA-MIR-548G_ST	HSA-MIR-3134_ST
REACTOME_ADP_SIGNALLING_THROUGH_P2RY12	0.236	0.39235	0.383	0.575582	8	HSA-MIR-148A-STAR_ST	HSA-MIR-222-STAR_ST	HSA-MIR-523-STAR_ST	HSA-MIR-612_ST	HSA-MIR-624_ST	HSA-MIR-1233_ST	HSA-MIR-3136_ST	HSA-MIR-4254_ST
REACTOME_CELL_JUNCTION_ORGANIZATION	0.039	0.128391	0.005	0.107258	37	HSA-MIR-15A_ST	HSA-MIR-17-STAR_ST	HSA-MIR-21_ST	HSA-MIR-21-STAR_ST	HSA-MIR-22-STAR_ST	HSA-MIR-23A_ST	HSA-MIR-24-2-STAR_ST	HSA-MIR-25_ST	HSA-MIR-27A_ST	HSA-MIR-29A_ST	HSA-MIR-31_ST	HSA-MIR-222_ST	HSA-MIR-224-STAR_ST	HSA-LET-7I_ST	HSA-MIR-130A_ST	HSA-MIR-132_ST	HSA-MIR-126_ST	HSA-MIR-146A_ST	HSA-MIR-194-STAR_ST	HSA-MIR-130B_ST	HSA-MIR-302C_ST	HSA-MIR-338-5P_ST	HSA-MIR-424-STAR_ST	HSA-MIR-518D-5P_ST	HSA-MIR-503_ST	HSA-MIR-92B_ST	HSA-MIR-558_ST	HSA-MIR-548B-3P_ST	HSA-MIR-654-5P_ST	HSA-MIR-1238_ST	HSA-MIR-548J_ST	HSA-MIR-1254_ST	HSA-MIR-548H_ST	HSA-MIR-1324_ST	HSA-MIR-4257_ST	HSA-MIR-4253_ST	HSA-MIR-4273_ST
REACTOME_AMINE_COMPOUND_SLC_TRANSPORTERS	0.493	0.642833	0.051	0.193248	15	HSA-MIR-137_ST	HSA-MIR-99B-STAR_ST	HSA-MIR-339-3P_ST	HSA-MIR-520A-3P_ST	HSA-MIR-513A-5P_ST	HSA-MIR-641_ST	HSA-MIR-668_ST	HSA-MIR-147B_ST	HSA-MIR-760_ST	HSA-MIR-1276_ST	HSA-MIR-1280_ST	HSA-MIR-3181_ST	HSA-MIR-4319_ST	HSA-MIR-4251_ST	HSA-MIR-4269_ST
REACTOME_PYRUVATE_METABOLISM	0.002	0.032439	0.143	0.319647	6	HSA-LET-7D-STAR_ST	HSA-MIR-375_ST	HSA-MIR-451_ST	HSA-MIR-489_ST	HSA-MIR-1284_ST	HSA-MIR-1827_ST
REACTOME_PURINE_CATABOLISM	0.169	0.311316	0.543	0.72219	14	HSA-LET-7A-2-STAR_ST	HSA-MIR-33A-STAR_ST	HSA-MIR-10A_ST	HSA-MIR-218-2-STAR_ST	HSA-MIR-200B_ST	HSA-MIR-186_ST	HSA-MIR-338-3P_ST	HSA-MIR-491-3P_ST	HSA-MIR-520A-3P_ST	HSA-MIR-582-5P_ST	HSA-MIR-671-5P_ST	HSA-MIR-876-3P_ST	HSA-MIR-663B_ST	HSA-MIR-548K_ST
REACTOME_GLUCOSE_TRANSPORT	0.979	0.996243	0.958	0.987424	5	HSA-MIR-28-5P_ST	HSA-MIR-182-STAR_ST	HSA-MIR-517A_ST	HSA-MIR-651_ST	HSA-MIR-670_ST
REACTOME_FRS2_MEDIATED_CASCADE	0.015	0.077027	0.024	0.144434	17	HSA-LET-7C-STAR_ST	HSA-LET-7F_ST	HSA-MIR-17-STAR_ST	HSA-MIR-26B_ST	HSA-MIR-199B-3P_ST	HSA-MIR-223_ST	HSA-MIR-188-5P_ST	HSA-MIR-194_ST	HSA-MIR-200C-STAR_ST	HSA-MIR-200A_ST	HSA-MIR-323-5P_ST	HSA-MIR-452-STAR_ST	HSA-MIR-552_ST	HSA-MIR-568_ST	HSA-MIR-1276_ST	HSA-MIR-1915-STAR_ST	HSA-MIR-4253_ST
REACTOME_METABOLISM_OF_RNA	0.925	0.974842	0.999	0.999	4	HSA-MIR-184_ST	HSA-MIR-519B-5P_ST	HSA-MIR-635_ST	HSA-MIR-4256_ST
REACTOME_MITOTIC_G1_G1_S_PHASES	0.701	0.820713	0.915	0.983413	3	HSA-MIR-1301_ST	HSA-MIR-1179_ST	HSA-MIR-4294_ST
REACTOME_PI_3K_CASCADE	0.015	0.077027	0.395	0.58764	8	HSA-MIR-16-2-STAR_ST	HSA-MIR-215_ST	HSA-MIR-520F_ST	HSA-MIR-520D-3P_ST	HSA-MIR-568_ST	HSA-MIR-767-5P_ST	HSA-MIR-1915-STAR_ST	HSA-MIR-4262_ST
REACTOME_DOWNSTREAM_SIGNALING_OF_ACTIVATED_FGFR	0.003	0.039118	0.193	0.382252	7	HSA-MIR-16-2-STAR_ST	HSA-MIR-210_ST	HSA-MIR-604_ST	HSA-MIR-1915-STAR_ST	HSA-MIR-3133_ST	HSA-MIR-3194_ST	HSA-MIR-4262_ST
REACTOME_REGULATION_OF_MITOTIC_CELL_CYCLE	0.593	0.730945	0.941	0.985457	7	HSA-MIR-222-STAR_ST	HSA-MIR-130A-STAR_ST	HSA-MIR-1301_ST	HSA-MIR-1179_ST	HSA-MIR-1303_ST	HSA-MIR-1471_ST	HSA-MIR-4294_ST
REACTOME_TAK1_ACTIVATES_NFKB_BY_PHOSPHORYLATION_AND_ACTIVATION_OF_IKKS_COMPLEX	0.078	0.186919	0.418	0.608916	9	HSA-LET-7E-STAR_ST	HSA-MIR-16-2-STAR_ST	HSA-MIR-137_ST	HSA-MIR-126-STAR_ST	HSA-MIR-185_ST	HSA-MIR-373-STAR_ST	HSA-MIR-589-STAR_ST	HSA-MIR-3121_ST	HSA-MIR-3190-5P_ST
REACTOME_REGULATION_OF_AMPK_ACTIVITY_VIA_LKB1	0.014	0.077027	0.133	0.311426	7	HSA-MIR-16-1-STAR_ST	HSA-MIR-23A_ST	HSA-MIR-181C-STAR_ST	HSA-MIR-205_ST	HSA-MIR-126_ST	HSA-MIR-133B_ST	HSA-MIR-421_ST
REACTOME_MITOTIC_M_M_G1_PHASES	0.678	0.802974	0.906	0.983413	8	HSA-MIR-204_ST	HSA-MIR-218_ST	HSA-MIR-130A-STAR_ST	HSA-MIR-492_ST	HSA-MIR-525-3P_ST	HSA-MIR-1301_ST	HSA-MIR-1202_ST	HSA-MIR-4294_ST
REACTOME_MYOGENESIS	0.355	0.521454	0.193	0.382252	7	HSA-MIR-365_ST	HSA-MIR-409-3P_ST	HSA-MIR-509-3P_ST	HSA-MIR-759_ST	HSA-MIR-1203_ST	HSA-MIR-3173_ST	HSA-MIR-4299_ST
REACTOME_MAP_KINASE_ACTIVATION_IN_TLR_CASCADE	0.009	0.063	0.084	0.238718	9	HSA-MIR-182-STAR_ST	HSA-MIR-215_ST	HSA-MIR-194_ST	HSA-MIR-30C-1-STAR_ST	HSA-MIR-335-STAR_ST	HSA-MIR-608_ST	HSA-MIR-887_ST	HSA-MIR-1909_ST	HSA-MIR-3190-5P_ST
REACTOME_PHOSPHOLIPASE_C_MEDIATED_CASCADE	0.002	0.032439	0.14	0.317747	17	HSA-MIR-21-STAR_ST	HSA-MIR-26B_ST	HSA-MIR-30A-STAR_ST	HSA-MIR-32_ST	HSA-MIR-148A-STAR_ST	HSA-MIR-10B_ST	HSA-MIR-199B-3P_ST	HSA-MIR-30B_ST	HSA-MIR-363_ST	HSA-MIR-517-STAR_ST	HSA-MIR-936_ST	HSA-MIR-937_ST	HSA-MIR-3194_ST	HSA-MIR-4315_ST	HSA-MIR-4320_ST	HSA-MIR-4262_ST	HSA-MIR-4273_ST
REACTOME_ACTIVATION_OF_KAINATE_RECEPTORS_UPON_GLUTAMATE_BINDING	0.118	0.244455	0.197	0.384743	9	HSA-MIR-148A-STAR_ST	HSA-MIR-181B_ST	HSA-MIR-526A_ST	HSA-MIR-518D-5P_ST	HSA-MIR-509-3P_ST	HSA-MIR-612_ST	HSA-MIR-2115-STAR_ST	HSA-MIR-3181_ST	HSA-MIR-4273_ST
REACTOME_IONOTROPIC_ACTIVITY_OF_KAINATE_RECEPTORS	0.416	0.574538	0.243	0.435566	11	HSA-MIR-107_ST	HSA-MIR-199A-5P_ST	HSA-MIR-23B_ST	HSA-MIR-382_ST	HSA-MIR-339-3P_ST	HSA-MIR-516B_ST	HSA-MIR-522_ST	HSA-MIR-614_ST	HSA-MIR-2277_ST	HSA-MIR-3142_ST	HSA-MIR-4291_ST
REACTOME_ACTIVATION_OF_THE_AP1_FAMILY_OF_TRANSCRIPTION_FACTORS	0.12	0.245538	0.261	0.454954	12	HSA-LET-7B_ST	HSA-MIR-127-5P_ST	HSA-MIR-365_ST	HSA-MIR-380-STAR_ST	HSA-MIR-335-STAR_ST	HSA-MIR-452_ST	HSA-MIR-517B_ST	HSA-MIR-601_ST	HSA-MIR-608_ST	HSA-MIR-890_ST	HSA-MIR-664_ST	HSA-MIR-1913_ST
REACTOME_MAPK_TARGETS_NUCLEAR_EVENTS_MEDIATED_BY_MAP_KINASES	0.013	0.074526	0.025	0.146476	11	HSA-LET-7B-STAR_ST	HSA-MIR-21-STAR_ST	HSA-MIR-214-STAR_ST	HSA-MIR-138-1-STAR_ST	HSA-MIR-378-STAR_ST	HSA-MIR-335-STAR_ST	HSA-MIR-431_ST	HSA-MIR-202-STAR_ST	HSA-MIR-570_ST	HSA-MIR-608_ST	HSA-MIR-943_ST
REACTOME_SYNTHESIS_AND_INTERCONVERSION_OF_NUCLEOTIDE_DI_AND_TRIPHOSPHATES	0.046	0.136258	0.885	0.981693	6	HSA-MIR-125B-2-STAR_ST	HSA-MIR-489_ST	HSA-MIR-506_ST	HSA-MIR-1262_ST	HSA-MIR-3115_ST	HSA-MIR-3190-3P_ST
REACTOME_GPCR_LIGAND_BINDING	0.265	0.424639	0.176	0.360678	12	HSA-MIR-181C_ST	HSA-MIR-222_ST	HSA-MIR-140-3P_ST	HSA-MIR-185_ST	HSA-MIR-369-5P_ST	HSA-MIR-338-5P_ST	HSA-MIR-491-5P_ST	HSA-MIR-512-3P_ST	HSA-MIR-519E_ST	HSA-MIR-1257_ST	HSA-MIR-4269_ST	HSA-MIR-4282_ST
REACTOME_RNA_POL_I_RNA_POL_III_AND_MITOCHONDRIAL_TRANSCRIPTION	0.917	0.969483	0.949	0.986339	6	HSA-LET-7G-STAR_ST	HSA-MIR-135B-STAR_ST	HSA-MIR-492_ST	HSA-MIR-1225-5P_ST	HSA-MIR-4265_ST	HSA-MIR-4330_ST
REACTOME_JNK_C_JUN_KINASES_PHOSPHORYLATION_AND_ACTIVATION_MEDIATED_BY_ACTIVATED_HUMAN_TAK1	0.101	0.221667	0.796	0.932758	11	HSA-MIR-182-STAR_ST	HSA-MIR-302B_ST	HSA-MIR-549_ST	HSA-MIR-659_ST	HSA-MIR-876-3P_ST	HSA-MIR-1909_ST	HSA-MIR-2909_ST	HSA-MIR-3142_ST	HSA-MIR-3195_ST	HSA-MIR-4295_ST	HSA-MIR-4279_ST
REACTOME_SHC_MEDIATED_CASCADE	0.022	0.091724	0.024	0.144434	17	HSA-LET-7F_ST	HSA-MIR-199B-3P_ST	HSA-MIR-223_ST	HSA-MIR-194_ST	HSA-MIR-200C-STAR_ST	HSA-MIR-323-5P_ST	HSA-MIR-452-STAR_ST	HSA-MIR-514_ST	HSA-MIR-568_ST	HSA-MIR-593-STAR_ST	HSA-MIR-645_ST	HSA-MIR-374B_ST	HSA-MIR-1231_ST	HSA-MIR-1276_ST	HSA-MIR-1826_ST	HSA-MIR-2115-STAR_ST	HSA-MIR-4297_ST
REACTOME_THROMBIN_SIGNALLING_THROUGH_PROTEINASE_ACTIVATED_RECEPTORS_PARS	0.022	0.091724	0.016	0.125176	19	HSA-MIR-17-STAR_ST	HSA-MIR-24-2-STAR_ST	HSA-MIR-29A-STAR_ST	HSA-MIR-192-STAR_ST	HSA-MIR-181B_ST	HSA-MIR-210_ST	HSA-MIR-371-3P_ST	HSA-MIR-375_ST	HSA-MIR-378-STAR_ST	HSA-MIR-378_ST	HSA-MIR-193B-STAR_ST	HSA-MIR-612_ST	HSA-MIR-623_ST	HSA-MIR-624_ST	HSA-MIR-767-5P_ST	HSA-MIR-1251_ST	HSA-MIR-1263_ST	HSA-MIR-548S_ST	HSA-MIR-378C_ST
REACTOME_ENERGY_DEPENDENT_REGULATION_OF_MTOR_BY_LKB1_AMPK	0.03	0.109016	0.301	0.499165	8	HSA-MIR-16-1-STAR_ST	HSA-MIR-129-5P_ST	HSA-MIR-376A_ST	HSA-MIR-133B_ST	HSA-MIR-376B_ST	HSA-MIR-492_ST	HSA-MIR-421_ST	HSA-MIR-3141_ST
REACTOME_MITOTIC_G2_G2_M_PHASES	0.8	0.894849	0.575	0.753274	10	HSA-MIR-18A-STAR_ST	HSA-MIR-197_ST	HSA-MIR-30D_ST	HSA-MIR-130A-STAR_ST	HSA-MIR-29C-STAR_ST	HSA-MIR-148B-STAR_ST	HSA-MIR-483-3P_ST	HSA-MIR-544_ST	HSA-MIR-541-STAR_ST	HSA-MIR-3130-3P_ST
REACTOME_REGULATION_OF_RHEB_GTPASE_ACTIVITY_BY_AMPK	0.258	0.417954	0.825	0.95	15	HSA-MIR-26A-1-STAR_ST	HSA-MIR-103-2-STAR_ST	HSA-MIR-106A_ST	HSA-MIR-129-5P_ST	HSA-MIR-186_ST	HSA-MIR-193A-3P_ST	HSA-MIR-362-5P_ST	HSA-MIR-412_ST	HSA-MIR-492_ST	HSA-MIR-500_ST	HSA-MIR-675-STAR_ST	HSA-MIR-939_ST	HSA-MIR-513B_ST	HSA-MIR-3141_ST	HSA-MIR-4287_ST
REACTOME_ACTIVATED_TAK1_MEDIATES_P38_MAPK_ACTIVATION	0.181	0.325311	0.539	0.719749	6	HSA-MIR-126-STAR_ST	HSA-MIR-373-STAR_ST	HSA-MIR-519E-STAR_ST	HSA-MIR-885-3P_ST	HSA-MIR-1909_ST	HSA-MIR-3145_ST
REACTOME_DNA_REPAIR	0.986	0.996243	0.924	0.983413	10	HSA-MIR-28-5P_ST	HSA-MIR-93-STAR_ST	HSA-MIR-130A-STAR_ST	HSA-MIR-425_ST	HSA-MIR-410_ST	HSA-MIR-501-3P_ST	HSA-MIR-544_ST	HSA-MIR-1202_ST	HSA-MIR-1302_ST	HSA-MIR-3178_ST
REACTOME_EFFECTS_OF_PIP2_HYDROLYSIS	0.159	0.298686	0.248	0.440963	13	HSA-MIR-23A_ST	HSA-MIR-148A-STAR_ST	HSA-MIR-187_ST	HSA-MIR-204_ST	HSA-MIR-191_ST	HSA-MIR-146A_ST	HSA-MIR-374A-STAR_ST	HSA-MIR-517-STAR_ST	HSA-MIR-630_ST	HSA-MIR-921_ST	HSA-MIR-1275_ST	HSA-MIR-3180-3P_ST	HSA-MIR-4286_ST
REACTOME_RNA_POL_II_PRE_TRANSCRIPTION_EVENTS	0.803	0.895214	0.921	0.983413	9	HSA-MIR-26A-1-STAR_ST	HSA-MIR-31-STAR_ST	HSA-MIR-92A_ST	HSA-MIR-320A_ST	HSA-MIR-380-STAR_ST	HSA-MIR-518A-3P_ST	HSA-MIR-320B_ST	HSA-MIR-320C_ST	HSA-MIR-1302_ST
REACTOME_ROLE_OF_DCC_IN_REGULATING_APOPTOSIS	0.378	0.545271	0.033	0.16136	10	HSA-MIR-24-1-STAR_ST	HSA-MIR-92A_ST	HSA-MIR-20B_ST	HSA-MIR-488-STAR_ST	HSA-MIR-492_ST	HSA-MIR-501-3P_ST	HSA-MIR-708_ST	HSA-MIR-1226-STAR_ST	HSA-MIR-720_ST	HSA-MIR-4311_ST
REACTOME_POST_TRANSLATIONAL_PROTEIN_MODIFICATION	0.157	0.297027	0.549	0.728713	11	HSA-MIR-299-5P_ST	HSA-MIR-520F_ST	HSA-MIR-576-5P_ST	HSA-MIR-603_ST	HSA-MIR-628-5P_ST	HSA-MIR-645_ST	HSA-MIR-450B-5P_ST	HSA-MIR-1286_ST	HSA-MIR-2114_ST	HSA-MIR-2116-STAR_ST	HSA-MIR-3161_ST
REACTOME_CHROMOSOME_MAINTENANCE	0.995	0.997249	0.976	0.987424	8	HSA-MIR-184_ST	HSA-MIR-492_ST	HSA-MIR-548A-3P_ST	HSA-MIR-1225-5P_ST	HSA-MIR-1911-STAR_ST	HSA-MIR-3115_ST	HSA-MIR-4302_ST	HSA-MIR-4265_ST
REACTOME_DEPOSITION_OF_NEW_CENPA_CONTAINING_NUCLEOSOMES_AT_THE_CENTROMERE	0.968	0.9957	0.948	0.986339	10	HSA-LET-7G-STAR_ST	HSA-MIR-492_ST	HSA-MIR-548A-3P_ST	HSA-MIR-1225-5P_ST	HSA-MIR-1911-STAR_ST	HSA-MIR-2116_ST	HSA-MIR-3115_ST	HSA-MIR-4302_ST	HSA-MIR-4265_ST	HSA-MIR-4330_ST
REACTOME_L1CAM_INTERACTIONS	0.016	0.080302	0.047	0.184941	18	HSA-MIR-199A-5P_ST	HSA-MIR-214-STAR_ST	HSA-MIR-130A_ST	HSA-MIR-140-3P_ST	HSA-MIR-146A_ST	HSA-MIR-363_ST	HSA-MIR-135B_ST	HSA-MIR-335_ST	HSA-MIR-431_ST	HSA-MIR-495_ST	HSA-MIR-1271_ST	HSA-MIR-877-STAR_ST	HSA-MIR-920_ST	HSA-MIR-1291_ST	HSA-MIR-1274B_ST	HSA-MIR-320D_ST	HSA-MIR-3131_ST	HSA-MIR-3201_ST
REACTOME_ROLE_OF_SECOND_MESSENGERS_IN_NETRIN1_SIGNALING	0.918	0.96977	0.721	0.883404	6	HSA-MIR-144_ST	HSA-MIR-20B-STAR_ST	HSA-MIR-3133_ST	HSA-MIR-3144-5P_ST	HSA-MIR-3168_ST	HSA-MIR-3202_ST
REACTOME_SIGNALING_BY_ILS	0.01	0.065196	0.013	0.124687	13	HSA-MIR-148A-STAR_ST	HSA-MIR-139-3P_ST	HSA-MIR-99B-STAR_ST	HSA-MIR-302D-STAR_ST	HSA-MIR-373-STAR_ST	HSA-MIR-378_ST	HSA-MIR-323-5P_ST	HSA-MIR-623_ST	HSA-MIR-665_ST	HSA-MIR-3120_ST	HSA-MIR-3191_ST	HSA-MIR-3194_ST	HSA-MIR-378C_ST
REACTOME_NETRIN1_SIGNALING	0.085	0.198682	0.103	0.266	22	HSA-MIR-19B_ST	HSA-MIR-21_ST	HSA-MIR-25_ST	HSA-MIR-29A-STAR_ST	HSA-MIR-181B_ST	HSA-MIR-199B-5P_ST	HSA-MIR-218-1-STAR_ST	HSA-MIR-140-5P_ST	HSA-MIR-30E-STAR_ST	HSA-MIR-20B_ST	HSA-MIR-202_ST	HSA-MIR-584_ST	HSA-MIR-643_ST	HSA-MIR-660_ST	HSA-MIR-421_ST	HSA-MIR-1185_ST	HSA-MIR-220B_ST	HSA-MIR-1285_ST	HSA-MIR-1197_ST	HSA-MIR-2052_ST	HSA-MIR-3133_ST	HSA-MIR-4311_ST
REACTOME_METABOLISM_OF_LIPIDS_AND_LIPOPROTEINS	0.002	0.032439	0.016	0.125176	6	HSA-MIR-141-STAR_ST	HSA-MIR-126_ST	HSA-MIR-375_ST	HSA-MIR-133B_ST	HSA-MIR-586_ST	HSA-MIR-3194_ST
REACTOME_INTERACTION_BETWEEN_L1_AND_ANKYRINS	0.871	0.940284	0.811	0.941213	4	HSA-MIR-106A-STAR_ST	HSA-MIR-1271_ST	HSA-MIR-1203_ST	HSA-MIR-3156_ST
REACTOME_SIGNAL_TRANSDUCTION_BY_L1	0.001	0.02375	0.034	0.162079	10	HSA-MIR-26B_ST	HSA-MIR-29A_ST	HSA-MIR-140-3P_ST	HSA-MIR-130B-STAR_ST	HSA-MIR-363_ST	HSA-MIR-135B_ST	HSA-MIR-146B-3P_ST	HSA-MIR-766_ST	HSA-MIR-1257_ST	HSA-MIR-3134_ST
REACTOME_FATTY_ACID_TRIACYLGLYCEROL_AND_KETONE_BODY_METABOLISM	0	0	0.159	0.339984	7	HSA-MIR-23A_ST	HSA-MIR-187_ST	HSA-MIR-375_ST	HSA-MIR-645_ST	HSA-MIR-1286_ST	HSA-MIR-3131_ST	HSA-MIR-3177_ST
REACTOME_TRANSPORT_OF_VITAMINS_NUCLEOSIDES_AND_RELATED_MOLECULES	0.078	0.186919	0.056	0.20216	17	HSA-MIR-16-2-STAR_ST	HSA-MIR-220A_ST	HSA-MIR-30B-STAR_ST	HSA-MIR-149_ST	HSA-MIR-302C_ST	HSA-MIR-373-STAR_ST	HSA-MIR-323-5P_ST	HSA-MIR-491-3P_ST	HSA-MIR-519A-STAR_ST	HSA-MIR-92B_ST	HSA-MIR-1286_ST	HSA-MIR-1297_ST	HSA-MIR-1280_ST	HSA-MIR-1912_ST	HSA-MIR-2116-STAR_ST	HSA-MIR-3150_ST	HSA-MIR-3183_ST
REACTOME_HIGHLY_CALCIUM_PERMEABLE_POSTSYNAPTIC_NICOTINIC_ACETYLCHOLINE_RECEPTORS	0.905	0.966787	0.845	0.963851	6	HSA-MIR-92A-1-STAR_ST	HSA-MIR-7_ST	HSA-MIR-10A-STAR_ST	HSA-MIR-656_ST	HSA-MIR-548K_ST	HSA-MIR-1261_ST
REACTOME_RNA_POL_I_PROMOTER_OPENING	0.89	0.956912	0.962	0.987424	6	HSA-LET-7G-STAR_ST	HSA-MIR-492_ST	HSA-MIR-1225-5P_ST	HSA-MIR-3115_ST	HSA-MIR-4265_ST	HSA-MIR-4330_ST
REACTOME_PRESYNAPTIC_NICOTINIC_ACETYLCHOLINE_RECEPTORS	0.915	0.968909	0.98	0.987424	8	HSA-LET-7B_ST	HSA-MIR-92A-1-STAR_ST	HSA-MIR-218-2-STAR_ST	HSA-MIR-15B-STAR_ST	HSA-MIR-656_ST	HSA-MIR-548I_ST	HSA-MIR-1255B_ST	HSA-MIR-4285_ST
REACTOME_ORGANIC_CATION_ANION_ZWITTERION_TRANSPORT	0.243	0.401478	0.202	0.388237	20	HSA-MIR-1_ST	HSA-MIR-153_ST	HSA-MIR-362-5P_ST	HSA-MIR-374A-STAR_ST	HSA-MIR-328_ST	HSA-MIR-489_ST	HSA-MIR-518C_ST	HSA-MIR-630_ST	HSA-MIR-633_ST	HSA-MIR-641_ST	HSA-MIR-647_ST	HSA-MIR-891B_ST	HSA-MIR-760_ST	HSA-MIR-1252_ST	HSA-MIR-664-STAR_ST	HSA-MIR-3146_ST	HSA-MIR-4298_ST	HSA-MIR-4304_ST	HSA-MIR-4314_ST	HSA-MIR-4319_ST
REACTOME_DCC_MEDIATED_ATTRACTIVE_SIGNALING	0.013	0.074526	0.017	0.125611	22	HSA-MIR-15A_ST	HSA-MIR-20A-STAR_ST	HSA-MIR-21_ST	HSA-MIR-24-2-STAR_ST	HSA-MIR-29A-STAR_ST	HSA-MIR-30A_ST	HSA-MIR-183_ST	HSA-MIR-218-1-STAR_ST	HSA-MIR-9-STAR_ST	HSA-MIR-30E-STAR_ST	HSA-MIR-374A_ST	HSA-MIR-485-3P_ST	HSA-MIR-202_ST	HSA-MIR-518D-5P_ST	HSA-MIR-584_ST	HSA-MIR-589-STAR_ST	HSA-MIR-643_ST	HSA-MIR-658_ST	HSA-MIR-421_ST	HSA-MIR-1285_ST	HSA-MIR-3155_ST	HSA-MIR-1260B_ST
REACTOME_RECYCLING_PATHWAY_OF_L1	0.047	0.137083	0.003	0.090682	38	HSA-MIR-17-STAR_ST	HSA-MIR-23A_ST	HSA-MIR-24_ST	HSA-MIR-25_ST	HSA-MIR-31_ST	HSA-MIR-181C_ST	HSA-MIR-181C-STAR_ST	HSA-MIR-187_ST	HSA-MIR-210_ST	HSA-MIR-222_ST	HSA-LET-7I_ST	HSA-MIR-140-3P_ST	HSA-MIR-146A_ST	HSA-MIR-106B_ST	HSA-MIR-29C_ST	HSA-MIR-130B-STAR_ST	HSA-MIR-363_ST	HSA-MIR-375_ST	HSA-MIR-378-STAR_ST	HSA-MIR-330-5P_ST	HSA-MIR-331-5P_ST	HSA-MIR-339-3P_ST	HSA-MIR-424-STAR_ST	HSA-MIR-486-3P_ST	HSA-MIR-146B-5P_ST	HSA-MIR-518D-5P_ST	HSA-MIR-503_ST	HSA-MIR-575_ST	HSA-MIR-623_ST	HSA-MIR-708_ST	HSA-MIR-1292_ST	HSA-MIR-320D_ST	HSA-MIR-1973_ST	HSA-MIR-3133_ST	HSA-MIR-378C_ST	HSA-MIR-4321_ST	HSA-MIR-4284_ST	HSA-MIR-4328_ST
REACTOME_SYNTHESIS_OF_SUBSTRATES_IN_N_GLYCAN_BIOSYTHESIS	0.018	0.082552	0.745	0.902803	7	HSA-MIR-24-1-STAR_ST	HSA-MIR-376A_ST	HSA-MIR-511_ST	HSA-MIR-520F_ST	HSA-MIR-1468_ST	HSA-MIR-764_ST	HSA-MIR-1539_ST
REACTOME_RESPIRATORY_ELECTRON_TRANSPORT	0.063	0.160517	0.016	0.125176	26	HSA-LET-7D_ST	HSA-LET-7D-STAR_ST	HSA-MIR-199A-3P_ST	HSA-MIR-199B-3P_ST	HSA-MIR-212_ST	HSA-MIR-142-5P_ST	HSA-MIR-146A_ST	HSA-MIR-34B_ST	HSA-MIR-99B-STAR_ST	HSA-MIR-363_ST	HSA-MIR-302D-STAR_ST	HSA-MIR-378-STAR_ST	HSA-MIR-335_ST	HSA-MIR-335-STAR_ST	HSA-MIR-431_ST	HSA-MIR-519E_ST	HSA-MIR-556-3P_ST	HSA-MIR-586_ST	HSA-MIR-612_ST	HSA-MIR-1251_ST	HSA-MIR-1281_ST	HSA-MIR-3131_ST	HSA-MIR-3177_ST	HSA-MIR-3201_ST	HSA-MIR-378C_ST	HSA-MIR-4321_ST
REACTOME_ASPARAGINE_N_LINKED_GLYCOSYLATION	0.087	0.199845	0.637	0.810727	3	HSA-MIR-520F_ST	HSA-MIR-769-3P_ST	HSA-MIR-1286_ST
REACTOME_ASSEMBLY_OF_THE_PRE_REPLICATIVE_COMPLEX	0.412	0.572581	0.941	0.985457	7	HSA-MIR-410_ST	HSA-MIR-1301_ST	HSA-MIR-924_ST	HSA-MIR-1179_ST	HSA-MIR-3117_ST	HSA-MIR-3178_ST	HSA-MIR-4294_ST
REACTOME_BIOSYNTHESIS_OF_THE_N_GLYCAN_PRECURSOR_DOLICHOL_LIPID_LINKED_OLIGOSACCHARIDE_LLO_AND_TRANSFER_TO_A_NASCENT_PROTEIN	0.266	0.425728	0.864	0.970844	9	HSA-MIR-26A-1-STAR_ST	HSA-MIR-183-STAR_ST	HSA-MIR-511_ST	HSA-MIR-499-3P_ST	HSA-MIR-628-5P_ST	HSA-MIR-411_ST	HSA-MIR-938_ST	HSA-MIR-1539_ST	HSA-MIR-4256_ST
REACTOME_IL1_SIGNALING	0.043	0.133621	0.184	0.37	13	HSA-MIR-135A-STAR_ST	HSA-MIR-137_ST	HSA-MIR-99B-STAR_ST	HSA-MIR-370_ST	HSA-MIR-373-STAR_ST	HSA-MIR-193B-STAR_ST	HSA-MIR-193B_ST	HSA-MIR-455-3P_ST	HSA-MIR-944_ST	HSA-MIR-1243_ST	HSA-MIR-103-AS_ST	HSA-MIR-3191_ST	HSA-MIR-2355_ST
REACTOME_GLOBAL_GENOMIC_NER_GG_NER	0.982	0.996243	0.873	0.974887	12	HSA-MIR-28-5P_ST	HSA-MIR-28-3P_ST	HSA-MIR-93-STAR_ST	HSA-MIR-95_ST	HSA-MIR-425_ST	HSA-MIR-501-3P_ST	HSA-MIR-544_ST	HSA-MIR-590-3P_ST	HSA-MIR-1202_ST	HSA-MIR-1302_ST	HSA-MIR-3117_ST	HSA-MIR-3162_ST
REACTOME_CGMP_EFFECTS	0.444	0.597088	0.037	0.167952	21	HSA-MIR-20A-STAR_ST	HSA-MIR-181C_ST	HSA-MIR-187_ST	HSA-MIR-218-1-STAR_ST	HSA-MIR-122-STAR_ST	HSA-MIR-374A_ST	HSA-MIR-375_ST	HSA-MIR-335-STAR_ST	HSA-MIR-431_ST	HSA-MIR-486-3P_ST	HSA-MIR-202-STAR_ST	HSA-MIR-520D-5P_ST	HSA-MIR-575_ST	HSA-MIR-623_ST	HSA-MIR-632_ST	HSA-MIR-1185_ST	HSA-MIR-1292_ST	HSA-MIR-1913_ST	HSA-MIR-3131_ST	HSA-MIR-4324_ST	HSA-MIR-4328_ST
REACTOME_REGULATION_OF_SIGNALING_BY_CBL	0.021	0.089807	0.041	0.178203	15	HSA-MIR-17-STAR_ST	HSA-MIR-27A_ST	HSA-MIR-139-3P_ST	HSA-MIR-99B-STAR_ST	HSA-MIR-302D-STAR_ST	HSA-MIR-371-3P_ST	HSA-MIR-373-STAR_ST	HSA-MIR-378_ST	HSA-MIR-497_ST	HSA-MIR-670_ST	HSA-MIR-1276_ST	HSA-MIR-3120_ST	HSA-MIR-3191_ST	HSA-MIR-3194_ST	HSA-MIR-378C_ST
REACTOME_AMINO_ACID_SYNTHESIS_AND_INTERCONVERSION_TRANSAMINATION	0.127	0.255151	0.366	0.560161	8	HSA-MIR-380-STAR_ST	HSA-MIR-519C-3P_ST	HSA-MIR-508-3P_ST	HSA-MIR-610_ST	HSA-MIR-548D-3P_ST	HSA-MIR-1181_ST	HSA-MIR-1206_ST	HSA-MIR-1288_ST
REACTOME_CALNEXIN_CALRETICULIN_CYCLE	0.347	0.513359	0.873	0.974887	4	HSA-MIR-143_ST	HSA-MIR-659_ST	HSA-MIR-302E_ST	HSA-MIR-3171_ST
REACTOME_SYNTHESIS_SECRETION_AND_INACTIVATION_OF_GIP	0.318	0.480614	0.004	0.091724	8	HSA-MIR-139-5P_ST	HSA-MIR-135A-STAR_ST	HSA-MIR-138_ST	HSA-MIR-153_ST	HSA-MIR-136_ST	HSA-MIR-499-3P_ST	HSA-MIR-591_ST	HSA-MIR-1973_ST
REACTOME_PASSIVE_TRANSPORT_BY_AQUAPORINS	0.459	0.609251	0.417	0.608125	10	HSA-MIR-199B-5P_ST	HSA-MIR-181A-STAR_ST	HSA-MIR-134_ST	HSA-MIR-498_ST	HSA-MIR-515-3P_ST	HSA-MIR-523-STAR_ST	HSA-MIR-593_ST	HSA-MIR-1290_ST	HSA-MIR-1304_ST	HSA-MIR-1975_ST
REACTOME_NEPHRIN_INTERACTIONS	0.015	0.077027	0.198	0.385	9	HSA-MIR-518D-5P_ST	HSA-MIR-934_ST	HSA-MIR-1225-3P_ST	HSA-MIR-1228_ST	HSA-MIR-1305_ST	HSA-MIR-1260B_ST	HSA-MIR-3181_ST	HSA-MIR-4303_ST	HSA-MIR-4320_ST
REACTOME_IL_3_5_AND_GM_CSF_SIGNALING	0.015	0.077027	0.01	0.116667	18	HSA-MIR-148A-STAR_ST	HSA-MIR-181A-2-STAR_ST	HSA-MIR-302D-STAR_ST	HSA-MIR-373-STAR_ST	HSA-MIR-378_ST	HSA-MIR-323-5P_ST	HSA-MIR-151-5P_ST	HSA-MIR-422A_ST	HSA-MIR-497_ST	HSA-MIR-623_ST	HSA-MIR-670_ST	HSA-MIR-665_ST	HSA-MIR-548G_ST	HSA-MIR-3120_ST	HSA-MIR-3177_ST	HSA-MIR-3191_ST	HSA-MIR-378C_ST	HSA-MIR-4269_ST
REACTOME_NITRIC_OXIDE_STIMULATES_GUANYLATE_CYCLASE	0.112	0.234214	0.053	0.198006	22	HSA-MIR-17-STAR_ST	HSA-MIR-20A-STAR_ST	HSA-MIR-181C_ST	HSA-MIR-187_ST	HSA-MIR-218-1-STAR_ST	HSA-MIR-191-STAR_ST	HSA-MIR-374A_ST	HSA-MIR-375_ST	HSA-MIR-335-STAR_ST	HSA-MIR-431_ST	HSA-MIR-486-3P_ST	HSA-MIR-202-STAR_ST	HSA-MIR-520D-5P_ST	HSA-MIR-575_ST	HSA-MIR-623_ST	HSA-MIR-632_ST	HSA-MIR-1291_ST	HSA-MIR-1292_ST	HSA-MIR-3131_ST	HSA-MIR-4294_ST	HSA-MIR-4257_ST	HSA-MIR-4328_ST
REACTOME_PLATELET_HOMEOSTASIS	0.053	0.145041	0.043	0.178719	20	HSA-MIR-17-STAR_ST	HSA-MIR-21-STAR_ST	HSA-MIR-181C_ST	HSA-MIR-187_ST	HSA-MIR-216A_ST	HSA-MIR-191-STAR_ST	HSA-MIR-149_ST	HSA-MIR-375_ST	HSA-MIR-335-STAR_ST	HSA-MIR-431_ST	HSA-MIR-486-3P_ST	HSA-MIR-523-STAR_ST	HSA-MIR-518D-5P_ST	HSA-MIR-623_ST	HSA-MIR-1185_ST	HSA-MIR-1251_ST	HSA-MIR-3131_ST	HSA-MIR-4257_ST	HSA-MIR-4327_ST	HSA-MIR-4273_ST
REACTOME_N_GLYCAN_TRIMMING_IN_THE_ER_AND_CALNEXIN_CALRETICULIN_CYCLE	0.355	0.521454	0.714	0.877652	9	HSA-MIR-24-1-STAR_ST	HSA-MIR-143_ST	HSA-MIR-367_ST	HSA-MIR-873_ST	HSA-MIR-1284_ST	HSA-MIR-2116-STAR_ST	HSA-MIR-3171_ST	HSA-MIR-3199_ST	HSA-MIR-4264_ST
REACTOME_PLATELET_SENSITIZATION_BY_LDL	0.012	0.072545	0.024	0.144434	17	HSA-LET-7D-STAR_ST	HSA-MIR-25_ST	HSA-MIR-27A_ST	HSA-MIR-30A_ST	HSA-MIR-31_ST	HSA-MIR-187_ST	HSA-MIR-125B_ST	HSA-MIR-191-STAR_ST	HSA-MIR-126_ST	HSA-MIR-138-1-STAR_ST	HSA-MIR-431_ST	HSA-MIR-202-STAR_ST	HSA-MIR-526A_ST	HSA-MIR-570_ST	HSA-MIR-586_ST	HSA-MIR-658_ST	HSA-MIR-3131_ST
REACTOME_AQUAPORIN_MEDIATED_TRANSPORT	0.053	0.145041	0.081	0.233688	17	HSA-MIR-21-STAR_ST	HSA-MIR-148A-STAR_ST	HSA-MIR-181B_ST	HSA-MIR-223_ST	HSA-MIR-149_ST	HSA-MIR-296-3P_ST	HSA-MIR-375_ST	HSA-MIR-335-STAR_ST	HSA-MIR-523-STAR_ST	HSA-MIR-504_ST	HSA-MIR-623_ST	HSA-MIR-624_ST	HSA-MIR-301B_ST	HSA-MIR-1254_ST	HSA-MIR-1912_ST	HSA-MIR-3131_ST	HSA-MIR-3194_ST
REACTOME_IL_RECEPTOR_SHC_SIGNALING	0.009	0.063	0.016	0.125176	11	HSA-MIR-148A-STAR_ST	HSA-MIR-181A-2-STAR_ST	HSA-MIR-302D-STAR_ST	HSA-MIR-373-STAR_ST	HSA-MIR-33B-STAR_ST	HSA-MIR-1286_ST	HSA-MIR-664-STAR_ST	HSA-MIR-3120_ST	HSA-MIR-3126-3P_ST	HSA-MIR-3191_ST	HSA-MIR-4269_ST
REACTOME_RAP1_SIGNALLING	0.255	0.415625	0.027	0.152161	8	HSA-MIR-17-STAR_ST	HSA-MIR-148A-STAR_ST	HSA-MIR-126_ST	HSA-MIR-331-5P_ST	HSA-MIR-338-5P_ST	HSA-MIR-335-STAR_ST	HSA-MIR-519E_ST	HSA-MIR-4253_ST
REACTOME_PLATELET_CALCIUM_HOMEOSTASIS	0.649	0.783987	0.829	0.952133	6	HSA-LET-7A_ST	HSA-MIR-100-STAR_ST	HSA-MIR-513A-3P_ST	HSA-MIR-627_ST	HSA-MIR-454-STAR_ST	HSA-MIR-2113_ST
REACTOME_SIGNAL_REGULATORY_PROTEIN_SIRP_FAMILY_INTERACTIONS	0.061	0.157534	0.072	0.222181	9	HSA-LET-7E-STAR_ST	HSA-LET-7G_ST	HSA-MIR-302D-STAR_ST	HSA-MIR-371-3P_ST	HSA-MIR-151-5P_ST	HSA-MIR-658_ST	HSA-MIR-670_ST	HSA-MIR-3191_ST	HSA-MIR-3192_ST
REACTOME_PROSTACYCLIN_SIGNALLING_THROUGH_PROSTACYCLIN_RECEPTOR	0.236	0.39235	0.215	0.405603	12	HSA-MIR-192-STAR_ST	HSA-MIR-148A-STAR_ST	HSA-MIR-181B_ST	HSA-MIR-222-STAR_ST	HSA-MIR-151-5P_ST	HSA-MIR-523-STAR_ST	HSA-MIR-612_ST	HSA-MIR-624_ST	HSA-MIR-548S_ST	HSA-MIR-3136_ST	HSA-MIR-3202_ST	HSA-MIR-4330_ST
REACTOME_GABA_SYNTHESIS_RELEASE_REUPTAKE_AND_DEGRADATION	0.823	0.90762	0.118	0.29063	28	HSA-MIR-27B-STAR_ST	HSA-MIR-138-1-STAR_ST	HSA-MIR-328_ST	HSA-MIR-517A_ST	HSA-MIR-588_ST	HSA-MIR-612_ST	HSA-MIR-762_ST	HSA-MIR-922_ST	HSA-MIR-1225-5P_ST	HSA-MIR-1228-STAR_ST	HSA-MIR-1202_ST	HSA-MIR-1291_ST	HSA-MIR-1272_ST	HSA-MIR-664_ST	HSA-MIR-1469_ST	HSA-MIR-1826_ST	HSA-MIR-1908_ST	HSA-MIR-1909_ST	HSA-MIR-3129_ST	HSA-MIR-3138_ST	HSA-MIR-3146_ST	HSA-MIR-3154_ST	HSA-MIR-3178_ST	HSA-MIR-3195_ST	HSA-MIR-4315_ST	HSA-MIR-4251_ST	HSA-MIR-4281_ST	HSA-MIR-4283_ST
REACTOME_INCRETIN_SYNTHESIS_SECRETION_AND_INACTIVATION	0.783	0.885536	0.086	0.242331	8	HSA-MIR-16-2-STAR_ST	HSA-MIR-139-5P_ST	HSA-MIR-30B_ST	HSA-MIR-136_ST	HSA-MIR-487A_ST	HSA-MIR-518F_ST	HSA-MIR-499-3P_ST	HSA-MIR-1298_ST
REACTOME_TRANSPORT_OF_ORGANIC_ANIONS	0.26	0.41966	0.284	0.483636	12	HSA-MIR-188-5P_ST	HSA-MIR-181D_ST	HSA-MIR-518C_ST	HSA-MIR-626_ST	HSA-MIR-647_ST	HSA-MIR-675-STAR_ST	HSA-MIR-509-3-5P_ST	HSA-MIR-1237_ST	HSA-MIR-3122_ST	HSA-MIR-3160_ST	HSA-MIR-3183_ST	HSA-MIR-3202_ST
REACTOME_SYNTHESIS_SECRETION_AND_INACTIVATION_OF_GLP1	0.579	0.717011	0.102	0.265479	13	HSA-LET-7B-STAR_ST	HSA-MIR-19B_ST	HSA-MIR-92A-1-STAR_ST	HSA-MIR-16-2-STAR_ST	HSA-MIR-139-5P_ST	HSA-MIR-135A-STAR_ST	HSA-MIR-369-5P_ST	HSA-MIR-518F_ST	HSA-MIR-499-3P_ST	HSA-MIR-500-STAR_ST	HSA-MIR-501-3P_ST	HSA-MIR-502-3P_ST	HSA-MIR-1298_ST
REACTOME_REGULATION_OF_WATER_BALANCE_BY_RENAL_AQUAPORINS	0.061	0.157534	0.101	0.265479	14	HSA-MIR-21-STAR_ST	HSA-MIR-29A-STAR_ST	HSA-MIR-148A-STAR_ST	HSA-MIR-181B_ST	HSA-MIR-223_ST	HSA-MIR-375_ST	HSA-MIR-335-STAR_ST	HSA-MIR-504_ST	HSA-MIR-577_ST	HSA-MIR-578_ST	HSA-MIR-612_ST	HSA-MIR-623_ST	HSA-MIR-624_ST	HSA-MIR-2115_ST
REACTOME_DESTABILIZATION_OF_MRNA_BY_BRF1	0.248	0.40721	0.401	0.592589	12	HSA-MIR-18A-STAR_ST	HSA-MIR-34A_ST	HSA-MIR-410_ST	HSA-MIR-516A-3P_ST	HSA-MIR-501-5P_ST	HSA-MIR-544_ST	HSA-MIR-592_ST	HSA-MIR-876-3P_ST	HSA-MIR-1226_ST	HSA-MIR-1303_ST	HSA-MIR-3176_ST	HSA-MIR-3186-5P_ST
REACTOME_IRAK1_RECRUITS_IKK_COMPLEX	0.802	0.894849	0.979	0.987424	12	HSA-MIR-192-STAR_ST	HSA-MIR-30D-STAR_ST	HSA-MIR-214_ST	HSA-MIR-200A_ST	HSA-MIR-490-3P_ST	HSA-MIR-548C-5P_ST	HSA-MIR-744_ST	HSA-MIR-744-STAR_ST	HSA-MIR-2909_ST	HSA-MIR-3190-3P_ST	HSA-MIR-3202_ST	HSA-MIR-4320_ST
REACTOME_TRAF6_MEDIATED_IRF7_ACTIVATION	0.508	0.659172	0.524	0.709695	10	HSA-MIR-15B-STAR_ST	HSA-MIR-23B_ST	HSA-MIR-328_ST	HSA-MIR-518E_ST	HSA-MIR-588_ST	HSA-MIR-668_ST	HSA-MIR-770-5P_ST	HSA-MIR-1265_ST	HSA-MIR-1267_ST	HSA-MIR-3130-3P_ST
REACTOME_CIRCADIAN_CLOCK	0.006	0.0532	0.169	0.352857	9	HSA-MIR-135B_ST	HSA-MIR-485-3P_ST	HSA-MIR-520C-5P_ST	HSA-MIR-579_ST	HSA-MIR-1276_ST	HSA-MIR-3133_ST	HSA-MIR-3139_ST	HSA-MIR-3179_ST	HSA-MIR-4324_ST
REACTOME_TRAF6_MEDIATED_NFKB_ACTIVATION	0.26	0.41966	0.087	0.24463	7	HSA-LET-7E-STAR_ST	HSA-MIR-187_ST	HSA-MIR-15B-STAR_ST	HSA-MIR-185_ST	HSA-MIR-382_ST	HSA-MIR-579_ST	HSA-MIR-2355_ST
REACTOME_FACTORS_INVOLVED_IN_MEGAKARYOCYTE_DEVELOPMENT_AND_PLATELET_PRODUCTION	0.258	0.417954	0.52	0.706435	6	HSA-MIR-197_ST	HSA-MIR-30D_ST	HSA-MIR-34B_ST	HSA-MIR-548U_ST	HSA-MIR-3148_ST	HSA-MIR-4323_ST
REACTOME_REGULATION_OF_IFNG_SIGNALING	0.013	0.074526	0.074	0.225217	5	HSA-MIR-30C-2-STAR_ST	HSA-MIR-564_ST	HSA-MIR-103-AS_ST	HSA-MIR-3120_ST	HSA-MIR-3191_ST
REACTOME_GABA_A_RECEPTOR_ACTIVATION	0.867	0.936726	0.506	0.69451	20	HSA-MIR-99A_ST	HSA-LET-7G_ST	HSA-MIR-23B_ST	HSA-MIR-27B_ST	HSA-MIR-30B_ST	HSA-MIR-9_ST	HSA-MIR-195_ST	HSA-MIR-376C_ST	HSA-MIR-196B_ST	HSA-MIR-486-5P_ST	HSA-MIR-519C-3P_ST	HSA-MIR-618_ST	HSA-MIR-648_ST	HSA-MIR-411-STAR_ST	HSA-MIR-320C_ST	HSA-MIR-449C_ST	HSA-MIR-744_ST	HSA-MIR-1278_ST	HSA-MIR-3175_ST	HSA-MIR-4326_ST
REACTOME_REGULATION_OF_MRNA_STABILITY_BY_PROTEINS_THAT_BIND_AU_RICH_ELEMENTS	0.388	0.554286	0.911	0.983413	7	HSA-MIR-410_ST	HSA-MIR-1179_ST	HSA-MIR-1303_ST	HSA-MIR-1282_ST	HSA-MIR-1471_ST	HSA-MIR-548V_ST	HSA-MIR-3178_ST
REACTOME_INHIBITION_OF_VOLTAGE_GATED_CA2_CHANNELS_VIA_GBETA_GAMMA_SUBUNITS	0.824	0.90797	0.776	0.922324	8	HSA-MIR-204_ST	HSA-MIR-124-STAR_ST	HSA-MIR-346_ST	HSA-MIR-499-3P_ST	HSA-MIR-577_ST	HSA-MIR-624_ST	HSA-MIR-216B_ST	HSA-MIR-944_ST
REACTOME_IRAK2_MEDIATED_ACTIVATION_OF_TAK1_COMPLEX_UPON_TLR7_8_OR_9_STIMULATION	0.786	0.887419	0.992	0.994243	11	HSA-MIR-150_ST	HSA-MIR-302B_ST	HSA-MIR-342-3P_ST	HSA-MIR-490-3P_ST	HSA-MIR-432-STAR_ST	HSA-MIR-567_ST	HSA-MIR-576-5P_ST	HSA-MIR-548A-3P_ST	HSA-MIR-606_ST	HSA-MIR-548N_ST	HSA-MIR-3168_ST
REACTOME_TRAF6_MEDIATED_INDUCTION_OF_NFKB_AND_MAP_KINASES_UPON_TLR7_8_OR_9_ACTIVATION	0.021	0.089807	0.058	0.203	9	HSA-MIR-16-2-STAR_ST	HSA-MIR-215_ST	HSA-MIR-125B-1-STAR_ST	HSA-MIR-335-STAR_ST	HSA-MIR-575_ST	HSA-MIR-623_ST	HSA-MIR-887_ST	HSA-MIR-1225-5P_ST	HSA-MIR-3190-5P_ST
REACTOME_TRAF3_DEPENDENT_IRF_ACTIVATION_PATHWAY	0.308	0.470851	0.064	0.212542	13	HSA-LET-7A_ST	HSA-MIR-16-1-STAR_ST	HSA-MIR-15B-STAR_ST	HSA-MIR-374A-STAR_ST	HSA-MIR-382_ST	HSA-MIR-550_ST	HSA-MIR-1301_ST	HSA-MIR-766_ST	HSA-MIR-875-5P_ST	HSA-MIR-509-3-5P_ST	HSA-MIR-1293_ST	HSA-MIR-2114-STAR_ST	HSA-MIR-3126-5P_ST
REACTOME_GABA_B_RECEPTOR_ACTIVATION	0.413	0.572774	0.292	0.490973	10	HSA-MIR-101_ST	HSA-MIR-148A-STAR_ST	HSA-MIR-204_ST	HSA-MIR-346_ST	HSA-MIR-545-STAR_ST	HSA-MIR-556-3P_ST	HSA-MIR-577_ST	HSA-MIR-216B_ST	HSA-MIR-323B-3P_ST	HSA-MIR-320E_ST
REACTOME_NFKB_ACTIVATION_THROUGH_FADD_RIP1_PATHWAY_MEDIATED_BY_CASPASE_8_AND10	0.462	0.611403	0.514	0.70043	10	HSA-MIR-134_ST	HSA-MIR-320A_ST	HSA-MIR-34B_ST	HSA-MIR-382_ST	HSA-MIR-521_ST	HSA-MIR-579_ST	HSA-MIR-320B_ST	HSA-MIR-1246_ST	HSA-MIR-3126-5P_ST	HSA-MIR-3161_ST
REACTOME_DESTABILIZATION_OF_MRNA_BY_KSRP	0.311	0.473261	0.968	0.987424	8	HSA-MIR-490-3P_ST	HSA-MIR-516A-3P_ST	HSA-MIR-592_ST	HSA-MIR-617_ST	HSA-MIR-921_ST	HSA-MIR-1226_ST	HSA-MIR-2114-STAR_ST	HSA-MIR-3186-5P_ST
REACTOME_TRANSPORT_TO_THE_GOLGI_AND_SUBSEQUENT_MODIFICATION	0.028	0.106097	0.117	0.289238	14	HSA-MIR-135A-STAR_ST	HSA-MIR-137_ST	HSA-MIR-134_ST	HSA-MIR-375_ST	HSA-MIR-520F_ST	HSA-MIR-487B_ST	HSA-MIR-573_ST	HSA-MIR-576-3P_ST	HSA-MIR-615-3P_ST	HSA-MIR-548D-3P_ST	HSA-MIR-769-3P_ST	HSA-MIR-1286_ST	HSA-MIR-4305_ST	HSA-MIR-4257_ST
REACTOME_IRON_UPTAKE_AND_TRANSPORT	0.238	0.394688	0.489	0.677469	9	HSA-MIR-29B-2-STAR_ST	HSA-MIR-224_ST	HSA-MIR-132-STAR_ST	HSA-MIR-486-5P_ST	HSA-MIR-656_ST	HSA-MIR-320C_ST	HSA-MIR-548E_ST	HSA-MIR-3122_ST	HSA-MIR-500B_ST
REACTOME_DESTABILIZATION_OF_MRNA_BY_TRISTETRAPROLIN_TTP	0.181	0.325311	0.478	0.6692	10	HSA-MIR-34A_ST	HSA-MIR-136_ST	HSA-MIR-516A-3P_ST	HSA-MIR-544_ST	HSA-MIR-592_ST	HSA-MIR-1226_ST	HSA-MIR-1303_ST	HSA-MIR-1243_ST	HSA-MIR-3127_ST	HSA-MIR-4279_ST
REACTOME_INTERFERON_GAMMA_SIGNALING	0.03	0.109016	0.234	0.428678	9	HSA-LET-7A_ST	HSA-LET-7E-STAR_ST	HSA-MIR-148A-STAR_ST	HSA-MIR-187_ST	HSA-MIR-125B-1-STAR_ST	HSA-MIR-302D-STAR_ST	HSA-MIR-3120_ST	HSA-MIR-3126-3P_ST	HSA-MIR-3139_ST
REACTOME_N_GLYCAN_ANTENNAE_ELONGATION	0.181	0.325311	0.073	0.22371	15	HSA-LET-7C_ST	HSA-MIR-192-STAR_ST	HSA-MIR-15B-STAR_ST	HSA-MIR-140-5P_ST	HSA-MIR-136-STAR_ST	HSA-MIR-491-3P_ST	HSA-MIR-496_ST	HSA-MIR-892B_ST	HSA-MIR-1182_ST	HSA-MIR-1273_ST	HSA-MIR-1910_ST	HSA-MIR-3188_ST	HSA-MIR-4314_ST	HSA-MIR-4257_ST	HSA-MIR-4265_ST
REACTOME_TRAF6_MEDIATED_IRF7_ACTIVATION_IN_TLR7_8_OR_9_SIGNALING	0.517	0.665644	0.664	0.833132	8	HSA-MIR-23B_ST	HSA-MIR-34B-STAR_ST	HSA-MIR-518A-5P_ST	HSA-MIR-545-STAR_ST	HSA-MIR-654-3P_ST	HSA-MIR-659_ST	HSA-MIR-548J_ST	HSA-MIR-3202_ST
REACTOME_ACTIVATION_OF_IRF3_IRF7_MEDIATED_BY_TBK1_IKK_EPSILON	0.454	0.606245	0.08	0.232314	27	HSA-MIR-18A-STAR_ST	HSA-MIR-28-5P_ST	HSA-MIR-93-STAR_ST	HSA-MIR-129-5P_ST	HSA-MIR-132-STAR_ST	HSA-MIR-191_ST	HSA-MIR-149-STAR_ST	HSA-MIR-193A-3P_ST	HSA-MIR-130B_ST	HSA-MIR-331-3P_ST	HSA-MIR-500_ST	HSA-MIR-501-3P_ST	HSA-MIR-550_ST	HSA-MIR-629-STAR_ST	HSA-MIR-670_ST	HSA-MIR-1293_ST	HSA-MIR-548L_ST	HSA-MIR-1262_ST	HSA-MIR-548N_ST	HSA-MIR-1322_ST	HSA-MIR-2114_ST	HSA-MIR-2114-STAR_ST	HSA-MIR-3124_ST	HSA-MIR-3141_ST	HSA-MIR-3162_ST	HSA-MIR-4276_ST	HSA-MIR-4277_ST
REACTOME_ION_TRANSPORT_BY_P_TYPE_ATPASES	0.389	0.554523	0.015	0.124687	23	HSA-LET-7F-2-STAR_ST	HSA-MIR-20A_ST	HSA-MIR-208A_ST	HSA-MIR-129-5P_ST	HSA-MIR-129-STAR_ST	HSA-MIR-139-3P_ST	HSA-MIR-224-STAR_ST	HSA-MIR-15B-STAR_ST	HSA-MIR-185_ST	HSA-MIR-502-5P_ST	HSA-MIR-545-STAR_ST	HSA-MIR-573_ST	HSA-MIR-584_ST	HSA-MIR-550-STAR_ST	HSA-MIR-660_ST	HSA-MIR-421_ST	HSA-MIR-767-3P_ST	HSA-MIR-769-3P_ST	HSA-MIR-875-3P_ST	HSA-MIR-1286_ST	HSA-MIR-1322_ST	HSA-MIR-3139_ST	HSA-MIR-4257_ST
REACTOME_INTERFERON_ALPHA_BETA_SIGNALING	0.077	0.185525	0.416	0.607333	9	HSA-LET-7A_ST	HSA-MIR-302D-STAR_ST	HSA-MIR-328_ST	HSA-MIR-518D-3P_ST	HSA-MIR-519A-STAR_ST	HSA-MIR-1250_ST	HSA-MIR-3120_ST	HSA-MIR-3126-3P_ST	HSA-MIR-3139_ST
REACTOME_ADVANCED_GLYCOSYLATION_ENDPRODUCT_RECEPTOR_SIGNALING	0.042	0.133621	0.042	0.178466	14	HSA-LET-7D-STAR_ST	HSA-MIR-18A-STAR_ST	HSA-MIR-26B_ST	HSA-MIR-28-5P_ST	HSA-MIR-93-STAR_ST	HSA-MIR-187_ST	HSA-MIR-199B-5P_ST	HSA-MIR-517B_ST	HSA-MIR-499-5P_ST	HSA-MIR-500_ST	HSA-MIR-501-3P_ST	HSA-MIR-634_ST	HSA-MIR-1910_ST	HSA-MIR-2277_ST
REACTOME_GABA_RECEPTOR_ACTIVATION	0.654	0.78788	0.312	0.511034	8	HSA-MIR-99A_ST	HSA-MIR-193B-STAR_ST	HSA-MIR-320C_ST	HSA-MIR-1283_ST	HSA-MIR-1274A_ST	HSA-MIR-1537_ST	HSA-MIR-3175_ST	HSA-MIR-320E_ST
REACTOME_KINESINS	0.716	0.833141	0.184	0.37	20	HSA-MIR-197_ST	HSA-MIR-30D_ST	HSA-MIR-125B-2-STAR_ST	HSA-MIR-365-STAR_ST	HSA-MIR-324-3P_ST	HSA-MIR-424_ST	HSA-MIR-92B-STAR_ST	HSA-MIR-607_ST	HSA-MIR-627_ST	HSA-MIR-33B_ST	HSA-MIR-663_ST	HSA-MIR-1296_ST	HSA-MIR-450B-3P_ST	HSA-MIR-1228-STAR_ST	HSA-MIR-1200_ST	HSA-MIR-1207-5P_ST	HSA-MIR-1914-STAR_ST	HSA-MIR-2116_ST	HSA-MIR-4267_ST	HSA-MIR-4268_ST
REACTOME_N_GLYCAN_ANTENNAE_ELONGATION_IN_THE_MEDIAL_TRANS_GOLGI	0.355	0.521454	0.04	0.175578	14	HSA-LET-7C_ST	HSA-MIR-192-STAR_ST	HSA-MIR-140-5P_ST	HSA-MIR-134_ST	HSA-MIR-136-STAR_ST	HSA-MIR-151-5P_ST	HSA-MIR-496_ST	HSA-MIR-487B_ST	HSA-MIR-576-3P_ST	HSA-MIR-1182_ST	HSA-MIR-548H_ST	HSA-MIR-1975_ST	HSA-MIR-4305_ST	HSA-MIR-4257_ST
REACTOME_REGULATION_OF_IFNA_SIGNALING	0.061	0.157534	0.531	0.713364	6	HSA-MIR-328_ST	HSA-MIR-552_ST	HSA-MIR-588_ST	HSA-MIR-802_ST	HSA-MIR-1267_ST	HSA-MIR-3120_ST
REACTOME_INTERFERON_SIGNALING	0.112	0.234214	0.59	0.764815	9	HSA-LET-7A_ST	HSA-LET-7E-STAR_ST	HSA-MIR-302D-STAR_ST	HSA-MIR-519A-STAR_ST	HSA-MIR-1293_ST	HSA-MIR-3120_ST	HSA-MIR-3126-5P_ST	HSA-MIR-3126-3P_ST	HSA-MIR-3139_ST
REACTOME_NEGATIVE_REGULATORS_OF_RIG_I_MDA5_SIGNALING	0.544	0.688367	0.095	0.259979	12	HSA-LET-7E-STAR_ST	HSA-MIR-92A_ST	HSA-MIR-190_ST	HSA-MIR-18B_ST	HSA-MIR-539_ST	HSA-MIR-581_ST	HSA-MIR-1293_ST	HSA-MIR-3120_ST	HSA-MIR-3126-3P_ST	HSA-MIR-3137_ST	HSA-MIR-3183_ST	HSA-MIR-4269_ST
REACTOME_NFKB_AND_MAP_KINASES_ACTIVATION_MEDIATED_BY_TLR4_SIGNALING_REPERTOIRE	0.029	0.107437	0.039	0.173478	7	HSA-MIR-16-2-STAR_ST	HSA-MIR-215_ST	HSA-MIR-335-STAR_ST	HSA-MIR-92B-STAR_ST	HSA-MIR-887_ST	HSA-MIR-1225-5P_ST	HSA-MIR-3190-5P_ST
REACTOME_TRANSFERRIN_ENDOCYTOSIS_AND_RECYCLING	0.087	0.199845	0.666	0.834854	14	HSA-MIR-29B-2-STAR_ST	HSA-MIR-221-STAR_ST	HSA-MIR-452_ST	HSA-MIR-490-5P_ST	HSA-MIR-589-STAR_ST	HSA-MIR-656_ST	HSA-MIR-1271_ST	HSA-MIR-873_ST	HSA-MIR-216B_ST	HSA-MIR-1206_ST	HSA-MIR-548E_ST	HSA-MIR-1256_ST	HSA-MIR-1284_ST	HSA-MIR-500B_ST
REACTOME_DSCAM_INTERACTIONS	0.322	0.485006	0.361	0.555064	17	HSA-LET-7C-STAR_ST	HSA-MIR-30A-STAR_ST	HSA-MIR-34A-STAR_ST	HSA-MIR-218_ST	HSA-MIR-218-2-STAR_ST	HSA-MIR-382_ST	HSA-MIR-423-3P_ST	HSA-MIR-495_ST	HSA-MIR-500-STAR_ST	HSA-MIR-551A_ST	HSA-MIR-577_ST	HSA-MIR-767-3P_ST	HSA-MIR-759_ST	HSA-MIR-1261_ST	HSA-MIR-3135_ST	HSA-MIR-3193_ST	HSA-MIR-4315_ST
REACTOME_ION_CHANNEL_TRANSPORT	0.902	0.965133	0.142	0.31956	12	HSA-LET-7A_ST	HSA-LET-7F-2-STAR_ST	HSA-MIR-20A_ST	HSA-MIR-208A_ST	HSA-MIR-15B-STAR_ST	HSA-MIR-30B_ST	HSA-MIR-145_ST	HSA-MIR-410_ST	HSA-MIR-512-3P_ST	HSA-MIR-502-5P_ST	HSA-MIR-3123_ST	HSA-MIR-4274_ST
REACTOME_DESTABILIZATION_OF_MRNA_BY_AUF1_HNRNP_D0	0.422	0.578023	0.91	0.983413	6	HSA-MIR-1301_ST	HSA-MIR-1179_ST	HSA-MIR-1303_ST	HSA-MIR-1471_ST	HSA-MIR-548V_ST	HSA-MIR-3178_ST
REACTOME_TRAF6_MEDIATED_INDUCTION_OF_TAK1_COMPLEX	0.479	0.628894	0.674	0.838559	13	HSA-LET-7A-STAR_ST	HSA-MIR-181B_ST	HSA-MIR-138-2-STAR_ST	HSA-MIR-184_ST	HSA-MIR-302B_ST	HSA-MIR-337-3P_ST	HSA-MIR-548A-3P_ST	HSA-MIR-590-5P_ST	HSA-MIR-606_ST	HSA-MIR-548N_ST	HSA-MIR-3168_ST	HSA-MIR-4277_ST	HSA-MIR-4282_ST
REACTOME_RIG_I_MDA5_MEDIATED_INDUCTION_OF_IFN_ALPHA_BETA_PATHWAYS	0.448	0.600645	0.345	0.541736	8	HSA-LET-7E-STAR_ST	HSA-MIR-15B-STAR_ST	HSA-MIR-374A-STAR_ST	HSA-MIR-484_ST	HSA-MIR-588_ST	HSA-MIR-1293_ST	HSA-MIR-3120_ST	HSA-MIR-3137_ST
REACTOME_IKK_COMPLEX_RECRUITMENT_MEDIATED_BY_RIP1	0.641	0.775732	0.316	0.514419	9	HSA-MIR-138-2-STAR_ST	HSA-MIR-621_ST	HSA-MIR-659_ST	HSA-MIR-509-3-5P_ST	HSA-MIR-548L_ST	HSA-MIR-664-STAR_ST	HSA-MIR-3141_ST	HSA-MIR-3161_ST	HSA-MIR-4282_ST
REACTOME_LIGAND_GATED_ION_CHANNEL_TRANSPORT	0.982	0.996243	0.861	0.970844	8	HSA-MIR-99A_ST	HSA-MIR-23B_ST	HSA-MIR-376C_ST	HSA-MIR-486-5P_ST	HSA-MIR-411-STAR_ST	HSA-MIR-449C_ST	HSA-MIR-1537_ST	HSA-MIR-4274_ST
REACTOME_FORMATION_OF_INCISION_COMPLEX_IN_GG_NER	0.897	0.96133	0.86	0.970844	20	HSA-MIR-28-5P_ST	HSA-MIR-93-STAR_ST	HSA-MIR-95_ST	HSA-MIR-382_ST	HSA-MIR-328_ST	HSA-MIR-425_ST	HSA-MIR-450A_ST	HSA-MIR-514_ST	HSA-MIR-544_ST	HSA-MIR-605_ST	HSA-MIR-548K_ST	HSA-MIR-1295_ST	HSA-MIR-1297_ST	HSA-MIR-1302_ST	HSA-MIR-1278_ST	HSA-MIR-3125_ST	HSA-MIR-544B_ST	HSA-MIR-3162_ST	HSA-MIR-3198_ST	HSA-MIR-4259_ST
REACTOME_TRANSCRIPTIONAL_REGULATION_OF_WHITE_ADIPOCYTE_DIFFERENTIATION	0.103	0.224911	0.617	0.79286	10	HSA-MIR-122_ST	HSA-MIR-9-STAR_ST	HSA-MIR-302B_ST	HSA-MIR-135B_ST	HSA-MIR-512-3P_ST	HSA-MIR-589_ST	HSA-MIR-589-STAR_ST	HSA-MIR-601_ST	HSA-MIR-411_ST	HSA-MIR-3133_ST
REACTOME_ENDOSOMAL_SORTING_COMPLEX_REQUIRED_FOR_TRANSPORT_ESCRT	0.762	0.868827	0.3	0.499165	7	HSA-MIR-199B-3P_ST	HSA-MIR-323-5P_ST	HSA-MIR-425_ST	HSA-MIR-550-STAR_ST	HSA-MIR-1292_ST	HSA-MIR-323B-5P_ST	HSA-MIR-4328_ST
REACTOME_MEIOTIC_RECOMBINATION	0.89	0.956912	0.961	0.987424	8	HSA-LET-7G-STAR_ST	HSA-MIR-492_ST	HSA-MIR-1225-5P_ST	HSA-MIR-1204_ST	HSA-MIR-3115_ST	HSA-MIR-4302_ST	HSA-MIR-4265_ST	HSA-MIR-4330_ST
REACTOME_IL_2_SIGNALING	0.01	0.065196	0.015	0.124687	11	HSA-MIR-181A-2-STAR_ST	HSA-MIR-302D-STAR_ST	HSA-MIR-373-STAR_ST	HSA-MIR-378_ST	HSA-MIR-151-5P_ST	HSA-MIR-665_ST	HSA-MIR-548G_ST	HSA-MIR-664-STAR_ST	HSA-MIR-3120_ST	HSA-MIR-3191_ST	HSA-MIR-378C_ST
REACTOME_IL_6_SIGNALING	0.003	0.039118	0.066	0.212542	7	HSA-MIR-148A-STAR_ST	HSA-MIR-99B-STAR_ST	HSA-MIR-302D-STAR_ST	HSA-MIR-522_ST	HSA-MIR-583_ST	HSA-MIR-892A_ST	HSA-MIR-3120_ST
REACTOME_PLATELET_AGGREGATION_PLUG_FORMATION	0.276	0.438043	0.011	0.121917	9	HSA-MIR-137_ST	HSA-MIR-372_ST	HSA-MIR-378_ST	HSA-MIR-193B_ST	HSA-MIR-627_ST	HSA-MIR-765_ST	HSA-MIR-933_ST	HSA-MIR-1915-STAR_ST	HSA-MIR-3144-3P_ST
REACTOME_SIGNALING_BY_NOTCH	0.282	0.442288	0.066	0.212542	10	HSA-MIR-216A_ST	HSA-MIR-15B_ST	HSA-MIR-15B-STAR_ST	HSA-MIR-134_ST	HSA-MIR-135B_ST	HSA-MIR-518E_ST	HSA-MIR-509-5P_ST	HSA-MIR-550-STAR_ST	HSA-MIR-548U_ST	HSA-MIR-3167_ST
REACTOME_LAGGING_STRAND_SYNTHESIS	0.991	0.996243	0.871	0.974289	4	HSA-MIR-95_ST	HSA-MIR-218_ST	HSA-MIR-1202_ST	HSA-MIR-1261_ST
REACTOME_INTRINSIC_PATHWAY	0.774	0.878345	0.101	0.265479	9	HSA-LET-7F_ST	HSA-MIR-183_ST	HSA-MIR-224_ST	HSA-MIR-196B_ST	HSA-MIR-193B_ST	HSA-MIR-543_ST	HSA-MIR-1245_ST	HSA-MIR-1247_ST	HSA-MIR-1267_ST
REACTOME_INHIBITION_OF_REPLICATION_INITIATION_OF_DAMAGED_DNA_BY_RB1_E2F1	0.579	0.717011	0.37	0.563688	9	HSA-MIR-23A-STAR_ST	HSA-MIR-95_ST	HSA-MIR-34A-STAR_ST	HSA-MIR-187_ST	HSA-MIR-218_ST	HSA-MIR-423-3P_ST	HSA-MIR-634_ST	HSA-MIR-1202_ST	HSA-MIR-1321_ST
REACTOME_ETHANOL_OXIDATION	0.023	0.094414	0.037	0.167952	18	HSA-MIR-192_ST	HSA-MIR-141_ST	HSA-MIR-194_ST	HSA-MIR-200C_ST	HSA-MIR-200A-STAR_ST	HSA-MIR-200A_ST	HSA-MIR-362-5P_ST	HSA-MIR-375_ST	HSA-MIR-377_ST	HSA-MIR-378-STAR_ST	HSA-MIR-378_ST	HSA-MIR-422A_ST	HSA-MIR-532-3P_ST	HSA-MIR-934_ST	HSA-MIR-1276_ST	HSA-MIR-3131_ST	HSA-MIR-3157_ST	HSA-MIR-378C_ST
REACTOME_SYNTHESIS_OF_VERY_LONG_CHAIN_FATTY_ACYL_COAS	0.059	0.154165	0.016	0.125176	39	HSA-MIR-15A-STAR_ST	HSA-MIR-17-STAR_ST	HSA-MIR-21_ST	HSA-MIR-23A_ST	HSA-MIR-27A_ST	HSA-MIR-95_ST	HSA-MIR-98_ST	HSA-MIR-199A-3P_ST	HSA-MIR-30C-2-STAR_ST	HSA-MIR-181A-STAR_ST	HSA-MIR-223_ST	HSA-LET-7I-STAR_ST	HSA-MIR-141-STAR_ST	HSA-MIR-126_ST	HSA-MIR-146A_ST	HSA-MIR-194-STAR_ST	HSA-MIR-34C-5P_ST	HSA-MIR-361-3P_ST	HSA-MIR-431-STAR_ST	HSA-MIR-486-3P_ST	HSA-MIR-524-3P_ST	HSA-MIR-558_ST	HSA-MIR-586_ST	HSA-MIR-708-STAR_ST	HSA-MIR-920_ST	HSA-MIR-1299_ST	HSA-MIR-1257_ST	HSA-MIR-1258_ST	HSA-MIR-1292_ST	HSA-MIR-320D_ST	HSA-MIR-1826_ST	HSA-MIR-1827_ST	HSA-MIR-3122_ST	HSA-MIR-378B_ST	HSA-MIR-3138_ST	HSA-MIR-3177_ST	HSA-MIR-4312_ST	HSA-MIR-4321_ST	HSA-MIR-4327_ST
REACTOME_DNA_REPLICATION	0.764	0.869222	0.896	0.983413	7	HSA-MIR-204_ST	HSA-MIR-218_ST	HSA-MIR-130A-STAR_ST	HSA-MIR-492_ST	HSA-MIR-525-3P_ST	HSA-MIR-1301_ST	HSA-MIR-1202_ST
REACTOME_CLEAVAGE_OF_GROWING_TRANSCRIPT_IN_THE_TERMINATION_REGION_	0.985	0.996243	0.784	0.927687	8	HSA-MIR-135B_ST	HSA-MIR-518A-3P_ST	HSA-MIR-411_ST	HSA-MIR-770-5P_ST	HSA-MIR-1226_ST	HSA-MIR-1202_ST	HSA-MIR-1255B_ST	HSA-MIR-3180-5P_ST
REACTOME_PKB_MEDIATED_EVENTS	0.328	0.490157	0.485	0.674738	12	HSA-MIR-16-1-STAR_ST	HSA-MIR-129-5P_ST	HSA-MIR-130B-STAR_ST	HSA-MIR-18B_ST	HSA-MIR-181D_ST	HSA-MIR-500_ST	HSA-MIR-421_ST	HSA-MIR-1197_ST	HSA-MIR-2052_ST	HSA-MIR-3133_ST	HSA-MIR-3141_ST	HSA-MIR-4322_ST
REACTOME_E2F_MEDIATED_REGULATION_OF_DNA_REPLICATION	0.59	0.728598	0.397	0.589297	10	HSA-MIR-95_ST	HSA-MIR-197_ST	HSA-MIR-204_ST	HSA-MIR-218_ST	HSA-MIR-423-3P_ST	HSA-MIR-425_ST	HSA-MIR-506_ST	HSA-MIR-608_ST	HSA-MIR-1202_ST	HSA-MIR-3148_ST
REACTOME_METABOLISM_OF_CARBOHYDRATES	0.135	0.26919	0.025	0.146476	14	HSA-MIR-182-STAR_ST	HSA-MIR-134_ST	HSA-MIR-335_ST	HSA-MIR-486-3P_ST	HSA-MIR-497_ST	HSA-MIR-586_ST	HSA-MIR-661_ST	HSA-MIR-542-3P_ST	HSA-MIR-1281_ST	HSA-MIR-3124_ST	HSA-MIR-3131_ST	HSA-MIR-3194_ST	HSA-MIR-548X_ST	HSA-MIR-4270_ST
REACTOME_HORMONE_SENSITIVE_LIPASE_HSL_MEDIATED_TRIACYLGLYCEROL_HYDROLYSIS	0.015	0.077027	0.29	0.490712	4	HSA-MIR-99B-STAR_ST	HSA-MIR-381_ST	HSA-MIR-1296_ST	HSA-MIR-1259_ST
REACTOME_SIGNALING_BY_INSULIN_RECEPTOR	0.001	0.02375	0.08	0.232314	8	HSA-MIR-181C-STAR_ST	HSA-MIR-218-1-STAR_ST	HSA-MIR-130A_ST	HSA-MIR-30E-STAR_ST	HSA-MIR-516A-3P_ST	HSA-MIR-584_ST	HSA-MIR-670_ST	HSA-MIR-548Q_ST
REACTOME_SIGNAL_ATTENUATION	0.005	0.048897	0.002	0.078235	18	HSA-MIR-17-STAR_ST	HSA-MIR-212_ST	HSA-MIR-99B-STAR_ST	HSA-MIR-362-5P_ST	HSA-MIR-370_ST	HSA-MIR-375_ST	HSA-MIR-328_ST	HSA-MIR-520A-3P_ST	HSA-MIR-623_ST	HSA-MIR-644_ST	HSA-MIR-658_ST	HSA-MIR-765_ST	HSA-MIR-665_ST	HSA-MIR-1273_ST	HSA-MIR-1252_ST	HSA-MIR-3157_ST	HSA-MIR-378C_ST	HSA-MIR-4251_ST
REACTOME_PURINE_METABOLISM	0.222	0.376127	0.952	0.987424	6	HSA-MIR-338-3P_ST	HSA-MIR-411_ST	HSA-MIR-1179_ST	HSA-MIR-663B_ST	HSA-MIR-4325_ST	HSA-MIR-4268_ST
REACTOME_SOS_MEDIATED_SIGNALLING	0.018	0.082552	0.034	0.162079	9	HSA-MIR-224-STAR_ST	HSA-MIR-372_ST	HSA-MIR-375_ST	HSA-MIR-323-5P_ST	HSA-MIR-597_ST	HSA-MIR-641_ST	HSA-MIR-644_ST	HSA-MIR-765_ST	HSA-MIR-1275_ST
REACTOME_RNA_POL_III_TRANSCRIPTION_INITIATION_FROM_TYPE_3_PROMOTER	0.517	0.665644	0.775	0.921959	11	HSA-MIR-138-2-STAR_ST	HSA-MIR-596_ST	HSA-MIR-762_ST	HSA-MIR-1226_ST	HSA-MIR-1228-STAR_ST	HSA-MIR-1908_ST	HSA-MIR-1909_ST	HSA-MIR-3161_ST	HSA-MIR-3171_ST	HSA-MIR-3178_ST	HSA-MIR-4260_ST
REACTOME_APOPTOSIS	0.137	0.270743	0.811	0.941213	5	HSA-LET-7E-STAR_ST	HSA-MIR-1179_ST	HSA-MIR-1303_ST	HSA-MIR-548V_ST	HSA-MIR-3178_ST
REACTOME_LIPID_DIGESTION_MOBILIZATION_AND_TRANSPORT	0.57	0.711163	0.26	0.454402	11	HSA-MIR-20A_ST	HSA-MIR-223-STAR_ST	HSA-MIR-122_ST	HSA-MIR-150-STAR_ST	HSA-MIR-624-STAR_ST	HSA-MIR-1271_ST	HSA-MIR-892A_ST	HSA-MIR-1207-5P_ST	HSA-MIR-2909_ST	HSA-MIR-3197_ST	HSA-MIR-4316_ST
REACTOME_HEMOSTASIS	0	0	0.002	0.078235	24	HSA-MIR-17-STAR_ST	HSA-MIR-21_ST	HSA-MIR-187_ST	HSA-MIR-199B-3P_ST	HSA-LET-7I_ST	HSA-MIR-125B_ST	HSA-MIR-99B-STAR_ST	HSA-MIR-296-3P_ST	HSA-MIR-302D-STAR_ST	HSA-MIR-375_ST	HSA-MIR-378-STAR_ST	HSA-MIR-378_ST	HSA-MIR-323-5P_ST	HSA-MIR-331-5P_ST	HSA-MIR-335_ST	HSA-MIR-335-STAR_ST	HSA-MIR-486-3P_ST	HSA-MIR-146B-5P_ST	HSA-MIR-503_ST	HSA-MIR-455-3P_ST	HSA-MIR-623_ST	HSA-MIR-675_ST	HSA-MIR-3131_ST	HSA-MIR-378C_ST
REACTOME_INFLUENZA_LIFE_CYCLE	0.979	0.996243	0.976	0.987424	11	HSA-MIR-31-STAR_ST	HSA-MIR-490-3P_ST	HSA-MIR-519B-5P_ST	HSA-MIR-625-STAR_ST	HSA-MIR-635_ST	HSA-MIR-1181_ST	HSA-MIR-1289_ST	HSA-MIR-1293_ST	HSA-MIR-1913_ST	HSA-MIR-3160_ST	HSA-MIR-4256_ST
REACTOME_INFLUENZA_VIRAL_RNA_TRANSCRIPTION_AND_REPLICATION	0.927	0.976176	0.962	0.987424	9	HSA-MIR-519B-5P_ST	HSA-MIR-575_ST	HSA-MIR-625-STAR_ST	HSA-MIR-635_ST	HSA-MIR-1181_ST	HSA-MIR-1293_ST	HSA-MIR-1913_ST	HSA-MIR-3160_ST	HSA-MIR-4256_ST
REACTOME_NEP_NS2_INTERACTS_WITH_THE_CELLULAR_EXPORT_MACHINERY	0.988	0.996243	0.917	0.983413	11	HSA-MIR-28-5P_ST	HSA-MIR-182-STAR_ST	HSA-MIR-130A-STAR_ST	HSA-MIR-425_ST	HSA-MIR-525-3P_ST	HSA-MIR-501-3P_ST	HSA-MIR-544_ST	HSA-MIR-617_ST	HSA-MIR-651_ST	HSA-MIR-670_ST	HSA-MIR-4279_ST
REACTOME_HIV_INFECTION	0.547	0.690237	0.912	0.983413	3	HSA-MIR-130A-STAR_ST	HSA-MIR-1179_ST	HSA-MIR-1302_ST
REACTOME_TRANSPORT_OF_RIBONUCLEOPROTEINS_INTO_THE_HOST_NUCLEUS	0.984	0.996243	0.964	0.987424	7	HSA-MIR-182-STAR_ST	HSA-MIR-130A-STAR_ST	HSA-MIR-520F_ST	HSA-MIR-617_ST	HSA-MIR-670_ST	HSA-MIR-3142_ST	HSA-MIR-4279_ST
REACTOME_HIV_LIFE_CYCLE	0.93	0.97856	0.94	0.985457	7	HSA-MIR-31-STAR_ST	HSA-MIR-130A-STAR_ST	HSA-MIR-425_ST	HSA-MIR-518A-3P_ST	HSA-MIR-544_ST	HSA-MIR-651_ST	HSA-MIR-1302_ST
REACTOME_ABORTIVE_ELONGATION_OF_HIV1_TRANSCRIPT_IN_THE_ABSENCE_OF_TAT	0.658	0.790551	0.326	0.524915	17	HSA-MIR-92A_ST	HSA-MIR-138-2-STAR_ST	HSA-MIR-144-STAR_ST	HSA-MIR-195-STAR_ST	HSA-MIR-369-3P_ST	HSA-MIR-380-STAR_ST	HSA-MIR-324-5P_ST	HSA-MIR-423-5P_ST	HSA-MIR-761_ST	HSA-MIR-764_ST	HSA-MIR-887_ST	HSA-MIR-1282_ST	HSA-MIR-2110_ST	HSA-MIR-3140_ST	HSA-MIR-514B-3P_ST	HSA-MIR-4321_ST	HSA-MIR-4266_ST
REACTOME_EARLY_PHASE_OF_HIV_LIFE_CYCLE	0.373	0.539228	0.726	0.885853	15	HSA-LET-7B_ST	HSA-MIR-31-STAR_ST	HSA-MIR-92A-1-STAR_ST	HSA-MIR-139-3P_ST	HSA-MIR-138-2-STAR_ST	HSA-MIR-30C-1-STAR_ST	HSA-MIR-371-3P_ST	HSA-MIR-485-5P_ST	HSA-MIR-491-3P_ST	HSA-MIR-526B_ST	HSA-MIR-670_ST	HSA-MIR-1180_ST	HSA-MIR-1293_ST	HSA-MIR-3161_ST	HSA-MIR-4278_ST
REACTOME_HOST_INTERACTIONS_OF_HIV_FACTORS	0.441	0.595462	0.898	0.983413	4	HSA-MIR-130A-STAR_ST	HSA-MIR-1301_ST	HSA-MIR-1179_ST	HSA-MIR-548V_ST
REACTOME_RNA_POL_III_TRANSCRIPTION_TERMINATION	0.301	0.46442	0.86	0.970844	14	HSA-MIR-19B-2-STAR_ST	HSA-MIR-138-2-STAR_ST	HSA-MIR-135B_ST	HSA-MIR-449A_ST	HSA-MIR-490-3P_ST	HSA-MIR-411_ST	HSA-MIR-1226_ST	HSA-MIR-1228-STAR_ST	HSA-MIR-1255B_ST	HSA-MIR-1470_ST	HSA-MIR-1908_ST	HSA-MIR-1909_ST	HSA-MIR-3178_ST	HSA-MIR-4260_ST
REACTOME_RESPIRATORY_ELECTRON_TRANSPORT_ATP_SYNTHESIS_BY_CHEMIOSMOTIC_COUPLING_AND_HEAT_PRODUCTION_BY_UNCOUPLING_PROTEINS_	0.055	0.148377	0.013	0.124687	26	HSA-LET-7D_ST	HSA-LET-7D-STAR_ST	HSA-MIR-199A-3P_ST	HSA-MIR-183_ST	HSA-MIR-199B-3P_ST	HSA-MIR-212_ST	HSA-MIR-142-5P_ST	HSA-MIR-146A_ST	HSA-MIR-34B_ST	HSA-MIR-99B-STAR_ST	HSA-MIR-363_ST	HSA-MIR-302D-STAR_ST	HSA-MIR-378-STAR_ST	HSA-MIR-151-5P_ST	HSA-MIR-335_ST	HSA-MIR-335-STAR_ST	HSA-MIR-431_ST	HSA-MIR-556-3P_ST	HSA-MIR-586_ST	HSA-MIR-612_ST	HSA-MIR-1251_ST	HSA-MIR-1281_ST	HSA-MIR-3131_ST	HSA-MIR-3177_ST	HSA-MIR-378C_ST	HSA-MIR-4321_ST
REACTOME_FORMATION_OF_THE_HIV1_EARLY_ELONGATION_COMPLEX	0.793	0.891156	0.572	0.752483	8	HSA-MIR-92A_ST	HSA-MIR-195-STAR_ST	HSA-MIR-324-5P_ST	HSA-MIR-518A-3P_ST	HSA-MIR-613_ST	HSA-MIR-764_ST	HSA-MIR-1282_ST	HSA-MIR-544B_ST
REACTOME_RAF_MAP_KINASE_CASCADE	0.08	0.189324	0.112	0.281588	15	HSA-LET-7B-STAR_ST	HSA-MIR-26B_ST	HSA-MIR-210_ST	HSA-MIR-224-STAR_ST	HSA-MIR-380-STAR_ST	HSA-MIR-92B_ST	HSA-MIR-597_ST	HSA-MIR-634_ST	HSA-MIR-641_ST	HSA-MIR-764_ST	HSA-MIR-1275_ST	HSA-MIR-2052_ST	HSA-MIR-3133_ST	HSA-MIR-4253_ST	HSA-MIR-4266_ST
REACTOME_VIRAL_MESSENGER_RNA_SYNTHESIS	0.604	0.74107	0.691	0.854117	12	HSA-MIR-31-STAR_ST	HSA-MIR-32-STAR_ST	HSA-MIR-92A_ST	HSA-MIR-138-2-STAR_ST	HSA-MIR-136_ST	HSA-MIR-195-STAR_ST	HSA-MIR-761_ST	HSA-MIR-887_ST	HSA-MIR-1225-3P_ST	HSA-MIR-1282_ST	HSA-MIR-1909_ST	HSA-MIR-4260_ST
REACTOME_LATE_PHASE_OF_HIV_LIFE_CYCLE	0.94	0.98209	0.937	0.985457	7	HSA-MIR-18A-STAR_ST	HSA-MIR-31-STAR_ST	HSA-MIR-130A-STAR_ST	HSA-MIR-425_ST	HSA-MIR-518A-3P_ST	HSA-MIR-544_ST	HSA-MIR-1302_ST
REACTOME_SHC_MEDIATED_SIGNALLING	0.049	0.13955	0.011	0.121917	37	HSA-LET-7B-STAR_ST	HSA-MIR-17-STAR_ST	HSA-MIR-25_ST	HSA-MIR-187_ST	HSA-MIR-210_ST	HSA-MIR-223_ST	HSA-MIR-224-STAR_ST	HSA-MIR-200B-STAR_ST	HSA-MIR-188-3P_ST	HSA-MIR-194_ST	HSA-MIR-200A-STAR_ST	HSA-MIR-200A_ST	HSA-MIR-372_ST	HSA-MIR-375_ST	HSA-MIR-378-STAR_ST	HSA-MIR-330-5P_ST	HSA-MIR-323-5P_ST	HSA-MIR-335-STAR_ST	HSA-MIR-422A_ST	HSA-MIR-424-STAR_ST	HSA-MIR-92B_ST	HSA-MIR-597_ST	HSA-MIR-612_ST	HSA-MIR-641_ST	HSA-MIR-644_ST	HSA-MIR-764_ST	HSA-MIR-765_ST	HSA-MIR-675_ST	HSA-MIR-1275_ST	HSA-MIR-1972_ST	HSA-MIR-2277_ST	HSA-MIR-3133_ST	HSA-MIR-3157_ST	HSA-MIR-3177_ST	HSA-MIR-320E_ST	HSA-MIR-378C_ST	HSA-MIR-4253_ST
REACTOME_INTERACTIONS_OF_VPR_WITH_HOST_CELLULAR_PROTEINS	0.978	0.996243	0.893	0.983413	7	HSA-MIR-182-STAR_ST	HSA-MIR-425_ST	HSA-MIR-544_ST	HSA-MIR-617_ST	HSA-MIR-670_ST	HSA-MIR-3142_ST	HSA-MIR-4279_ST
REACTOME_FORMATION_OF_ATP_BY_CHEMIOSMOTIC_COUPLING	0.058	0.153972	0.015	0.124687	32	HSA-LET-7D_ST	HSA-LET-7D-STAR_ST	HSA-MIR-31_ST	HSA-MIR-98_ST	HSA-MIR-199A-3P_ST	HSA-MIR-199B-3P_ST	HSA-MIR-212_ST	HSA-MIR-206_ST	HSA-MIR-34B_ST	HSA-MIR-99B-STAR_ST	HSA-MIR-302D-STAR_ST	HSA-MIR-375_ST	HSA-MIR-378-STAR_ST	HSA-MIR-151-5P_ST	HSA-MIR-335_ST	HSA-MIR-335-STAR_ST	HSA-MIR-422A_ST	HSA-MIR-431_ST	HSA-MIR-555_ST	HSA-MIR-556-3P_ST	HSA-MIR-612_ST	HSA-MIR-623_ST	HSA-MIR-33B_ST	HSA-MIR-658_ST	HSA-MIR-1281_ST	HSA-MIR-1827_ST	HSA-MIR-1910_ST	HSA-MIR-3131_ST	HSA-MIR-3177_ST	HSA-MIR-378C_ST	HSA-MIR-4321_ST	HSA-MIR-4268_ST
REACTOME_APC_C_CDH1_MEDIATED_DEGRADATION_OF_CDC20_AND_OTHER_APC_C_CDH1_TARGETED_PROTEINS_IN_LATE_MITOSIS_EARLY_G1	0.53	0.674545	0.965	0.987424	8	HSA-MIR-591_ST	HSA-MIR-1301_ST	HSA-MIR-1179_ST	HSA-MIR-1303_ST	HSA-MIR-1282_ST	HSA-MIR-1471_ST	HSA-MIR-548V_ST	HSA-MIR-4294_ST
REACTOME_ACTIVATION_OF_ATR_IN_RESPONSE_TO_REPLICATION_STRESS	0.865	0.936726	0.596	0.77034	7	HSA-MIR-95_ST	HSA-MIR-204_ST	HSA-MIR-218_ST	HSA-MIR-425_ST	HSA-MIR-506_ST	HSA-MIR-541-STAR_ST	HSA-MIR-1202_ST
REACTOME_UNWINDING_OF_DNA	0.933	0.980166	0.758	0.911519	12	HSA-MIR-95_ST	HSA-MIR-34A-STAR_ST	HSA-MIR-204_ST	HSA-MIR-218_ST	HSA-MIR-186_ST	HSA-MIR-518E-STAR_ST	HSA-MIR-548A-5P_ST	HSA-MIR-541-STAR_ST	HSA-MIR-708-STAR_ST	HSA-MIR-1202_ST	HSA-MIR-1290_ST	HSA-MIR-1914-STAR_ST
REACTOME_APC_C_CDC20_MEDIATED_DEGRADATION_OF_MITOTIC_PROTEINS	0.572	0.71299	0.95	0.986339	8	HSA-MIR-1301_ST	HSA-MIR-1179_ST	HSA-MIR-1303_ST	HSA-MIR-1262_ST	HSA-MIR-1282_ST	HSA-MIR-1471_ST	HSA-MIR-548V_ST	HSA-MIR-4294_ST
REACTOME_GLUCURONIDATION	0.061	0.157534	0.16	0.340971	11	HSA-MIR-28-3P_ST	HSA-MIR-10A-STAR_ST	HSA-MIR-200B_ST	HSA-MIR-27B-STAR_ST	HSA-MIR-362-5P_ST	HSA-MIR-151-3P_ST	HSA-MIR-499-5P_ST	HSA-MIR-548D-3P_ST	HSA-MIR-655_ST	HSA-MIR-934_ST	HSA-MIR-3136_ST
REACTOME_AUTODEGRADATION_OF_CDH1_BY_CDH1_APC_C	0.413	0.572774	0.946	0.986339	7	HSA-MIR-924_ST	HSA-MIR-1179_ST	HSA-MIR-1303_ST	HSA-MIR-1282_ST	HSA-MIR-1471_ST	HSA-MIR-3178_ST	HSA-MIR-4294_ST
REACTOME_MYD88_MAL_CASCADE_INITIATED_ON_PLASMA_MEMBRANE	0.01	0.065196	0.007	0.109529	12	HSA-MIR-215_ST	HSA-MIR-222_ST	HSA-MIR-125B-1-STAR_ST	HSA-MIR-370_ST	HSA-MIR-375_ST	HSA-MIR-335-STAR_ST	HSA-MIR-484_ST	HSA-MIR-486-3P_ST	HSA-MIR-623_ST	HSA-MIR-625_ST	HSA-MIR-766_ST	HSA-MIR-3194_ST
REACTOME_INNATE_IMMUNE_SYSTEM	0.014	0.077027	0.007	0.109529	8	HSA-LET-7E-STAR_ST	HSA-MIR-148A-STAR_ST	HSA-MIR-187_ST	HSA-MIR-125B-1-STAR_ST	HSA-MIR-302D-STAR_ST	HSA-MIR-484_ST	HSA-MIR-3120_ST	HSA-MIR-3139_ST
REACTOME_REGULATION_OF_GLUCOKINASE_BY_GLUCOKINASE_REGULATORY_PROTEIN	0.99	0.996243	0.923	0.983413	9	HSA-MIR-28-5P_ST	HSA-MIR-182-STAR_ST	HSA-MIR-130A-STAR_ST	HSA-MIR-520F_ST	HSA-MIR-517A_ST	HSA-MIR-617_ST	HSA-MIR-651_ST	HSA-MIR-670_ST	HSA-MIR-4279_ST
REACTOME_MITOTIC_PROMETAPHASE	0.781	0.884026	0.72	0.883404	12	HSA-MIR-197_ST	HSA-MIR-30D_ST	HSA-MIR-204_ST	HSA-MIR-130A-STAR_ST	HSA-MIR-424_ST	HSA-MIR-492_ST	HSA-MIR-525-3P_ST	HSA-MIR-607_ST	HSA-MIR-627_ST	HSA-MIR-1200_ST	HSA-MIR-1914-STAR_ST	HSA-MIR-3148_ST
REACTOME_APC_C_CDC20_MEDIATED_DEGRADATION_OF_CYCLIN_B	0.932	0.979889	0.834	0.955401	7	HSA-MIR-18A-STAR_ST	HSA-MIR-217_ST	HSA-MIR-424_ST	HSA-MIR-627_ST	HSA-MIR-548K_ST	HSA-MIR-302E_ST	HSA-MIR-500B_ST
REACTOME_SCF_BETA_TRCP_MEDIATED_DEGRADATION_OF_EMI1	0.368	0.53374	0.957	0.987424	8	HSA-MIR-1301_ST	HSA-MIR-1179_ST	HSA-MIR-1303_ST	HSA-MIR-1282_ST	HSA-MIR-1471_ST	HSA-MIR-548V_ST	HSA-MIR-3178_ST	HSA-MIR-4294_ST
REACTOME_LIPOPROTEIN_METABOLISM	0.819	0.903959	0.109	0.278253	10	HSA-MIR-20A_ST	HSA-MIR-223-STAR_ST	HSA-MIR-141_ST	HSA-MIR-150-STAR_ST	HSA-MIR-29C_ST	HSA-MIR-1271_ST	HSA-MIR-769-5P_ST	HSA-MIR-892A_ST	HSA-MIR-2909_ST	HSA-MIR-3197_ST
REACTOME_G1_S_SPECIFIC_TRANSCRIPTION	0.756	0.865301	0.62	0.795178	9	HSA-MIR-197_ST	HSA-MIR-204_ST	HSA-MIR-218_ST	HSA-MIR-506_ST	HSA-MIR-220B_ST	HSA-MIR-887_ST	HSA-MIR-1202_ST	HSA-MIR-1290_ST	HSA-MIR-3161_ST
REACTOME_THE_ROLE_OF_NEF_IN_HIV1_REPLICATION_AND_DISEASE_PATHOGENESIS	0.074	0.181252	0.088	0.2464	9	HSA-MIR-25_ST	HSA-MIR-141-STAR_ST	HSA-MIR-126_ST	HSA-MIR-151-5P_ST	HSA-MIR-559_ST	HSA-MIR-586_ST	HSA-MIR-629_ST	HSA-MIR-1254_ST	HSA-MIR-548G_ST
REACTOME_CHYLOMICRON_MEDIATED_LIPID_TRANSPORT	0.509	0.659172	0.081	0.233688	17	HSA-MIR-18A_ST	HSA-MIR-20A_ST	HSA-MIR-103_ST	HSA-MIR-223-STAR_ST	HSA-MIR-224-STAR_ST	HSA-MIR-146A-STAR_ST	HSA-MIR-185_ST	HSA-MIR-195-STAR_ST	HSA-MIR-106B_ST	HSA-MIR-29C_ST	HSA-MIR-331-5P_ST	HSA-MIR-621_ST	HSA-MIR-1295_ST	HSA-MIR-1973_ST	HSA-MIR-3184_ST	HSA-MIR-4301_ST	HSA-MIR-4263_ST
REACTOME_SIGNALING_BY_TGF_BETA_RECEPTOR_COMPLEX	0.002	0.032439	0.477	0.6692	10	HSA-MIR-23A_ST	HSA-MIR-27A_ST	HSA-MIR-372_ST	HSA-MIR-335_ST	HSA-MIR-335-STAR_ST	HSA-MIR-449A_ST	HSA-MIR-202-STAR_ST	HSA-MIR-519B-5P_ST	HSA-MIR-570_ST	HSA-MIR-657_ST
REACTOME_CONVERSION_FROM_APC_C_CDC20_TO_APC_C_CDH1_IN_LATE_ANAPHASE	0.529	0.673918	0.811	0.941213	5	HSA-MIR-145-STAR_ST	HSA-MIR-548K_ST	HSA-MIR-3125_ST	HSA-MIR-4314_ST	HSA-MIR-500B_ST
REACTOME_ACTIVATED_TLR4_SIGNALLING	0.016	0.080302	0.002	0.078235	13	HSA-MIR-28-5P_ST	HSA-MIR-222_ST	HSA-MIR-125B-1-STAR_ST	HSA-MIR-146A_ST	HSA-MIR-375_ST	HSA-MIR-335-STAR_ST	HSA-MIR-484_ST	HSA-MIR-623_ST	HSA-MIR-625_ST	HSA-MIR-766_ST	HSA-MIR-1225-5P_ST	HSA-MIR-1910_ST	HSA-MIR-4281_ST
REACTOME_IMMUNE_SYSTEM	0.016	0.080302	0.025	0.146476	11	HSA-LET-7E-STAR_ST	HSA-MIR-148A-STAR_ST	HSA-MIR-187_ST	HSA-MIR-125B-1-STAR_ST	HSA-MIR-302D-STAR_ST	HSA-MIR-484_ST	HSA-MIR-455-3P_ST	HSA-MIR-1182_ST	HSA-MIR-3120_ST	HSA-MIR-3126-3P_ST	HSA-MIR-4284_ST
REACTOME_BINDING_AND_ENTRY_OF_HIV_VIRION	0.051	0.1425	0.204	0.389828	3	HSA-MIR-139-3P_ST	HSA-MIR-1253_ST	HSA-MIR-3120_ST
REACTOME_PHOSPHORYLATION_OF_THE_APC_C	0.817	0.9025	0.627	0.801066	6	HSA-MIR-18A-STAR_ST	HSA-MIR-217_ST	HSA-MIR-518A-5P_ST	HSA-MIR-627_ST	HSA-MIR-1202_ST	HSA-MIR-548K_ST
REACTOME_CYTOSOLIC_SULFONATION_OF_SMALL_MOLECULES	0.063	0.160517	0.132	0.311277	17	HSA-MIR-214-STAR_ST	HSA-MIR-361-5P_ST	HSA-MIR-365-STAR_ST	HSA-MIR-302D-STAR_ST	HSA-MIR-377_ST	HSA-MIR-378_ST	HSA-MIR-424_ST	HSA-MIR-802_ST	HSA-MIR-744-STAR_ST	HSA-MIR-1207-3P_ST	HSA-MIR-1295_ST	HSA-MIR-1245_ST	HSA-MIR-1251_ST	HSA-MIR-1273_ST	HSA-MIR-548S_ST	HSA-MIR-4297_ST	HSA-MIR-4288_ST
REACTOME_INTEGRATION_OF_PROVIRUS	0.672	0.798713	0.921	0.983413	18	HSA-MIR-31-STAR_ST	HSA-MIR-1_ST	HSA-MIR-130A-STAR_ST	HSA-MIR-138-2-STAR_ST	HSA-MIR-29C_ST	HSA-MIR-30C-1-STAR_ST	HSA-MIR-30E-STAR_ST	HSA-MIR-491-3P_ST	HSA-MIR-526B_ST	HSA-MIR-625-STAR_ST	HSA-MIR-651_ST	HSA-MIR-670_ST	HSA-MIR-548E_ST	HSA-MIR-1304_ST	HSA-MIR-3074_ST	HSA-MIR-3162_ST	HSA-MIR-4276_ST	HSA-MIR-4278_ST
REACTOME_GLUTATHIONE_CONJUGATION	0.214	0.368679	0.006	0.109529	27	HSA-MIR-197_ST	HSA-MIR-199A-3P_ST	HSA-MIR-214-STAR_ST	HSA-MIR-200B_ST	HSA-MIR-200C_ST	HSA-MIR-194-STAR_ST	HSA-MIR-200A-STAR_ST	HSA-MIR-361-5P_ST	HSA-MIR-361-3P_ST	HSA-MIR-362-5P_ST	HSA-MIR-378_ST	HSA-MIR-151-5P_ST	HSA-MIR-422A_ST	HSA-MIR-431_ST	HSA-MIR-497_ST	HSA-MIR-181D_ST	HSA-MIR-519C-3P_ST	HSA-MIR-532-5P_ST	HSA-MIR-608_ST	HSA-MIR-612_ST	HSA-MIR-671-5P_ST	HSA-MIR-1251_ST	HSA-MIR-1197_ST	HSA-MIR-3157_ST	HSA-MIR-3171_ST	HSA-MIR-378C_ST	HSA-MIR-4311_ST
REACTOME_COMPLEMENT_CASCADE	0.049	0.13955	0.185	0.37	12	HSA-MIR-26B_ST	HSA-MIR-9-STAR_ST	HSA-MIR-302D-STAR_ST	HSA-MIR-522_ST	HSA-MIR-519A-STAR_ST	HSA-MIR-621_ST	HSA-MIR-454_ST	HSA-MIR-1293_ST	HSA-MIR-3120_ST	HSA-MIR-3126-3P_ST	HSA-MIR-3139_ST	HSA-MIR-4262_ST
REACTOME_PHASE_II_CONJUGATION	0.03	0.109016	0.033	0.16136	17	HSA-MIR-197_ST	HSA-MIR-199A-3P_ST	HSA-MIR-214-STAR_ST	HSA-MIR-200B_ST	HSA-MIR-200C_ST	HSA-MIR-361-5P_ST	HSA-MIR-362-5P_ST	HSA-MIR-377_ST	HSA-MIR-151-5P_ST	HSA-MIR-431_ST	HSA-MIR-612_ST	HSA-MIR-1251_ST	HSA-MIR-548S_ST	HSA-MIR-3131_ST	HSA-MIR-3157_ST	HSA-MIR-378C_ST	HSA-MIR-4275_ST
REACTOME_MTORC1_MEDIATED_SIGNALLING	1	1	0.936	0.985457	4	HSA-MIR-208A_ST	HSA-MIR-124_ST	HSA-MIR-524-3P_ST	HSA-MIR-887_ST
REACTOME_TOLL_RECEPTOR_CASCADES	0.014	0.077027	0	0	24	HSA-MIR-17-STAR_ST	HSA-MIR-23A_ST	HSA-MIR-27A_ST	HSA-MIR-199A-3P_ST	HSA-MIR-222_ST	HSA-MIR-125B-1-STAR_ST	HSA-MIR-135A-STAR_ST	HSA-MIR-146A_ST	HSA-MIR-106B_ST	HSA-MIR-375_ST	HSA-MIR-378-STAR_ST	HSA-MIR-378_ST	HSA-MIR-151-5P_ST	HSA-MIR-335-STAR_ST	HSA-MIR-484_ST	HSA-MIR-146B-5P_ST	HSA-MIR-202_ST	HSA-MIR-494_ST	HSA-MIR-497_ST	HSA-MIR-623_ST	HSA-MIR-625_ST	HSA-MIR-1973_ST	HSA-MIR-3194_ST	HSA-MIR-378C_ST
REACTOME_ACTIVATION_OF_BH3_ONLY_PROTEINS	0.438	0.594429	0.589	0.764815	10	HSA-LET-7C-STAR_ST	HSA-MIR-15B_ST	HSA-MIR-188-5P_ST	HSA-MIR-340_ST	HSA-MIR-323-5P_ST	HSA-MIR-619_ST	HSA-MIR-627_ST	HSA-MIR-3140_ST	HSA-MIR-4266_ST	HSA-MIR-4277_ST
REACTOME_GLUCOSE_METABOLISM	0.009	0.063	0.02	0.133	20	HSA-LET-7D-STAR_ST	HSA-MIR-34A-STAR_ST	HSA-MIR-187_ST	HSA-MIR-210_ST	HSA-MIR-222_ST	HSA-MIR-141-STAR_ST	HSA-MIR-142-5P_ST	HSA-MIR-375_ST	HSA-MIR-378-STAR_ST	HSA-MIR-380-STAR_ST	HSA-MIR-335-STAR_ST	HSA-MIR-555_ST	HSA-MIR-586_ST	HSA-MIR-631_ST	HSA-MIR-634_ST	HSA-MIR-764_ST	HSA-MIR-1539_ST	HSA-MIR-3131_ST	HSA-MIR-548X_ST	HSA-MIR-4304_ST
REACTOME_RNA_POL_III_CHAIN_ELONGATION	0.352	0.5196	0.869	0.97287	16	HSA-MIR-19B-2-STAR_ST	HSA-MIR-138-2-STAR_ST	HSA-MIR-142-3P_ST	HSA-MIR-144-STAR_ST	HSA-MIR-490-3P_ST	HSA-MIR-411_ST	HSA-MIR-320C_ST	HSA-MIR-1226_ST	HSA-MIR-1228-STAR_ST	HSA-MIR-1255B_ST	HSA-MIR-1470_ST	HSA-MIR-1908_ST	HSA-MIR-3178_ST	HSA-MIR-3197_ST	HSA-MIR-514B-3P_ST	HSA-MIR-4260_ST
REACTOME_VOLTAGE_GATED_POTASSIUM_CHANNELS	0.993	0.996998	0.998	0.998751	7	HSA-MIR-33A-STAR_ST	HSA-MIR-218_ST	HSA-MIR-516A-3P_ST	HSA-MIR-449B_ST	HSA-MIR-411-STAR_ST	HSA-MIR-890_ST	HSA-MIR-4274_ST
REACTOME_ADAPTIVE_IMMUNE_SYSTEM	0.019	0.084799	0.044	0.180617	9	HSA-LET-7E-STAR_ST	HSA-MIR-148A-STAR_ST	HSA-MIR-373-STAR_ST	HSA-MIR-378_ST	HSA-MIR-455-3P_ST	HSA-MIR-623_ST	HSA-MIR-1182_ST	HSA-MIR-3120_ST	HSA-MIR-378C_ST
REACTOME_NOD1_2_SIGNALING_PATHWAY	0.053	0.145041	0.637	0.810727	12	HSA-LET-7E-STAR_ST	HSA-MIR-1_ST	HSA-MIR-185_ST	HSA-MIR-99B-STAR_ST	HSA-MIR-373-STAR_ST	HSA-MIR-193B_ST	HSA-MIR-593_ST	HSA-MIR-609_ST	HSA-MIR-621_ST	HSA-MIR-220C_ST	HSA-MIR-1284_ST	HSA-MIR-4277_ST
REACTOME_CYTOKINE_SIGNALING_IN_IMMUNE_SYSTEM	0.031	0.112038	0.165	0.346682	9	HSA-LET-7E-STAR_ST	HSA-MIR-148A-STAR_ST	HSA-MIR-187_ST	HSA-MIR-125B-1-STAR_ST	HSA-MIR-302D-STAR_ST	HSA-MIR-3120_ST	HSA-MIR-3126-3P_ST	HSA-MIR-3139_ST	HSA-MIR-4269_ST
REACTOME_MEIOTIC_SYNAPSIS	0.958	0.993094	0.971	0.987424	9	HSA-LET-7G-STAR_ST	HSA-MIR-492_ST	HSA-MIR-1225-5P_ST	HSA-MIR-1911-STAR_ST	HSA-MIR-3115_ST	HSA-MIR-4302_ST	HSA-MIR-4323_ST	HSA-MIR-4265_ST	HSA-MIR-4330_ST
REACTOME_ANTIGEN_PRESENTATION_FOLDING_ASSEMBLY_AND_PEPTIDE_LOADING_OF_CLASS_I_MHC	0.133	0.265601	0.769	0.918106	16	HSA-MIR-125B-1-STAR_ST	HSA-MIR-137_ST	HSA-MIR-302D-STAR_ST	HSA-MIR-487A_ST	HSA-MIR-520F_ST	HSA-MIR-522_ST	HSA-MIR-583_ST	HSA-MIR-590-3P_ST	HSA-MIR-635_ST	HSA-MIR-646_ST	HSA-MIR-1973_ST	HSA-MIR-3120_ST	HSA-MIR-3126-3P_ST	HSA-MIR-3172_ST	HSA-MIR-4269_ST	HSA-MIR-4263_ST
REACTOME_THE_NLRP3_INFLAMMASOME	0.021	0.089807	0.24	0.433696	15	HSA-MIR-21-STAR_ST	HSA-MIR-27A_ST	HSA-MIR-187_ST	HSA-LET-7I_ST	HSA-MIR-34B-STAR_ST	HSA-MIR-99B-STAR_ST	HSA-MIR-373-STAR_ST	HSA-MIR-335-STAR_ST	HSA-MIR-554_ST	HSA-MIR-623_ST	HSA-MIR-1286_ST	HSA-MIR-1243_ST	HSA-MIR-3166_ST	HSA-MIR-548W_ST	HSA-MIR-3194_ST
REACTOME_CLASS_I_MHC_MEDIATED_ANTIGEN_PROCESSING_PRESENTATION	0.189	0.336056	0.475	0.668519	7	HSA-LET-7E-STAR_ST	HSA-MIR-130A-STAR_ST	HSA-MIR-590-5P_ST	HSA-MIR-1301_ST	HSA-MIR-1303_ST	HSA-MIR-548V_ST	HSA-MIR-4294_ST
REACTOME_NONSENSE_MEDIATED_DECAY_ENHANCED_BY_THE_EXON_JUNCTION_COMPLEX	0.975	0.996243	0.984	0.989206	10	HSA-MIR-519B-5P_ST	HSA-MIR-575_ST	HSA-MIR-625-STAR_ST	HSA-MIR-635_ST	HSA-MIR-297_ST	HSA-MIR-1181_ST	HSA-MIR-1293_ST	HSA-MIR-1913_ST	HSA-MIR-3160_ST	HSA-MIR-4256_ST
REACTOME_PIP3_ACTIVATES_AKT_SIGNALING	0.249	0.407845	0.772	0.920861	7	HSA-MIR-16-2-STAR_ST	HSA-MIR-523_ST	HSA-MIR-520D-3P_ST	HSA-MIR-500_ST	HSA-MIR-767-5P_ST	HSA-MIR-921_ST	HSA-MIR-3133_ST
REACTOME_ANTIGEN_PROCESSING_UBIQUITINATION_PROTEASOME_DEGRADATION	0.514	0.663709	0.489	0.677469	7	HSA-MIR-130A-STAR_ST	HSA-MIR-518A-3P_ST	HSA-MIR-1301_ST	HSA-MIR-1179_ST	HSA-MIR-1303_ST	HSA-MIR-548V_ST	HSA-MIR-4294_ST
REACTOME_TANDEM_PORE_DOMAIN_POTASSIUM_CHANNELS	0.794	0.891156	0.99	0.993736	8	HSA-MIR-218_ST	HSA-MIR-545_ST	HSA-MIR-1203_ST	HSA-MIR-3132_ST	HSA-MIR-548T_ST	HSA-MIR-3176_ST	HSA-MIR-3186-5P_ST	HSA-MIR-4320_ST
REACTOME_INFLAMMASOMES	0.023	0.094414	0.058	0.203	11	HSA-LET-7E-STAR_ST	HSA-MIR-21-STAR_ST	HSA-LET-7I_ST	HSA-MIR-125B-1-STAR_ST	HSA-MIR-373-STAR_ST	HSA-MIR-335-STAR_ST	HSA-MIR-539_ST	HSA-MIR-623_ST	HSA-MIR-548J_ST	HSA-MIR-1286_ST	HSA-MIR-3194_ST
REACTOME_POTASSIUM_CHANNELS	0.98	0.996243	0.992	0.994243	3	HSA-MIR-33A-STAR_ST	HSA-MIR-218_ST	HSA-MIR-516A-3P_ST
REACTOME_NUCLEOTIDE_BINDING_DOMAIN_LEUCINE_RICH_REPEAT_CONTAINING_RECEPTOR_NLR_SIGNALING_PATHWAYS	0.013	0.074526	0.267	0.460584	8	HSA-LET-7E-STAR_ST	HSA-MIR-99B-STAR_ST	HSA-MIR-373-STAR_ST	HSA-MIR-193B_ST	HSA-MIR-623_ST	HSA-MIR-1286_ST	HSA-MIR-1243_ST	HSA-MIR-3194_ST
REACTOME_INWARDLY_RECTIFYING_K_CHANNELS	0.469	0.618206	0.495	0.684356	6	HSA-MIR-204_ST	HSA-MIR-346_ST	HSA-MIR-545-STAR_ST	HSA-MIR-619_ST	HSA-MIR-628-5P_ST	HSA-MIR-216B_ST
REACTOME_AMYLOIDS	0.911	0.967756	0.911	0.983413	8	HSA-LET-7G-STAR_ST	HSA-MIR-492_ST	HSA-MIR-1225-5P_ST	HSA-MIR-1911-STAR_ST	HSA-MIR-3115_ST	HSA-MIR-4323_ST	HSA-MIR-4265_ST	HSA-MIR-4330_ST
REACTOME_PACKAGING_OF_TELOMERE_ENDS	0.954	0.990757	0.964	0.987424	9	HSA-LET-7G-STAR_ST	HSA-MIR-492_ST	HSA-MIR-1225-5P_ST	HSA-MIR-1911-STAR_ST	HSA-MIR-3115_ST	HSA-MIR-4323_ST	HSA-MIR-4265_ST	HSA-MIR-4291_ST	HSA-MIR-4330_ST
REACTOME_TELOMERE_MAINTENANCE	0.991	0.996243	0.98	0.987424	10	HSA-LET-7G-STAR_ST	HSA-MIR-184_ST	HSA-MIR-492_ST	HSA-MIR-548A-3P_ST	HSA-MIR-1225-5P_ST	HSA-MIR-1911-STAR_ST	HSA-MIR-3115_ST	HSA-MIR-4302_ST	HSA-MIR-4265_ST	HSA-MIR-4330_ST
REACTOME_PLATELET_ACTIVATION_SIGNALING_AND_AGGREGATION	0	0	0.002	0.078235	20	HSA-MIR-17-STAR_ST	HSA-MIR-21_ST	HSA-MIR-21-STAR_ST	HSA-MIR-24-2-STAR_ST	HSA-MIR-148A-STAR_ST	HSA-MIR-187_ST	HSA-MIR-199B-3P_ST	HSA-LET-7I_ST	HSA-MIR-125B_ST	HSA-MIR-126_ST	HSA-MIR-146A_ST	HSA-MIR-302D-STAR_ST	HSA-MIR-375_ST	HSA-MIR-378_ST	HSA-MIR-331-5P_ST	HSA-MIR-486-3P_ST	HSA-MIR-497_ST	HSA-MIR-623_ST	HSA-MIR-3194_ST	HSA-MIR-378C_ST
REACTOME_REMOVAL_OF_THE_FLAP_INTERMEDIATE_FROM_THE_C_STRAND	0.861	0.934038	0.791	0.932529	8	HSA-MIR-214_ST	HSA-MIR-423-5P_ST	HSA-MIR-510_ST	HSA-MIR-656_ST	HSA-MIR-873_ST	HSA-MIR-1261_ST	HSA-MIR-1272_ST	HSA-MIR-3162_ST
REACTOME_CREATION_OF_C4_AND_C2_ACTIVATORS	0.278	0.438617	0.793	0.932529	12	HSA-MIR-23B_ST	HSA-MIR-127-5P_ST	HSA-MIR-412_ST	HSA-MIR-522_ST	HSA-MIR-510_ST	HSA-MIR-621_ST	HSA-MIR-658_ST	HSA-MIR-1224-5P_ST	HSA-MIR-1267_ST	HSA-MIR-3126-3P_ST	HSA-MIR-3137_ST	HSA-MIR-4262_ST
REACTOME_APC_CDC20_MEDIATED_DEGRADATION_OF_NEK2A	0.954	0.990757	0.878	0.978007	5	HSA-MIR-217_ST	HSA-MIR-424_ST	HSA-MIR-627_ST	HSA-MIR-628-5P_ST	HSA-MIR-1202_ST
REACTOME_INITIAL_TRIGGERING_OF_COMPLEMENT	0.149	0.28596	0.635	0.809732	8	HSA-MIR-125B-1-STAR_ST	HSA-MIR-522_ST	HSA-MIR-621_ST	HSA-MIR-1293_ST	HSA-MIR-3120_ST	HSA-MIR-3126-3P_ST	HSA-MIR-548W_ST	HSA-MIR-3183_ST
REACTOME_EXTENSION_OF_TELOMERES	0.994	0.996998	0.922	0.983413	7	HSA-MIR-23A-STAR_ST	HSA-MIR-95_ST	HSA-MIR-218_ST	HSA-MIR-186_ST	HSA-MIR-525-3P_ST	HSA-MIR-1202_ST	HSA-MIR-1261_ST
REACTOME_G2_M_CHECKPOINTS	0.838	0.918072	0.542	0.72219	8	HSA-MIR-95_ST	HSA-MIR-197_ST	HSA-MIR-204_ST	HSA-MIR-218_ST	HSA-MIR-425_ST	HSA-MIR-506_ST	HSA-MIR-1202_ST	HSA-MIR-3148_ST
REACTOME_G2_M_DNA_DAMAGE_CHECKPOINT	0.866	0.936726	0.256	0.450967	15	HSA-MIR-197_ST	HSA-MIR-130A-STAR_ST	HSA-MIR-125B-2-STAR_ST	HSA-MIR-193A-3P_ST	HSA-MIR-424_ST	HSA-MIR-489_ST	HSA-MIR-492_ST	HSA-MIR-505_ST	HSA-MIR-607_ST	HSA-MIR-33B_ST	HSA-MIR-450B-3P_ST	HSA-MIR-1184_ST	HSA-MIR-2116_ST	HSA-MIR-3148_ST	HSA-MIR-4297_ST
REACTOME_S_PHASE	0.828	0.911623	0.909	0.983413	5	HSA-MIR-186_ST	HSA-MIR-1301_ST	HSA-MIR-1179_ST	HSA-MIR-1202_ST	HSA-MIR-1290_ST
REACTOME_SCFSKP2_MEDIATED_DEGRADATION_OF_P27_P21	0.558	0.700793	0.923	0.983413	7	HSA-MIR-1301_ST	HSA-MIR-924_ST	HSA-MIR-1179_ST	HSA-MIR-1303_ST	HSA-MIR-1471_ST	HSA-MIR-548V_ST	HSA-MIR-4294_ST
REACTOME_TRYPTOPHAN_CATABOLISM	0.071	0.175195	0.161	0.340971	12	HSA-MIR-148A-STAR_ST	HSA-MIR-205-STAR_ST	HSA-MIR-342-5P_ST	HSA-MIR-433_ST	HSA-MIR-558_ST	HSA-MIR-574-5P_ST	HSA-MIR-609_ST	HSA-MIR-642_ST	HSA-MIR-450B-3P_ST	HSA-MIR-2115_ST	HSA-MIR-3184_ST	HSA-MIR-3190-3P_ST
REACTOME_DNA_STRAND_ELONGATION	0.996	0.9975	0.862	0.970844	8	HSA-MIR-95_ST	HSA-MIR-34A-STAR_ST	HSA-MIR-204_ST	HSA-MIR-218_ST	HSA-MIR-186_ST	HSA-MIR-1202_ST	HSA-MIR-1290_ST	HSA-MIR-1914-STAR_ST
REACTOME_RESOLUTION_OF_AP_SITES_VIA_THE_SINGLE_NUCLEOTIDE_REPLACEMENT_PATHWAY	0.908	0.967756	0.761	0.912651	9	HSA-MIR-205_ST	HSA-MIR-299-5P_ST	HSA-MIR-518D-3P_ST	HSA-MIR-576-5P_ST	HSA-MIR-548B-5P_ST	HSA-MIR-892B_ST	HSA-MIR-708-STAR_ST	HSA-MIR-548P_ST	HSA-MIR-3172_ST
REACTOME_FGFR_LIGAND_BINDING_AND_ACTIVATION	0.015	0.077027	0.133	0.311426	21	HSA-LET-7F_ST	HSA-MIR-30A-STAR_ST	HSA-MIR-32_ST	HSA-MIR-30B_ST	HSA-MIR-200C-STAR_ST	HSA-MIR-367-STAR_ST	HSA-MIR-429_ST	HSA-MIR-452-STAR_ST	HSA-MIR-518F_ST	HSA-MIR-514_ST	HSA-MIR-568_ST	HSA-MIR-593-STAR_ST	HSA-MIR-645_ST	HSA-MIR-758_ST	HSA-MIR-1826_ST	HSA-MIR-1915-STAR_ST	HSA-MIR-2115-STAR_ST	HSA-MIR-548Q_ST	HSA-MIR-4297_ST	HSA-MIR-4262_ST	HSA-MIR-4264_ST
REACTOME_CHOLESTEROL_BIOSYNTHESIS	0.611	0.746903	0.439	0.632579	10	HSA-MIR-19A_ST	HSA-MIR-141-STAR_ST	HSA-MIR-578_ST	HSA-MIR-934_ST	HSA-MIR-3174_ST	HSA-MIR-4312_ST	HSA-MIR-4317_ST	HSA-MIR-4255_ST	HSA-MIR-4272_ST	HSA-MIR-4278_ST
REACTOME_APOBEC3G_MEDIATED_RESISTANCE_TO_HIV1_INFECTION	0.348	0.514267	0.603	0.777122	9	HSA-MIR-371-3P_ST	HSA-MIR-380_ST	HSA-MIR-493-STAR_ST	HSA-MIR-620_ST	HSA-MIR-1297_ST	HSA-MIR-1304_ST	HSA-MIR-1537_ST	HSA-MIR-3118_ST	HSA-MIR-4328_ST
REACTOME_GAP_JUNCTION_TRAFFICKING	0.421	0.577843	0.096	0.260571	20	HSA-MIR-21-STAR_ST	HSA-MIR-29B-1-STAR_ST	HSA-MIR-223_ST	HSA-MIR-125A-5P_ST	HSA-MIR-29C_ST	HSA-MIR-338-5P_ST	HSA-MIR-146B-5P_ST	HSA-MIR-146B-3P_ST	HSA-MIR-519E-STAR_ST	HSA-MIR-504_ST	HSA-MIR-654-5P_ST	HSA-MIR-887_ST	HSA-MIR-1228_ST	HSA-MIR-1238_ST	HSA-MIR-1291_ST	HSA-MIR-1254_ST	HSA-MIR-513C_ST	HSA-MIR-3133_ST	HSA-MIR-466_ST	HSA-MIR-4269_ST
REACTOME_FGFR2C_LIGAND_BINDING_AND_ACTIVATION	0.197	0.346574	0.526	0.710862	12	HSA-LET-7F_ST	HSA-MIR-30A-STAR_ST	HSA-MIR-30D-STAR_ST	HSA-MIR-218-2-STAR_ST	HSA-MIR-30B_ST	HSA-MIR-369-5P_ST	HSA-MIR-452-STAR_ST	HSA-MIR-548A-5P_ST	HSA-MIR-758_ST	HSA-MIR-1203_ST	HSA-MIR-548V_ST	HSA-MIR-4322_ST
REACTOME_METABOLISM_OF_PORPHYRINS	0.574	0.714813	0.478	0.6692	11	HSA-MIR-214_ST	HSA-MIR-215_ST	HSA-MIR-191-STAR_ST	HSA-MIR-133B_ST	HSA-MIR-525-5P_ST	HSA-MIR-518C-STAR_ST	HSA-MIR-649_ST	HSA-MIR-548F_ST	HSA-MIR-1251_ST	HSA-MIR-2114_ST	HSA-MIR-4289_ST
REACTOME_FGFR4_LIGAND_BINDING_AND_ACTIVATION	0.406	0.568999	0.793	0.932529	14	HSA-LET-7A_ST	HSA-LET-7F_ST	HSA-MIR-30D-STAR_ST	HSA-MIR-218-2-STAR_ST	HSA-MIR-30B_ST	HSA-MIR-369-5P_ST	HSA-MIR-429_ST	HSA-MIR-452-STAR_ST	HSA-MIR-505-STAR_ST	HSA-MIR-593-STAR_ST	HSA-MIR-758_ST	HSA-MIR-2115-STAR_ST	HSA-MIR-548V_ST	HSA-MIR-4322_ST
REACTOME_VIF_MEDIATED_DEGRADATION_OF_APOBEC3G	0.392	0.555821	0.932	0.985457	6	HSA-MIR-1301_ST	HSA-MIR-924_ST	HSA-MIR-1179_ST	HSA-MIR-1303_ST	HSA-MIR-1471_ST	HSA-MIR-548V_ST
REACTOME_SIGNALING_BY_FGFR	0.017	0.082518	0.198	0.385	9	HSA-MIR-34A-STAR_ST	HSA-MIR-210_ST	HSA-MIR-188-3P_ST	HSA-MIR-604_ST	HSA-MIR-641_ST	HSA-MIR-657_ST	HSA-MIR-1915-STAR_ST	HSA-MIR-3133_ST	HSA-MIR-4262_ST
REACTOME_DIGESTION_OF_DIETARY_CARBOHYDRATE	0.752	0.862207	0.036	0.166829	22	HSA-LET-7B_ST	HSA-MIR-93_ST	HSA-MIR-103_ST	HSA-MIR-220A_ST	HSA-MIR-127-3P_ST	HSA-MIR-134_ST	HSA-MIR-34B_ST	HSA-MIR-337-5P_ST	HSA-MIR-323-3P_ST	HSA-MIR-409-3P_ST	HSA-MIR-485-5P_ST	HSA-MIR-520B_ST	HSA-MIR-517A_ST	HSA-MIR-652_ST	HSA-MIR-654-3P_ST	HSA-MIR-542-3P_ST	HSA-MIR-320B_ST	HSA-MIR-1301_ST	HSA-MIR-875-5P_ST	HSA-MIR-1267_ST	HSA-MIR-1252_ST	HSA-MIR-3174_ST
REACTOME_FGFR1_LIGAND_BINDING_AND_ACTIVATION	0.149	0.28596	0.259	0.453847	15	HSA-LET-7F_ST	HSA-MIR-30A-STAR_ST	HSA-MIR-224_ST	HSA-MIR-30B_ST	HSA-MIR-369-5P_ST	HSA-MIR-373_ST	HSA-MIR-429_ST	HSA-MIR-452-STAR_ST	HSA-MIR-493-STAR_ST	HSA-MIR-758_ST	HSA-MIR-1826_ST	HSA-MIR-1915-STAR_ST	HSA-MIR-2115-STAR_ST	HSA-MIR-3176_ST	HSA-MIR-4277_ST
REACTOME_GAP_JUNCTION_ASSEMBLY	0.522	0.668844	0.583	0.760932	19	HSA-MIR-21-STAR_ST	HSA-MIR-23A-STAR_ST	HSA-MIR-29B-1-STAR_ST	HSA-MIR-125A-5P_ST	HSA-MIR-367-STAR_ST	HSA-MIR-519E-STAR_ST	HSA-MIR-520F_ST	HSA-MIR-523-STAR_ST	HSA-MIR-504_ST	HSA-MIR-582-3P_ST	HSA-MIR-603_ST	HSA-MIR-646_ST	HSA-MIR-1306_ST	HSA-MIR-513C_ST	HSA-MIR-3125_ST	HSA-MIR-466_ST	HSA-MIR-3173_ST	HSA-MIR-548X_ST	HSA-MIR-514B-5P_ST
REACTOME_SYNTHESIS_OF_GLYCOSYLPHOSPHATIDYLINOSITOL_GPI	0.735	0.847832	0.655	0.826518	6	HSA-MIR-508-3P_ST	HSA-MIR-449C-STAR_ST	HSA-MIR-548N_ST	HSA-MIR-548P_ST	HSA-MIR-1539_ST	HSA-MIR-548X_ST
REACTOME_RNA_POL_I_TRANSCRIPTION_INITIATION	0.867	0.936726	0.676	0.840262	10	HSA-MIR-27A-STAR_ST	HSA-MIR-518E_ST	HSA-MIR-518A-3P_ST	HSA-MIR-500_ST	HSA-MIR-544_ST	HSA-MIR-592_ST	HSA-MIR-888-STAR_ST	HSA-MIR-1470_ST	HSA-MIR-3135_ST	HSA-MIR-3171_ST
REACTOME_PYRIMIDINE_METABOLISM	0.829	0.911969	0.527	0.710862	20	HSA-MIR-129-5P_ST	HSA-MIR-10B-STAR_ST	HSA-MIR-195_ST	HSA-MIR-452_ST	HSA-MIR-409-3P_ST	HSA-MIR-488-STAR_ST	HSA-MIR-520D-3P_ST	HSA-MIR-506_ST	HSA-MIR-642_ST	HSA-MIR-449B-STAR_ST	HSA-MIR-411_ST	HSA-MIR-936_ST	HSA-MIR-1299_ST	HSA-MIR-1288_ST	HSA-MIR-1308_ST	HSA-MIR-3175_ST	HSA-MIR-320E_ST	HSA-MIR-3190-3P_ST	HSA-MIR-4312_ST	HSA-MIR-4329_ST
REACTOME_INTRINSIC_PATHWAY_FOR_APOPTOSIS	0.104	0.224911	0.195	0.382522	19	HSA-MIR-181A-2-STAR_ST	HSA-MIR-223_ST	HSA-MIR-149_ST	HSA-MIR-154_ST	HSA-MIR-323-5P_ST	HSA-MIR-376B_ST	HSA-MIR-550-STAR_ST	HSA-MIR-675_ST	HSA-MIR-892B_ST	HSA-MIR-933_ST	HSA-MIR-1200_ST	HSA-MIR-1287_ST	HSA-MIR-1246_ST	HSA-MIR-1972_ST	HSA-MIR-1979_ST	HSA-MIR-3177_ST	HSA-MIR-3180-3P_ST	HSA-MIR-4299_ST	HSA-MIR-4321_ST
REACTOME_PI3K_CASCADE	0.002	0.032439	0.231	0.424938	9	HSA-MIR-16-1-STAR_ST	HSA-MIR-29A-STAR_ST	HSA-MIR-129-5P_ST	HSA-MIR-130B-STAR_ST	HSA-MIR-520D-3P_ST	HSA-MIR-584_ST	HSA-MIR-548Q_ST	HSA-MIR-2277_ST	HSA-MIR-4272_ST
REACTOME_APOPTOTIC_EXECUTION_PHASE	0.173	0.315624	0.381	0.575582	6	HSA-MIR-101-STAR_ST	HSA-MIR-7-1-STAR_ST	HSA-MIR-548D-5P_ST	HSA-MIR-761_ST	HSA-MIR-1260_ST	HSA-MIR-548G_ST
REACTOME_SHC_RELATED_EVENTS	0.028	0.106097	0.003	0.090682	37	HSA-MIR-17-STAR_ST	HSA-MIR-21_ST	HSA-MIR-22-STAR_ST	HSA-MIR-25_ST	HSA-MIR-26B_ST	HSA-MIR-31_ST	HSA-MIR-187_ST	HSA-MIR-199B-3P_ST	HSA-MIR-223_ST	HSA-MIR-224-STAR_ST	HSA-MIR-200B-STAR_ST	HSA-MIR-194_ST	HSA-MIR-29C_ST	HSA-MIR-375_ST	HSA-MIR-378-STAR_ST	HSA-MIR-330-5P_ST	HSA-MIR-323-5P_ST	HSA-MIR-331-5P_ST	HSA-MIR-335-STAR_ST	HSA-MIR-422A_ST	HSA-MIR-424-STAR_ST	HSA-MIR-92B_ST	HSA-MIR-555_ST	HSA-MIR-641_ST	HSA-MIR-644_ST	HSA-MIR-765_ST	HSA-MIR-675_ST	HSA-MIR-886-5P_ST	HSA-MIR-1275_ST	HSA-MIR-1197_ST	HSA-MIR-1972_ST	HSA-MIR-2277_ST	HSA-MIR-3131_ST	HSA-MIR-3133_ST	HSA-MIR-3177_ST	HSA-MIR-3194_ST	HSA-MIR-378C_ST
NABA_COLLAGENS	0.081	0.190673	0.723	0.883814	9	HSA-MIR-105-STAR_ST	HSA-MIR-423-3P_ST	HSA-MIR-570_ST	HSA-MIR-608_ST	HSA-MIR-549_ST	HSA-MIR-759_ST	HSA-MIR-887_ST	HSA-MIR-1915-STAR_ST	HSA-MIR-3128_ST
NABA_ECM_GLYCOPROTEINS	0.087	0.199845	0.272	0.46739	16	HSA-MIR-139-5P_ST	HSA-MIR-212_ST	HSA-MIR-200C-STAR_ST	HSA-MIR-34C-5P_ST	HSA-MIR-371-3P_ST	HSA-MIR-135B-STAR_ST	HSA-MIR-148B-STAR_ST	HSA-MIR-486-3P_ST	HSA-MIR-520A-3P_ST	HSA-MIR-661_ST	HSA-MIR-920_ST	HSA-MIR-1226-STAR_ST	HSA-MIR-663B_ST	HSA-MIR-1274B_ST	HSA-MIR-1288_ST	HSA-MIR-1915-STAR_ST
NABA_ECM_REGULATORS	0.008	0.060113	0.023	0.14162	7	HSA-MIR-99B-STAR_ST	HSA-MIR-363_ST	HSA-MIR-486-3P_ST	HSA-MIR-491-5P_ST	HSA-MIR-943_ST	HSA-MIR-3120_ST	HSA-MIR-3177_ST
NABA_ECM_AFFILIATED	0.194	0.342656	0.018	0.126667	22	HSA-LET-7F-2-STAR_ST	HSA-MIR-18A_ST	HSA-MIR-20A_ST	HSA-MIR-26B_ST	HSA-MIR-224-STAR_ST	HSA-LET-7I_ST	HSA-MIR-140-3P_ST	HSA-MIR-185_ST	HSA-MIR-193A-3P_ST	HSA-MIR-106B_ST	HSA-MIR-30E_ST	HSA-MIR-196B-STAR_ST	HSA-MIR-18B_ST	HSA-MIR-512-3P_ST	HSA-MIR-518D-3P_ST	HSA-MIR-660_ST	HSA-MIR-509-3-5P_ST	HSA-MIR-1238_ST	HSA-MIR-548J_ST	HSA-MIR-1291_ST	HSA-MIR-1257_ST	HSA-MIR-1197_ST
NABA_PROTEOGLYCANS	0.276	0.438043	0.403	0.594224	17	HSA-MIR-25-STAR_ST	HSA-MIR-34C-5P_ST	HSA-MIR-202_ST	HSA-MIR-517C_ST	HSA-MIR-519A_ST	HSA-MIR-500-STAR_ST	HSA-MIR-501-3P_ST	HSA-MIR-569_ST	HSA-MIR-599_ST	HSA-MIR-601_ST	HSA-MIR-1307_ST	HSA-MIR-1324_ST	HSA-MIR-1915-STAR_ST	HSA-MIR-2277_ST	HSA-MIR-3138_ST	HSA-MIR-3182_ST	HSA-MIR-4279_ST
NABA_SECRETED_FACTORS	0.015	0.077027	0.352	0.547556	8	HSA-MIR-218_ST	HSA-MIR-30E-STAR_ST	HSA-MIR-369-5P_ST	HSA-MIR-493-STAR_ST	HSA-MIR-519C-5P_ST	HSA-MIR-615-5P_ST	HSA-MIR-1915-STAR_ST	HSA-MIR-3145_ST
NABA_CORE_MATRISOME	0.069	0.172176	0.448	0.641378	11	HSA-MIR-212_ST	HSA-MIR-34C-5P_ST	HSA-MIR-148B-STAR_ST	HSA-MIR-520A-3P_ST	HSA-MIR-608_ST	HSA-MIR-541_ST	HSA-MIR-1226-STAR_ST	HSA-MIR-1276_ST	HSA-MIR-1274B_ST	HSA-MIR-1915-STAR_ST	HSA-MIR-3123_ST
NABA_MATRISOME_ASSOCIATED	0.007	0.057117	0.034	0.162079	11	HSA-MIR-30E-STAR_ST	HSA-MIR-196B-STAR_ST	HSA-MIR-486-3P_ST	HSA-MIR-491-5P_ST	HSA-MIR-656_ST	HSA-MIR-1292_ST	HSA-MIR-1915-STAR_ST	HSA-MIR-3120_ST	HSA-MIR-3121_ST	HSA-MIR-3145_ST	HSA-MIR-4269_ST
NABA_BASEMENT_MEMBRANES	0.092	0.207039	0.697	0.859574	11	HSA-MIR-212_ST	HSA-MIR-99B_ST	HSA-MIR-335_ST	HSA-MIR-520A-3P_ST	HSA-MIR-661_ST	HSA-MIR-541_ST	HSA-MIR-1226-STAR_ST	HSA-MIR-1288_ST	HSA-MIR-1915-STAR_ST	HSA-MIR-3123_ST	HSA-MIR-4329_ST
NABA_MATRISOME	0.001	0.02375	0.369	0.563456	3	HSA-MIR-187_ST	HSA-MIR-302C_ST	HSA-MIR-548J_ST
[truncated: 17 more columns]
