# Supplementary material for: Functional Implications of MicroRNAs in Crohn’s Disease Revealed by Integrating MicroRNA and Messenger RNA Expression Profiling
Source: Int J Mol Sci. 2017 Jul 20;18(7):1580. doi: 10.3390/ijms18071580 (PMC5536068; doi:10.3390/ijms18071580)
Supplement: Supplementary file 1 [file ijms-18-01580-s001.zip › ijms-207430-supplementary/SupplementaryTable5_palmieri.xls]

## Sheet: pathway_mirna_resultsCD_pvalue0
Supplementary table 5: Differential co-expression pathway analysis in Gene Ontology pathways. miRNAs that were DC with a pathway enriched for this miRNA-mRNA pathway pair were associated with a P-value < 0.01.
Pathways	DE P-values	DE FDR	DC P-values	DC FDR	number of DC miRNAs with P-values<= 0.01	DC miRNAs
NUCLEOPLASM	0.812	0.929644	0.979	1	6	HSA-MIR-130A-STAR_ST	HSA-MIR-138-2-STAR_ST	HSA-MIR-135B_ST	HSA-MIR-3130-3P_ST	HSA-MIR-3142_ST	HSA-MIR-3198_ST
EXTRINSIC_TO_PLASMA_MEMBRANE	0.093	0.24857	0.13	0.341808	18	HSA-MIR-30D_ST	HSA-MIR-182-STAR_ST	HSA-MIR-205_ST	HSA-MIR-218-2-STAR_ST	HSA-MIR-99B_ST	HSA-MIR-362-3P_ST	HSA-MIR-18B_ST	HSA-MIR-520C-3P_ST	HSA-MIR-603_ST	HSA-MIR-615-5P_ST	HSA-MIR-450B-5P_ST	HSA-MIR-888_ST	HSA-MIR-924_ST	HSA-MIR-1229_ST	HSA-MIR-1265_ST	HSA-MIR-466_ST	HSA-MIR-4276_ST	HSA-MIR-4274_ST
ORGANELLE_PART	0.651	0.828131	0.841	0.98218	5	HSA-MIR-198_ST	HSA-MIR-204_ST	HSA-MIR-217_ST	HSA-MIR-130A-STAR_ST	HSA-MIR-135B_ST
CELL_PROJECTION_PART	0.9	0.974386	0.423	0.68111	10	HSA-LET-7A-2-STAR_ST	HSA-MIR-122-STAR_ST	HSA-MIR-135A_ST	HSA-MIR-412_ST	HSA-MIR-542-3P_ST	HSA-MIR-891B_ST	HSA-MIR-944_ST	HSA-MIR-4305_ST	HSA-MIR-4319_ST	HSA-MIR-4251_ST
CYTOPLASMIC_VESICLE_MEMBRANE	0.094	0.249865	0.987	1	3	HSA-MIR-520F_ST	HSA-MIR-625-STAR_ST	HSA-MIR-548D-5P_ST
GOLGI_MEMBRANE	0.245	0.441425	0.026	0.147672	20	HSA-MIR-18A-STAR_ST	HSA-MIR-21-STAR_ST	HSA-MIR-22-STAR_ST	HSA-MIR-22_ST	HSA-MIR-205_ST	HSA-MIR-15B_ST	HSA-MIR-130B_ST	HSA-MIR-20B_ST	HSA-MIR-518C_ST	HSA-MIR-518D-5P_ST	HSA-MIR-503_ST	HSA-MIR-550-STAR_ST	HSA-MIR-647_ST	HSA-MIR-659_ST	HSA-MIR-660_ST	HSA-MIR-421_ST	HSA-MIR-769-3P_ST	HSA-MIR-876-3P_ST	HSA-MIR-718_ST	HSA-MIR-466_ST
MITOCHONDRIAL_OUTER_MEMBRANE	0.173	0.361411	0.182	0.413481	13	HSA-LET-7D-STAR_ST	HSA-MIR-342-3P_ST	HSA-MIR-570_ST	HSA-MIR-604_ST	HSA-MIR-605_ST	HSA-MIR-411_ST	HSA-MIR-657_ST	HSA-MIR-320C_ST	HSA-MIR-764_ST	HSA-MIR-938_ST	HSA-MIR-548N_ST	HSA-MIR-1324_ST	HSA-MIR-1539_ST
ORGANELLAR_RIBOSOME	0.546	0.736442	0.073	0.245699	13	HSA-LET-7D_ST	HSA-LET-7D-STAR_ST	HSA-MIR-92A_ST	HSA-MIR-98_ST	HSA-MIR-183_ST	HSA-MIR-212_ST	HSA-MIR-379_ST	HSA-MIR-492_ST	HSA-MIR-556-3P_ST	HSA-MIR-629_ST	HSA-MIR-1285_ST	HSA-MIR-1827_ST	HSA-MIR-3177_ST
ORGANELLAR_SMALL_RIBOSOMAL_SUBUNIT	0.532	0.722248	0.111	0.313996	18	HSA-LET-7D_ST	HSA-LET-7D-STAR_ST	HSA-MIR-183_ST	HSA-MIR-212_ST	HSA-MIR-195-STAR_ST	HSA-MIR-206_ST	HSA-MIR-425_ST	HSA-MIR-492_ST	HSA-MIR-554_ST	HSA-MIR-556-3P_ST	HSA-MIR-570_ST	HSA-MIR-629_ST	HSA-MIR-759_ST	HSA-MIR-887_ST	HSA-MIR-1285_ST	HSA-MIR-1827_ST	HSA-MIR-514B-3P_ST	HSA-MIR-4254_ST
INTRINSIC_TO_ENDOPLASMIC_RETICULUM_MEMBRANE	0.045	0.164811	0.519	0.755381	9	HSA-MIR-26A-1-STAR_ST	HSA-MIR-132-STAR_ST	HSA-MIR-126-STAR_ST	HSA-MIR-365_ST	HSA-MIR-380-STAR_ST	HSA-MIR-380_ST	HSA-MIR-216B_ST	HSA-MIR-2116-STAR_ST	HSA-MIR-4328_ST
BRUSH_BORDER	0.48	0.675624	0.587	0.806709	7	HSA-MIR-16-1-STAR_ST	HSA-MIR-95_ST	HSA-MIR-412_ST	HSA-MIR-613_ST	HSA-MIR-449C_ST	HSA-MIR-944_ST	HSA-MIR-718_ST
MITOCHONDRIAL_SMALL_RIBOSOMAL_SUBUNIT	0.532	0.722248	0.111	0.313996	18	HSA-LET-7D_ST	HSA-LET-7D-STAR_ST	HSA-MIR-183_ST	HSA-MIR-212_ST	HSA-MIR-195-STAR_ST	HSA-MIR-206_ST	HSA-MIR-425_ST	HSA-MIR-492_ST	HSA-MIR-554_ST	HSA-MIR-556-3P_ST	HSA-MIR-570_ST	HSA-MIR-629_ST	HSA-MIR-759_ST	HSA-MIR-887_ST	HSA-MIR-1285_ST	HSA-MIR-1827_ST	HSA-MIR-514B-3P_ST	HSA-MIR-4254_ST
PROTEINACEOUS_EXTRACELLULAR_MATRIX	0.027	0.133986	0.329	0.58692	9	HSA-MIR-212_ST	HSA-MIR-335_ST	HSA-MIR-520A-3P_ST	HSA-MIR-618_ST	HSA-MIR-541_ST	HSA-MIR-1276_ST	HSA-MIR-1274B_ST	HSA-MIR-1288_ST	HSA-MIR-3123_ST
INTRINSIC_TO_PLASMA_MEMBRANE	0.018	0.10905	0.008	0.086163	24	HSA-MIR-17-STAR_ST	HSA-MIR-23A_ST	HSA-MIR-199A-3P_ST	HSA-MIR-148A-STAR_ST	HSA-MIR-199B-3P_ST	HSA-MIR-220A_ST	HSA-MIR-222_ST	HSA-LET-7I_ST	HSA-MIR-125B_ST	HSA-MIR-126_ST	HSA-MIR-146A_ST	HSA-MIR-363_ST	HSA-MIR-302D-STAR_ST	HSA-MIR-375_ST	HSA-MIR-378_ST	HSA-MIR-331-5P_ST	HSA-MIR-146B-5P_ST	HSA-MIR-548C-5P_ST	HSA-MIR-619_ST	HSA-MIR-623_ST	HSA-MIR-675_ST	HSA-MIR-3120_ST	HSA-MIR-378C_ST	HSA-MIR-4269_ST
ORGANELLE_INNER_MEMBRANE	0.072	0.213649	0.02	0.127544	16	HSA-LET-7D_ST	HSA-LET-7D-STAR_ST	HSA-MIR-212_ST	HSA-MIR-142-5P_ST	HSA-MIR-335_ST	HSA-MIR-335-STAR_ST	HSA-MIR-133B_ST	HSA-MIR-431_ST	HSA-MIR-490-5P_ST	HSA-MIR-494_ST	HSA-MIR-586_ST	HSA-MIR-33B_ST	HSA-MIR-548F_ST	HSA-MIR-1251_ST	HSA-MIR-3131_ST	HSA-MIR-3177_ST
OLIGOSACCHARYL_TRANSFERASE_COMPLEX	0.36	0.567722	0.94	1	4	HSA-MIR-520F_ST	HSA-MIR-1303_ST	HSA-MIR-3130-3P_ST	HSA-MIR-4294_ST
ADHERENS_JUNCTION	0.138	0.320019	0.02	0.127544	13	HSA-MIR-17-STAR_ST	HSA-MIR-337-3P_ST	HSA-MIR-335-STAR_ST	HSA-MIR-18B_ST	HSA-MIR-517B_ST	HSA-MIR-516B-STAR_ST	HSA-MIR-599_ST	HSA-MIR-1238_ST	HSA-MIR-1274B_ST	HSA-MIR-1324_ST	HSA-MIR-1193_ST	HSA-MIR-4257_ST	HSA-MIR-4253_ST
PEROXISOMAL_MEMBRANE	0.023	0.124784	0.302	0.565133	5	HSA-MIR-31-STAR_ST	HSA-MIR-1273_ST	HSA-MIR-1321_ST	HSA-MIR-1826_ST	HSA-MIR-1910_ST
SARCOMERE	0.097	0.254581	0.876	1	8	HSA-MIR-34C-3P_ST	HSA-MIR-381_ST	HSA-MIR-497-STAR_ST	HSA-MIR-502-5P_ST	HSA-MIR-589-STAR_ST	HSA-MIR-644_ST	HSA-MIR-877-STAR_ST	HSA-MIR-3163_ST
EXTERNAL_SIDE_OF_PLASMA_MEMBRANE	0.016	0.102485	0.02	0.127544	22	HSA-MIR-29A-STAR_ST	HSA-MIR-92A-1-STAR_ST	HSA-MIR-93-STAR_ST	HSA-MIR-181A-2-STAR_ST	HSA-MIR-125B_ST	HSA-MIR-141-STAR_ST	HSA-MIR-9_ST	HSA-MIR-200C_ST	HSA-MIR-299-3P_ST	HSA-MIR-378_ST	HSA-MIR-511_ST	HSA-MIR-518C-STAR_ST	HSA-MIR-578_ST	HSA-MIR-619_ST	HSA-MIR-449B_ST	HSA-MIR-542-3P_ST	HSA-MIR-675_ST	HSA-MIR-548G_ST	HSA-MIR-1267_ST	HSA-MIR-1307_ST	HSA-MIR-3131_ST	HSA-MIR-378C_ST
EUKARYOTIC_TRANSLATION_INITIATION_FACTOR_3_COMPLEX	0.469	0.670527	0.878	1	6	HSA-MIR-19B-2-STAR_ST	HSA-MIR-379-STAR_ST	HSA-MIR-384_ST	HSA-MIR-1228_ST	HSA-MIR-1293_ST	HSA-MIR-4290_ST
VESICULAR_FRACTION	0.126	0.301819	0.361	0.611765	12	HSA-MIR-19A_ST	HSA-MIR-135A-STAR_ST	HSA-MIR-361-5P_ST	HSA-MIR-362-5P_ST	HSA-MIR-643_ST	HSA-MIR-548D-3P_ST	HSA-MIR-1182_ST	HSA-MIR-1207-3P_ST	HSA-MIR-664-STAR_ST	HSA-MIR-548S_ST	HSA-MIR-4297_ST	HSA-MIR-4288_ST
EXTRACELLULAR_MATRIX_PART	0.053	0.179214	0.671	0.880536	8	HSA-MIR-212_ST	HSA-MIR-570_ST	HSA-MIR-608_ST	HSA-MIR-618_ST	HSA-MIR-759_ST	HSA-MIR-541_ST	HSA-MIR-1276_ST	HSA-MIR-3123_ST
CELL_SURFACE	0.005	0.054254	0.012	0.107704	15	HSA-MIR-19B_ST	HSA-MIR-139-3P_ST	HSA-MIR-221_ST	HSA-MIR-222_ST	HSA-MIR-137_ST	HSA-MIR-146A_ST	HSA-MIR-409-5P_ST	HSA-MIR-520A-3P_ST	HSA-MIR-503_ST	HSA-MIR-589_ST	HSA-MIR-609_ST	HSA-MIR-611_ST	HSA-MIR-623_ST	HSA-MIR-1292_ST	HSA-MIR-2355_ST
CELL_JUNCTION	0.019	0.113687	0.004	0.07362	24	HSA-MIR-17-STAR_ST	HSA-MIR-21_ST	HSA-MIR-23A_ST	HSA-MIR-24-2-STAR_ST	HSA-MIR-25_ST	HSA-MIR-27A_ST	HSA-MIR-31_ST	HSA-MIR-224-STAR_ST	HSA-LET-7I_ST	HSA-MIR-130A_ST	HSA-MIR-140-3P_ST	HSA-MIR-194-STAR_ST	HSA-MIR-130B-STAR_ST	HSA-MIR-378_ST	HSA-MIR-338-5P_ST	HSA-MIR-18B_ST	HSA-MIR-502-5P_ST	HSA-MIR-654-5P_ST	HSA-MIR-1238_ST	HSA-MIR-548J_ST	HSA-MIR-1254_ST	HSA-MIR-1324_ST	HSA-MIR-3194_ST	HSA-MIR-4253_ST
MITOCHONDRIAL_PART	0.074	0.217366	0.035	0.169633	19	HSA-LET-7D_ST	HSA-LET-7D-STAR_ST	HSA-MIR-212_ST	HSA-MIR-142-5P_ST	HSA-MIR-195-STAR_ST	HSA-MIR-365_ST	HSA-MIR-335-STAR_ST	HSA-MIR-490-5P_ST	HSA-MIR-556-3P_ST	HSA-MIR-586_ST	HSA-MIR-33B_ST	HSA-MIR-548F_ST	HSA-MIR-1251_ST	HSA-MIR-1281_ST	HSA-MIR-664-STAR_ST	HSA-MIR-1827_ST	HSA-MIR-3131_ST	HSA-MIR-3177_ST	HSA-MIR-514B-3P_ST
PROTEIN_SERINE_THREONINE_PHOSPHATASE_COMPLEX	0.22	0.412748	0.519	0.755381	14	HSA-LET-7D_ST	HSA-MIR-31-STAR_ST	HSA-MIR-138-1-STAR_ST	HSA-MIR-491-3P_ST	HSA-MIR-617_ST	HSA-MIR-631_ST	HSA-MIR-647_ST	HSA-MIR-764_ST	HSA-MIR-924_ST	HSA-MIR-1284_ST	HSA-MIR-1827_ST	HSA-MIR-1909-STAR_ST	HSA-MIR-3166_ST	HSA-MIR-3065-5P_ST
AXON	0.22	0.412748	0.532	0.764962	13	HSA-MIR-30A_ST	HSA-MIR-96_ST	HSA-MIR-224_ST	HSA-MIR-145_ST	HSA-MIR-195_ST	HSA-MIR-496_ST	HSA-MIR-518D-3P_ST	HSA-MIR-520H_ST	HSA-MIR-556-5P_ST	HSA-MIR-584_ST	HSA-MIR-1323_ST	HSA-MIR-543_ST	HSA-MIR-302E_ST
RIBONUCLEOPROTEIN_COMPLEX	0.913	0.978262	0.935	1	5	HSA-MIR-198_ST	HSA-MIR-425_ST	HSA-MIR-490-3P_ST	HSA-MIR-1226_ST	HSA-MIR-1289_ST
COATED_VESICLE	0.501	0.693766	0.698	0.89704	6	HSA-MIR-28-5P_ST	HSA-MIR-367-STAR_ST	HSA-MIR-588_ST	HSA-MIR-548D-5P_ST	HSA-MIR-659_ST	HSA-MIR-670_ST
MICROTUBULE_ASSOCIATED_COMPLEX	0.287	0.489786	0.017	0.122366	22	HSA-MIR-96-STAR_ST	HSA-MIR-212_ST	HSA-MIR-214-STAR_ST	HSA-MIR-217_ST	HSA-MIR-130A_ST	HSA-MIR-142-5P_ST	HSA-MIR-99B-STAR_ST	HSA-MIR-381_ST	HSA-MIR-330-5P_ST	HSA-MIR-335_ST	HSA-MIR-424_ST	HSA-MIR-490-5P_ST	HSA-MIR-550-STAR_ST	HSA-MIR-421_ST	HSA-MIR-943_ST	HSA-MIR-1200_ST	HSA-MIR-1255A_ST	HSA-MIR-1272_ST	HSA-MIR-3146_ST	HSA-MIR-3201_ST	HSA-MIR-4298_ST	HSA-MIR-4267_ST
CHROMATIN	0.947	0.983527	0.846	0.984855	6	HSA-MIR-196A-STAR_ST	HSA-MIR-492_ST	HSA-MIR-548A-3P_ST	HSA-MIR-1225-5P_ST	HSA-MIR-1263_ST	HSA-MIR-3202_ST
SYNAPSE_PART	0.429	0.633265	0.014	0.112464	33	HSA-MIR-30A_ST	HSA-MIR-199A-5P_ST	HSA-MIR-199A-3P_ST	HSA-MIR-210_ST	HSA-MIR-214-STAR_ST	HSA-MIR-223_ST	HSA-MIR-224_ST	HSA-MIR-200C_ST	HSA-MIR-194-STAR_ST	HSA-MIR-361-3P_ST	HSA-MIR-379_ST	HSA-MIR-324-3P_ST	HSA-MIR-133B_ST	HSA-MIR-451_ST	HSA-MIR-485-3P_ST	HSA-MIR-518F_ST	HSA-MIR-502-3P_ST	HSA-MIR-532-5P_ST	HSA-MIR-532-3P_ST	HSA-MIR-554_ST	HSA-MIR-570_ST	HSA-MIR-607_ST	HSA-MIR-542-3P_ST	HSA-MIR-1271_ST	HSA-MIR-943_ST	HSA-MIR-1178_ST	HSA-MIR-548H_ST	HSA-MIR-1826_ST	HSA-MIR-1914-STAR_ST	HSA-MIR-2115-STAR_ST	HSA-MIR-3152_ST	HSA-MIR-4313_ST	HSA-MIR-4275_ST
INTERMEDIATE_FILAMENT_CYTOSKELETON	0.943	0.983527	0.949	1	6	HSA-MIR-153_ST	HSA-MIR-490-3P_ST	HSA-MIR-502-5P_ST	HSA-MIR-633_ST	HSA-MIR-1250_ST	HSA-MIR-3181_ST
MEMBRANE_BOUND_VESICLE	0.055	0.183417	0.239	0.489425	14	HSA-MIR-101-STAR_ST	HSA-MIR-129-5P_ST	HSA-MIR-106B_ST	HSA-MIR-29C_ST	HSA-MIR-380_ST	HSA-MIR-196B-STAR_ST	HSA-MIR-620_ST	HSA-MIR-624-STAR_ST	HSA-MIR-548D-5P_ST	HSA-MIR-659_ST	HSA-MIR-548J_ST	HSA-MIR-1257_ST	HSA-MIR-1911_ST	HSA-MIR-3166_ST
NUCLEAR_REPLICATION_FORK	0.893	0.973321	0.988	1	9	HSA-MIR-95_ST	HSA-MIR-34C-3P_ST	HSA-MIR-524-3P_ST	HSA-MIR-519D_ST	HSA-MIR-647_ST	HSA-MIR-1202_ST	HSA-MIR-2115_ST	HSA-MIR-3167_ST	HSA-MIR-3198_ST
MICROTUBULE_CYTOSKELETON	0.735	0.875975	0.532	0.764962	15	HSA-MIR-16-2-STAR_ST	HSA-MIR-197_ST	HSA-MIR-30D_ST	HSA-MIR-130A-STAR_ST	HSA-MIR-29C-STAR_ST	HSA-MIR-365-STAR_ST	HSA-MIR-424_ST	HSA-MIR-483-3P_ST	HSA-MIR-627_ST	HSA-MIR-1296_ST	HSA-MIR-921_ST	HSA-MIR-1178_ST	HSA-MIR-1182_ST	HSA-MIR-1200_ST	HSA-MIR-2116_ST
EXTRACELLULAR_REGION	0.005	0.054254	0.023	0.134847	6	HSA-LET-7I_ST	HSA-MIR-9-STAR_ST	HSA-MIR-34C-5P_ST	HSA-MIR-486-3P_ST	HSA-MIR-920_ST	HSA-MIR-3123_ST
SPINDLE_POLE	0.825	0.938615	0.934	1	11	HSA-MIR-197_ST	HSA-MIR-218_ST	HSA-MIR-130A-STAR_ST	HSA-MIR-365-STAR_ST	HSA-MIR-424_ST	HSA-MIR-483-3P_ST	HSA-MIR-939_ST	HSA-MIR-1178_ST	HSA-MIR-1914-STAR_ST	HSA-MIR-3163_ST	HSA-MIR-4288_ST
LATE_ENDOSOME	0.235	0.430883	0.357	0.608532	16	HSA-MIR-198_ST	HSA-MIR-30C_ST	HSA-MIR-153_ST	HSA-MIR-380-STAR_ST	HSA-MIR-339-5P_ST	HSA-MIR-489_ST	HSA-MIR-202-STAR_ST	HSA-MIR-517B_ST	HSA-MIR-567_ST	HSA-MIR-595_ST	HSA-MIR-320C_ST	HSA-MIR-297_ST	HSA-MIR-548F_ST	HSA-MIR-1266_ST	HSA-MIR-1277_ST	HSA-MIR-4289_ST
INTRINSIC_TO_MEMBRANE	0.012	0.089938	0.008	0.086163	32	HSA-MIR-17-STAR_ST	HSA-MIR-21_ST	HSA-MIR-23A_ST	HSA-MIR-25_ST	HSA-MIR-27A_ST	HSA-MIR-199A-3P_ST	HSA-MIR-148A-STAR_ST	HSA-MIR-187_ST	HSA-MIR-199B-3P_ST	HSA-MIR-222_ST	HSA-MIR-223_ST	HSA-LET-7I_ST	HSA-MIR-125B_ST	HSA-MIR-126_ST	HSA-MIR-146A_ST	HSA-MIR-363_ST	HSA-MIR-302D-STAR_ST	HSA-MIR-375_ST	HSA-MIR-378_ST	HSA-MIR-331-5P_ST	HSA-MIR-424-STAR_ST	HSA-MIR-486-3P_ST	HSA-MIR-202-STAR_ST	HSA-MIR-619_ST	HSA-MIR-623_ST	HSA-MIR-675_ST	HSA-MIR-1257_ST	HSA-MIR-1292_ST	HSA-MIR-1973_ST	HSA-MIR-3194_ST	HSA-MIR-378C_ST	HSA-MIR-4269_ST
CYTOPLASMIC_PART	0.002	0.03681	0.069	0.237739	15	HSA-LET-7D-STAR_ST	HSA-MIR-21_ST	HSA-MIR-217_ST	HSA-MIR-142-5P_ST	HSA-MIR-126_ST	HSA-MIR-195-STAR_ST	HSA-MIR-378-STAR_ST	HSA-MIR-380-STAR_ST	HSA-MIR-331-5P_ST	HSA-MIR-335-STAR_ST	HSA-MIR-422A_ST	HSA-MIR-548F_ST	HSA-MIR-1281_ST	HSA-MIR-3131_ST	HSA-MIR-378C_ST
VESICLE_COAT	0.387	0.592938	0.988	1	5	HSA-MIR-26A-1-STAR_ST	HSA-MIR-129-STAR_ST	HSA-MIR-598_ST	HSA-MIR-548D-5P_ST	HSA-MIR-1237_ST
CONTRACTILE_FIBER	0.259	0.460374	0.981	1	5	HSA-MIR-101-STAR_ST	HSA-MIR-520A-3P_ST	HSA-MIR-502-5P_ST	HSA-MIR-644_ST	HSA-MIR-645_ST
MYOFIBRIL	0.208	0.40217	0.918	1	10	HSA-MIR-101-STAR_ST	HSA-MIR-34C-3P_ST	HSA-MIR-502-5P_ST	HSA-MIR-589-STAR_ST	HSA-MIR-644_ST	HSA-MIR-645_ST	HSA-MIR-2116-STAR_ST	HSA-MIR-3121_ST	HSA-MIR-3163_ST	HSA-MIR-4326_ST
MITOCHONDRIAL_MEMBRANE	0.071	0.211979	0.03	0.154681	12	HSA-LET-7D_ST	HSA-LET-7D-STAR_ST	HSA-MIR-200B-STAR_ST	HSA-MIR-142-5P_ST	HSA-MIR-365_ST	HSA-MIR-335-STAR_ST	HSA-MIR-586_ST	HSA-MIR-548F_ST	HSA-MIR-1251_ST	HSA-MIR-1281_ST	HSA-MIR-3131_ST	HSA-MIR-3177_ST
INTEGRAL_TO_GOLGI_MEMBRANE	0.561	0.746973	0.294	0.558792	15	HSA-MIR-99A_ST	HSA-MIR-10B-STAR_ST	HSA-MIR-205_ST	HSA-MIR-302C_ST	HSA-MIR-133B_ST	HSA-MIR-451_ST	HSA-MIR-452_ST	HSA-MIR-504_ST	HSA-MIR-558_ST	HSA-MIR-302F_ST	HSA-MIR-2909_ST	HSA-MIR-3144-3P_ST	HSA-MIR-3146_ST	HSA-MIR-4305_ST	HSA-MIR-4323_ST
SMALL_NUCLEAR_RIBONUCLEOPROTEIN_COMPLEX	0.713	0.866084	0.853	0.990523	5	HSA-MIR-34A-STAR_ST	HSA-MIR-135B_ST	HSA-MIR-520D-3P_ST	HSA-MIR-411_ST	HSA-MIR-1302_ST
NUCLEAR_CHROMOSOME	0.967	0.990154	0.979	1	10	HSA-MIR-95_ST	HSA-MIR-204_ST	HSA-MIR-217_ST	HSA-MIR-542-5P_ST	HSA-MIR-450B-5P_ST	HSA-MIR-1290_ST	HSA-MIR-2115_ST	HSA-MIR-544B_ST	HSA-MIR-548X_ST	HSA-MIR-3198_ST
MEMBRANE_PART	0.004	0.050138	0.006	0.079309	45	HSA-MIR-17-STAR_ST	HSA-MIR-21_ST	HSA-MIR-21-STAR_ST	HSA-MIR-22-STAR_ST	HSA-MIR-23A_ST	HSA-MIR-24-2-STAR_ST	HSA-MIR-25_ST	HSA-MIR-27A_ST	HSA-MIR-31_ST	HSA-MIR-199A-3P_ST	HSA-MIR-148A-STAR_ST	HSA-MIR-187_ST	HSA-MIR-199B-3P_ST	HSA-MIR-222_ST	HSA-MIR-223_ST	HSA-LET-7I_ST	HSA-MIR-125B_ST	HSA-MIR-142-5P_ST	HSA-MIR-126_ST	HSA-MIR-146A_ST	HSA-MIR-363_ST	HSA-MIR-302D-STAR_ST	HSA-MIR-375_ST	HSA-MIR-378_ST	HSA-MIR-331-5P_ST	HSA-MIR-338-5P_ST	HSA-MIR-422A_ST	HSA-MIR-424-STAR_ST	HSA-MIR-486-3P_ST	HSA-MIR-146B-5P_ST	HSA-MIR-202-STAR_ST	HSA-MIR-503_ST	HSA-MIR-92B_ST	HSA-MIR-623_ST	HSA-MIR-1286_ST	HSA-MIR-1257_ST	HSA-MIR-1281_ST	HSA-MIR-1292_ST	HSA-MIR-1973_ST	HSA-MIR-3131_ST	HSA-MIR-3194_ST	HSA-MIR-378C_ST	HSA-MIR-4253_ST	HSA-MIR-4327_ST
GOLGI_APPARATUS	0.084	0.233084	0.142	0.359075	14	HSA-MIR-17-STAR_ST	HSA-MIR-23A_ST	HSA-MIR-25_ST	HSA-MIR-205_ST	HSA-MIR-220A_ST	HSA-MIR-224-STAR_ST	HSA-MIR-331-5P_ST	HSA-MIR-146B-5P_ST	HSA-MIR-558_ST	HSA-MIR-659_ST	HSA-MIR-944_ST	HSA-MIR-548J_ST	HSA-MIR-1285_ST	HSA-MIR-3137_ST
CHROMATIN_REMODELING_COMPLEX	0.942	0.983527	0.992	1	3	HSA-MIR-130A-STAR_ST	HSA-MIR-877-STAR_ST	HSA-MIR-3142_ST
TIGHT_JUNCTION	0.073	0.215298	0.035	0.169633	23	HSA-MIR-21-STAR_ST	HSA-MIR-23A_ST	HSA-MIR-27A_ST	HSA-MIR-31_ST	HSA-MIR-205_ST	HSA-MIR-130A_ST	HSA-MIR-138_ST	HSA-MIR-146A_ST	HSA-MIR-302C_ST	HSA-MIR-338-5P_ST	HSA-MIR-494_ST	HSA-MIR-519A_ST	HSA-MIR-502-5P_ST	HSA-MIR-623_ST	HSA-MIR-654-5P_ST	HSA-MIR-548J_ST	HSA-MIR-1254_ST	HSA-MIR-1257_ST	HSA-MIR-1324_ST	HSA-MIR-1973_ST	HSA-MIR-3166_ST	HSA-MIR-514B-3P_ST	HSA-MIR-4325_ST
INTEGRAL_TO_ENDOPLASMIC_RETICULUM_MEMBRANE	0.045	0.164811	0.519	0.755381	9	HSA-MIR-26A-1-STAR_ST	HSA-MIR-132-STAR_ST	HSA-MIR-126-STAR_ST	HSA-MIR-365_ST	HSA-MIR-380-STAR_ST	HSA-MIR-380_ST	HSA-MIR-216B_ST	HSA-MIR-2116-STAR_ST	HSA-MIR-4328_ST
BASEMENT_MEMBRANE	0.156	0.342634	0.714	0.906686	9	HSA-MIR-139-5P_ST	HSA-MIR-219-5P_ST	HSA-MIR-99B_ST	HSA-MIR-520A-3P_ST	HSA-MIR-500-STAR_ST	HSA-MIR-618_ST	HSA-MIR-802_ST	HSA-MIR-1288_ST	HSA-MIR-4313_ST
INTERCELLULAR_JUNCTION	0.05	0.173095	0.01	0.095658	26	HSA-LET-7A-STAR_ST	HSA-MIR-17-STAR_ST	HSA-MIR-21_ST	HSA-MIR-21-STAR_ST	HSA-MIR-23A_ST	HSA-MIR-24-2-STAR_ST	HSA-MIR-25_ST	HSA-MIR-27A_ST	HSA-MIR-31_ST	HSA-MIR-181A_ST	HSA-MIR-199B-3P_ST	HSA-MIR-224-STAR_ST	HSA-LET-7I_ST	HSA-MIR-130A_ST	HSA-MIR-126_ST	HSA-MIR-146A_ST	HSA-MIR-194-STAR_ST	HSA-MIR-338-5P_ST	HSA-MIR-502-5P_ST	HSA-MIR-503_ST	HSA-MIR-654-5P_ST	HSA-MIR-548J_ST	HSA-MIR-1254_ST	HSA-MIR-1324_ST	HSA-MIR-3194_ST	HSA-MIR-4253_ST
LYTIC_VACUOLE	0.123	0.29708	0.043	0.185525	12	HSA-MIR-29B_ST	HSA-MIR-139-3P_ST	HSA-LET-7I_ST	HSA-MIR-9-STAR_ST	HSA-MIR-331-5P_ST	HSA-MIR-519C-5P_ST	HSA-MIR-589_ST	HSA-MIR-642_ST	HSA-MIR-548J_ST	HSA-MIR-1285_ST	HSA-MIR-1293_ST	HSA-MIR-3172_ST
MICROTUBULE_ORGANIZING_CENTER_PART	0.947	0.983527	0.996	1	8	HSA-MIR-31-STAR_ST	HSA-MIR-16-2-STAR_ST	HSA-MIR-211_ST	HSA-MIR-548A-3P_ST	HSA-MIR-877-STAR_ST	HSA-MIR-921_ST	HSA-MIR-1178_ST	HSA-MIR-4306_ST
MEMBRANE	0.005	0.054254	0.003	0.068156	40	HSA-LET-7D-STAR_ST	HSA-MIR-17-STAR_ST	HSA-MIR-21_ST	HSA-MIR-21-STAR_ST	HSA-MIR-22-STAR_ST	HSA-MIR-23A_ST	HSA-MIR-24-2-STAR_ST	HSA-MIR-25_ST	HSA-MIR-27A_ST	HSA-MIR-31_ST	HSA-MIR-199A-3P_ST	HSA-MIR-148A-STAR_ST	HSA-MIR-187_ST	HSA-MIR-199B-3P_ST	HSA-MIR-222_ST	HSA-MIR-223_ST	HSA-LET-7I_ST	HSA-MIR-125B_ST	HSA-MIR-126_ST	HSA-MIR-146A_ST	HSA-MIR-194-STAR_ST	HSA-MIR-363_ST	HSA-MIR-302D-STAR_ST	HSA-MIR-375_ST	HSA-MIR-378_ST	HSA-MIR-331-5P_ST	HSA-MIR-422A_ST	HSA-MIR-424-STAR_ST	HSA-MIR-486-3P_ST	HSA-MIR-146B-5P_ST	HSA-MIR-202-STAR_ST	HSA-MIR-503_ST	HSA-MIR-92B_ST	HSA-MIR-623_ST	HSA-MIR-1292_ST	HSA-MIR-1973_ST	HSA-MIR-3131_ST	HSA-MIR-3194_ST	HSA-MIR-378C_ST	HSA-MIR-4253_ST
CORNIFIED_ENVELOPE	0.572	0.756768	0.912	1	4	HSA-MIR-760_ST	HSA-MIR-1265_ST	HSA-MIR-4251_ST	HSA-MIR-4282_ST
NUCLEAR_PART	0.976	0.990994	0.991	1	6	HSA-MIR-204_ST	HSA-MIR-135B_ST	HSA-MIR-490-3P_ST	HSA-MIR-592_ST	HSA-MIR-3198_ST	HSA-MIR-4279_ST
CYTOPLASM	0	0	0.105	0.307183	6	HSA-MIR-181A-STAR_ST	HSA-MIR-378-STAR_ST	HSA-MIR-335-STAR_ST	HSA-MIR-422A_ST	HSA-MIR-3131_ST	HSA-MIR-378C_ST
NADH_DEHYDROGENASE_COMPLEX	0.12	0.293244	0.008	0.086163	25	HSA-LET-7D_ST	HSA-MIR-21_ST	HSA-MIR-199A-3P_ST	HSA-MIR-199B-3P_ST	HSA-MIR-212_ST	HSA-MIR-142-5P_ST	HSA-MIR-146A_ST	HSA-MIR-99B-STAR_ST	HSA-MIR-363_ST	HSA-MIR-365_ST	HSA-MIR-302D-STAR_ST	HSA-MIR-335_ST	HSA-MIR-335-STAR_ST	HSA-MIR-422A_ST	HSA-MIR-556-3P_ST	HSA-MIR-586_ST	HSA-MIR-623_ST	HSA-MIR-1251_ST	HSA-MIR-1281_ST	HSA-MIR-1284_ST	HSA-MIR-1827_ST	HSA-MIR-3131_ST	HSA-MIR-3177_ST	HSA-MIR-3201_ST	HSA-MIR-378C_ST
ORGANELLE_LUMEN	0.822	0.937807	0.957	1	4	HSA-MIR-130A-STAR_ST	HSA-MIR-135B_ST	HSA-MIR-1226_ST	HSA-MIR-548P_ST
UBIQUITIN_LIGASE_COMPLEX	0.166	0.357047	0.322	0.584486	18	HSA-MIR-18A-STAR_ST	HSA-MIR-19B-2-STAR_ST	HSA-MIR-181B_ST	HSA-MIR-130B-STAR_ST	HSA-MIR-331-3P_ST	HSA-MIR-423-3P_ST	HSA-MIR-449A_ST	HSA-MIR-509-5P_ST	HSA-MIR-557_ST	HSA-MIR-549_ST	HSA-MIR-890_ST	HSA-MIR-1179_ST	HSA-MIR-1180_ST	HSA-MIR-1225-5P_ST	HSA-MIR-1470_ST	HSA-MIR-3130-3P_ST	HSA-MIR-3133_ST	HSA-MIR-4294_ST
BASAL_LAMINA	0.726	0.87096	0.973	1	3	HSA-MIR-219-5P_ST	HSA-MIR-618_ST	HSA-MIR-1288_ST
ENDOPLASMIC_RETICULUM_MEMBRANE	0.023	0.124784	0.264	0.518024	6	HSA-MIR-26A-1-STAR_ST	HSA-MIR-149_ST	HSA-MIR-380-STAR_ST	HSA-MIR-329_ST	HSA-MIR-515-3P_ST	HSA-MIR-1284_ST
ENDOPLASMIC_RETICULUM	0.001	0.025069	0.13	0.341808	7	HSA-MIR-137_ST	HSA-MIR-141-STAR_ST	HSA-MIR-370_ST	HSA-MIR-380-STAR_ST	HSA-MIR-769-3P_ST	HSA-MIR-548G_ST	HSA-MIR-3194_ST
NUCLEAR_LUMEN	0.941	0.983527	0.987	1	4	HSA-MIR-130A-STAR_ST	HSA-MIR-135B_ST	HSA-MIR-490-3P_ST	HSA-MIR-3198_ST
KINESIN_COMPLEX	0.597	0.779208	0.178	0.410162	15	HSA-MIR-130A-STAR_ST	HSA-MIR-125B-2-STAR_ST	HSA-MIR-151-3P_ST	HSA-MIR-424_ST	HSA-MIR-505_ST	HSA-MIR-532-3P_ST	HSA-MIR-607_ST	HSA-MIR-450B-3P_ST	HSA-MIR-943_ST	HSA-MIR-1229_ST	HSA-MIR-1200_ST	HSA-MIR-1249_ST	HSA-MIR-4261_ST	HSA-MIR-4268_ST	HSA-MIR-4288_ST
NON_MEMBRANE_BOUND_ORGANELLE	0.841	0.947184	0.829	0.978381	8	HSA-MIR-198_ST	HSA-MIR-204_ST	HSA-MIR-130A-STAR_ST	HSA-MIR-193A-3P_ST	HSA-MIR-424_ST	HSA-MIR-492_ST	HSA-MIR-663_ST	HSA-MIR-1184_ST
DNA_DIRECTED_RNA_POLYMERASE_COMPLEX	0.577	0.759866	0.809	0.968934	9	HSA-MIR-28-5P_ST	HSA-MIR-149-STAR_ST	HSA-MIR-576-5P_ST	HSA-MIR-761_ST	HSA-MIR-1184_ST	HSA-MIR-1909_ST	HSA-MIR-3186-3P_ST	HSA-MIR-3190-5P_ST	HSA-MIR-4281_ST
INSOLUBLE_FRACTION	0.058	0.189085	0.161	0.383133	10	HSA-MIR-125B_ST	HSA-MIR-142-5P_ST	HSA-MIR-136-STAR_ST	HSA-MIR-200A-STAR_ST	HSA-MIR-331-5P_ST	HSA-MIR-431_ST	HSA-MIR-586_ST	HSA-MIR-888-STAR_ST	HSA-MIR-548G_ST	HSA-MIR-1292_ST
VESICLE	0.034	0.14455	0.146	0.364123	11	HSA-MIR-101-STAR_ST	HSA-MIR-106B_ST	HSA-MIR-29C_ST	HSA-MIR-380_ST	HSA-MIR-196B-STAR_ST	HSA-MIR-620_ST	HSA-MIR-624-STAR_ST	HSA-MIR-548D-5P_ST	HSA-MIR-548J_ST	HSA-MIR-1257_ST	HSA-MIR-3166_ST
CYTOSOLIC_PART	0.031	0.140856	0.758	0.938784	5	HSA-MIR-129-5P_ST	HSA-MIR-141_ST	HSA-MIR-34C-3P_ST	HSA-MIR-411-STAR_ST	HSA-MIR-4270_ST
CYTOSKELETAL_PART	0.692	0.854425	0.729	0.913764	13	HSA-MIR-197_ST	HSA-MIR-30D_ST	HSA-MIR-130A-STAR_ST	HSA-MIR-365-STAR_ST	HSA-MIR-424_ST	HSA-MIR-483-3P_ST	HSA-MIR-497-STAR_ST	HSA-MIR-554_ST	HSA-MIR-1296_ST	HSA-MIR-1178_ST	HSA-MIR-1182_ST	HSA-MIR-1184_ST	HSA-MIR-2116_ST
GOLGI_APPARATUS_PART	0.088	0.241419	0.124	0.333881	8	HSA-LET-7F-2-STAR_ST	HSA-MIR-302B_ST	HSA-MIR-196B-STAR_ST	HSA-MIR-647_ST	HSA-MIR-659_ST	HSA-MIR-769-3P_ST	HSA-MIR-1285_ST	HSA-MIR-3125_ST
PROTEASOME_COMPLEX	0.553	0.741071	0.933	1	4	HSA-MIR-520F_ST	HSA-MIR-924_ST	HSA-MIR-1179_ST	HSA-MIR-1282_ST
PORE_COMPLEX	0.963	0.988145	0.999	1	8	HSA-MIR-208A_ST	HSA-MIR-130A-STAR_ST	HSA-MIR-219-2-3P_ST	HSA-MIR-520F_ST	HSA-MIR-617_ST	HSA-MIR-3142_ST	HSA-MIR-3147_ST	HSA-MIR-3186-5P_ST
NUCLEUS	0.709	0.865563	0.86	0.991992	4	HSA-MIR-135B_ST	HSA-MIR-425_ST	HSA-MIR-490-3P_ST	HSA-MIR-3198_ST
SPINDLE	0.744	0.882362	0.857	0.990523	11	HSA-MIR-197_ST	HSA-MIR-218_ST	HSA-MIR-130A-STAR_ST	HSA-MIR-29C-STAR_ST	HSA-MIR-365-STAR_ST	HSA-MIR-424_ST	HSA-MIR-506_ST	HSA-MIR-627_ST	HSA-MIR-1178_ST	HSA-MIR-1228-STAR_ST	HSA-MIR-2116_ST
INTERCALATED_DISC	0.099	0.257506	0.041	0.182865	21	HSA-MIR-23A_ST	HSA-MIR-31_ST	HSA-MIR-181A-STAR_ST	HSA-MIR-223_ST	HSA-MIR-125A-5P_ST	HSA-MIR-219-2-3P_ST	HSA-MIR-302C-STAR_ST	HSA-MIR-370_ST	HSA-MIR-329_ST	HSA-MIR-409-3P_ST	HSA-MIR-555_ST	HSA-MIR-591_ST	HSA-MIR-646_ST	HSA-MIR-1245_ST	HSA-MIR-1254_ST	HSA-MIR-513C_ST	HSA-MIR-1322_ST	HSA-MIR-3123_ST	HSA-MIR-3145_ST	HSA-MIR-514B-5P_ST	HSA-MIR-4309_ST
VACUOLE	0.186	0.375096	0.026	0.147672	12	HSA-MIR-29B_ST	HSA-MIR-139-3P_ST	HSA-MIR-9-STAR_ST	HSA-MIR-331-5P_ST	HSA-MIR-519C-5P_ST	HSA-MIR-455-3P_ST	HSA-MIR-589_ST	HSA-MIR-642_ST	HSA-MIR-220C_ST	HSA-MIR-548J_ST	HSA-MIR-1285_ST	HSA-MIR-1293_ST
CELL_FRACTION	0.021	0.118809	0.037	0.172429	11	HSA-MIR-21-STAR_ST	HSA-MIR-187_ST	HSA-LET-7I_ST	HSA-MIR-99B-STAR_ST	HSA-MIR-373-STAR_ST	HSA-MIR-374A-STAR_ST	HSA-MIR-375_ST	HSA-MIR-452_ST	HSA-MIR-769-3P_ST	HSA-MIR-1286_ST	HSA-MIR-3194_ST
CYTOSOL	0.001	0.025069	0.228	0.474266	6	HSA-MIR-23A_ST	HSA-MIR-335-STAR_ST	HSA-MIR-422A_ST	HSA-MIR-3131_ST	HSA-MIR-3194_ST	HSA-MIR-378C_ST
ORGANELLE_MEMBRANE	0.036	0.147448	0.197	0.435316	12	HSA-LET-7D-STAR_ST	HSA-MIR-26A-1-STAR_ST	HSA-MIR-142-5P_ST	HSA-MIR-375_ST	HSA-MIR-376A_ST	HSA-MIR-380-STAR_ST	HSA-MIR-335-STAR_ST	HSA-MIR-490-5P_ST	HSA-MIR-548F_ST	HSA-MIR-1284_ST	HSA-MIR-1827_ST	HSA-MIR-3131_ST
CYTOSKELETON	0.175	0.361435	0.212	0.453973	16	HSA-MIR-197_ST	HSA-MIR-30D_ST	HSA-MIR-193A-3P_ST	HSA-MIR-106B_ST	HSA-MIR-424_ST	HSA-MIR-554_ST	HSA-MIR-92B-STAR_ST	HSA-MIR-1296_ST	HSA-MIR-450B-5P_ST	HSA-MIR-509-3-5P_ST	HSA-MIR-1182_ST	HSA-MIR-1184_ST	HSA-MIR-2116_ST	HSA-MIR-3142_ST	HSA-MIR-4297_ST	HSA-MIR-4267_ST
LAMELLIPODIUM	0.001	0.025069	0.032	0.159342	10	HSA-MIR-146A_ST	HSA-MIR-195-STAR_ST	HSA-MIR-335-STAR_ST	HSA-MIR-196B_ST	HSA-MIR-548C-5P_ST	HSA-MIR-623_ST	HSA-MIR-648_ST	HSA-MIR-1291_ST	HSA-MIR-1308_ST	HSA-MIR-1976_ST
SYNAPTIC_VESICLE	0.898	0.974028	0.185	0.417039	13	HSA-MIR-186_ST	HSA-MIR-186-STAR_ST	HSA-MIR-369-5P_ST	HSA-MIR-409-3P_ST	HSA-MIR-485-5P_ST	HSA-MIR-587_ST	HSA-MIR-1271_ST	HSA-MIR-886-3P_ST	HSA-MIR-941_ST	HSA-MIR-1291_ST	HSA-MIR-1255B_ST	HSA-MIR-718_ST	HSA-MIR-4261_ST
NUCLEAR_MATRIX	0.552	0.741071	0.977	1	3	HSA-MIR-28-5P_ST	HSA-MIR-7_ST	HSA-MIR-432-STAR_ST
NUCLEAR_ENVELOPE_ENDOPLASMIC_RETICULUM_NETWORK	0.046	0.165554	0.311	0.577515	9	HSA-MIR-26A-1-STAR_ST	HSA-MIR-141-STAR_ST	HSA-MIR-149_ST	HSA-MIR-380-STAR_ST	HSA-MIR-329_ST	HSA-MIR-515-3P_ST	HSA-MIR-548F_ST	HSA-MIR-1284_ST	HSA-MIR-4258_ST
ENDOCYTIC_VESICLE	0.047	0.167495	0.202	0.441003	10	HSA-MIR-20A_ST	HSA-MIR-220A_ST	HSA-MIR-517C_ST	HSA-MIR-532-5P_ST	HSA-MIR-632_ST	HSA-MIR-1249_ST	HSA-MIR-1255A_ST	HSA-MIR-2115_ST	HSA-MIR-514B-3P_ST	HSA-MIR-4286_ST
IMMUNOLOGICAL_SYNAPSE	0.122	0.296635	0.029	0.152224	9	HSA-MIR-25_ST	HSA-MIR-148A-STAR_ST	HSA-MIR-125B_ST	HSA-MIR-516B-STAR_ST	HSA-MIR-629_ST	HSA-MIR-671-3P_ST	HSA-MIR-548G_ST	HSA-MIR-103-AS_ST	HSA-MIR-3191_ST
PEROXISOMAL_PART	0.006	0.059753	0.254	0.50453	3	HSA-MIR-1321_ST	HSA-MIR-1910_ST	HSA-MIR-3157_ST
CYTOPLASMIC_VESICLE	0.034	0.14455	0.191	0.425289	11	HSA-MIR-101-STAR_ST	HSA-MIR-106B_ST	HSA-MIR-29C_ST	HSA-MIR-380_ST	HSA-MIR-196B-STAR_ST	HSA-MIR-620_ST	HSA-MIR-624-STAR_ST	HSA-MIR-548D-5P_ST	HSA-MIR-548J_ST	HSA-MIR-1306_ST	HSA-MIR-3166_ST
CHROMOSOMEPERICENTRIC_REGION	0.725	0.870479	0.539	0.766836	9	HSA-MIR-197_ST	HSA-MIR-130A-STAR_ST	HSA-MIR-365-STAR_ST	HSA-MIR-424_ST	HSA-MIR-492_ST	HSA-MIR-1228-STAR_ST	HSA-MIR-1914-STAR_ST	HSA-MIR-3148_ST	HSA-MIR-3196_ST
VOLTAGE_GATED_CALCIUM_CHANNEL_COMPLEX	0.112	0.281744	0.456	0.710672	15	HSA-MIR-19B-1-STAR_ST	HSA-MIR-210_ST	HSA-MIR-299-3P_ST	HSA-MIR-452-STAR_ST	HSA-MIR-496_ST	HSA-MIR-520D-5P_ST	HSA-MIR-499-3P_ST	HSA-MIR-566_ST	HSA-MIR-548B-5P_ST	HSA-MIR-549_ST	HSA-MIR-657_ST	HSA-MIR-1304_ST	HSA-MIR-548N_ST	HSA-MIR-4293_ST	HSA-MIR-4322_ST
ANCHORED_TO_MEMBRANE	0.349	0.555193	0.324	0.584486	19	HSA-MIR-24_ST	HSA-MIR-106A-STAR_ST	HSA-MIR-205_ST	HSA-MIR-140-3P_ST	HSA-MIR-142-5P_ST	HSA-MIR-185-STAR_ST	HSA-MIR-299-3P_ST	HSA-MIR-365_ST	HSA-MIR-323-3P_ST	HSA-MIR-519E_ST	HSA-MIR-556-3P_ST	HSA-MIR-596_ST	HSA-MIR-615-5P_ST	HSA-MIR-616_ST	HSA-MIR-942_ST	HSA-MIR-1255B_ST	HSA-MIR-1976_ST	HSA-MIR-3173_ST	HSA-MIR-4312_ST
MEDIATOR_COMPLEX	0.689	0.854425	0.918	1	8	HSA-MIR-15B-STAR_ST	HSA-MIR-423-3P_ST	HSA-MIR-449A_ST	HSA-MIR-616_ST	HSA-MIR-1255B_ST	HSA-MIR-711_ST	HSA-MIR-3147_ST	HSA-MIR-3149_ST
MITOCHONDRIAL_MATRIX	0.171	0.360862	0.039	0.176106	18	HSA-LET-7D_ST	HSA-MIR-18A_ST	HSA-MIR-92A_ST	HSA-MIR-212_ST	HSA-MIR-142-5P_ST	HSA-MIR-195-STAR_ST	HSA-MIR-384_ST	HSA-MIR-423-5P_ST	HSA-MIR-490-5P_ST	HSA-MIR-92B_ST	HSA-MIR-556-3P_ST	HSA-MIR-586_ST	HSA-MIR-887_ST	HSA-MIR-1285_ST	HSA-MIR-548F_ST	HSA-MIR-1827_ST	HSA-MIR-3177_ST	HSA-MIR-3201_ST
VACUOLAR_PART	0.471	0.670748	0.516	0.753277	8	HSA-MIR-139-3P_ST	HSA-MIR-367_ST	HSA-MIR-587_ST	HSA-MIR-642_ST	HSA-MIR-1285_ST	HSA-MIR-1911_ST	HSA-MIR-3182_ST	HSA-MIR-3199_ST
INTEGRATOR_COMPLEX	0.983	0.991455	0.793	0.960852	6	HSA-MIR-28-5P_ST	HSA-MIR-15B_ST	HSA-MIR-130A-STAR_ST	HSA-MIR-519D_ST	HSA-MIR-592_ST	HSA-MIR-1470_ST
VOLTAGE_GATED_POTASSIUM_CHANNEL_COMPLEX	0.912	0.978262	0.936	1	11	HSA-MIR-34A-STAR_ST	HSA-MIR-379-STAR_ST	HSA-MIR-522-STAR_ST	HSA-MIR-516A-3P_ST	HSA-MIR-615-5P_ST	HSA-MIR-648_ST	HSA-MIR-449B_ST	HSA-MIR-220C_ST	HSA-MIR-323B-3P_ST	HSA-MIR-4274_ST	HSA-MIR-500B_ST
MICROSOME	0.089	0.242788	0.303	0.566275	12	HSA-MIR-135A-STAR_ST	HSA-MIR-145-STAR_ST	HSA-MIR-361-5P_ST	HSA-MIR-362-5P_ST	HSA-MIR-643_ST	HSA-MIR-548D-3P_ST	HSA-MIR-1182_ST	HSA-MIR-1207-3P_ST	HSA-MIR-664-STAR_ST	HSA-MIR-548S_ST	HSA-MIR-4297_ST	HSA-MIR-4288_ST
OUTER_MEMBRANE	0.165	0.35595	0.143	0.359727	13	HSA-LET-7D-STAR_ST	HSA-MIR-365_ST	HSA-MIR-604_ST	HSA-MIR-619_ST	HSA-MIR-634_ST	HSA-MIR-411_ST	HSA-MIR-657_ST	HSA-MIR-764_ST	HSA-MIR-938_ST	HSA-MIR-297_ST	HSA-MIR-548N_ST	HSA-MIR-1324_ST	HSA-MIR-1539_ST
DYSTROPHIN_ASSOCIATED_GLYCOPROTEIN_COMPLEX	0.735	0.875975	0.989	1	4	HSA-MIR-139-5P_ST	HSA-MIR-219-5P_ST	HSA-MIR-135A_ST	HSA-MIR-4313_ST
HISTONE_DEACETYLASE_COMPLEX	0.185	0.374638	0.158	0.380351	4	HSA-MIR-19B-2-STAR_ST	HSA-MIR-15B_ST	HSA-MIR-521_ST	HSA-MIR-1226-STAR_ST
EXTRACELLULAR_REGION_PART	0.004	0.050138	0.058	0.215683	8	HSA-MIR-212_ST	HSA-MIR-9-STAR_ST	HSA-MIR-34C-5P_ST	HSA-MIR-486-3P_ST	HSA-MIR-520A-3P_ST	HSA-MIR-920_ST	HSA-MIR-1288_ST	HSA-MIR-3123_ST
APICAL_JUNCTION_COMPLEX	0.072	0.213649	0.029	0.152224	27	HSA-MIR-21-STAR_ST	HSA-MIR-23A_ST	HSA-MIR-25_ST	HSA-MIR-27A_ST	HSA-MIR-31_ST	HSA-MIR-205_ST	HSA-MIR-130A_ST	HSA-MIR-138_ST	HSA-MIR-140-3P_ST	HSA-MIR-146A_ST	HSA-MIR-302C_ST	HSA-MIR-380_ST	HSA-MIR-494_ST	HSA-MIR-519A_ST	HSA-MIR-502-5P_ST	HSA-MIR-623_ST	HSA-MIR-654-5P_ST	HSA-MIR-548J_ST	HSA-MIR-1254_ST	HSA-MIR-1257_ST	HSA-MIR-1324_ST	HSA-MIR-1973_ST	HSA-MIR-1975_ST	HSA-MIR-3166_ST	HSA-MIR-3194_ST	HSA-MIR-514B-3P_ST	HSA-MIR-4327_ST
CELL_CORTEX_PART	0.266	0.467671	0.18	0.410863	11	HSA-MIR-106A-STAR_ST	HSA-MIR-224_ST	HSA-MIR-30E-STAR_ST	HSA-MIR-369-5P_ST	HSA-MIR-148B-STAR_ST	HSA-MIR-449A_ST	HSA-MIR-490-3P_ST	HSA-MIR-601_ST	HSA-MIR-616-STAR_ST	HSA-MIR-622_ST	HSA-MIR-1265_ST
ENVELOPE	0.169	0.358724	0.159	0.380867	14	HSA-LET-7D_ST	HSA-LET-7D-STAR_ST	HSA-MIR-200B-STAR_ST	HSA-MIR-142-5P_ST	HSA-MIR-378-STAR_ST	HSA-MIR-335-STAR_ST	HSA-MIR-586_ST	HSA-MIR-33B_ST	HSA-MIR-548F_ST	HSA-MIR-1251_ST	HSA-MIR-1827_ST	HSA-MIR-3131_ST	HSA-MIR-3177_ST	HSA-MIR-378C_ST
MICROBODY_MEMBRANE	0.023	0.124784	0.302	0.565133	5	HSA-MIR-31-STAR_ST	HSA-MIR-1273_ST	HSA-MIR-1321_ST	HSA-MIR-1826_ST	HSA-MIR-1910_ST
MITOCHONDRIAL_LUMEN	0.171	0.360862	0.039	0.176106	18	HSA-LET-7D_ST	HSA-MIR-18A_ST	HSA-MIR-92A_ST	HSA-MIR-212_ST	HSA-MIR-142-5P_ST	HSA-MIR-195-STAR_ST	HSA-MIR-384_ST	HSA-MIR-423-5P_ST	HSA-MIR-490-5P_ST	HSA-MIR-92B_ST	HSA-MIR-556-3P_ST	HSA-MIR-586_ST	HSA-MIR-887_ST	HSA-MIR-1285_ST	HSA-MIR-548F_ST	HSA-MIR-1827_ST	HSA-MIR-3177_ST	HSA-MIR-3201_ST
EARLY_ENDOSOME	0.33	0.536112	0.883	1	7	HSA-LET-7F-2-STAR_ST	HSA-MIR-380-STAR_ST	HSA-MIR-452_ST	HSA-MIR-432-STAR_ST	HSA-MIR-1284_ST	HSA-MIR-3167_ST	HSA-MIR-4316_ST
PERINUCLEAR_REGION_OF_CYTOPLASM	0.473	0.670968	0.642	0.857967	9	HSA-MIR-30A_ST	HSA-MIR-219-5P_ST	HSA-MIR-26A-2-STAR_ST	HSA-MIR-485-3P_ST	HSA-MIR-490-3P_ST	HSA-MIR-1208_ST	HSA-MIR-3117_ST	HSA-MIR-4313_ST	HSA-MIR-4329_ST
CYTOPLASMIC_VESICLE_PART	0.094	0.249865	0.987	1	3	HSA-MIR-520F_ST	HSA-MIR-625-STAR_ST	HSA-MIR-548D-5P_ST
CELL_CORTEX	0.214	0.409416	0.154	0.373816	13	HSA-MIR-129-STAR_ST	HSA-MIR-7-1-STAR_ST	HSA-MIR-224_ST	HSA-MIR-224-STAR_ST	HSA-MIR-30E_ST	HSA-MIR-302B_ST	HSA-MIR-378_ST	HSA-MIR-485-3P_ST	HSA-MIR-490-3P_ST	HSA-MIR-517-STAR_ST	HSA-MIR-624-STAR_ST	HSA-MIR-3133_ST	HSA-MIR-4300_ST
INTEGRAL_TO_MEMBRANE	0.013	0.09451	0.007	0.084817	33	HSA-MIR-17-STAR_ST	HSA-MIR-21_ST	HSA-MIR-23A_ST	HSA-MIR-25_ST	HSA-MIR-27A_ST	HSA-MIR-199A-3P_ST	HSA-MIR-148A-STAR_ST	HSA-MIR-187_ST	HSA-MIR-199B-3P_ST	HSA-MIR-222_ST	HSA-MIR-223_ST	HSA-LET-7I_ST	HSA-MIR-125B_ST	HSA-MIR-126_ST	HSA-MIR-146A_ST	HSA-MIR-363_ST	HSA-MIR-302D-STAR_ST	HSA-MIR-375_ST	HSA-MIR-378_ST	HSA-MIR-331-5P_ST	HSA-MIR-424-STAR_ST	HSA-MIR-202-STAR_ST	HSA-MIR-558_ST	HSA-MIR-619_ST	HSA-MIR-623_ST	HSA-MIR-675_ST	HSA-MIR-1257_ST	HSA-MIR-1292_ST	HSA-MIR-1973_ST	HSA-MIR-3120_ST	HSA-MIR-3194_ST	HSA-MIR-378C_ST	HSA-MIR-4269_ST
SPINDLE_MICROTUBULE	0.685	0.853462	0.584	0.803345	17	HSA-MIR-197_ST	HSA-MIR-218_ST	HSA-MIR-130A-STAR_ST	HSA-MIR-193A-3P_ST	HSA-MIR-365-STAR_ST	HSA-MIR-424_ST	HSA-MIR-497-STAR_ST	HSA-MIR-506_ST	HSA-MIR-548A-3P_ST	HSA-MIR-663_ST	HSA-MIR-509-3-5P_ST	HSA-MIR-939_ST	HSA-MIR-1178_ST	HSA-MIR-1228-STAR_ST	HSA-MIR-1914-STAR_ST	HSA-MIR-3119_ST	HSA-MIR-3142_ST
CELL_SUBSTRATE_ADHERENS_JUNCTION	0.304	0.506899	0.165	0.390733	10	HSA-MIR-9_ST	HSA-MIR-130B-STAR_ST	HSA-MIR-337-3P_ST	HSA-MIR-517B_ST	HSA-MIR-516B-STAR_ST	HSA-MIR-567_ST	HSA-MIR-1238_ST	HSA-MIR-1324_ST	HSA-MIR-3127_ST	HSA-MIR-1193_ST
ENDOMEMBRANE_SYSTEM	0.169	0.358724	0.699	0.89704	5	HSA-MIR-26A-1-STAR_ST	HSA-MIR-28-5P_ST	HSA-MIR-432-STAR_ST	HSA-MIR-4294_ST	HSA-MIR-4258_ST
HETEROGENEOUS_NUCLEAR_RIBONUCLEOPROTEIN_COMPLEX	0.74	0.880491	0.862	0.992358	4	HSA-MIR-135B_ST	HSA-MIR-3074_ST	HSA-MIR-3167_ST	HSA-MIR-3198_ST
LYSOSOMAL_MEMBRANE	0.258	0.459721	0.371	0.624345	7	HSA-MIR-139-3P_ST	HSA-MIR-220A_ST	HSA-MIR-642_ST	HSA-MIR-1285_ST	HSA-MIR-3115_ST	HSA-MIR-3164_ST	HSA-MIR-3199_ST
DNA_DIRECTED_RNA_POLYMERASEII_CORE_COMPLEX	0.838	0.947184	0.84	0.981801	8	HSA-MIR-337-5P_ST	HSA-MIR-455-5P_ST	HSA-MIR-562_ST	HSA-MIR-1224-5P_ST	HSA-MIR-761_ST	HSA-MIR-944_ST	HSA-MIR-3190-5P_ST	HSA-MIR-4281_ST
INTERMEDIATE_FILAMENT	0.943	0.983527	0.949	1	6	HSA-MIR-153_ST	HSA-MIR-490-3P_ST	HSA-MIR-502-5P_ST	HSA-MIR-633_ST	HSA-MIR-1250_ST	HSA-MIR-3181_ST
MITOCHONDRIAL_RESPIRATORY_CHAIN_COMPLEX_I	0.12	0.293244	0.008	0.086163	25	HSA-LET-7D_ST	HSA-MIR-21_ST	HSA-MIR-199A-3P_ST	HSA-MIR-199B-3P_ST	HSA-MIR-212_ST	HSA-MIR-142-5P_ST	HSA-MIR-146A_ST	HSA-MIR-99B-STAR_ST	HSA-MIR-363_ST	HSA-MIR-365_ST	HSA-MIR-302D-STAR_ST	HSA-MIR-335_ST	HSA-MIR-335-STAR_ST	HSA-MIR-422A_ST	HSA-MIR-556-3P_ST	HSA-MIR-586_ST	HSA-MIR-623_ST	HSA-MIR-1251_ST	HSA-MIR-1281_ST	HSA-MIR-1284_ST	HSA-MIR-1827_ST	HSA-MIR-3131_ST	HSA-MIR-3177_ST	HSA-MIR-3201_ST	HSA-MIR-378C_ST
CONDENSED_NUCLEAR_CHROMOSOME	0.752	0.885351	0.976	1	7	HSA-MIR-518A-3P_ST	HSA-MIR-637_ST	HSA-MIR-3117_ST	HSA-MIR-544B_ST	HSA-MIR-548V_ST	HSA-MIR-548X_ST	HSA-MIR-4313_ST
NUCLEAR_BODY	0.841	0.947184	0.842	0.982559	11	HSA-MIR-16-1-STAR_ST	HSA-MIR-205-STAR_ST	HSA-MIR-138-2-STAR_ST	HSA-MIR-135B_ST	HSA-MIR-520D-3P_ST	HSA-MIR-514_ST	HSA-MIR-557_ST	HSA-MIR-924_ST	HSA-MIR-711_ST	HSA-MIR-3162_ST	HSA-MIR-4260_ST
CELL_MATRIX_JUNCTION	0.153	0.339119	0.181	0.412498	9	HSA-MIR-9_ST	HSA-MIR-516B-STAR_ST	HSA-MIR-502-5P_ST	HSA-MIR-567_ST	HSA-MIR-645_ST	HSA-MIR-542-3P_ST	HSA-MIR-1238_ST	HSA-MIR-1285_ST	HSA-MIR-1324_ST
MYOSIN_COMPLEX	0.282	0.484667	0.267	0.521798	8	HSA-MIR-29A-STAR_ST	HSA-MIR-29C_ST	HSA-MIR-485-3P_ST	HSA-MIR-516A-3P_ST	HSA-MIR-584_ST	HSA-MIR-1273_ST	HSA-MIR-3193_ST	HSA-MIR-4300_ST
CONTRACTILE_FIBER_PART	0.217	0.411366	0.934	1	4	HSA-MIR-34C-3P_ST	HSA-MIR-381_ST	HSA-MIR-502-5P_ST	HSA-MIR-645_ST
MICROTUBULE	0.727	0.871441	0.898	1	13	HSA-MIR-16-2-STAR_ST	HSA-MIR-197_ST	HSA-MIR-218_ST	HSA-MIR-130A-STAR_ST	HSA-MIR-146A-STAR_ST	HSA-MIR-188-3P_ST	HSA-MIR-365-STAR_ST	HSA-MIR-424_ST	HSA-MIR-483-3P_ST	HSA-MIR-497-STAR_ST	HSA-MIR-1178_ST	HSA-MIR-1182_ST	HSA-MIR-1914-STAR_ST
ORGANELLE_OUTER_MEMBRANE	0.22	0.412748	0.247	0.499497	11	HSA-MIR-365_ST	HSA-MIR-604_ST	HSA-MIR-619_ST	HSA-MIR-411_ST	HSA-MIR-657_ST	HSA-MIR-764_ST	HSA-MIR-938_ST	HSA-MIR-548G_ST	HSA-MIR-548N_ST	HSA-MIR-1324_ST	HSA-MIR-1539_ST
ORGANELLE_ENVELOPE	0.169	0.358724	0.159	0.380867	14	HSA-LET-7D_ST	HSA-LET-7D-STAR_ST	HSA-MIR-200B-STAR_ST	HSA-MIR-142-5P_ST	HSA-MIR-378-STAR_ST	HSA-MIR-335-STAR_ST	HSA-MIR-586_ST	HSA-MIR-33B_ST	HSA-MIR-548F_ST	HSA-MIR-1251_ST	HSA-MIR-1827_ST	HSA-MIR-3131_ST	HSA-MIR-3177_ST	HSA-MIR-378C_ST
LIPID_RAFT	0.012	0.089938	0.026	0.147672	16	HSA-MIR-23A_ST	HSA-MIR-25_ST	HSA-MIR-148A-STAR_ST	HSA-MIR-139-3P_ST	HSA-LET-7I_ST	HSA-MIR-126_ST	HSA-MIR-146A_ST	HSA-MIR-378_ST	HSA-MIR-331-5P_ST	HSA-MIR-335-STAR_ST	HSA-MIR-623_ST	HSA-MIR-675_ST	HSA-MIR-548G_ST	HSA-MIR-3120_ST	HSA-MIR-3131_ST	HSA-MIR-2355_ST
INTEGRAL_TO_PLASMA_MEMBRANE	0.02	0.115397	0.007	0.084817	24	HSA-MIR-17-STAR_ST	HSA-MIR-23A_ST	HSA-MIR-199A-3P_ST	HSA-MIR-148A-STAR_ST	HSA-MIR-199B-3P_ST	HSA-MIR-220A_ST	HSA-MIR-222_ST	HSA-LET-7I_ST	HSA-MIR-125B_ST	HSA-MIR-126_ST	HSA-MIR-146A_ST	HSA-MIR-363_ST	HSA-MIR-302D-STAR_ST	HSA-MIR-375_ST	HSA-MIR-378_ST	HSA-MIR-331-5P_ST	HSA-MIR-146B-5P_ST	HSA-MIR-619_ST	HSA-MIR-623_ST	HSA-MIR-675_ST	HSA-MIR-3120_ST	HSA-MIR-378C_ST	HSA-MIR-4269_ST	HSA-MIR-4287_ST
CELL_PROJECTION	0.005	0.054254	0.264	0.518024	15	HSA-MIR-16-1-STAR_ST	HSA-MIR-154_ST	HSA-MIR-200C_ST	HSA-MIR-148B-STAR_ST	HSA-MIR-512-5P_ST	HSA-MIR-556-5P_ST	HSA-MIR-548A-5P_ST	HSA-MIR-648_ST	HSA-MIR-1296_ST	HSA-MIR-944_ST	HSA-MIR-1291_ST	HSA-MIR-1254_ST	HSA-MIR-1260_ST	HSA-MIR-3134_ST	HSA-MIR-4273_ST
SPLICEOSOME	0.829	0.940624	0.955	1	6	HSA-MIR-105-STAR_ST	HSA-MIR-135B_ST	HSA-MIR-490-3P_ST	HSA-MIR-1289_ST	HSA-MIR-1260_ST	HSA-MIR-1282_ST
NUCLEAR_UBIQUITIN_LIGASE_COMPLEX	0.347	0.554437	0.437	0.696708	17	HSA-MIR-18A-STAR_ST	HSA-MIR-28-5P_ST	HSA-MIR-28-3P_ST	HSA-MIR-96-STAR_ST	HSA-MIR-130A-STAR_ST	HSA-MIR-193A-3P_ST	HSA-MIR-135B-STAR_ST	HSA-MIR-331-3P_ST	HSA-MIR-425_ST	HSA-MIR-518B_ST	HSA-MIR-501-3P_ST	HSA-MIR-544_ST	HSA-MIR-636_ST	HSA-MIR-1179_ST	HSA-MIR-1180_ST	HSA-MIR-1225-5P_ST	HSA-MIR-1470_ST
VACUOLAR_MEMBRANE	0.345	0.552456	0.498	0.738869	7	HSA-MIR-139-3P_ST	HSA-MIR-220A_ST	HSA-MIR-642_ST	HSA-MIR-939_ST	HSA-MIR-1285_ST	HSA-MIR-3115_ST	HSA-MIR-3199_ST
ACTIN_FILAMENT	0.051	0.175305	0.298	0.563142	18	HSA-MIR-197_ST	HSA-MIR-200C_ST	HSA-MIR-34B_ST	HSA-MIR-361-5P_ST	HSA-MIR-362-5P_ST	HSA-MIR-492_ST	HSA-MIR-497_ST	HSA-MIR-520B_ST	HSA-MIR-518D-5P_ST	HSA-MIR-507_ST	HSA-MIR-554_ST	HSA-MIR-608_ST	HSA-MIR-509-3-5P_ST	HSA-MIR-1273_ST	HSA-MIR-2116_ST	HSA-MIR-1260B_ST	HSA-MIR-3189_ST	HSA-MIR-3193_ST
RUFFLE	0.001	0.025069	0.075	0.248973	9	HSA-MIR-27A_ST	HSA-MIR-10B-STAR_ST	HSA-MIR-126_ST	HSA-MIR-363_ST	HSA-MIR-148B-STAR_ST	HSA-MIR-335-STAR_ST	HSA-MIR-552_ST	HSA-MIR-3131_ST	HSA-MIR-4253_ST
RIBOSOME	0.626	0.804778	0.489	0.732996	8	HSA-LET-7D_ST	HSA-MIR-198_ST	HSA-MIR-136_ST	HSA-MIR-340-STAR_ST	HSA-MIR-556-3P_ST	HSA-MIR-629_ST	HSA-MIR-548P_ST	HSA-MIR-4295_ST
ENDOSOME	0.082	0.229726	0.119	0.325849	11	HSA-MIR-28-5P_ST	HSA-MIR-143_ST	HSA-MIR-380-STAR_ST	HSA-MIR-381_ST	HSA-MIR-324-5P_ST	HSA-MIR-490-5P_ST	HSA-MIR-515-3P_ST	HSA-MIR-518C-STAR_ST	HSA-MIR-510_ST	HSA-MIR-1275_ST	HSA-MIR-3137_ST
NUCLEAR_ENVELOPE	0.863	0.961534	0.943	1	7	HSA-MIR-28-5P_ST	HSA-MIR-130A-STAR_ST	HSA-MIR-135B_ST	HSA-MIR-449A_ST	HSA-MIR-670_ST	HSA-MIR-3142_ST	HSA-MIR-3147_ST
MEMBRANE_ENCLOSED_LUMEN	0.822	0.937807	0.957	1	4	HSA-MIR-130A-STAR_ST	HSA-MIR-135B_ST	HSA-MIR-1226_ST	HSA-MIR-548P_ST
DNA_DIRECTED_RNA_POLYMERASEII_HOLOENZYME	0.874	0.966385	0.973	1	8	HSA-MIR-28-5P_ST	HSA-MIR-518A-3P_ST	HSA-MIR-545_ST	HSA-MIR-659_ST	HSA-MIR-1226_ST	HSA-MIR-1470_ST	HSA-MIR-3130-3P_ST	HSA-MIR-3171_ST
MITOCHONDRIAL_INNER_MEMBRANE	0.058	0.189085	0.019	0.127544	18	HSA-LET-7D_ST	HSA-LET-7D-STAR_ST	HSA-MIR-212_ST	HSA-MIR-142-5P_ST	HSA-MIR-146A_ST	HSA-MIR-365_ST	HSA-MIR-302D-STAR_ST	HSA-MIR-335_ST	HSA-MIR-335-STAR_ST	HSA-MIR-490-5P_ST	HSA-MIR-494_ST	HSA-MIR-556-3P_ST	HSA-MIR-586_ST	HSA-MIR-548F_ST	HSA-MIR-1251_ST	HSA-MIR-1281_ST	HSA-MIR-3131_ST	HSA-MIR-3177_ST
APICAL_PART_OF_CELL	0.107	0.271042	0.005	0.075729	18	HSA-MIR-23A_ST	HSA-MIR-24-2-STAR_ST	HSA-MIR-25_ST	HSA-MIR-199B-3P_ST	HSA-LET-7I-STAR_ST	HSA-MIR-122-STAR_ST	HSA-MIR-146B-5P_ST	HSA-MIR-668_ST	HSA-MIR-1296_ST	HSA-MIR-374B_ST	HSA-MIR-1267_ST	HSA-MIR-1292_ST	HSA-MIR-2052_ST	HSA-MIR-2117_ST	HSA-MIR-3131_ST	HSA-MIR-3188_ST	HSA-MIR-2355_ST	HSA-MIR-4328_ST
CLATHRIN_COATED_VESICLE	0.424	0.631009	0.128	0.340241	8	HSA-MIR-139-5P_ST	HSA-MIR-220A_ST	HSA-MIR-497_ST	HSA-MIR-92B-STAR_ST	HSA-MIR-1260_ST	HSA-MIR-3162_ST	HSA-MIR-3166_ST	HSA-MIR-3191_ST
MICROTUBULE_ORGANIZING_CENTER	0.929	0.983527	0.898	1	11	HSA-MIR-16-2-STAR_ST	HSA-MIR-197_ST	HSA-MIR-221-STAR_ST	HSA-MIR-130A-STAR_ST	HSA-MIR-29C-STAR_ST	HSA-MIR-365-STAR_ST	HSA-MIR-424_ST	HSA-MIR-636_ST	HSA-MIR-921_ST	HSA-MIR-1178_ST	HSA-MIR-3142_ST
COATED_VESICLE_MEMBRANE	0.369	0.575055	0.987	1	7	HSA-MIR-26A-1-STAR_ST	HSA-MIR-129-STAR_ST	HSA-MIR-598_ST	HSA-MIR-604_ST	HSA-MIR-548D-5P_ST	HSA-MIR-1237_ST	HSA-MIR-4277_ST
NICOTINIC_ACETYLCHOLINE_GATED_RECEPTOR_CHANNEL_COMPLEX	0.845	0.949482	0.974	1	10	HSA-LET-7B_ST	HSA-MIR-92A-1-STAR_ST	HSA-MIR-296-5P_ST	HSA-MIR-569_ST	HSA-MIR-590-5P_ST	HSA-MIR-601_ST	HSA-MIR-656_ST	HSA-MIR-1283_ST	HSA-MIR-1274A_ST	HSA-MIR-1255B_ST
TRANSPORT_VESICLE	0.145	0.329422	0.2	0.439275	12	HSA-MIR-28-3P_ST	HSA-MIR-181B_ST	HSA-MIR-136_ST	HSA-MIR-200C-STAR_ST	HSA-MIR-34C-5P_ST	HSA-MIR-148B-STAR_ST	HSA-MIR-488-STAR_ST	HSA-MIR-202-STAR_ST	HSA-MIR-620_ST	HSA-MIR-1204_ST	HSA-MIR-3115_ST	HSA-MIR-3181_ST
CELL_SOMA	0.357	0.565444	0.367	0.619046	13	HSA-MIR-182-STAR_ST	HSA-MIR-545-STAR_ST	HSA-MIR-556-5P_ST	HSA-MIR-607_ST	HSA-MIR-611_ST	HSA-MIR-1301_ST	HSA-MIR-891A_ST	HSA-MIR-708-STAR_ST	HSA-MIR-1262_ST	HSA-MIR-3144-5P_ST	HSA-MIR-1273C_ST	HSA-MIR-3174_ST	HSA-MIR-4325_ST
REPLICATION_FORK	0.965	0.988802	0.939	1	4	HSA-MIR-95_ST	HSA-MIR-34A-STAR_ST	HSA-MIR-524-3P_ST	HSA-MIR-1202_ST
ACTIN_CYTOSKELETON	0.013	0.09451	0.027	0.148705	16	HSA-MIR-17-STAR_ST	HSA-MIR-218-1-STAR_ST	HSA-MIR-193A-3P_ST	HSA-MIR-106B_ST	HSA-MIR-302C_ST	HSA-MIR-375_ST	HSA-MIR-377_ST	HSA-MIR-323-5P_ST	HSA-MIR-554_ST	HSA-MIR-576-5P_ST	HSA-MIR-603_ST	HSA-MIR-624-STAR_ST	HSA-MIR-33B_ST	HSA-MIR-660_ST	HSA-MIR-934_ST	HSA-MIR-3133_ST
U12_DEPENDENT_SPLICEOSOME	0.681	0.852129	0.895	1	13	HSA-MIR-222-STAR_ST	HSA-MIR-1_ST	HSA-MIR-124_ST	HSA-MIR-135B_ST	HSA-MIR-518A-5P_ST	HSA-MIR-518A-3P_ST	HSA-MIR-564_ST	HSA-MIR-606_ST	HSA-MIR-760_ST	HSA-MIR-937_ST	HSA-MIR-1294_ST	HSA-MIR-4291_ST	HSA-MIR-4330_ST
RNA_POLYMERASE_COMPLEX	0.577	0.759866	0.809	0.968934	9	HSA-MIR-28-5P_ST	HSA-MIR-149-STAR_ST	HSA-MIR-576-5P_ST	HSA-MIR-761_ST	HSA-MIR-1184_ST	HSA-MIR-1909_ST	HSA-MIR-3186-3P_ST	HSA-MIR-3190-5P_ST	HSA-MIR-4281_ST
CYTOPLASMIC_MEMBRANE_BOUND_VESICLE	0.043	0.160725	0.248	0.500822	13	HSA-MIR-101-STAR_ST	HSA-MIR-129-5P_ST	HSA-MIR-29C_ST	HSA-MIR-380_ST	HSA-MIR-196B-STAR_ST	HSA-MIR-620_ST	HSA-MIR-624-STAR_ST	HSA-MIR-548D-5P_ST	HSA-MIR-659_ST	HSA-MIR-548J_ST	HSA-MIR-1911_ST	HSA-MIR-3166_ST	HSA-MIR-4328_ST
NUCLEAR_DNA_DIRECTED_RNA_POLYMERASE_COMPLEX	0.577	0.759866	0.809	0.968934	9	HSA-MIR-28-5P_ST	HSA-MIR-149-STAR_ST	HSA-MIR-576-5P_ST	HSA-MIR-761_ST	HSA-MIR-1184_ST	HSA-MIR-1909_ST	HSA-MIR-3186-3P_ST	HSA-MIR-3190-5P_ST	HSA-MIR-4281_ST
MICROBODY_PART	0.006	0.059753	0.254	0.50453	3	HSA-MIR-1321_ST	HSA-MIR-1910_ST	HSA-MIR-3157_ST
DENDRITE	0.184	0.374176	0.546	0.770761	14	HSA-MIR-205-STAR_ST	HSA-MIR-222-STAR_ST	HSA-MIR-589-STAR_ST	HSA-MIR-662_ST	HSA-MIR-320B_ST	HSA-MIR-891A_ST	HSA-MIR-1282_ST	HSA-MIR-2115-STAR_ST	HSA-MIR-718_ST	HSA-MIR-3138_ST	HSA-MIR-1273C_ST	HSA-MIR-1260B_ST	HSA-MIR-4279_ST	HSA-MIR-4285_ST
MEMBRANE_FRACTION	0.023	0.124784	0.007	0.084817	24	HSA-MIR-17-STAR_ST	HSA-MIR-21-STAR_ST	HSA-MIR-27A_ST	HSA-MIR-199A-3P_ST	HSA-MIR-187_ST	HSA-LET-7I_ST	HSA-LET-7I-STAR_ST	HSA-MIR-138_ST	HSA-MIR-99B-STAR_ST	HSA-MIR-363_ST	HSA-MIR-374A-STAR_ST	HSA-MIR-375_ST	HSA-MIR-339-3P_ST	HSA-MIR-133B_ST	HSA-MIR-424-STAR_ST	HSA-MIR-452_ST	HSA-MIR-486-3P_ST	HSA-MIR-202-STAR_ST	HSA-MIR-520A-3P_ST	HSA-MIR-623_ST	HSA-MIR-1286_ST	HSA-MIR-1281_ST	HSA-MIR-1973_ST	HSA-MIR-3194_ST
KINETOCHORE	0.743	0.881896	0.532	0.764962	10	HSA-MIR-197_ST	HSA-MIR-222-STAR_ST	HSA-MIR-130A-STAR_ST	HSA-MIR-492_ST	HSA-MIR-525-3P_ST	HSA-MIR-33B_ST	HSA-MIR-1228-STAR_ST	HSA-MIR-1268_ST	HSA-MIR-3148_ST	HSA-MIR-3196_ST
NUCLEAR_CHROMATIN	0.723	0.870479	0.946	1	7	HSA-MIR-217_ST	HSA-MIR-190B_ST	HSA-MIR-1205_ST	HSA-MIR-1290_ST	HSA-MIR-548X_ST	HSA-MIR-3199_ST	HSA-MIR-4289_ST
NUCLEOPLASM_PART	0.771	0.897545	0.991	1	6	HSA-MIR-130A-STAR_ST	HSA-MIR-138-2-STAR_ST	HSA-MIR-135B_ST	HSA-MIR-512-3P_ST	HSA-MIR-3130-3P_ST	HSA-MIR-3198_ST
RECEPTOR_COMPLEX	0.136	0.316897	0.166	0.39119	11	HSA-MIR-92A-1-STAR_ST	HSA-MIR-182-STAR_ST	HSA-MIR-141_ST	HSA-MIR-296-5P_ST	HSA-MIR-135B-STAR_ST	HSA-MIR-345_ST	HSA-MIR-877_ST	HSA-MIR-1276_ST	HSA-MIR-1915-STAR_ST	HSA-MIR-3119_ST	HSA-MIR-4299_ST
SECRETORY_GRANULE	0.09	0.243234	0.323	0.584486	12	HSA-LET-7F-2-STAR_ST	HSA-MIR-380_ST	HSA-MIR-330-5P_ST	HSA-MIR-489_ST	HSA-MIR-502-5P_ST	HSA-MIR-589-STAR_ST	HSA-MIR-600_ST	HSA-MIR-624-STAR_ST	HSA-MIR-643_ST	HSA-MIR-891A_ST	HSA-MIR-1911_ST	HSA-MIR-2116-STAR_ST
BASOLATERAL_PLASMA_MEMBRANE	0.037	0.149855	0.085	0.271626	22	HSA-MIR-17-STAR_ST	HSA-MIR-22_ST	HSA-MIR-24-2-STAR_ST	HSA-MIR-139-3P_ST	HSA-MIR-130B_ST	HSA-MIR-302C_ST	HSA-MIR-381_ST	HSA-MIR-337-3P_ST	HSA-MIR-502-5P_ST	HSA-MIR-558_ST	HSA-MIR-645_ST	HSA-MIR-654-3P_ST	HSA-MIR-875-5P_ST	HSA-MIR-944_ST	HSA-MIR-1238_ST	HSA-MIR-548J_ST	HSA-MIR-1285_ST	HSA-MIR-1324_ST	HSA-MIR-2052_ST	HSA-MIR-2277_ST	HSA-MIR-4253_ST	HSA-MIR-4327_ST
INTEGRAL_TO_ORGANELLE_MEMBRANE	0.182	0.372191	0.253	0.50453	16	HSA-LET-7D-STAR_ST	HSA-MIR-26A-1-STAR_ST	HSA-MIR-93-STAR_ST	HSA-MIR-187_ST	HSA-MIR-365_ST	HSA-MIR-339-5P_ST	HSA-MIR-451_ST	HSA-MIR-452_ST	HSA-MIR-511_ST	HSA-MIR-320C_ST	HSA-MIR-876-3P_ST	HSA-MIR-943_ST	HSA-MIR-1284_ST	HSA-MIR-1321_ST	HSA-MIR-4304_ST	HSA-MIR-4306_ST
EXTRACELLULAR_SPACE	0.011	0.084624	0.02	0.127544	7	HSA-MIR-9-STAR_ST	HSA-MIR-331-5P_ST	HSA-MIR-486-3P_ST	HSA-MIR-609_ST	HSA-MIR-874_ST	HSA-MIR-3120_ST	HSA-MIR-4269_ST
MITOCHONDRIAL_RESPIRATORY_CHAIN	0.04	0.154271	0.016	0.119303	23	HSA-LET-7D_ST	HSA-LET-7D-STAR_ST	HSA-MIR-21_ST	HSA-MIR-199A-3P_ST	HSA-MIR-199B-3P_ST	HSA-MIR-212_ST	HSA-MIR-30B-STAR_ST	HSA-MIR-142-5P_ST	HSA-MIR-126_ST	HSA-MIR-146A_ST	HSA-MIR-365_ST	HSA-MIR-378-STAR_ST	HSA-MIR-335_ST	HSA-MIR-335-STAR_ST	HSA-MIR-422A_ST	HSA-MIR-494_ST	HSA-MIR-586_ST	HSA-MIR-548F_ST	HSA-MIR-1251_ST	HSA-MIR-1281_ST	HSA-MIR-1827_ST	HSA-MIR-3131_ST	HSA-MIR-3177_ST
GOLGI_STACK	0.32	0.526335	0.148	0.365973	8	HSA-LET-7B_ST	HSA-MIR-24-2-STAR_ST	HSA-MIR-220A_ST	HSA-MIR-15B_ST	HSA-MIR-380-STAR_ST	HSA-MIR-520E_ST	HSA-MIR-641_ST	HSA-MIR-4316_ST
FOCAL_ADHESION	0.364	0.569092	0.135	0.350518	8	HSA-MIR-130B-STAR_ST	HSA-MIR-512-5P_ST	HSA-MIR-517B_ST	HSA-MIR-516B-STAR_ST	HSA-MIR-568_ST	HSA-MIR-1238_ST	HSA-MIR-1285_ST	HSA-MIR-1324_ST
ER_GOLGI_INTERMEDIATE_COMPARTMENT	0.14	0.323625	0.901	1	4	HSA-MIR-520F_ST	HSA-MIR-645_ST	HSA-MIR-647_ST	HSA-MIR-302F_ST
INTRACELLULAR_NON_MEMBRANE_BOUND_ORGANELLE	0.841	0.947184	0.829	0.978381	8	HSA-MIR-198_ST	HSA-MIR-204_ST	HSA-MIR-130A-STAR_ST	HSA-MIR-193A-3P_ST	HSA-MIR-424_ST	HSA-MIR-492_ST	HSA-MIR-663_ST	HSA-MIR-1184_ST
MEMBRANE_COAT	0.507	0.698085	0.997	1	3	HSA-MIR-129-STAR_ST	HSA-MIR-598_ST	HSA-MIR-548D-5P_ST
CENTROSOME	0.95	0.984868	0.884	1	9	HSA-MIR-16-2-STAR_ST	HSA-MIR-221-STAR_ST	HSA-MIR-130A-STAR_ST	HSA-MIR-29C-STAR_ST	HSA-MIR-424_ST	HSA-MIR-636_ST	HSA-MIR-921_ST	HSA-MIR-1178_ST	HSA-MIR-3142_ST
PROTON_TRANSPORTING_TWO_SECTOR_ATPASE_COMPLEX	0.104	0.266695	0.017	0.122366	23	HSA-LET-7D_ST	HSA-LET-7E_ST	HSA-MIR-17-STAR_ST	HSA-MIR-24-2-STAR_ST	HSA-MIR-27A-STAR_ST	HSA-MIR-183_ST	HSA-MIR-214-STAR_ST	HSA-MIR-218-1-STAR_ST	HSA-MIR-130A_ST	HSA-MIR-135A-STAR_ST	HSA-MIR-138_ST	HSA-MIR-339-3P_ST	HSA-MIR-133B_ST	HSA-MIR-490-5P_ST	HSA-MIR-432_ST	HSA-MIR-517B_ST	HSA-MIR-595_ST	HSA-MIR-658_ST	HSA-MIR-543_ST	HSA-MIR-1208_ST	HSA-MIR-1825_ST	HSA-MIR-1914_ST	HSA-MIR-4308_ST
NUCLEAR_MEMBRANE	0.95	0.984868	0.995	1	5	HSA-MIR-130A-STAR_ST	HSA-MIR-449A_ST	HSA-MIR-617_ST	HSA-MIR-3142_ST	HSA-MIR-3147_ST
INTRACELLULAR_ORGANELLE_PART	0.645	0.82338	0.849	0.987557	5	HSA-MIR-198_ST	HSA-MIR-204_ST	HSA-MIR-217_ST	HSA-MIR-130A-STAR_ST	HSA-MIR-135B_ST
MACROMOLECULAR_COMPLEX	0.59	0.772151	0.955	1	4	HSA-MIR-204_ST	HSA-MIR-130A-STAR_ST	HSA-MIR-425_ST	HSA-MIR-1226_ST
NUCLEAR_PORE	0.973	0.990994	0.998	1	5	HSA-MIR-130A-STAR_ST	HSA-MIR-449A_ST	HSA-MIR-520F_ST	HSA-MIR-617_ST	HSA-MIR-3142_ST
NUCLEOLAR_PART	0.952	0.985201	0.987	1	6	HSA-MIR-195-STAR_ST	HSA-MIR-410_ST	HSA-MIR-592_ST	HSA-MIR-1282_ST	HSA-MIR-323B-5P_ST	HSA-MIR-3178_ST
MITOCHONDRION	0.024	0.127358	0.028	0.150785	15	HSA-LET-7D_ST	HSA-LET-7D-STAR_ST	HSA-MIR-217_ST	HSA-MIR-142-5P_ST	HSA-MIR-378-STAR_ST	HSA-MIR-335_ST	HSA-MIR-335-STAR_ST	HSA-MIR-133B_ST	HSA-MIR-422A_ST	HSA-MIR-586_ST	HSA-MIR-33B_ST	HSA-MIR-548F_ST	HSA-MIR-1251_ST	HSA-MIR-3131_ST	HSA-MIR-3177_ST
MITOCHONDRIAL_ENVELOPE	0.07	0.209856	0.036	0.17162	10	HSA-LET-7D_ST	HSA-LET-7D-STAR_ST	HSA-MIR-142-5P_ST	HSA-MIR-335-STAR_ST	HSA-MIR-133B_ST	HSA-MIR-586_ST	HSA-MIR-548F_ST	HSA-MIR-1251_ST	HSA-MIR-1281_ST	HSA-MIR-3131_ST
CORTICAL_CYTOSKELETON	0.187	0.376069	0.429	0.687724	22	HSA-MIR-33A-STAR_ST	HSA-MIR-29B-2-STAR_ST	HSA-MIR-106A-STAR_ST	HSA-MIR-224_ST	HSA-MIR-30E-STAR_ST	HSA-MIR-369-5P_ST	HSA-MIR-449A_ST	HSA-MIR-485-3P_ST	HSA-MIR-601_ST	HSA-MIR-616-STAR_ST	HSA-MIR-622_ST	HSA-MIR-542-5P_ST	HSA-MIR-767-3P_ST	HSA-MIR-1224-3P_ST	HSA-MIR-876-5P_ST	HSA-MIR-1287_ST	HSA-MIR-1265_ST	HSA-MIR-302E_ST	HSA-MIR-1321_ST	HSA-MIR-1324_ST	HSA-MIR-3142_ST	HSA-MIR-4297_ST
TRANS_GOLGI_NETWORK	0.036	0.147448	0.131	0.343816	10	HSA-LET-7A-STAR_ST	HSA-MIR-29A-STAR_ST	HSA-MIR-141_ST	HSA-MIR-520D-5P_ST	HSA-MIR-875-3P_ST	HSA-MIR-548E_ST	HSA-MIR-664-STAR_ST	HSA-MIR-3139_ST	HSA-MIR-3189_ST	HSA-MIR-4257_ST
RESPIRATORY_CHAIN_COMPLEX_I	0.12	0.293244	0.008	0.086163	25	HSA-LET-7D_ST	HSA-MIR-21_ST	HSA-MIR-199A-3P_ST	HSA-MIR-199B-3P_ST	HSA-MIR-212_ST	HSA-MIR-142-5P_ST	HSA-MIR-146A_ST	HSA-MIR-99B-STAR_ST	HSA-MIR-363_ST	HSA-MIR-365_ST	HSA-MIR-302D-STAR_ST	HSA-MIR-335_ST	HSA-MIR-335-STAR_ST	HSA-MIR-422A_ST	HSA-MIR-556-3P_ST	HSA-MIR-586_ST	HSA-MIR-623_ST	HSA-MIR-1251_ST	HSA-MIR-1281_ST	HSA-MIR-1284_ST	HSA-MIR-1827_ST	HSA-MIR-3131_ST	HSA-MIR-3177_ST	HSA-MIR-3201_ST	HSA-MIR-378C_ST
EXTRACELLULAR_MATRIX	0.027	0.133986	0.302	0.565133	9	HSA-MIR-212_ST	HSA-MIR-335_ST	HSA-MIR-520A-3P_ST	HSA-MIR-618_ST	HSA-MIR-541_ST	HSA-MIR-1276_ST	HSA-MIR-1274B_ST	HSA-MIR-1288_ST	HSA-MIR-3123_ST
SMALL_RIBOSOMAL_SUBUNIT	0.532	0.722248	0.111	0.313996	18	HSA-LET-7D_ST	HSA-LET-7D-STAR_ST	HSA-MIR-183_ST	HSA-MIR-212_ST	HSA-MIR-195-STAR_ST	HSA-MIR-206_ST	HSA-MIR-425_ST	HSA-MIR-492_ST	HSA-MIR-554_ST	HSA-MIR-556-3P_ST	HSA-MIR-570_ST	HSA-MIR-629_ST	HSA-MIR-759_ST	HSA-MIR-887_ST	HSA-MIR-1285_ST	HSA-MIR-1827_ST	HSA-MIR-514B-3P_ST	HSA-MIR-4254_ST
TRANSCRIPTION_FACTOR_TFIID_COMPLEX	0.775	0.90004	0.991	1	11	HSA-MIR-103-2-STAR_ST	HSA-MIR-204_ST	HSA-MIR-211_ST	HSA-MIR-573_ST	HSA-MIR-580_ST	HSA-MIR-631_ST	HSA-MIR-649_ST	HSA-MIR-656_ST	HSA-MIR-320C_ST	HSA-MIR-1302_ST	HSA-MIR-4289_ST
MITOCHONDRIAL_RIBOSOME	0.546	0.736442	0.073	0.245699	13	HSA-LET-7D_ST	HSA-LET-7D-STAR_ST	HSA-MIR-92A_ST	HSA-MIR-98_ST	HSA-MIR-183_ST	HSA-MIR-212_ST	HSA-MIR-379_ST	HSA-MIR-492_ST	HSA-MIR-556-3P_ST	HSA-MIR-629_ST	HSA-MIR-1285_ST	HSA-MIR-1827_ST	HSA-MIR-3177_ST
APICAL_PLASMA_MEMBRANE	0.293	0.495951	0.017	0.122366	16	HSA-MIR-10A-STAR_ST	HSA-MIR-205-STAR_ST	HSA-MIR-122-STAR_ST	HSA-MIR-152_ST	HSA-MIR-155_ST	HSA-MIR-380_ST	HSA-MIR-486-3P_ST	HSA-MIR-515-5P_ST	HSA-MIR-516A-5P_ST	HSA-MIR-668_ST	HSA-MIR-1296_ST	HSA-MIR-374B_ST	HSA-MIR-1267_ST	HSA-MIR-1292_ST	HSA-MIR-2117_ST	HSA-MIR-4328_ST
MICROBODY	0.001	0.025069	0.068	0.236536	10	HSA-LET-7B_ST	HSA-MIR-25_ST	HSA-MIR-200C_ST	HSA-MIR-133B_ST	HSA-MIR-1208_ST	HSA-MIR-1305_ST	HSA-MIR-1273_ST	HSA-MIR-1321_ST	HSA-MIR-3194_ST	HSA-MIR-4253_ST
CHROMOSOMAL_PART	0.974	0.990994	0.867	0.993395	9	HSA-MIR-95_ST	HSA-MIR-204_ST	HSA-MIR-492_ST	HSA-MIR-525-3P_ST	HSA-MIR-1225-5P_ST	HSA-MIR-1202_ST	HSA-MIR-1914-STAR_ST	HSA-MIR-3115_ST	HSA-MIR-4302_ST
APICOLATERAL_PLASMA_MEMBRANE	0.072	0.213649	0.029	0.152224	27	HSA-MIR-21-STAR_ST	HSA-MIR-23A_ST	HSA-MIR-25_ST	HSA-MIR-27A_ST	HSA-MIR-31_ST	HSA-MIR-205_ST	HSA-MIR-130A_ST	HSA-MIR-138_ST	HSA-MIR-140-3P_ST	HSA-MIR-146A_ST	HSA-MIR-302C_ST	HSA-MIR-380_ST	HSA-MIR-494_ST	HSA-MIR-519A_ST	HSA-MIR-502-5P_ST	HSA-MIR-623_ST	HSA-MIR-654-5P_ST	HSA-MIR-548J_ST	HSA-MIR-1254_ST	HSA-MIR-1257_ST	HSA-MIR-1324_ST	HSA-MIR-1973_ST	HSA-MIR-1975_ST	HSA-MIR-3166_ST	HSA-MIR-3194_ST	HSA-MIR-514B-3P_ST	HSA-MIR-4327_ST
CONDENSED_CHROMOSOME	0.921	0.981397	0.981	1	2	HSA-MIR-184_ST	HSA-MIR-525-3P_ST
NUCLEAR_MEMBRANE_PART	0.977	0.991318	0.999	1	6	HSA-MIR-449A_ST	HSA-MIR-520F_ST	HSA-MIR-617_ST	HSA-MIR-3142_ST	HSA-MIR-3147_ST	HSA-MIR-4258_ST
GOLGI_ASSOCIATED_VESICLE	0.437	0.639877	0.955	1	5	HSA-MIR-28-5P_ST	HSA-MIR-367-STAR_ST	HSA-MIR-518C-STAR_ST	HSA-MIR-501-3P_ST	HSA-MIR-3179_ST
TRANSCRIPTION_FACTOR_COMPLEX	0.192	0.381899	0.894	1	2	HSA-MIR-24-1-STAR_ST	HSA-MIR-372_ST
LEADING_EDGE	0.001	0.025069	0.01	0.095658	27	HSA-MIR-17-STAR_ST	HSA-MIR-23A_ST	HSA-MIR-26B_ST	HSA-MIR-27A_ST	HSA-MIR-10B-STAR_ST	HSA-MIR-210_ST	HSA-LET-7I_ST	HSA-MIR-142-5P_ST	HSA-MIR-126_ST	HSA-MIR-146A_ST	HSA-MIR-200C_ST	HSA-MIR-99B-STAR_ST	HSA-MIR-363_ST	HSA-MIR-378_ST	HSA-MIR-338-5P_ST	HSA-MIR-335-STAR_ST	HSA-MIR-422A_ST	HSA-MIR-424-STAR_ST	HSA-MIR-452_ST	HSA-MIR-92B_ST	HSA-MIR-623_ST	HSA-MIR-320D_ST	HSA-MIR-3131_ST	HSA-MIR-3194_ST	HSA-MIR-514B-3P_ST	HSA-MIR-378C_ST	HSA-MIR-4253_ST
LYSOSOME	0.123	0.29708	0.043	0.185525	12	HSA-MIR-29B_ST	HSA-MIR-139-3P_ST	HSA-LET-7I_ST	HSA-MIR-9-STAR_ST	HSA-MIR-331-5P_ST	HSA-MIR-519C-5P_ST	HSA-MIR-589_ST	HSA-MIR-642_ST	HSA-MIR-548J_ST	HSA-MIR-1285_ST	HSA-MIR-1293_ST	HSA-MIR-3172_ST
PROTEIN_COMPLEX	0.38	0.585917	0.913	1	8	HSA-MIR-18A-STAR_ST	HSA-MIR-204_ST	HSA-MIR-130A-STAR_ST	HSA-MIR-425_ST	HSA-MIR-1225-5P_ST	HSA-MIR-1226_ST	HSA-MIR-3115_ST	HSA-MIR-4294_ST
EXTRINSIC_TO_MEMBRANE	0.048	0.170224	0.249	0.501449	8	HSA-MIR-22-STAR_ST	HSA-MIR-92A-2-STAR_ST	HSA-MIR-30D_ST	HSA-MIR-372_ST	HSA-MIR-18B_ST	HSA-MIR-658_ST	HSA-MIR-924_ST	HSA-MIR-1229_ST
SYNAPSE	0.364	0.569092	0.323	0.584486	27	HSA-MIR-210_ST	HSA-MIR-219-1-3P_ST	HSA-MIR-200C_ST	HSA-MIR-382_ST	HSA-MIR-323-3P_ST	HSA-MIR-324-3P_ST	HSA-MIR-425-STAR_ST	HSA-MIR-409-3P_ST	HSA-MIR-519C-3P_ST	HSA-MIR-518F_ST	HSA-MIR-502-3P_ST	HSA-MIR-532-3P_ST	HSA-MIR-556-5P_ST	HSA-MIR-570_ST	HSA-MIR-611_ST	HSA-MIR-639_ST	HSA-MIR-542-3P_ST	HSA-MIR-320B_ST	HSA-MIR-944_ST	HSA-MIR-1307_ST	HSA-MIR-1539_ST	HSA-MIR-1826_ST	HSA-MIR-2278_ST	HSA-MIR-3138_ST	HSA-MIR-548U_ST	HSA-MIR-3152_ST	HSA-MIR-4306_ST
INTRINSIC_TO_ORGANELLE_MEMBRANE	0.222	0.414895	0.25	0.502072	14	HSA-MIR-187_ST	HSA-MIR-365_ST	HSA-MIR-380_ST	HSA-MIR-451_ST	HSA-MIR-511_ST	HSA-MIR-1298_ST	HSA-MIR-876-3P_ST	HSA-MIR-943_ST	HSA-MIR-1321_ST	HSA-MIR-3144-5P_ST	HSA-MIR-3157_ST	HSA-MIR-3188_ST	HSA-MIR-4304_ST	HSA-MIR-4306_ST
ANCHORED_TO_PLASMA_MEMBRANE	0.349	0.555193	0.324	0.584486	19	HSA-MIR-24_ST	HSA-MIR-106A-STAR_ST	HSA-MIR-205_ST	HSA-MIR-140-3P_ST	HSA-MIR-142-5P_ST	HSA-MIR-185-STAR_ST	HSA-MIR-299-3P_ST	HSA-MIR-365_ST	HSA-MIR-323-3P_ST	HSA-MIR-519E_ST	HSA-MIR-556-3P_ST	HSA-MIR-596_ST	HSA-MIR-615-5P_ST	HSA-MIR-616_ST	HSA-MIR-942_ST	HSA-MIR-1255B_ST	HSA-MIR-1976_ST	HSA-MIR-3173_ST	HSA-MIR-4312_ST
INTRINSIC_TO_GOLGI_MEMBRANE	0.665	0.839332	0.332	0.58726	18	HSA-MIR-99A_ST	HSA-MIR-7-2-STAR_ST	HSA-MIR-10B-STAR_ST	HSA-MIR-23B_ST	HSA-MIR-133B_ST	HSA-MIR-423-5P_ST	HSA-MIR-329_ST	HSA-MIR-451_ST	HSA-MIR-452_ST	HSA-MIR-486-5P_ST	HSA-MIR-511_ST	HSA-MIR-504_ST	HSA-MIR-876-3P_ST	HSA-MIR-302F_ST	HSA-MIR-2909_ST	HSA-MIR-3146_ST	HSA-MIR-4305_ST	HSA-MIR-4319_ST
SITE_OF_POLARIZED_GROWTH	0.224	0.415429	0.157	0.37857	15	HSA-MIR-187_ST	HSA-MIR-224_ST	HSA-MIR-188-5P_ST	HSA-MIR-330-5P_ST	HSA-MIR-423-3P_ST	HSA-MIR-431_ST	HSA-MIR-511_ST	HSA-MIR-202-STAR_ST	HSA-MIR-495_ST	HSA-MIR-500-STAR_ST	HSA-MIR-570_ST	HSA-MIR-575_ST	HSA-MIR-1203_ST	HSA-MIR-1539_ST	HSA-MIR-4306_ST
NUCLEAR_SPECK	0.762	0.890633	0.9	1	5	HSA-MIR-138-2-STAR_ST	HSA-MIR-337-5P_ST	HSA-MIR-1468_ST	HSA-MIR-924_ST	HSA-MIR-4330_ST
PML_BODY	0.693	0.854425	0.415	0.670456	12	HSA-MIR-16-1-STAR_ST	HSA-MIR-33A_ST	HSA-MIR-205-STAR_ST	HSA-MIR-138-2-STAR_ST	HSA-MIR-508-3P_ST	HSA-MIR-548L_ST	HSA-MIR-1250_ST	HSA-MIR-1261_ST	HSA-MIR-711_ST	HSA-MIR-548U_ST	HSA-MIR-3162_ST	HSA-MIR-323B-5P_ST
RIBOSOMAL_SUBUNIT	0.598	0.779813	0.109	0.313996	13	HSA-LET-7D_ST	HSA-LET-7D-STAR_ST	HSA-LET-7E_ST	HSA-MIR-92A_ST	HSA-MIR-98_ST	HSA-MIR-183_ST	HSA-MIR-212_ST	HSA-MIR-556-3P_ST	HSA-MIR-629_ST	HSA-MIR-887_ST	HSA-MIR-1285_ST	HSA-MIR-1827_ST	HSA-MIR-3177_ST
CORTICAL_ACTIN_CYTOSKELETON	0.286	0.489228	0.355	0.606545	14	HSA-MIR-29B-2-STAR_ST	HSA-MIR-106A-STAR_ST	HSA-MIR-224_ST	HSA-MIR-30B_ST	HSA-MIR-30E-STAR_ST	HSA-MIR-449A_ST	HSA-MIR-601_ST	HSA-MIR-622_ST	HSA-MIR-876-5P_ST	HSA-MIR-1287_ST	HSA-MIR-1321_ST	HSA-MIR-3142_ST	HSA-MIR-3176_ST	HSA-MIR-4297_ST
ENDOPLASMIC_RETICULUM_LUMEN	0.362	0.569092	0.606	0.82348	8	HSA-MIR-519E-STAR_ST	HSA-MIR-519A-STAR_ST	HSA-MIR-92B-STAR_ST	HSA-MIR-564_ST	HSA-MIR-579_ST	HSA-MIR-635_ST	HSA-MIR-1308_ST	HSA-MIR-4305_ST
COLLAGEN	0.06	0.193437	0.386	0.638503	11	HSA-MIR-27A_ST	HSA-MIR-105-STAR_ST	HSA-MIR-181C_ST	HSA-MIR-212_ST	HSA-MIR-486-3P_ST	HSA-MIR-570_ST	HSA-MIR-608_ST	HSA-MIR-759_ST	HSA-MIR-887_ST	HSA-MIR-3123_ST	HSA-MIR-3128_ST
MITOCHONDRIAL_MEMBRANE_PART	0.083	0.231192	0.018	0.123453	17	HSA-LET-7D_ST	HSA-LET-7D-STAR_ST	HSA-MIR-212_ST	HSA-MIR-142-5P_ST	HSA-MIR-365_ST	HSA-MIR-302D-STAR_ST	HSA-MIR-335_ST	HSA-MIR-335-STAR_ST	HSA-MIR-494_ST	HSA-MIR-517B_ST	HSA-MIR-556-3P_ST	HSA-MIR-548F_ST	HSA-MIR-1251_ST	HSA-MIR-1281_ST	HSA-MIR-1827_ST	HSA-MIR-3131_ST	HSA-MIR-3177_ST
MICROVILLUS	0.041	0.156058	0.016	0.119303	20	HSA-MIR-27A_ST	HSA-MIR-199A-3P_ST	HSA-MIR-148A_ST	HSA-MIR-10B-STAR_ST	HSA-MIR-182_ST	HSA-LET-7I-STAR_ST	HSA-MIR-200C_ST	HSA-MIR-194-STAR_ST	HSA-MIR-202_ST	HSA-MIR-642_ST	HSA-MIR-1296_ST	HSA-MIR-1271_ST	HSA-MIR-708_ST	HSA-MIR-1299_ST	HSA-MIR-1251_ST	HSA-MIR-1254_ST	HSA-MIR-664-STAR_ST	HSA-MIR-320D_ST	HSA-MIR-3131_ST	HSA-MIR-4287_ST
COATED_MEMBRANE	0.507	0.698085	0.997	1	3	HSA-MIR-129-STAR_ST	HSA-MIR-598_ST	HSA-MIR-548D-5P_ST
INTEGRIN_COMPLEX	0.366	0.571605	0.386	0.638503	12	HSA-MIR-182-STAR_ST	HSA-MIR-135B_ST	HSA-MIR-135B-STAR_ST	HSA-MIR-345_ST	HSA-MIR-146B-3P_ST	HSA-MIR-520D-5P_ST	HSA-MIR-661_ST	HSA-MIR-657_ST	HSA-MIR-920_ST	HSA-MIR-1226-STAR_ST	HSA-MIR-1539_ST	HSA-MIR-1915-STAR_ST
GROWTH_CONE	0.182	0.372191	0.236	0.484667	17	HSA-LET-7B-STAR_ST	HSA-MIR-224_ST	HSA-MIR-138-1-STAR_ST	HSA-MIR-188-5P_ST	HSA-MIR-423-3P_ST	HSA-MIR-431_ST	HSA-MIR-511_ST	HSA-MIR-202-STAR_ST	HSA-MIR-495_ST	HSA-MIR-500-STAR_ST	HSA-MIR-570_ST	HSA-MIR-619_ST	HSA-MIR-543_ST	HSA-MIR-1539_ST	HSA-MIR-1909-STAR_ST	HSA-MIR-4304_ST	HSA-MIR-4306_ST
TRANS_GOLGI_NETWORK_TRANSPORT_VESICLE	0.429	0.633265	0.18	0.410863	16	HSA-MIR-28-5P_ST	HSA-MIR-27B_ST	HSA-MIR-130B_ST	HSA-MIR-148B-STAR_ST	HSA-MIR-324-5P_ST	HSA-MIR-515-5P_ST	HSA-MIR-518C-STAR_ST	HSA-MIR-92B-STAR_ST	HSA-MIR-580_ST	HSA-MIR-769-3P_ST	HSA-MIR-876-5P_ST	HSA-MIR-1278_ST	HSA-MIR-2114-STAR_ST	HSA-MIR-3179_ST	HSA-MIR-3191_ST	HSA-MIR-4277_ST
ENDOPLASMIC_RETICULUM_PART	0.028	0.136617	0.355	0.606545	7	HSA-MIR-26A-1-STAR_ST	HSA-MIR-149_ST	HSA-MIR-373-STAR_ST	HSA-MIR-380-STAR_ST	HSA-MIR-515-3P_ST	HSA-MIR-769-3P_ST	HSA-MIR-1284_ST
PLASMA_MEMBRANE_PART	0.009	0.076976	0.005	0.075729	27	HSA-MIR-17-STAR_ST	HSA-MIR-23A_ST	HSA-MIR-27A_ST	HSA-MIR-199A-3P_ST	HSA-MIR-148A-STAR_ST	HSA-MIR-139-3P_ST	HSA-MIR-199B-3P_ST	HSA-MIR-220A_ST	HSA-MIR-222_ST	HSA-MIR-223_ST	HSA-LET-7I_ST	HSA-MIR-125B_ST	HSA-MIR-140-3P_ST	HSA-MIR-126_ST	HSA-MIR-146A_ST	HSA-MIR-363_ST	HSA-MIR-302D-STAR_ST	HSA-MIR-375_ST	HSA-MIR-378_ST	HSA-MIR-331-5P_ST	HSA-MIR-146B-5P_ST	HSA-MIR-619_ST	HSA-MIR-623_ST	HSA-MIR-675_ST	HSA-MIR-3120_ST	HSA-MIR-378C_ST	HSA-MIR-4269_ST
NEURON_PROJECTION	0.203	0.39513	0.664	0.874507	12	HSA-MIR-154_ST	HSA-MIR-195_ST	HSA-MIR-496_ST	HSA-MIR-556-5P_ST	HSA-MIR-567_ST	HSA-MIR-543_ST	HSA-MIR-1203_ST	HSA-MIR-2115-STAR_ST	HSA-MIR-3174_ST	HSA-MIR-3199_ST	HSA-MIR-4273_ST	HSA-MIR-4292_ST
PLASMA_MEMBRANE	0.004	0.050138	0.003	0.068156	33	HSA-MIR-17-STAR_ST	HSA-MIR-21_ST	HSA-MIR-23A_ST	HSA-MIR-25_ST	HSA-MIR-27A_ST	HSA-MIR-31_ST	HSA-MIR-199A-3P_ST	HSA-MIR-148A-STAR_ST	HSA-MIR-139-3P_ST	HSA-MIR-187_ST	HSA-MIR-199B-3P_ST	HSA-MIR-222_ST	HSA-MIR-223_ST	HSA-LET-7I_ST	HSA-MIR-125B_ST	HSA-MIR-126_ST	HSA-MIR-146A_ST	HSA-MIR-363_ST	HSA-MIR-302D-STAR_ST	HSA-MIR-375_ST	HSA-MIR-378_ST	HSA-MIR-331-5P_ST	HSA-MIR-424-STAR_ST	HSA-MIR-146B-5P_ST	HSA-MIR-623_ST	HSA-MIR-675_ST	HSA-MIR-1292_ST	HSA-MIR-3120_ST	HSA-MIR-3131_ST	HSA-MIR-3194_ST	HSA-MIR-378C_ST	HSA-MIR-4253_ST	HSA-MIR-4269_ST
PEROXISOME	0.001	0.025069	0.068	0.236536	10	HSA-LET-7B_ST	HSA-MIR-25_ST	HSA-MIR-200C_ST	HSA-MIR-133B_ST	HSA-MIR-1208_ST	HSA-MIR-1305_ST	HSA-MIR-1273_ST	HSA-MIR-1321_ST	HSA-MIR-3194_ST	HSA-MIR-4253_ST
NUCLEOLUS	0.962	0.987816	0.988	1	4	HSA-MIR-144_ST	HSA-MIR-135B_ST	HSA-MIR-663_ST	HSA-MIR-1909_ST
SOLUBLE_FRACTION	0.12	0.293244	0.791	0.960852	4	HSA-MIR-519E-STAR_ST	HSA-MIR-591_ST	HSA-MIR-4319_ST	HSA-MIR-4329_ST
VESICLE_MEMBRANE	0.128	0.303608	0.983	1	4	HSA-MIR-511_ST	HSA-MIR-520F_ST	HSA-MIR-625-STAR_ST	HSA-MIR-548D-5P_ST
CHROMOSOME	0.985	0.991455	0.937	1	9	HSA-MIR-95_ST	HSA-MIR-204_ST	HSA-MIR-492_ST	HSA-MIR-525-3P_ST	HSA-MIR-1225-5P_ST	HSA-MIR-1202_ST	HSA-MIR-1914-STAR_ST	HSA-MIR-3115_ST	HSA-MIR-4302_ST
NUCLEAR_CHROMOSOME_PART	0.913	0.978262	0.99	1	11	HSA-MIR-95_ST	HSA-MIR-204_ST	HSA-MIR-217_ST	HSA-MIR-518E-STAR_ST	HSA-MIR-542-5P_ST	HSA-MIR-450B-5P_ST	HSA-MIR-1294_ST	HSA-MIR-2115_ST	HSA-MIR-544B_ST	HSA-MIR-548X_ST	HSA-MIR-3198_ST
TRNA_PROCESSING	0.864	0.961911	0.638	0.854192	11	HSA-MIR-19B-2-STAR_ST	HSA-MIR-31-STAR_ST	HSA-MIR-198_ST	HSA-MIR-592_ST	HSA-MIR-1226_ST	HSA-MIR-1282_ST	HSA-MIR-466_ST	HSA-MIR-4310_ST	HSA-MIR-4313_ST	HSA-MIR-4276_ST	HSA-MIR-4279_ST
REGULATION_OF_BIOLOGICAL_QUALITY	0.093	0.24857	0.003	0.068156	22	HSA-MIR-23A_ST	HSA-MIR-24-2-STAR_ST	HSA-MIR-148A-STAR_ST	HSA-MIR-181C_ST	HSA-MIR-199B-3P_ST	HSA-LET-7G_ST	HSA-LET-7I_ST	HSA-MIR-140-5P_ST	HSA-MIR-126_ST	HSA-MIR-146A_ST	HSA-MIR-106B_ST	HSA-MIR-374A_ST	HSA-MIR-375_ST	HSA-MIR-379-STAR_ST	HSA-MIR-148B-STAR_ST	HSA-MIR-331-5P_ST	HSA-MIR-486-3P_ST	HSA-MIR-491-5P_ST	HSA-MIR-491-3P_ST	HSA-MIR-623_ST	HSA-MIR-1286_ST	HSA-MIR-3126-3P_ST
DNA_METABOLIC_PROCESS	0.743	0.881896	0.595	0.813857	5	HSA-MIR-95_ST	HSA-MIR-193A-3P_ST	HSA-MIR-410_ST	HSA-MIR-1202_ST	HSA-MIR-544B_ST
AMINO_SUGAR_METABOLIC_PROCESS	0.476	0.673253	0.488	0.732996	5	HSA-MIR-520E_ST	HSA-MIR-526A_ST	HSA-MIR-643_ST	HSA-MIR-548J_ST	HSA-MIR-1324_ST
BIOPOLYMER_CATABOLIC_PROCESS	0.621	0.801895	0.347	0.600228	9	HSA-MIR-92A_ST	HSA-MIR-147_ST	HSA-MIR-511_ST	HSA-MIR-518C-STAR_ST	HSA-MIR-500_ST	HSA-MIR-411_ST	HSA-MIR-548K_ST	HSA-MIR-1297_ST	HSA-MIR-4280_ST
RNA_METABOLIC_PROCESS	0.526	0.718801	0.649	0.862565	6	HSA-MIR-135B_ST	HSA-MIR-490-3P_ST	HSA-MIR-519D_ST	HSA-MIR-557_ST	HSA-MIR-3133_ST	HSA-MIR-3198_ST
GLUCAN_METABOLIC_PROCESS	0.962	0.987816	0.004	0.07362	28	HSA-MIR-18A_ST	HSA-MIR-24_ST	HSA-MIR-137_ST	HSA-MIR-152_ST	HSA-MIR-191_ST	HSA-MIR-149-STAR_ST	HSA-MIR-130B_ST	HSA-MIR-330-3P_ST	HSA-MIR-339-3P_ST	HSA-MIR-424-STAR_ST	HSA-MIR-491-5P_ST	HSA-MIR-146B-3P_ST	HSA-MIR-520C-5P_ST	HSA-MIR-508-5P_ST	HSA-MIR-582-5P_ST	HSA-MIR-589-STAR_ST	HSA-MIR-651_ST	HSA-MIR-1301_ST	HSA-MIR-874_ST	HSA-MIR-1228-STAR_ST	HSA-MIR-1245_ST	HSA-MIR-1908_ST	HSA-MIR-3121_ST	HSA-MIR-3141_ST	HSA-MIR-3147_ST	HSA-MIR-3196_ST	HSA-MIR-4317_ST	HSA-MIR-2355_ST
PROTEIN_POLYUBIQUITINATION	0.516	0.707796	0.426	0.683669	12	HSA-LET-7A_ST	HSA-MIR-16-1-STAR_ST	HSA-MIR-374A-STAR_ST	HSA-MIR-193B_ST	HSA-MIR-579_ST	HSA-MIR-605_ST	HSA-MIR-630_ST	HSA-MIR-875-5P_ST	HSA-MIR-1295_ST	HSA-MIR-1297_ST	HSA-MIR-2114-STAR_ST	HSA-MIR-3137_ST
PROTEIN_OLIGOMERIZATION	0.098	0.256742	0.054	0.206621	12	HSA-MIR-26B-STAR_ST	HSA-MIR-451_ST	HSA-MIR-491-5P_ST	HSA-MIR-512-3P_ST	HSA-MIR-502-3P_ST	HSA-MIR-574-3P_ST	HSA-MIR-660_ST	HSA-MIR-509-3-5P_ST	HSA-MIR-1246_ST	HSA-MIR-3133_ST	HSA-MIR-3140_ST	HSA-MIR-548W_ST
REGULATION_OF_TRANSFORMING_GROWTH_FACTOR_BETA_RECEPTOR_SIGNALING_PATHWAY	0.353	0.56033	0.225	0.470719	9	HSA-MIR-27A_ST	HSA-MIR-130B-STAR_ST	HSA-MIR-370_ST	HSA-MIR-335_ST	HSA-MIR-570_ST	HSA-MIR-1262_ST	HSA-MIR-3137_ST	HSA-MIR-548W_ST	HSA-MIR-3201_ST
DNA_REPAIR	0.789	0.911204	0.725	0.913475	10	HSA-MIR-95_ST	HSA-MIR-34A-STAR_ST	HSA-MIR-184_ST	HSA-MIR-410_ST	HSA-MIR-501-5P_ST	HSA-MIR-506_ST	HSA-MIR-544_ST	HSA-MIR-1290_ST	HSA-MIR-544B_ST	HSA-MIR-4302_ST
POSITIVE_REGULATION_OF_TRANSLATION	0.016	0.102485	0.06	0.220303	12	HSA-MIR-25_ST	HSA-MIR-30A_ST	HSA-MIR-199A-3P_ST	HSA-MIR-23B-STAR_ST	HSA-MIR-196B-STAR_ST	HSA-MIR-485-3P_ST	HSA-MIR-202_ST	HSA-MIR-567_ST	HSA-MIR-570_ST	HSA-MIR-658_ST	HSA-MIR-664-STAR_ST	HSA-MIR-1827_ST
RESPONSE_TO_VIRUS	0.04	0.154271	0.653	0.863933	6	HSA-LET-7E-STAR_ST	HSA-MIR-148A-STAR_ST	HSA-MIR-187_ST	HSA-MIR-140-5P_ST	HSA-MIR-202_ST	HSA-MIR-3120_ST
MUSCLE_DEVELOPMENT	0.492	0.685875	0.667	0.876078	12	HSA-MIR-32_ST	HSA-MIR-125A-3P_ST	HSA-MIR-520H_ST	HSA-MIR-644_ST	HSA-MIR-761_ST	HSA-MIR-765_ST	HSA-MIR-1181_ST	HSA-MIR-2277_ST	HSA-MIR-3121_ST	HSA-MIR-323B-3P_ST	HSA-MIR-3190-5P_ST	HSA-MIR-4324_ST
POSITIVE_REGULATION_OF_CELL_DIFFERENTIATION	0.041	0.156058	0.498	0.738869	2	HSA-MIR-1305_ST	HSA-MIR-4253_ST
MITOTIC_CELL_CYCLE_CHECKPOINT	0.314	0.518225	0.515	0.752573	8	HSA-MIR-197_ST	HSA-MIR-218_ST	HSA-MIR-130A-STAR_ST	HSA-MIR-29C-STAR_ST	HSA-MIR-424_ST	HSA-MIR-410_ST	HSA-MIR-1178_ST	HSA-MIR-1182_ST
ACTIN_FILAMENT_ORGANIZATION	0.038	0.15055	0.01	0.095658	21	HSA-MIR-17-STAR_ST	HSA-MIR-24-2-STAR_ST	HSA-MIR-187_ST	HSA-MIR-122-STAR_ST	HSA-MIR-125B-1-STAR_ST	HSA-MIR-302C_ST	HSA-MIR-375_ST	HSA-MIR-378-STAR_ST	HSA-MIR-380_ST	HSA-MIR-146B-5P_ST	HSA-MIR-518D-5P_ST	HSA-MIR-559_ST	HSA-MIR-623_ST	HSA-MIR-660_ST	HSA-MIR-1298_ST	HSA-MIR-921_ST	HSA-MIR-1183_ST	HSA-MIR-1973_ST	HSA-MIR-3133_ST	HSA-MIR-4257_ST	HSA-MIR-4284_ST
PROTEIN_FOLDING	0.146	0.33066	0.58	0.800874	16	HSA-MIR-19B-2-STAR_ST	HSA-MIR-198_ST	HSA-MIR-136_ST	HSA-MIR-342-3P_ST	HSA-MIR-425_ST	HSA-MIR-519E-STAR_ST	HSA-MIR-501-3P_ST	HSA-MIR-592_ST	HSA-MIR-876-3P_ST	HSA-MIR-760_ST	HSA-MIR-1226_ST	HSA-MIR-1282_ST	HSA-MIR-664_ST	HSA-MIR-3178_ST	HSA-MIR-4276_ST	HSA-MIR-4277_ST
REGULATION_OF_RHO_PROTEIN_SIGNAL_TRANSDUCTION	0.226	0.418604	0.154	0.373816	17	HSA-MIR-92A-2-STAR_ST	HSA-MIR-129-STAR_ST	HSA-MIR-342-3P_ST	HSA-MIR-148B-STAR_ST	HSA-MIR-600_ST	HSA-MIR-612_ST	HSA-MIR-33B-STAR_ST	HSA-MIR-646_ST	HSA-MIR-765_ST	HSA-MIR-450B-5P_ST	HSA-MIR-1265_ST	HSA-MIR-1267_ST	HSA-MIR-1911_ST	HSA-MIR-3144-3P_ST	HSA-MIR-3200_ST	HSA-MIR-3202_ST	HSA-MIR-4312_ST
AXON_GUIDANCE	0.825	0.938615	0.029	0.152224	27	HSA-MIR-15A_ST	HSA-MIR-21_ST	HSA-MIR-26B_ST	HSA-MIR-29A-STAR_ST	HSA-MIR-30A-STAR_ST	HSA-MIR-98_ST	HSA-MIR-223_ST	HSA-MIR-30E-STAR_ST	HSA-MIR-518F-STAR_ST	HSA-MIR-520D-3P_ST	HSA-MIR-519A_ST	HSA-MIR-505-STAR_ST	HSA-MIR-584_ST	HSA-MIR-614_ST	HSA-MIR-625-STAR_ST	HSA-MIR-758_ST	HSA-MIR-1185_ST	HSA-MIR-744_ST	HSA-MIR-877-STAR_ST	HSA-MIR-374B_ST	HSA-MIR-1180_ST	HSA-MIR-1321_ST	HSA-MIR-1979_ST	HSA-MIR-3168_ST	HSA-MIR-3181_ST	HSA-MIR-4321_ST	HSA-MIR-4287_ST
LIPID_CATABOLIC_PROCESS	0.008	0.070927	0.001	0.046903	15	HSA-MIR-22_ST	HSA-MIR-187_ST	HSA-MIR-221-STAR_ST	HSA-MIR-206_ST	HSA-MIR-362-5P_ST	HSA-MIR-431_ST	HSA-MIR-552_ST	HSA-MIR-555_ST	HSA-MIR-550-STAR_ST	HSA-MIR-597_ST	HSA-MIR-33B_ST	HSA-MIR-675-STAR_ST	HSA-MIR-1286_ST	HSA-MIR-3123_ST	HSA-MIR-3152_ST
PHOSPHOLIPID_BIOSYNTHETIC_PROCESS	0.055	0.183417	0.495	0.738162	8	HSA-MIR-200C_ST	HSA-MIR-380-STAR_ST	HSA-MIR-548A-3P_ST	HSA-MIR-661_ST	HSA-MIR-939_ST	HSA-MIR-548F_ST	HSA-MIR-1284_ST	HSA-MIR-3189_ST
NEGATIVE_REGULATION_OF_NUCLEOBASENUCLEOSIDENUCLEOTIDE_AND_NUCLEIC_ACID_METABOLIC_PROCESS	0.153	0.339119	0.228	0.474266	9	HSA-MIR-216A_ST	HSA-MIR-223-STAR_ST	HSA-MIR-122_ST	HSA-MIR-296-3P_ST	HSA-MIR-135B_ST	HSA-MIR-557_ST	HSA-MIR-936_ST	HSA-MIR-3179_ST	HSA-MIR-3189_ST
CYTOKINESIS	0.324	0.529321	0.071	0.241201	18	HSA-MIR-197_ST	HSA-MIR-193A-3P_ST	HSA-MIR-29C-STAR_ST	HSA-MIR-520C-3P_ST	HSA-MIR-550-STAR_ST	HSA-MIR-603_ST	HSA-MIR-607_ST	HSA-MIR-660_ST	HSA-MIR-885-5P_ST	HSA-MIR-509-3-5P_ST	HSA-MIR-1184_ST	HSA-MIR-1255A_ST	HSA-MIR-1262_ST	HSA-MIR-1914-STAR_ST	HSA-MIR-3141_ST	HSA-MIR-548X_ST	HSA-MIR-1273D_ST	HSA-MIR-4289_ST
SPLICEOSOME_ASSEMBLY	0.999	0.999	0.974	1	10	HSA-MIR-208A_ST	HSA-MIR-7-2-STAR_ST	HSA-MIR-155-STAR_ST	HSA-MIR-135B_ST	HSA-MIR-761_ST	HSA-MIR-924_ST	HSA-MIR-1179_ST	HSA-MIR-1193_ST	HSA-MIR-3202_ST	HSA-MIR-4326_ST
GLYCEROPHOSPHOLIPID_BIOSYNTHETIC_PROCESS	0.41	0.619688	0.814	0.97092	8	HSA-MIR-106A_ST	HSA-LET-7G-STAR_ST	HSA-MIR-302A_ST	HSA-MIR-380-STAR_ST	HSA-MIR-548A-3P_ST	HSA-MIR-936_ST	HSA-MIR-1256_ST	HSA-MIR-1284_ST
NUCLEOBASENUCLEOSIDE_AND_NUCLEOTIDE_METABOLIC_PROCESS	0.069	0.208145	0.347	0.600228	4	HSA-MIR-93-STAR_ST	HSA-MIR-204_ST	HSA-MIR-302C-STAR_ST	HSA-MIR-764_ST
NUCLEAR_IMPORT	0.034	0.14455	0.147	0.365364	12	HSA-MIR-187_ST	HSA-MIR-99B-STAR_ST	HSA-MIR-323-5P_ST	HSA-MIR-519E_ST	HSA-MIR-665_ST	HSA-MIR-548J_ST	HSA-MIR-1289_ST	HSA-MIR-3120_ST	HSA-MIR-3126-3P_ST	HSA-MIR-3139_ST	HSA-MIR-3142_ST	HSA-MIR-4326_ST
POSITIVE_REGULATION_OF_PHOSPHATE_METABOLIC_PROCESS	0.011	0.084624	0.166	0.39119	9	HSA-LET-7E-STAR_ST	HSA-MIR-9-STAR_ST	HSA-MIR-136-STAR_ST	HSA-MIR-373-STAR_ST	HSA-MIR-643_ST	HSA-MIR-1201_ST	HSA-MIR-1285_ST	HSA-MIR-3120_ST	HSA-MIR-4269_ST
NEGATIVE_REGULATION_OF_CELLULAR_METABOLIC_PROCESS	0.089	0.242788	0.104	0.306105	8	HSA-MIR-216A_ST	HSA-MIR-223-STAR_ST	HSA-MIR-122_ST	HSA-MIR-296-3P_ST	HSA-MIR-936_ST	HSA-MIR-3179_ST	HSA-MIR-548W_ST	HSA-MIR-3189_ST
REGULATION_OF_HYDROLASE_ACTIVITY	0.015	0.101916	0.013	0.109895	20	HSA-MIR-17-STAR_ST	HSA-MIR-192-STAR_ST	HSA-MIR-181C_ST	HSA-MIR-199B-3P_ST	HSA-MIR-222_ST	HSA-LET-7G_ST	HSA-MIR-140-3P_ST	HSA-MIR-146A_ST	HSA-MIR-363_ST	HSA-MIR-375_ST	HSA-MIR-331-5P_ST	HSA-MIR-424-STAR_ST	HSA-MIR-486-3P_ST	HSA-MIR-146B-5P_ST	HSA-MIR-623_ST	HSA-MIR-1281_ST	HSA-MIR-1973_ST	HSA-MIR-3172_ST	HSA-MIR-4271_ST	HSA-MIR-4284_ST
PROTEIN_AUTOPROCESSING	0.052	0.177068	0.539	0.766836	12	HSA-MIR-181B_ST	HSA-MIR-138-2-STAR_ST	HSA-MIR-324-3P_ST	HSA-MIR-422A_ST	HSA-MIR-487A_ST	HSA-MIR-639_ST	HSA-MIR-890_ST	HSA-MIR-548H_ST	HSA-MIR-103-AS_ST	HSA-MIR-4324_ST	HSA-MIR-4282_ST	HSA-MIR-4287_ST
POSITIVE_REGULATION_OF_RESPONSE_TO_STIMULUS	0.003	0.045438	0.27	0.525542	9	HSA-MIR-139-3P_ST	HSA-MIR-125B_ST	HSA-MIR-518F-STAR_ST	HSA-MIR-578_ST	HSA-MIR-33B-STAR_ST	HSA-MIR-1289_ST	HSA-MIR-1253_ST	HSA-MIR-1266_ST	HSA-MIR-4269_ST
REGULATION_OF_CELLULAR_PH	0.415	0.625295	0.068	0.236536	26	HSA-MIR-15A_ST	HSA-MIR-22-STAR_ST	HSA-MIR-26B-STAR_ST	HSA-MIR-27A_ST	HSA-MIR-99B-STAR_ST	HSA-MIR-30E-STAR_ST	HSA-MIR-133B_ST	HSA-MIR-18B-STAR_ST	HSA-MIR-451_ST	HSA-MIR-519C-3P_ST	HSA-MIR-501-5P_ST	HSA-MIR-92B_ST	HSA-MIR-574-5P_ST	HSA-MIR-574-3P_ST	HSA-MIR-550-STAR_ST	HSA-MIR-599_ST	HSA-MIR-421_ST	HSA-MIR-758_ST	HSA-MIR-454-STAR_ST	HSA-MIR-769-3P_ST	HSA-MIR-922_ST	HSA-MIR-1243_ST	HSA-MIR-2052_ST	HSA-MIR-3127_ST	HSA-MIR-548W_ST	HSA-MIR-3190-3P_ST
NEGATIVE_REGULATION_OF_MULTICELLULAR_ORGANISMAL_PROCESS	0.076	0.21969	0.023	0.134847	11	HSA-LET-7I_ST	HSA-MIR-148B-STAR_ST	HSA-MIR-20B-STAR_ST	HSA-MIR-376B_ST	HSA-MIR-488-STAR_ST	HSA-MIR-571_ST	HSA-MIR-638_ST	HSA-MIR-920_ST	HSA-MIR-1293_ST	HSA-MIR-1538_ST	HSA-MIR-2276_ST
REGULATION_OF_SECRETION	0.199	0.39048	0.001	0.046903	34	HSA-MIR-15A_ST	HSA-MIR-17-STAR_ST	HSA-MIR-21_ST	HSA-MIR-22-STAR_ST	HSA-MIR-26B_ST	HSA-MIR-29A_ST	HSA-MIR-99A-STAR_ST	HSA-MIR-100_ST	HSA-MIR-223_ST	HSA-LET-7I_ST	HSA-MIR-124-STAR_ST	HSA-MIR-130A_ST	HSA-MIR-135A-STAR_ST	HSA-MIR-126_ST	HSA-MIR-194-STAR_ST	HSA-MIR-106B-STAR_ST	HSA-MIR-363_ST	HSA-MIR-375_ST	HSA-MIR-331-5P_ST	HSA-MIR-335-STAR_ST	HSA-MIR-431_ST	HSA-MIR-376B_ST	HSA-MIR-488_ST	HSA-MIR-491-5P_ST	HSA-MIR-146B-5P_ST	HSA-MIR-146B-3P_ST	HSA-MIR-503_ST	HSA-MIR-625_ST	HSA-MIR-662_ST	HSA-MIR-654-5P_ST	HSA-MIR-658_ST	HSA-MIR-766_ST	HSA-MIR-3155_ST	HSA-MIR-4266_ST
SYSTEM_DEVELOPMENT	0.041	0.156058	0.111	0.313996	13	HSA-MIR-126-STAR_ST	HSA-MIR-335-STAR_ST	HSA-MIR-431_ST	HSA-MIR-486-3P_ST	HSA-MIR-519E_ST	HSA-MIR-500-STAR_ST	HSA-MIR-570_ST	HSA-MIR-615-5P_ST	HSA-MIR-623_ST	HSA-MIR-1257_ST	HSA-MIR-1292_ST	HSA-MIR-3123_ST	HSA-MIR-4269_ST
BIOGENIC_AMINE_METABOLIC_PROCESS	0.02	0.115397	0.056	0.211491	25	HSA-MIR-23A_ST	HSA-MIR-187-STAR_ST	HSA-MIR-220A_ST	HSA-MIR-27B_ST	HSA-MIR-30B_ST	HSA-MIR-195_ST	HSA-MIR-200A_ST	HSA-MIR-34C-5P_ST	HSA-MIR-99B_ST	HSA-MIR-196B_ST	HSA-MIR-423-5P_ST	HSA-MIR-497_ST	HSA-MIR-552_ST	HSA-MIR-558_ST	HSA-MIR-586_ST	HSA-MIR-618_ST	HSA-MIR-1264_ST	HSA-MIR-670_ST	HSA-MIR-1233_ST	HSA-MIR-1207-3P_ST	HSA-MIR-1305_ST	HSA-MIR-548F_ST	HSA-MIR-1972_ST	HSA-MIR-323B-3P_ST	HSA-MIR-3065-5P_ST
POSITIVE_REGULATION_OF_SIGNAL_TRANSDUCTION	0.004	0.050138	0.003	0.068156	23	HSA-MIR-15A_ST	HSA-MIR-17-STAR_ST	HSA-MIR-21_ST	HSA-MIR-21-STAR_ST	HSA-MIR-22-STAR_ST	HSA-MIR-22_ST	HSA-MIR-27A_ST	HSA-MIR-181A-STAR_ST	HSA-MIR-15B_ST	HSA-MIR-125B-1-STAR_ST	HSA-MIR-193A-3P_ST	HSA-MIR-99B-STAR_ST	HSA-MIR-373-STAR_ST	HSA-MIR-337-3P_ST	HSA-MIR-133B_ST	HSA-MIR-20B_ST	HSA-MIR-501-5P_ST	HSA-MIR-556-5P_ST	HSA-MIR-550-STAR_ST	HSA-MIR-769-3P_ST	HSA-MIR-1243_ST	HSA-MIR-1251_ST	HSA-MIR-1279_ST
ESTABLISHMENT_OF_PROTEIN_LOCALIZATION	0.075	0.219416	0.02	0.127544	24	HSA-MIR-17-STAR_ST	HSA-MIR-21-STAR_ST	HSA-MIR-22-STAR_ST	HSA-MIR-22_ST	HSA-MIR-24-2-STAR_ST	HSA-MIR-27A_ST	HSA-MIR-187_ST	HSA-MIR-199B-3P_ST	HSA-MIR-224-STAR_ST	HSA-MIR-137_ST	HSA-MIR-141-STAR_ST	HSA-MIR-99B-STAR_ST	HSA-MIR-302D-STAR_ST	HSA-MIR-380_ST	HSA-MIR-424-STAR_ST	HSA-MIR-519E_ST	HSA-MIR-92B_ST	HSA-MIR-550-STAR_ST	HSA-MIR-769-3P_ST	HSA-MIR-1286_ST	HSA-MIR-1254_ST	HSA-MIR-320D_ST	HSA-MIR-3133_ST	HSA-MIR-3194_ST
HEMOSTASIS	0.019	0.113687	0.002	0.059347	22	HSA-MIR-148A-STAR_ST	HSA-MIR-181C-STAR_ST	HSA-MIR-187_ST	HSA-MIR-199B-3P_ST	HSA-LET-7I_ST	HSA-MIR-137_ST	HSA-MIR-140-5P_ST	HSA-MIR-140-3P_ST	HSA-MIR-146A_ST	HSA-MIR-346_ST	HSA-MIR-431_ST	HSA-MIR-486-3P_ST	HSA-MIR-491-5P_ST	HSA-MIR-504_ST	HSA-MIR-455-3P_ST	HSA-MIR-550-STAR_ST	HSA-MIR-623_ST	HSA-MIR-1233_ST	HSA-MIR-1292_ST	HSA-MIR-3139_ST	HSA-MIR-4263_ST	HSA-MIR-4284_ST
G_PROTEIN_SIGNALING_ADENYLATE_CYCLASE_INHIBITING_PATHWAY	0.814	0.931201	0.246	0.498167	17	HSA-LET-7D_ST	HSA-MIR-19B_ST	HSA-MIR-23A-STAR_ST	HSA-MIR-27A_ST	HSA-MIR-181C_ST	HSA-MIR-218_ST	HSA-MIR-222_ST	HSA-MIR-191-STAR_ST	HSA-MIR-106B_ST	HSA-MIR-384_ST	HSA-MIR-494_ST	HSA-MIR-568_ST	HSA-MIR-585_ST	HSA-MIR-708-STAR_ST	HSA-MIR-1238_ST	HSA-MIR-4309_ST	HSA-MIR-4259_ST
ENZYME_LINKED_RECEPTOR_PROTEIN_SIGNALING_PATHWAY	0.008	0.070927	0.008	0.086163	21	HSA-MIR-17-STAR_ST	HSA-MIR-21-STAR_ST	HSA-MIR-23A_ST	HSA-MIR-27A_ST	HSA-MIR-148A-STAR_ST	HSA-MIR-139-3P_ST	HSA-MIR-181B_ST	HSA-MIR-187_ST	HSA-MIR-199B-5P_ST	HSA-LET-7I_ST	HSA-LET-7I-STAR_ST	HSA-MIR-140-3P_ST	HSA-MIR-335_ST	HSA-MIR-486-3P_ST	HSA-MIR-202-STAR_ST	HSA-MIR-570_ST	HSA-MIR-944_ST	HSA-MIR-1257_ST	HSA-MIR-320D_ST	HSA-MIR-3166_ST	HSA-MIR-3188_ST
GLUCOSE_METABOLIC_PROCESS	0.006	0.059753	0.068	0.236536	7	HSA-MIR-19A-STAR_ST	HSA-MIR-10A_ST	HSA-MIR-381_ST	HSA-MIR-646_ST	HSA-MIR-660_ST	HSA-MIR-1244_ST	HSA-MIR-4298_ST
REGULATION_OF_DEFENSE_RESPONSE	0.192	0.381899	0.382	0.63405	8	HSA-MIR-30A_ST	HSA-MIR-183_ST	HSA-MIR-143-STAR_ST	HSA-MIR-518F-STAR_ST	HSA-MIR-508-5P_ST	HSA-MIR-454_ST	HSA-MIR-1293_ST	HSA-MIR-664-STAR_ST
LYSOSOME_ORGANIZATION_AND_BIOGENESIS	0.096	0.253328	0.33	0.58692	9	HSA-MIR-452_ST	HSA-MIR-488_ST	HSA-MIR-490-5P_ST	HSA-MIR-432-STAR_ST	HSA-MIR-574-3P_ST	HSA-MIR-579_ST	HSA-MIR-550-STAR_ST	HSA-MIR-599_ST	HSA-MIR-769-3P_ST
POSITIVE_REGULATION_OF_TRANSCRIPTIONDNA_DEPENDENT	0.158	0.345982	0.387	0.638704	11	HSA-MIR-15B_ST	HSA-MIR-122_ST	HSA-MIR-302A_ST	HSA-MIR-135B_ST	HSA-MIR-338-5P_ST	HSA-MIR-509-5P_ST	HSA-MIR-557_ST	HSA-MIR-875-5P_ST	HSA-MIR-937_ST	HSA-MIR-3116_ST	HSA-MIR-3133_ST
TISSUE_MORPHOGENESIS	0.722	0.870479	0.36	0.611495	7	HSA-MIR-92A-2-STAR_ST	HSA-MIR-145_ST	HSA-MIR-600_ST	HSA-MIR-1259_ST	HSA-MIR-1911_ST	HSA-MIR-1972_ST	HSA-MIR-4311_ST
G_PROTEIN_SIGNALING_COUPLED_TO_IP3_SECOND_MESSENGERPHOSPHOLIPASE_C_ACTIVATING	0.078	0.223252	0.02	0.127544	15	HSA-LET-7F-2-STAR_ST	HSA-MIR-125B_ST	HSA-MIR-30E-STAR_ST	HSA-MIR-323-3P_ST	HSA-MIR-448_ST	HSA-MIR-512-3P_ST	HSA-MIR-558_ST	HSA-MIR-570_ST	HSA-MIR-578_ST	HSA-MIR-643_ST	HSA-MIR-421_ST	HSA-MIR-1305_ST	HSA-MIR-3119_ST	HSA-MIR-3172_ST	HSA-MIR-4322_ST
ONE_CARBON_COMPOUND_METABOLIC_PROCESS	0.114	0.285786	0.768	0.946332	7	HSA-MIR-26B-STAR_ST	HSA-MIR-95_ST	HSA-MIR-181A-STAR_ST	HSA-MIR-18B-STAR_ST	HSA-MIR-496_ST	HSA-MIR-520F_ST	HSA-MIR-921_ST
NEGATIVE_REGULATION_OF_DNA_METABOLIC_PROCESS	0.632	0.811057	0.534	0.764962	4	HSA-MIR-506_ST	HSA-MIR-548C-3P_ST	HSA-MIR-3180-3P_ST	HSA-MIR-4281_ST
GLYCOLIPID_METABOLIC_PROCESS	0.189	0.378521	0.087	0.274996	13	HSA-MIR-24-2-STAR_ST	HSA-MIR-192_ST	HSA-MIR-192-STAR_ST	HSA-MIR-15B_ST	HSA-MIR-30C-1-STAR_ST	HSA-MIR-200A_ST	HSA-MIR-488-STAR_ST	HSA-MIR-551B-STAR_ST	HSA-MIR-643_ST	HSA-MIR-1301_ST	HSA-MIR-548J_ST	HSA-MIR-3121_ST	HSA-MIR-3152_ST
MULTI_ORGANISM_PROCESS	0.068	0.206413	0.276	0.533649	7	HSA-LET-7E-STAR_ST	HSA-MIR-9-STAR_ST	HSA-MIR-136-STAR_ST	HSA-MIR-411-STAR_ST	HSA-MIR-1250_ST	HSA-MIR-664-STAR_ST	HSA-MIR-3120_ST
INORGANIC_ANION_TRANSPORT	0.78	0.904402	0.566	0.789793	16	HSA-MIR-101_ST	HSA-MIR-223-STAR_ST	HSA-MIR-302A_ST	HSA-MIR-429_ST	HSA-MIR-496_ST	HSA-MIR-519B-3P_ST	HSA-MIR-520H_ST	HSA-MIR-551B_ST	HSA-MIR-548C-3P_ST	HSA-MIR-411-STAR_ST	HSA-MIR-876-3P_ST	HSA-MIR-1248_ST	HSA-MIR-1273_ST	HSA-MIR-1909_ST	HSA-MIR-1915-STAR_ST	HSA-MIR-3197_ST
POSITIVE_REGULATION_OF_CELL_PROLIFERATION	0.001	0.025069	0.21	0.452356	8	HSA-MIR-31_ST	HSA-MIR-139-3P_ST	HSA-MIR-486-3P_ST	HSA-MIR-891A_ST	HSA-MIR-548O_ST	HSA-MIR-3123_ST	HSA-MIR-3126-3P_ST	HSA-MIR-4284_ST
REGULATION_OF_DNA_BINDING	0.171	0.360862	0.625	0.840657	10	HSA-MIR-125B_ST	HSA-MIR-527_ST	HSA-MIR-621_ST	HSA-MIR-892A_ST	HSA-MIR-103-AS_ST	HSA-MIR-3116_ST	HSA-MIR-3154_ST	HSA-MIR-3189_ST	HSA-MIR-4294_ST	HSA-MIR-4320_ST
CHROMATIN_REMODELING	0.694	0.854425	0.96	1	4	HSA-MIR-345_ST	HSA-MIR-589-STAR_ST	HSA-MIR-548E_ST	HSA-MIR-1297_ST
SYNAPTOGENESIS	0.991	0.99442	0.779	0.955836	10	HSA-MIR-483-3P_ST	HSA-MIR-520A-5P_ST	HSA-MIR-551B_ST	HSA-MIR-543_ST	HSA-MIR-1204_ST	HSA-MIR-2909_ST	HSA-MIR-3143_ST	HSA-MIR-3165_ST	HSA-MIR-4291_ST	HSA-MIR-4330_ST
JAK_STAT_CASCADE	0.013	0.09451	0.074	0.247917	13	HSA-LET-7E-STAR_ST	HSA-MIR-148A-STAR_ST	HSA-MIR-139-3P_ST	HSA-LET-7I_ST	HSA-MIR-140-5P_ST	HSA-MIR-378_ST	HSA-MIR-455-3P_ST	HSA-MIR-33B-STAR_ST	HSA-MIR-3120_ST	HSA-MIR-3126-3P_ST	HSA-MIR-378C_ST	HSA-MIR-4257_ST	HSA-MIR-4269_ST
NERVOUS_SYSTEM_DEVELOPMENT	0.236	0.431085	0.574	0.794853	11	HSA-MIR-101-STAR_ST	HSA-MIR-126-STAR_ST	HSA-MIR-130B-STAR_ST	HSA-MIR-423-3P_ST	HSA-MIR-500-STAR_ST	HSA-MIR-502-3P_ST	HSA-MIR-590-5P_ST	HSA-MIR-1246_ST	HSA-MIR-1470_ST	HSA-MIR-3123_ST	HSA-MIR-4309_ST
GLYCOPROTEIN_METABOLIC_PROCESS	0.026	0.131721	0.33	0.58692	9	HSA-MIR-26A-1-STAR_ST	HSA-MIR-148A-STAR_ST	HSA-MIR-139-3P_ST	HSA-MIR-200C_ST	HSA-MIR-200A-STAR_ST	HSA-MIR-548D-5P_ST	HSA-MIR-548J_ST	HSA-MIR-1286_ST	HSA-MIR-4252_ST
CELL_DEVELOPMENT	0.008	0.070927	0.034	0.16758	14	HSA-MIR-15A_ST	HSA-MIR-25_ST	HSA-MIR-101-STAR_ST	HSA-MIR-148A-STAR_ST	HSA-MIR-10B-STAR_ST	HSA-MIR-187_ST	HSA-MIR-223_ST	HSA-MIR-126_ST	HSA-MIR-130B-STAR_ST	HSA-MIR-151-5P_ST	HSA-MIR-338-5P_ST	HSA-MIR-484_ST	HSA-MIR-1286_ST	HSA-MIR-4253_ST
INSULIN_RECEPTOR_SIGNALING_PATHWAY	0.001	0.025069	0.457	0.710672	6	HSA-MIR-192_ST	HSA-MIR-515-5P_ST	HSA-MIR-525-3P_ST	HSA-MIR-566_ST	HSA-MIR-935_ST	HSA-MIR-3139_ST
NEGATIVE_REGULATION_OF_CELLULAR_PROTEIN_METABOLIC_PROCESS	0.128	0.303608	0.169	0.395694	6	HSA-LET-7F-2-STAR_ST	HSA-MIR-221_ST	HSA-MIR-508-5P_ST	HSA-MIR-548A-3P_ST	HSA-MIR-661_ST	HSA-MIR-886-3P_ST
NEGATIVE_REGULATION_OF_APOPTOSIS	0.001	0.025069	0.023	0.134847	22	HSA-MIR-28-5P_ST	HSA-MIR-192-STAR_ST	HSA-MIR-30D_ST	HSA-MIR-200C_ST	HSA-MIR-378-STAR_ST	HSA-MIR-378_ST	HSA-MIR-151-5P_ST	HSA-MIR-148B-STAR_ST	HSA-MIR-515-5P_ST	HSA-MIR-619_ST	HSA-MIR-33B_ST	HSA-MIR-670_ST	HSA-MIR-675_ST	HSA-MIR-1287_ST	HSA-MIR-548M_ST	HSA-MIR-1273_ST	HSA-MIR-548S_ST	HSA-MIR-548U_ST	HSA-MIR-3157_ST	HSA-MIR-3192_ST	HSA-MIR-378C_ST	HSA-MIR-4267_ST
VIRAL_GENOME_REPLICATION	0.066	0.203314	0.108	0.312191	15	HSA-MIR-22_ST	HSA-MIR-32_ST	HSA-MIR-30D-STAR_ST	HSA-MIR-10B-STAR_ST	HSA-MIR-191_ST	HSA-MIR-193A-3P_ST	HSA-MIR-130B_ST	HSA-MIR-18B_ST	HSA-MIR-494_ST	HSA-MIR-518F_ST	HSA-MIR-92B_ST	HSA-MIR-1244_ST	HSA-MIR-1246_ST	HSA-MIR-2052_ST	HSA-MIR-4272_ST
ESTABLISHMENT_OF_LOCALIZATION	0.061	0.195792	0.005	0.075729	36	HSA-MIR-17-STAR_ST	HSA-MIR-18A_ST	HSA-MIR-21_ST	HSA-MIR-21-STAR_ST	HSA-MIR-22-STAR_ST	HSA-MIR-22_ST	HSA-MIR-24-2-STAR_ST	HSA-MIR-27A_ST	HSA-MIR-187_ST	HSA-MIR-199B-3P_ST	HSA-MIR-224-STAR_ST	HSA-MIR-200B-STAR_ST	HSA-MIR-142-5P_ST	HSA-MIR-185_ST	HSA-MIR-194-STAR_ST	HSA-MIR-106B_ST	HSA-MIR-375_ST	HSA-MIR-378_ST	HSA-MIR-380_ST	HSA-MIR-331-5P_ST	HSA-MIR-422A_ST	HSA-MIR-424-STAR_ST	HSA-MIR-486-3P_ST	HSA-MIR-489_ST	HSA-MIR-491-5P_ST	HSA-MIR-500_ST	HSA-MIR-623_ST	HSA-MIR-769-3P_ST	HSA-MIR-708_ST	HSA-MIR-1286_ST	HSA-MIR-1254_ST	HSA-MIR-1257_ST	HSA-MIR-1292_ST	HSA-MIR-320D_ST	HSA-MIR-3133_ST	HSA-MIR-3194_ST
REGULATION_OF_KINASE_ACTIVITY	0	0	0.201	0.440805	6	HSA-MIR-296-3P_ST	HSA-MIR-302B_ST	HSA-MIR-335_ST	HSA-MIR-486-3P_ST	HSA-MIR-944_ST	HSA-MIR-1226-STAR_ST
CELL_ACTIVATION	0.035	0.145817	0	0	25	HSA-MIR-23A_ST	HSA-MIR-199A-3P_ST	HSA-MIR-148A-STAR_ST	HSA-MIR-30B-STAR_ST	HSA-MIR-125B_ST	HSA-MIR-9-STAR_ST	HSA-MIR-126_ST	HSA-MIR-146A_ST	HSA-MIR-296-3P_ST	HSA-MIR-363_ST	HSA-MIR-302D-STAR_ST	HSA-MIR-378_ST	HSA-MIR-151-5P_ST	HSA-MIR-202_ST	HSA-MIR-526A_ST	HSA-MIR-509-3P_ST	HSA-MIR-558_ST	HSA-MIR-578_ST	HSA-MIR-623_ST	HSA-MIR-658_ST	HSA-MIR-1182_ST	HSA-MIR-548G_ST	HSA-MIR-664-STAR_ST	HSA-MIR-1827_ST	HSA-MIR-4286_ST
NEURITE_DEVELOPMENT	0.834	0.943686	0.05	0.200275	29	HSA-LET-7C-STAR_ST	HSA-MIR-21_ST	HSA-MIR-26B_ST	HSA-MIR-30A_ST	HSA-MIR-30A-STAR_ST	HSA-MIR-98_ST	HSA-MIR-101-STAR_ST	HSA-MIR-30C_ST	HSA-MIR-10B_ST	HSA-MIR-183_ST	HSA-MIR-224_ST	HSA-MIR-30B_ST	HSA-MIR-143-STAR_ST	HSA-MIR-138-1-STAR_ST	HSA-MIR-379_ST	HSA-MIR-495_ST	HSA-MIR-518F-STAR_ST	HSA-MIR-92B_ST	HSA-MIR-615-5P_ST	HSA-MIR-632_ST	HSA-MIR-943_ST	HSA-MIR-1180_ST	HSA-MIR-1470_ST	HSA-MIR-1826_ST	HSA-MIR-1913_ST	HSA-MIR-3166_ST	HSA-MIR-4304_ST	HSA-MIR-4315_ST	HSA-MIR-4286_ST
HORMONE_SECRETION	0.793	0.913647	0.01	0.095658	15	HSA-LET-7A-2-STAR_ST	HSA-MIR-26B_ST	HSA-MIR-27A-STAR_ST	HSA-MIR-30A-STAR_ST	HSA-MIR-299-3P_ST	HSA-MIR-491-5P_ST	HSA-MIR-522_ST	HSA-MIR-505_ST	HSA-MIR-628-5P_ST	HSA-MIR-662_ST	HSA-MIR-1233_ST	HSA-MIR-1294_ST	HSA-MIR-1245_ST	HSA-MIR-3123_ST	HSA-MIR-4318_ST
REGULATION_OF_PROTEIN_KINASE_ACTIVITY	0	0	0.176	0.406843	6	HSA-MIR-296-3P_ST	HSA-MIR-335_ST	HSA-MIR-486-3P_ST	HSA-MIR-944_ST	HSA-MIR-1226-STAR_ST	HSA-MIR-4272_ST
N_TERMINAL_PROTEIN_AMINO_ACID_MODIFICATION	0.747	0.883039	0.725	0.913475	6	HSA-MIR-96-STAR_ST	HSA-MIR-496_ST	HSA-MIR-764_ST	HSA-MIR-1225-3P_ST	HSA-MIR-3157_ST	HSA-MIR-323B-5P_ST
BIOPOLYMER_METABOLIC_PROCESS	0.055	0.183417	0.26	0.513641	6	HSA-MIR-15B_ST	HSA-MIR-193A-3P_ST	HSA-MIR-135B_ST	HSA-MIR-3133_ST	HSA-MIR-3134_ST	HSA-MIR-3179_ST
PROTEIN_AMINO_ACID_N_LINKED_GLYCOSYLATION	0.032	0.141422	0.106	0.307633	12	HSA-MIR-26A-1-STAR_ST	HSA-MIR-148A-STAR_ST	HSA-MIR-335-STAR_ST	HSA-MIR-520F_ST	HSA-MIR-586_ST	HSA-MIR-548D-5P_ST	HSA-MIR-769-3P_ST	HSA-MIR-675_ST	HSA-MIR-1286_ST	HSA-MIR-1303_ST	HSA-MIR-3065-5P_ST	HSA-MIR-3194_ST
AMINO_ACID_TRANSPORT	0.136	0.316897	0.06	0.220303	15	HSA-MIR-25_ST	HSA-MIR-29B_ST	HSA-MIR-199A-3P_ST	HSA-MIR-30C-2-STAR_ST	HSA-MIR-136_ST	HSA-MIR-200C_ST	HSA-MIR-361-5P_ST	HSA-MIR-489_ST	HSA-MIR-493_ST	HSA-MIR-515-5P_ST	HSA-MIR-612_ST	HSA-MIR-943_ST	HSA-MIR-1290_ST	HSA-MIR-3188_ST	HSA-MIR-3191_ST
FEMALE_PREGNANCY	0.652	0.828678	0.4	0.656433	4	HSA-MIR-129-3P_ST	HSA-MIR-34C-5P_ST	HSA-MIR-891B_ST	HSA-MIR-1307_ST
ENERGY_RESERVE_METABOLIC_PROCESS	0.852	0.955133	0	0	49	HSA-MIR-15A_ST	HSA-MIR-16_ST	HSA-MIR-17_ST	HSA-MIR-17-STAR_ST	HSA-MIR-18A_ST	HSA-MIR-19B_ST	HSA-MIR-20A-STAR_ST	HSA-MIR-22_ST	HSA-MIR-23A_ST	HSA-MIR-24_ST	HSA-MIR-29A_ST	HSA-LET-7I_ST	HSA-MIR-137_ST	HSA-MIR-191_ST	HSA-MIR-126_ST	HSA-MIR-149-STAR_ST	HSA-MIR-193A-3P_ST	HSA-MIR-106B_ST	HSA-MIR-106B-STAR_ST	HSA-MIR-370_ST	HSA-MIR-331-5P_ST	HSA-MIR-339-3P_ST	HSA-MIR-18B_ST	HSA-MIR-409-5P_ST	HSA-MIR-491-5P_ST	HSA-MIR-503_ST	HSA-MIR-539_ST	HSA-MIR-92B_ST	HSA-MIR-574-3P_ST	HSA-MIR-582-5P_ST	HSA-MIR-584_ST	HSA-MIR-548B-3P_ST	HSA-MIR-628-3P_ST	HSA-MIR-643_ST	HSA-MIR-421_ST	HSA-MIR-1301_ST	HSA-MIR-874_ST	HSA-MIR-1228-STAR_ST	HSA-MIR-1208_ST	HSA-MIR-1285_ST	HSA-MIR-1303_ST	HSA-MIR-548H_ST	HSA-MIR-1197_ST	HSA-MIR-1908_ST
CHROMATIN_ASSEMBLY	0.88	0.969699	0.989	1	5	HSA-MIR-373-STAR_ST	HSA-MIR-432-STAR_ST	HSA-MIR-1178_ST	HSA-MIR-1287_ST	HSA-MIR-548V_ST
NEGATIVE_REGULATION_OF_TRANSPORT	0.038	0.15055	0.053	0.204408	16	HSA-MIR-21_ST	HSA-MIR-181A-2-STAR_ST	HSA-MIR-138-2-STAR_ST	HSA-MIR-493-STAR_ST	HSA-MIR-500-STAR_ST	HSA-MIR-574-5P_ST	HSA-MIR-885-3P_ST	HSA-MIR-933_ST	HSA-MIR-937_ST	HSA-MIR-1286_ST	HSA-MIR-1827_ST	HSA-MIR-3119_ST	HSA-MIR-3142_ST	HSA-MIR-3146_ST	HSA-MIR-3147_ST	HSA-MIR-4279_ST
POSITIVE_REGULATION_OF_TRANSCRIPTION_FROM_RNA_POLYMERASE_II_PROMOTER	0.192	0.381899	0.125	0.334715	8	HSA-MIR-181B_ST	HSA-MIR-210_ST	HSA-MIR-30E_ST	HSA-MIR-509-5P_ST	HSA-MIR-548P_ST	HSA-MIR-2277_ST	HSA-MIR-3133_ST	HSA-MIR-3179_ST
ISOPRENOID_METABOLIC_PROCESS	0.035	0.145817	0.374	0.626954	7	HSA-LET-7A-2-STAR_ST	HSA-MIR-197_ST	HSA-MIR-551A_ST	HSA-MIR-607_ST	HSA-MIR-33B_ST	HSA-MIR-220B_ST	HSA-MIR-3189_ST
SPERMATID_DEVELOPMENT	0.867	0.962679	0.973	1	11	HSA-MIR-30C_ST	HSA-MIR-10B-STAR_ST	HSA-MIR-34A-STAR_ST	HSA-MIR-219-5P_ST	HSA-MIR-490-3P_ST	HSA-MIR-526B_ST	HSA-MIR-517B_ST	HSA-MIR-522-STAR_ST	HSA-MIR-615-5P_ST	HSA-MIR-549_ST	HSA-MIR-1255A_ST
GLUTAMATE_SIGNALING_PATHWAY	0.891	0.973321	0.793	0.960852	13	HSA-MIR-17_ST	HSA-MIR-106A_ST	HSA-MIR-106A-STAR_ST	HSA-MIR-107_ST	HSA-MIR-199A-5P_ST	HSA-MIR-339-5P_ST	HSA-MIR-593-STAR_ST	HSA-MIR-593_ST	HSA-MIR-1258_ST	HSA-MIR-1261_ST	HSA-MIR-302E_ST	HSA-MIR-3125_ST	HSA-MIR-4294_ST
PROTEIN_TARGETING_TO_MITOCHONDRION	0.869	0.962694	0.134	0.348544	14	HSA-MIR-105-STAR_ST	HSA-MIR-183-STAR_ST	HSA-MIR-195-STAR_ST	HSA-MIR-613_ST	HSA-MIR-620_ST	HSA-MIR-411_ST	HSA-MIR-924_ST	HSA-MIR-1291_ST	HSA-MIR-1470_ST	HSA-MIR-378B_ST	HSA-MIR-3157_ST	HSA-MIR-3158_ST	HSA-MIR-4280_ST	HSA-MIR-4329_ST
TUBE_MORPHOGENESIS	0.215	0.410005	0.182	0.413481	7	HSA-MIR-218-2-STAR_ST	HSA-MIR-361-3P_ST	HSA-MIR-554_ST	HSA-MIR-608_ST	HSA-MIR-615-5P_ST	HSA-MIR-3157_ST	HSA-MIR-3193_ST
REGULATION_OF_CYTOKINE_SECRETION	0.152	0.337933	0.005	0.075729	29	HSA-MIR-15A_ST	HSA-MIR-23A_ST	HSA-MIR-24-2-STAR_ST	HSA-MIR-26A_ST	HSA-MIR-27A_ST	HSA-MIR-100_ST	HSA-MIR-187-STAR_ST	HSA-MIR-199B-3P_ST	HSA-MIR-222_ST	HSA-MIR-130A_ST	HSA-MIR-152_ST	HSA-MIR-126_ST	HSA-MIR-375_ST	HSA-MIR-331-5P_ST	HSA-MIR-133B_ST	HSA-MIR-376B_ST	HSA-MIR-146B-5P_ST	HSA-MIR-432_ST	HSA-MIR-181D_ST	HSA-MIR-503_ST	HSA-MIR-558_ST	HSA-MIR-578_ST	HSA-MIR-650_ST	HSA-MIR-670_ST	HSA-MIR-548F_ST	HSA-MIR-1275_ST	HSA-MIR-4327_ST	HSA-MIR-4287_ST	HSA-MIR-4328_ST
MACROMOLECULAR_COMPLEX_ASSEMBLY	0.035	0.145817	0.74	0.924364	4	HSA-MIR-182-STAR_ST	HSA-MIR-135B_ST	HSA-MIR-384_ST	HSA-MIR-558_ST
DI___TRI_VALENT_INORGANIC_CATION_TRANSPORT	0.725	0.870479	0.781	0.956676	8	HSA-MIR-34B-STAR_ST	HSA-MIR-369-3P_ST	HSA-MIR-519B-3P_ST	HSA-MIR-509-3-5P_ST	HSA-MIR-1178_ST	HSA-MIR-1274A_ST	HSA-MIR-3127_ST	HSA-MIR-4265_ST
DETECTION_OF_ABIOTIC_STIMULUS	0.86	0.959662	0.178	0.410162	13	HSA-MIR-28-3P_ST	HSA-MIR-30D_ST	HSA-MIR-410_ST	HSA-MIR-524-3P_ST	HSA-MIR-517-STAR_ST	HSA-MIR-92B-STAR_ST	HSA-MIR-601_ST	HSA-MIR-1972_ST	HSA-MIR-2115-STAR_ST	HSA-MIR-3162_ST	HSA-MIR-3197_ST	HSA-MIR-1273D_ST	HSA-MIR-4320_ST
REGULATION_OF_RESPONSE_TO_EXTERNAL_STIMULUS	0.759	0.889989	0.992	1	5	HSA-MIR-20B-STAR_ST	HSA-MIR-514_ST	HSA-MIR-630_ST	HSA-MIR-942_ST	HSA-MIR-4292_ST
COFACTOR_METABOLIC_PROCESS	0.029	0.138249	0.085	0.271626	11	HSA-MIR-217_ST	HSA-MIR-142-5P_ST	HSA-MIR-381_ST	HSA-MIR-335_ST	HSA-MIR-133B_ST	HSA-MIR-423-5P_ST	HSA-MIR-586_ST	HSA-MIR-33B_ST	HSA-MIR-301B_ST	HSA-MIR-548F_ST	HSA-MIR-1251_ST
REGULATION_OF_HORMONE_SECRETION	0.679	0.851826	0.002	0.059347	22	HSA-LET-7A-2-STAR_ST	HSA-MIR-18A_ST	HSA-MIR-23A-STAR_ST	HSA-MIR-26B_ST	HSA-MIR-27A-STAR_ST	HSA-MIR-30A-STAR_ST	HSA-MIR-143-STAR_ST	HSA-MIR-185_ST	HSA-MIR-106B-STAR_ST	HSA-MIR-299-3P_ST	HSA-MIR-346_ST	HSA-MIR-196B_ST	HSA-MIR-488_ST	HSA-MIR-491-5P_ST	HSA-MIR-146B-3P_ST	HSA-MIR-571_ST	HSA-MIR-662_ST	HSA-MIR-654-5P_ST	HSA-MIR-1233_ST	HSA-MIR-1245_ST	HSA-MIR-2861_ST	HSA-MIR-3123_ST
ORGANIC_ACID_TRANSPORT	0.007	0.066091	0.004	0.07362	33	HSA-MIR-17-STAR_ST	HSA-MIR-23A_ST	HSA-MIR-27A_ST	HSA-MIR-199A-3P_ST	HSA-MIR-30C-2-STAR_ST	HSA-MIR-181B_ST	HSA-MIR-181C_ST	HSA-MIR-187_ST	HSA-MIR-214-STAR_ST	HSA-MIR-130A_ST	HSA-MIR-194-STAR_ST	HSA-MIR-99B-STAR_ST	HSA-MIR-361-5P_ST	HSA-MIR-363_ST	HSA-MIR-374A-STAR_ST	HSA-MIR-375_ST	HSA-MIR-378-STAR_ST	HSA-MIR-431_ST	HSA-MIR-486-3P_ST	HSA-MIR-489_ST	HSA-MIR-493_ST	HSA-MIR-524-3P_ST	HSA-MIR-623_ST	HSA-MIR-33B_ST	HSA-MIR-767-5P_ST	HSA-MIR-1290_ST	HSA-MIR-1251_ST	HSA-MIR-1292_ST	HSA-MIR-664-STAR_ST	HSA-MIR-320D_ST	HSA-MIR-3158_ST	HSA-MIR-3188_ST	HSA-MIR-4253_ST
POSITIVE_REGULATION_OF_PHOSPHORYLATION	0.013	0.09451	0.189	0.422129	8	HSA-MIR-203_ST	HSA-MIR-140-5P_ST	HSA-MIR-9-STAR_ST	HSA-MIR-373-STAR_ST	HSA-MIR-576-3P_ST	HSA-MIR-643_ST	HSA-MIR-1201_ST	HSA-MIR-4290_ST
G2_M_TRANSITION_OF_MITOTIC_CELL_CYCLE	0.159	0.346606	0.54	0.767507	10	HSA-MIR-186-STAR_ST	HSA-MIR-340_ST	HSA-MIR-324-3P_ST	HSA-MIR-518E-STAR_ST	HSA-MIR-518D-5P_ST	HSA-MIR-632_ST	HSA-MIR-639_ST	HSA-MIR-935_ST	HSA-MIR-1267_ST	HSA-MIR-3134_ST
T_CELL_PROLIFERATION	0.199	0.39048	0.001	0.046903	24	HSA-LET-7D-STAR_ST	HSA-MIR-21_ST	HSA-MIR-23A_ST	HSA-MIR-30A_ST	HSA-MIR-199A-3P_ST	HSA-MIR-148A_ST	HSA-MIR-183_ST	HSA-MIR-199B-3P_ST	HSA-MIR-125B_ST	HSA-MIR-126_ST	HSA-MIR-138-1-STAR_ST	HSA-MIR-146A_ST	HSA-MIR-194-STAR_ST	HSA-MIR-133B_ST	HSA-MIR-423-5P_ST	HSA-MIR-484_ST	HSA-MIR-485-3P_ST	HSA-MIR-558_ST	HSA-MIR-574-5P_ST	HSA-MIR-578_ST	HSA-MIR-584_ST	HSA-MIR-1299_ST	HSA-MIR-1827_ST	HSA-MIR-4286_ST
FEMALE_GAMETE_GENERATION	0.614	0.795683	0.89	1	10	HSA-MIR-139-5P_ST	HSA-MIR-10B-STAR_ST	HSA-MIR-219-5P_ST	HSA-MIR-377-STAR_ST	HSA-MIR-487A_ST	HSA-MIR-580_ST	HSA-MIR-758_ST	HSA-MIR-720_ST	HSA-MIR-1193_ST	HSA-MIR-4302_ST
PROTEIN_TETRAMERIZATION	0.039	0.152435	0.803	0.965725	14	HSA-LET-7B_ST	HSA-MIR-103_ST	HSA-MIR-30D_ST	HSA-MIR-7-2-STAR_ST	HSA-MIR-222-STAR_ST	HSA-MIR-145-STAR_ST	HSA-MIR-631_ST	HSA-MIR-548L_ST	HSA-MIR-1246_ST	HSA-MIR-1259_ST	HSA-MIR-1273_ST	HSA-MIR-1273C_ST	HSA-MIR-3193_ST	HSA-MIR-514B-5P_ST
REGULATION_OF_TYROSINE_PHOSPHORYLATION_OF_STAT_PROTEIN	0.01	0.080331	0.59	0.808539	7	HSA-MIR-203_ST	HSA-MIR-125A-5P_ST	HSA-MIR-30E-STAR_ST	HSA-MIR-552_ST	HSA-MIR-1206_ST	HSA-MIR-3120_ST	HSA-MIR-3193_ST
FATTY_ACID_BETA_OXIDATION	0.002	0.03681	0.03	0.154681	10	HSA-MIR-22_ST	HSA-MIR-187_ST	HSA-MIR-375_ST	HSA-MIR-550-STAR_ST	HSA-MIR-597_ST	HSA-MIR-33B_ST	HSA-MIR-634_ST	HSA-MIR-657_ST	HSA-MIR-1286_ST	HSA-MIR-1251_ST
POSITIVE_REGULATION_OF_IMMUNE_SYSTEM_PROCESS	0.029	0.138249	0.044	0.186519	13	HSA-MIR-23A_ST	HSA-MIR-125B_ST	HSA-MIR-378_ST	HSA-MIR-422A_ST	HSA-MIR-193B_ST	HSA-MIR-509-3P_ST	HSA-MIR-559_ST	HSA-MIR-578_ST	HSA-MIR-623_ST	HSA-MIR-548G_ST	HSA-MIR-1266_ST	HSA-MIR-3172_ST	HSA-MIR-378C_ST
REGULATION_OF_ANATOMICAL_STRUCTURE_MORPHOGENESIS	0.175	0.361435	0.446	0.703345	11	HSA-MIR-101_ST	HSA-MIR-10B-STAR_ST	HSA-MIR-211_ST	HSA-MIR-136-STAR_ST	HSA-MIR-486-3P_ST	HSA-MIR-589_ST	HSA-MIR-942_ST	HSA-MIR-1226-STAR_ST	HSA-MIR-1291_ST	HSA-MIR-1288_ST	HSA-MIR-2278_ST
FOCAL_ADHESION_FORMATION	0.293	0.495951	0.176	0.406843	17	HSA-MIR-24-1-STAR_ST	HSA-MIR-101_ST	HSA-MIR-191_ST	HSA-MIR-500_ST	HSA-MIR-589_ST	HSA-MIR-550_ST	HSA-MIR-548A-5P_ST	HSA-MIR-675-STAR_ST	HSA-MIR-1226-STAR_ST	HSA-MIR-1290_ST	HSA-MIR-302F_ST	HSA-MIR-3144-3P_ST	HSA-MIR-3150_ST	HSA-MIR-3160_ST	HSA-MIR-3065-5P_ST	HSA-MIR-4320_ST	HSA-MIR-4328_ST
SECRETORY_PATHWAY	0.657	0.832124	0.066	0.234059	15	HSA-LET-7F-2-STAR_ST	HSA-MIR-24-2-STAR_ST	HSA-MIR-26A-1-STAR_ST	HSA-MIR-138_ST	HSA-MIR-194-STAR_ST	HSA-MIR-518D-3P_ST	HSA-MIR-503_ST	HSA-MIR-1270_ST	HSA-MIR-1255B_ST	HSA-MIR-1976_ST	HSA-MIR-3125_ST	HSA-MIR-466_ST	HSA-MIR-4321_ST	HSA-MIR-4325_ST	HSA-MIR-4285_ST
PEROXISOME_ORGANIZATION_AND_BIOGENESIS	0.23	0.42493	0.457	0.710672	10	HSA-MIR-25_ST	HSA-MIR-187_ST	HSA-MIR-497-STAR_ST	HSA-MIR-641_ST	HSA-MIR-1273_ST	HSA-MIR-1275_ST	HSA-MIR-1321_ST	HSA-MIR-3157_ST	HSA-MIR-3192_ST	HSA-MIR-4328_ST
MEIOSIS_I	0.56	0.746324	0.557	0.781736	3	HSA-MIR-18A-STAR_ST	HSA-MIR-184_ST	HSA-MIR-99B_ST
MEMBRANE_LIPID_METABOLIC_PROCESS	0.106	0.270868	0.023	0.134847	19	HSA-MIR-139-3P_ST	HSA-MIR-141-STAR_ST	HSA-MIR-185-STAR_ST	HSA-MIR-200C_ST	HSA-MIR-200A-STAR_ST	HSA-MIR-367_ST	HSA-MIR-380-STAR_ST	HSA-MIR-151-5P_ST	HSA-MIR-335-STAR_ST	HSA-MIR-491-3P_ST	HSA-MIR-504_ST	HSA-MIR-532-5P_ST	HSA-MIR-455-3P_ST	HSA-MIR-623_ST	HSA-MIR-657_ST	HSA-MIR-935_ST	HSA-MIR-944_ST	HSA-MIR-1284_ST	HSA-MIR-4300_ST
REGULATION_OF_LIPID_METABOLIC_PROCESS	0.322	0.527833	0.317	0.583441	11	HSA-MIR-103-2-STAR_ST	HSA-MIR-200B_ST	HSA-MIR-132-STAR_ST	HSA-MIR-483-3P_ST	HSA-MIR-491-3P_ST	HSA-MIR-509-3-5P_ST	HSA-MIR-939_ST	HSA-MIR-663B_ST	HSA-MIR-4305_ST	HSA-MIR-4258_ST	HSA-MIR-4267_ST
REGULATION_OF_MOLECULAR_FUNCTION	0	0	0.075	0.248973	18	HSA-MIR-17-STAR_ST	HSA-MIR-192-STAR_ST	HSA-MIR-199B-3P_ST	HSA-MIR-223_ST	HSA-MIR-125B-1-STAR_ST	HSA-MIR-146A_ST	HSA-MIR-363_ST	HSA-MIR-302D-STAR_ST	HSA-MIR-375_ST	HSA-MIR-331-5P_ST	HSA-MIR-486-3P_ST	HSA-MIR-146B-5P_ST	HSA-MIR-193B-STAR_ST	HSA-MIR-193B_ST	HSA-MIR-623_ST	HSA-MIR-675_ST	HSA-MIR-944_ST	HSA-MIR-3183_ST
REGULATION_OF_DNA_REPLICATION	0.261	0.462798	0.266	0.520544	4	HSA-MIR-548C-3P_ST	HSA-MIR-663_ST	HSA-MIR-1909_ST	HSA-MIR-3117_ST
SIGNAL_TRANSDUCTION	0.001	0.025069	0.001	0.046903	41	HSA-MIR-17-STAR_ST	HSA-MIR-21_ST	HSA-MIR-22-STAR_ST	HSA-MIR-23A_ST	HSA-MIR-24-2-STAR_ST	HSA-MIR-27A_ST	HSA-MIR-31_ST	HSA-MIR-148A-STAR_ST	HSA-MIR-187_ST	HSA-MIR-199B-3P_ST	HSA-MIR-222_ST	HSA-MIR-223_ST	HSA-LET-7I_ST	HSA-LET-7I-STAR_ST	HSA-MIR-125B_ST	HSA-MIR-126_ST	HSA-MIR-146A_ST	HSA-MIR-106B_ST	HSA-MIR-363_ST	HSA-MIR-302D-STAR_ST	HSA-MIR-373-STAR_ST	HSA-MIR-375_ST	HSA-MIR-378_ST	HSA-MIR-331-5P_ST	HSA-MIR-335-STAR_ST	HSA-MIR-422A_ST	HSA-MIR-424-STAR_ST	HSA-MIR-486-3P_ST	HSA-MIR-146B-5P_ST	HSA-MIR-503_ST	HSA-MIR-455-3P_ST	HSA-MIR-92B_ST	HSA-MIR-623_ST	HSA-MIR-708_ST	HSA-MIR-1973_ST	HSA-MIR-3120_ST	HSA-MIR-3131_ST	HSA-MIR-3194_ST	HSA-MIR-378C_ST	HSA-MIR-4253_ST	HSA-MIR-4269_ST
NEGATIVE_REGULATION_OF_CELLULAR_BIOSYNTHETIC_PROCESS	0.424	0.631009	0.006	0.079309	17	HSA-MIR-19B-2-STAR_ST	HSA-LET-7I_ST	HSA-MIR-124_ST	HSA-MIR-185_ST	HSA-MIR-193A-3P_ST	HSA-MIR-370_ST	HSA-MIR-331-5P_ST	HSA-MIR-18B_ST	HSA-MIR-491-5P_ST	HSA-MIR-519C-5P_ST	HSA-MIR-593-STAR_ST	HSA-MIR-1301_ST	HSA-MIR-1303_ST	HSA-MIR-1245_ST	HSA-MIR-3115_ST	HSA-MIR-378B_ST	HSA-MIR-3141_ST
DEVELOPMENTAL_MATURATION	0.127	0.303215	0.242	0.492123	24	HSA-MIR-32_ST	HSA-MIR-96_ST	HSA-MIR-203_ST	HSA-MIR-220A_ST	HSA-MIR-122-STAR_ST	HSA-MIR-302B-STAR_ST	HSA-MIR-371-3P_ST	HSA-MIR-380_ST	HSA-MIR-323-3P_ST	HSA-MIR-431-STAR_ST	HSA-MIR-502-5P_ST	HSA-MIR-455-3P_ST	HSA-MIR-545-STAR_ST	HSA-MIR-579_ST	HSA-MIR-548C-3P_ST	HSA-MIR-1224-5P_ST	HSA-MIR-770-5P_ST	HSA-MIR-548J_ST	HSA-MIR-1248_ST	HSA-MIR-1259_ST	HSA-MIR-1324_ST	HSA-MIR-1911_ST	HSA-MIR-4324_ST	HSA-MIR-4280_ST
NUCLEOBASENUCLEOSIDENUCLEOTIDE_AND_NUCLEIC_ACID_METABOLIC_PROCESS	0.417	0.626362	0.632	0.846938	4	HSA-MIR-18A-STAR_ST	HSA-MIR-135B_ST	HSA-MIR-410_ST	HSA-MIR-490-3P_ST
REGULATION_OF_PROTEIN_AMINO_ACID_PHOSPHORYLATION	0.001	0.025069	0.514	0.751867	7	HSA-LET-7E-STAR_ST	HSA-MIR-140-5P_ST	HSA-MIR-30E-STAR_ST	HSA-MIR-202_ST	HSA-MIR-619_ST	HSA-MIR-1226-STAR_ST	HSA-MIR-3191_ST
RESPONSE_TO_ENDOGENOUS_STIMULUS	0.418	0.627216	0.703	0.899184	7	HSA-MIR-18A-STAR_ST	HSA-MIR-193A-3P_ST	HSA-MIR-410_ST	HSA-MIR-506_ST	HSA-MIR-939_ST	HSA-MIR-1290_ST	HSA-MIR-4300_ST
GLYCOPROTEIN_CATABOLIC_PROCESS	0.066	0.203314	0.407	0.664173	9	HSA-MIR-101-STAR_ST	HSA-MIR-150-STAR_ST	HSA-MIR-519E-STAR_ST	HSA-MIR-518E_ST	HSA-MIR-624-STAR_ST	HSA-MIR-1909_ST	HSA-MIR-3154_ST	HSA-MIR-320E_ST	HSA-MIR-4310_ST
REPRODUCTIVE_PROCESS	0.868	0.962679	0.624	0.840089	13	HSA-MIR-30D-STAR_ST	HSA-MIR-145_ST	HSA-MIR-186_ST	HSA-MIR-29C-STAR_ST	HSA-MIR-325_ST	HSA-MIR-486-3P_ST	HSA-MIR-603_ST	HSA-MIR-1283_ST	HSA-MIR-941_ST	HSA-MIR-1307_ST	HSA-MIR-3121_ST	HSA-MIR-3185_ST	HSA-MIR-4292_ST
SECRETION_BY_CELL	0.434	0.638055	0.022	0.134847	20	HSA-MIR-17-STAR_ST	HSA-MIR-24-2-STAR_ST	HSA-MIR-181C_ST	HSA-MIR-199B-3P_ST	HSA-MIR-135A-STAR_ST	HSA-MIR-194-STAR_ST	HSA-MIR-380_ST	HSA-MIR-331-5P_ST	HSA-MIR-339-3P_ST	HSA-MIR-518D-3P_ST	HSA-MIR-503_ST	HSA-MIR-708_ST	HSA-MIR-1285_ST	HSA-MIR-1270_ST	HSA-MIR-1973_ST	HSA-MIR-1976_ST	HSA-MIR-3125_ST	HSA-MIR-466_ST	HSA-MIR-4321_ST	HSA-MIR-4325_ST
PATTERN_SPECIFICATION_PROCESS	0.417	0.626362	0.705	0.899184	8	HSA-MIR-26B-STAR_ST	HSA-MIR-7_ST	HSA-MIR-451_ST	HSA-MIR-502-5P_ST	HSA-MIR-759_ST	HSA-MIR-770-5P_ST	HSA-MIR-3142_ST	HSA-MIR-4261_ST
PHOSPHOLIPASE_C_ACTIVATION	0.017	0.104737	0.003	0.068156	16	HSA-MIR-17-STAR_ST	HSA-MIR-21-STAR_ST	HSA-MIR-181A_ST	HSA-MIR-181C_ST	HSA-LET-7I_ST	HSA-MIR-185_ST	HSA-MIR-370_ST	HSA-MIR-409-5P_ST	HSA-MIR-486-3P_ST	HSA-MIR-491-5P_ST	HSA-MIR-494_ST	HSA-MIR-519B-3P_ST	HSA-MIR-503_ST	HSA-MIR-570_ST	HSA-MIR-1257_ST	HSA-MIR-1292_ST
CELL_SURFACE_RECEPTOR_LINKED_SIGNAL_TRANSDUCTION_GO_0007166	0.007	0.066091	0.003	0.068156	36	HSA-MIR-17-STAR_ST	HSA-MIR-23A_ST	HSA-MIR-148A-STAR_ST	HSA-MIR-139-3P_ST	HSA-MIR-181A_ST	HSA-MIR-181C_ST	HSA-MIR-187_ST	HSA-MIR-222_ST	HSA-LET-7I_ST	HSA-LET-7I-STAR_ST	HSA-MIR-125B_ST	HSA-MIR-140-3P_ST	HSA-MIR-126_ST	HSA-MIR-146A_ST	HSA-MIR-106B_ST	HSA-MIR-363_ST	HSA-MIR-302D-STAR_ST	HSA-MIR-375_ST	HSA-MIR-378_ST	HSA-MIR-331-5P_ST	HSA-MIR-338-5P_ST	HSA-MIR-424-STAR_ST	HSA-MIR-486-3P_ST	HSA-MIR-146B-5P_ST	HSA-MIR-519E_ST	HSA-MIR-503_ST	HSA-MIR-455-3P_ST	HSA-MIR-558_ST	HSA-MIR-623_ST	HSA-MIR-1257_ST	HSA-MIR-1259_ST	HSA-MIR-320D_ST	HSA-MIR-1973_ST	HSA-MIR-378C_ST	HSA-MIR-4269_ST	HSA-MIR-4284_ST
LYMPHOCYTE_DIFFERENTIATION	0.175	0.361435	0.009	0.092809	25	HSA-MIR-23A_ST	HSA-MIR-98_ST	HSA-MIR-100_ST	HSA-MIR-199A-3P_ST	HSA-MIR-139-3P_ST	HSA-MIR-125B_ST	HSA-MIR-9-STAR_ST	HSA-MIR-126_ST	HSA-MIR-138-1-STAR_ST	HSA-MIR-146A_ST	HSA-MIR-296-3P_ST	HSA-MIR-363_ST	HSA-MIR-151-5P_ST	HSA-MIR-497_ST	HSA-MIR-526A_ST	HSA-MIR-517A_ST	HSA-MIR-509-3P_ST	HSA-MIR-558_ST	HSA-MIR-567_ST	HSA-MIR-548G_ST	HSA-MIR-1292_ST	HSA-MIR-1252_ST	HSA-MIR-1826_ST	HSA-MIR-1827_ST	HSA-MIR-3201_ST
CELL_STRUCTURE_DISASSEMBLY_DURING_APOPTOSIS	0.147	0.330864	0.236	0.484667	15	HSA-LET-7E-STAR_ST	HSA-MIR-29B_ST	HSA-MIR-192_ST	HSA-MIR-135A-STAR_ST	HSA-MIR-151-3P_ST	HSA-MIR-532-5P_ST	HSA-MIR-545-STAR_ST	HSA-MIR-551B_ST	HSA-MIR-577_ST	HSA-MIR-643_ST	HSA-MIR-1323_ST	HSA-MIR-509-3-5P_ST	HSA-MIR-548E_ST	HSA-MIR-1299_ST	HSA-MIR-3175_ST
NUCLEOBASENUCLEOSIDENUCLEOTIDE_AND_NUCLEIC_ACID_TRANSPORT	0.651	0.828131	0.365	0.616388	7	HSA-MIR-155-STAR_ST	HSA-MIR-769-5P_ST	HSA-MIR-1204_ST	HSA-MIR-548F_ST	HSA-MIR-1263_ST	HSA-MIR-3179_ST	HSA-MIR-3189_ST
CYCLIC_NUCLEOTIDE_METABOLIC_PROCESS	0.063	0.197844	0.002	0.059347	36	HSA-MIR-15A-STAR_ST	HSA-MIR-21_ST	HSA-MIR-25-STAR_ST	HSA-MIR-25_ST	HSA-MIR-27A_ST	HSA-MIR-199A-3P_ST	HSA-MIR-181B_ST	HSA-MIR-187_ST	HSA-MIR-214_ST	HSA-MIR-320A_ST	HSA-MIR-194-STAR_ST	HSA-MIR-30E-STAR_ST	HSA-MIR-323-5P_ST	HSA-MIR-423-5P_ST	HSA-MIR-451_ST	HSA-MIR-181D_ST	HSA-MIR-500-STAR_ST	HSA-MIR-502-3P_ST	HSA-MIR-509-5P_ST	HSA-MIR-532-3P_ST	HSA-MIR-574-5P_ST	HSA-MIR-585_ST	HSA-MIR-668_ST	HSA-MIR-877_ST	HSA-MIR-943_ST	HSA-MIR-1179_ST	HSA-MIR-548I_ST	HSA-MIR-1307_ST	HSA-MIR-1321_ST	HSA-MIR-1471_ST	HSA-MIR-320D_ST	HSA-MIR-718_ST	HSA-MIR-544B_ST	HSA-MIR-3138_ST	HSA-MIR-3177_ST	HSA-MIR-3188_ST
DETECTION_OF_STIMULUS_INVOLVED_IN_SENSORY_PERCEPTION	0.941	0.983527	0.547	0.771424	6	HSA-MIR-153_ST	HSA-MIR-135B_ST	HSA-MIR-517-STAR_ST	HSA-MIR-551B-STAR_ST	HSA-MIR-633_ST	HSA-MIR-2115-STAR_ST
RESPONSE_TO_NUTRIENT	0.043	0.160725	0.008	0.086163	46	HSA-MIR-17-STAR_ST	HSA-MIR-21_ST	HSA-MIR-21-STAR_ST	HSA-MIR-23A_ST	HSA-MIR-25_ST	HSA-MIR-27A_ST	HSA-MIR-29A_ST	HSA-MIR-199B-5P_ST	HSA-MIR-212_ST	HSA-MIR-181A-STAR_ST	HSA-MIR-223_ST	HSA-MIR-200B-STAR_ST	HSA-MIR-130A_ST	HSA-MIR-134_ST	HSA-MIR-194-STAR_ST	HSA-MIR-99B-STAR_ST	HSA-MIR-365_ST	HSA-MIR-302C-STAR_ST	HSA-MIR-323-5P_ST	HSA-MIR-335_ST	HSA-MIR-335-STAR_ST	HSA-MIR-422A_ST	HSA-MIR-431_ST	HSA-MIR-451_ST	HSA-MIR-452_ST	HSA-MIR-409-5P_ST	HSA-MIR-92B_ST	HSA-MIR-654-5P_ST	HSA-MIR-708-STAR_ST	HSA-MIR-920_ST	HSA-MIR-1254_ST	HSA-MIR-1275_ST	HSA-MIR-1274B_ST	HSA-MIR-1281_ST	HSA-MIR-1292_ST	HSA-MIR-320D_ST	HSA-MIR-2052_ST	HSA-MIR-3131_ST	HSA-MIR-3151_ST	HSA-MIR-3188_ST	HSA-MIR-3194_ST	HSA-MIR-4253_ST	HSA-MIR-4251_ST	HSA-MIR-4327_ST
ACTIVATION_OF_JNK_ACTIVITY	0.078	0.223252	0.857	0.990523	4	HSA-MIR-517A_ST	HSA-MIR-509-3P_ST	HSA-MIR-588_ST	HSA-MIR-651_ST
REGULATION_OF_SYNAPSE_STRUCTURE_AND_ACTIVITY	0.857	0.958522	0.666	0.876078	17	HSA-LET-7C-STAR_ST	HSA-MIR-26B_ST	HSA-MIR-30A_ST	HSA-MIR-219-5P_ST	HSA-MIR-224_ST	HSA-MIR-23B-STAR_ST	HSA-MIR-188-5P_ST	HSA-MIR-485-3P_ST	HSA-MIR-522-STAR_ST	HSA-MIR-567_ST	HSA-MIR-584_ST	HSA-MIR-593-STAR_ST	HSA-MIR-625-STAR_ST	HSA-MIR-658_ST	HSA-MIR-454_ST	HSA-MIR-1293_ST	HSA-MIR-3152_ST
SULFUR_METABOLIC_PROCESS	0.28	0.48237	0.538	0.766836	4	HSA-MIR-429_ST	HSA-MIR-570_ST	HSA-MIR-3173_ST	HSA-MIR-3192_ST
NEGATIVE_REGULATION_OF_HYDROLASE_ACTIVITY	0.126	0.301819	0.474	0.723186	14	HSA-MIR-27A-STAR_ST	HSA-MIR-31-STAR_ST	HSA-MIR-92A-1-STAR_ST	HSA-MIR-369-3P_ST	HSA-MIR-372_ST	HSA-MIR-380_ST	HSA-MIR-424-STAR_ST	HSA-MIR-329_ST	HSA-MIR-181D_ST	HSA-MIR-575_ST	HSA-MIR-1298_ST	HSA-MIR-1255A_ST	HSA-MIR-664_ST	HSA-MIR-4273_ST
BIOSYNTHETIC_PROCESS	0.08	0.227188	0.329	0.58692	10	HSA-MIR-26A-1-STAR_ST	HSA-MIR-425_ST	HSA-MIR-202-STAR_ST	HSA-MIR-432-STAR_ST	HSA-MIR-575_ST	HSA-MIR-635_ST	HSA-MIR-637_ST	HSA-MIR-661_ST	HSA-MIR-297_ST	HSA-MIR-1284_ST
TRANSCRIPTION_DNA_DEPENDENT	0.141	0.324389	0.477	0.725482	15	HSA-MIR-122_ST	HSA-MIR-138-2-STAR_ST	HSA-MIR-135B_ST	HSA-MIR-490-3P_ST	HSA-MIR-509-5P_ST	HSA-MIR-557_ST	HSA-MIR-589-STAR_ST	HSA-MIR-937_ST	HSA-MIR-1226-STAR_ST	HSA-MIR-3116_ST	HSA-MIR-3130-3P_ST	HSA-MIR-3133_ST	HSA-MIR-3134_ST	HSA-MIR-3160_ST	HSA-MIR-3179_ST
STRIATED_MUSCLE_DEVELOPMENT	0.969	0.990994	0.736	0.920158	10	HSA-MIR-32_ST	HSA-MIR-219-5P_ST	HSA-MIR-371-3P_ST	HSA-MIR-590-3P_ST	HSA-MIR-600_ST	HSA-MIR-635_ST	HSA-MIR-765_ST	HSA-MIR-1181_ST	HSA-MIR-3121_ST	HSA-MIR-3184_ST
M_PHASE	0.759	0.889989	0.561	0.78659	7	HSA-MIR-218_ST	HSA-MIR-130A-STAR_ST	HSA-MIR-193A-3P_ST	HSA-MIR-29C-STAR_ST	HSA-MIR-424_ST	HSA-MIR-607_ST	HSA-MIR-1178_ST
REGULATION_OF_CELL_MIGRATION	0.122	0.296635	0.402	0.658972	9	HSA-MIR-148B-STAR_ST	HSA-MIR-338-5P_ST	HSA-MIR-520A-3P_ST	HSA-MIR-555_ST	HSA-MIR-589_ST	HSA-MIR-629-STAR_ST	HSA-MIR-1291_ST	HSA-MIR-1274B_ST	HSA-MIR-3152_ST
PROTEIN_MATURATION	0.279	0.481789	0.216	0.45983	4	HSA-MIR-550-STAR_ST	HSA-MIR-548T_ST	HSA-MIR-514B-3P_ST	HSA-MIR-4265_ST
COENZYME_METABOLIC_PROCESS	0.03	0.138476	0.095	0.289581	15	HSA-LET-7D_ST	HSA-MIR-217_ST	HSA-MIR-30B-STAR_ST	HSA-MIR-130A_ST	HSA-MIR-141_ST	HSA-MIR-377_ST	HSA-MIR-151-5P_ST	HSA-MIR-335_ST	HSA-MIR-133B_ST	HSA-MIR-586_ST	HSA-MIR-33B_ST	HSA-MIR-548D-3P_ST	HSA-MIR-1208_ST	HSA-MIR-548F_ST	HSA-MIR-548S_ST
CYTOPLASM_ORGANIZATION_AND_BIOGENESIS	0.025	0.129359	0.204	0.443372	6	HSA-MIR-24-2-STAR_ST	HSA-MIR-27A_ST	HSA-MIR-379-STAR_ST	HSA-MIR-148B-STAR_ST	HSA-MIR-449A_ST	HSA-MIR-1274B_ST
REGULATION_OF_TRANSFERASE_ACTIVITY	0	0	0.142	0.359075	8	HSA-MIR-296-3P_ST	HSA-MIR-302B_ST	HSA-MIR-335_ST	HSA-MIR-486-3P_ST	HSA-MIR-944_ST	HSA-MIR-1226-STAR_ST	HSA-MIR-1231_ST	HSA-MIR-4272_ST
MYOBLAST_DIFFERENTIATION	0.894	0.973321	0.497	0.738869	15	HSA-MIR-32_ST	HSA-MIR-215_ST	HSA-MIR-219-5P_ST	HSA-MIR-142-3P_ST	HSA-MIR-548C-3P_ST	HSA-MIR-761_ST	HSA-MIR-765_ST	HSA-MIR-922_ST	HSA-MIR-1181_ST	HSA-MIR-1248_ST	HSA-MIR-1267_ST	HSA-MIR-2277_ST	HSA-MIR-2909_ST	HSA-MIR-3121_ST	HSA-MIR-4311_ST
SENSORY_PERCEPTION_OF_TASTE	0.671	0.845437	0.78	0.956256	8	HSA-MIR-155-STAR_ST	HSA-MIR-523_ST	HSA-MIR-520D-5P_ST	HSA-MIR-561_ST	HSA-MIR-654-3P_ST	HSA-MIR-208B_ST	HSA-MIR-1183_ST	HSA-MIR-2276_ST
GLUCOSE_CATABOLIC_PROCESS	0.694	0.854425	0.573	0.794225	11	HSA-MIR-99B_ST	HSA-MIR-384_ST	HSA-MIR-507_ST	HSA-MIR-563_ST	HSA-MIR-576-3P_ST	HSA-MIR-548A-3P_ST	HSA-MIR-1236_ST	HSA-MIR-1244_ST	HSA-MIR-3172_ST	HSA-MIR-4298_ST	HSA-MIR-4274_ST
INTRACELLULAR_TRANSPORT	0.112	0.281744	0.121	0.329464	7	HSA-MIR-28-5P_ST	HSA-MIR-187_ST	HSA-MIR-380_ST	HSA-MIR-769-3P_ST	HSA-MIR-3133_ST	HSA-MIR-3139_ST	HSA-MIR-3142_ST
INTRACELLULAR_PROTEIN_TRANSPORT	0.056	0.185476	0.066	0.234059	15	HSA-MIR-17-STAR_ST	HSA-MIR-22-STAR_ST	HSA-MIR-25_ST	HSA-MIR-187_ST	HSA-MIR-224-STAR_ST	HSA-MIR-141-STAR_ST	HSA-MIR-195-STAR_ST	HSA-MIR-99B-STAR_ST	HSA-MIR-374A-STAR_ST	HSA-MIR-92B_ST	HSA-MIR-1286_ST	HSA-MIR-3133_ST	HSA-MIR-3139_ST	HSA-MIR-3142_ST	HSA-MIR-3194_ST
PROGRAMMED_CELL_DEATH	0.002	0.03681	0.014	0.112464	27	HSA-MIR-15A_ST	HSA-MIR-21_ST	HSA-MIR-22_ST	HSA-MIR-23A_ST	HSA-MIR-25_ST	HSA-MIR-192-STAR_ST	HSA-MIR-148A-STAR_ST	HSA-MIR-187_ST	HSA-MIR-199B-3P_ST	HSA-MIR-125B_ST	HSA-MIR-126_ST	HSA-MIR-200C_ST	HSA-MIR-378-STAR_ST	HSA-MIR-378_ST	HSA-MIR-151-5P_ST	HSA-MIR-331-5P_ST	HSA-MIR-422A_ST	HSA-MIR-146B-5P_ST	HSA-MIR-92B_ST	HSA-MIR-550-STAR_ST	HSA-MIR-623_ST	HSA-MIR-769-3P_ST	HSA-MIR-1286_ST	HSA-MIR-548F_ST	HSA-MIR-3194_ST	HSA-MIR-378C_ST	HSA-MIR-4253_ST
CENTROSOME_ORGANIZATION_AND_BIOGENESIS	0.84	0.947184	0.699	0.89704	6	HSA-MIR-433_ST	HSA-MIR-921_ST	HSA-MIR-1178_ST	HSA-MIR-1249_ST	HSA-MIR-2861_ST	HSA-MIR-4295_ST
HEMOPOIESIS	0.028	0.136617	0.022	0.134847	13	HSA-MIR-197_ST	HSA-MIR-199A-3P_ST	HSA-MIR-125B_ST	HSA-MIR-141_ST	HSA-MIR-363_ST	HSA-MIR-302D-STAR_ST	HSA-MIR-151-5P_ST	HSA-MIR-497_ST	HSA-MIR-621_ST	HSA-MIR-623_ST	HSA-MIR-1182_ST	HSA-MIR-548G_ST	HSA-MIR-4267_ST
MICROTUBULE_BASED_PROCESS	0.358	0.566411	0.473	0.723178	13	HSA-MIR-197_ST	HSA-MIR-30D_ST	HSA-MIR-365-STAR_ST	HSA-MIR-483-3P_ST	HSA-MIR-532-3P_ST	HSA-MIR-607_ST	HSA-MIR-1185_ST	HSA-MIR-1178_ST	HSA-MIR-1182_ST	HSA-MIR-1233_ST	HSA-MIR-548J_ST	HSA-MIR-1914-STAR_ST	HSA-MIR-4278_ST
REGULATION_OF_AXONOGENESIS	0.42	0.629567	0.831	0.979152	6	HSA-MIR-99B_ST	HSA-MIR-520H_ST	HSA-MIR-541_ST	HSA-MIR-942_ST	HSA-MIR-1233_ST	HSA-MIR-2278_ST
RESPONSE_TO_EXTRACELLULAR_STIMULUS	0.173	0.361411	0.039	0.176106	22	HSA-MIR-21-STAR_ST	HSA-MIR-26B-STAR_ST	HSA-MIR-27A_ST	HSA-MIR-29A-STAR_ST	HSA-MIR-214-STAR_ST	HSA-MIR-134_ST	HSA-MIR-323-5P_ST	HSA-MIR-345_ST	HSA-MIR-519C-5P_ST	HSA-MIR-520D-5P_ST	HSA-MIR-519A_ST	HSA-MIR-576-3P_ST	HSA-MIR-654-5P_ST	HSA-MIR-939_ST	HSA-MIR-944_ST	HSA-MIR-1254_ST	HSA-MIR-1281_ST	HSA-MIR-320D_ST	HSA-MIR-3129_ST	HSA-MIR-3188_ST	HSA-MIR-4293_ST	HSA-MIR-4251_ST
APOPTOTIC_NUCLEAR_CHANGES	0.478	0.674769	0.217	0.461284	14	HSA-LET-7C_ST	HSA-MIR-135A-STAR_ST	HSA-MIR-532-5P_ST	HSA-MIR-545-STAR_ST	HSA-MIR-554_ST	HSA-MIR-551B_ST	HSA-MIR-33B_ST	HSA-MIR-924_ST	HSA-MIR-548E_ST	HSA-MIR-1267_ST	HSA-MIR-3175_ST	HSA-MIR-320E_ST	HSA-MIR-548X_ST	HSA-MIR-4275_ST
INDUCTION_OF_APOPTOSIS_BY_EXTRACELLULAR_SIGNALS	0.469	0.670527	0.723	0.913329	12	HSA-MIR-92A_ST	HSA-MIR-124_ST	HSA-MIR-376A-STAR_ST	HSA-MIR-412_ST	HSA-MIR-1224-5P_ST	HSA-MIR-888_ST	HSA-MIR-875-5P_ST	HSA-MIR-3142_ST	HSA-MIR-3149_ST	HSA-MIR-320E_ST	HSA-MIR-4276_ST	HSA-MIR-4280_ST
SULFUR_COMPOUND_BIOSYNTHETIC_PROCESS	0.076	0.21969	0.509	0.749075	15	HSA-MIR-29B_ST	HSA-MIR-199A-3P_ST	HSA-MIR-206_ST	HSA-MIR-452-STAR_ST	HSA-MIR-505-STAR_ST	HSA-MIR-570_ST	HSA-MIR-548A-5P_ST	HSA-MIR-542-3P_ST	HSA-MIR-1203_ST	HSA-MIR-1470_ST	HSA-MIR-1826_ST	HSA-MIR-3117_ST	HSA-MIR-548V_ST	HSA-MIR-3173_ST	HSA-MIR-3192_ST
GAMETE_GENERATION	0.893	0.973321	0.977	1	9	HSA-MIR-10B-STAR_ST	HSA-MIR-219-5P_ST	HSA-MIR-23B_ST	HSA-MIR-125B-2-STAR_ST	HSA-MIR-520E_ST	HSA-MIR-580_ST	HSA-MIR-582-3P_ST	HSA-MIR-584_ST	HSA-MIR-548X_ST
RESPONSE_TO_TOXIN	0.008	0.070927	0.198	0.43554	19	HSA-MIR-148A-STAR_ST	HSA-MIR-148A_ST	HSA-MIR-10B-STAR_ST	HSA-MIR-187_ST	HSA-MIR-125B_ST	HSA-MIR-126_ST	HSA-MIR-127-3P_ST	HSA-MIR-378_ST	HSA-MIR-497-STAR_ST	HSA-MIR-516B-STAR_ST	HSA-MIR-559_ST	HSA-MIR-633_ST	HSA-MIR-1286_ST	HSA-MIR-1250_ST	HSA-MIR-1266_ST	HSA-MIR-1322_ST	HSA-MIR-3194_ST	HSA-MIR-4310_ST	HSA-MIR-4288_ST
POSITIVE_REGULATION_OF_BINDING	0.173	0.361411	0.16	0.382003	15	HSA-MIR-30A_ST	HSA-MIR-30B-STAR_ST	HSA-MIR-125B_ST	HSA-MIR-200C_ST	HSA-MIR-361-5P_ST	HSA-MIR-362-5P_ST	HSA-MIR-378_ST	HSA-MIR-151-5P_ST	HSA-MIR-532-5P_ST	HSA-MIR-455-5P_ST	HSA-MIR-556-3P_ST	HSA-MIR-621_ST	HSA-MIR-664-STAR_ST	HSA-MIR-3154_ST	HSA-MIR-378C_ST
CELLULAR_COMPONENT_DISASSEMBLY	0.508	0.69814	0.298	0.563142	8	HSA-MIR-106B_ST	HSA-MIR-545-STAR_ST	HSA-MIR-554_ST	HSA-MIR-551B_ST	HSA-MIR-577_ST	HSA-MIR-1323_ST	HSA-MIR-548E_ST	HSA-MIR-1273_ST
IMMUNE_SYSTEM_DEVELOPMENT	0.038	0.15055	0.023	0.134847	12	HSA-MIR-199A-3P_ST	HSA-MIR-125B_ST	HSA-MIR-141_ST	HSA-MIR-363_ST	HSA-MIR-302D-STAR_ST	HSA-MIR-151-5P_ST	HSA-MIR-497_ST	HSA-MIR-586_ST	HSA-MIR-621_ST	HSA-MIR-623_ST	HSA-MIR-1182_ST	HSA-MIR-548G_ST
POSITIVE_REGULATION_OF_CATALYTIC_ACTIVITY	0.002	0.03681	0.051	0.202607	19	HSA-MIR-21-STAR_ST	HSA-MIR-199B-3P_ST	HSA-MIR-181A-STAR_ST	HSA-MIR-223_ST	HSA-LET-7G_ST	HSA-MIR-125B_ST	HSA-MIR-125B-1-STAR_ST	HSA-MIR-146A_ST	HSA-MIR-363_ST	HSA-MIR-331-5P_ST	HSA-MIR-486-3P_ST	HSA-MIR-146B-5P_ST	HSA-MIR-193B-STAR_ST	HSA-MIR-623_ST	HSA-MIR-944_ST	HSA-MIR-1281_ST	HSA-MIR-3137_ST	HSA-MIR-3183_ST	HSA-MIR-3194_ST
TRANSLATIONAL_INITIATION	0.397	0.604438	0.729	0.913764	9	HSA-MIR-19B-2-STAR_ST	HSA-MIR-101-STAR_ST	HSA-MIR-138-2-STAR_ST	HSA-MIR-379-STAR_ST	HSA-MIR-626_ST	HSA-MIR-761_ST	HSA-MIR-1308_ST	HSA-MIR-3197_ST	HSA-MIR-4260_ST
PHOTOTRANSDUCTION	0.922	0.981397	0.227	0.473541	6	HSA-MIR-92B-STAR_ST	HSA-MIR-551B-STAR_ST	HSA-MIR-601_ST	HSA-MIR-1207-3P_ST	HSA-MIR-2115-STAR_ST	HSA-MIR-4320_ST
REGIONALIZATION	0.901	0.974743	0.503	0.74401	14	HSA-MIR-301A_ST	HSA-MIR-372_ST	HSA-MIR-340_ST	HSA-MIR-340-STAR_ST	HSA-MIR-451_ST	HSA-MIR-497-STAR_ST	HSA-MIR-520E_ST	HSA-MIR-502-5P_ST	HSA-MIR-551B-STAR_ST	HSA-MIR-635_ST	HSA-MIR-770-5P_ST	HSA-MIR-877-STAR_ST	HSA-MIR-1911_ST	HSA-MIR-3142_ST
ORGANELLE_ORGANIZATION_AND_BIOGENESIS	0.183	0.372664	0.167	0.392909	10	HSA-MIR-182-STAR_ST	HSA-MIR-378-STAR_ST	HSA-MIR-485-3P_ST	HSA-MIR-497-STAR_ST	HSA-MIR-921_ST	HSA-MIR-1178_ST	HSA-MIR-1226-STAR_ST	HSA-MIR-1914-STAR_ST	HSA-MIR-3133_ST	HSA-MIR-3142_ST
NEGATIVE_REGULATION_OF_CELL_CYCLE	0.071	0.211979	0.105	0.307183	11	HSA-MIR-141-STAR_ST	HSA-MIR-142-3P_ST	HSA-MIR-296-3P_ST	HSA-MIR-370_ST	HSA-MIR-135B_ST	HSA-MIR-335-STAR_ST	HSA-MIR-431_ST	HSA-MIR-596_ST	HSA-MIR-760_ST	HSA-MIR-1257_ST	HSA-MIR-1292_ST
HETEROPHILIC_CELL_ADHESION	0.689	0.854425	0.146	0.364123	14	HSA-MIR-92A_ST	HSA-MIR-130A_ST	HSA-MIR-142-5P_ST	HSA-MIR-152_ST	HSA-MIR-486-5P_ST	HSA-MIR-525-5P_ST	HSA-MIR-517B_ST	HSA-MIR-637_ST	HSA-MIR-320C_ST	HSA-MIR-1290_ST	HSA-MIR-548F_ST	HSA-MIR-2116-STAR_ST	HSA-MIR-3123_ST	HSA-MIR-4324_ST
DNA_INTEGRITY_CHECKPOINT	0.435	0.638879	0.689	0.893672	2	HSA-MIR-193A-3P_ST	HSA-MIR-506_ST
STEROID_METABOLIC_PROCESS	0.115	0.287302	0.006	0.079309	23	HSA-MIR-101_ST	HSA-MIR-197_ST	HSA-MIR-30C-2-STAR_ST	HSA-MIR-7_ST	HSA-MIR-187_ST	HSA-MIR-200B_ST	HSA-MIR-149-STAR_ST	HSA-MIR-186-STAR_ST	HSA-MIR-206_ST	HSA-MIR-362-5P_ST	HSA-MIR-151-5P_ST	HSA-MIR-491-3P_ST	HSA-MIR-532-5P_ST	HSA-MIR-603_ST	HSA-MIR-33B_ST	HSA-MIR-664-STAR_ST	HSA-MIR-1914-STAR_ST	HSA-MIR-2116_ST	HSA-MIR-548S_ST	HSA-MIR-3189_ST	HSA-MIR-4296_ST	HSA-MIR-4284_ST	HSA-MIR-4288_ST
ESTABLISHMENT_OF_CELLULAR_LOCALIZATION	0.162	0.35104	0.054	0.206621	10	HSA-MIR-187_ST	HSA-MIR-224-STAR_ST	HSA-MIR-380_ST	HSA-MIR-769-3P_ST	HSA-MIR-1286_ST	HSA-MIR-1282_ST	HSA-MIR-3133_ST	HSA-MIR-3139_ST	HSA-MIR-3142_ST	HSA-MIR-3147_ST
AEROBIC_RESPIRATION	0.046	0.165554	0.007	0.084817	25	HSA-LET-7D_ST	HSA-LET-7D-STAR_ST	HSA-MIR-17-STAR_ST	HSA-MIR-21_ST	HSA-MIR-25_ST	HSA-MIR-26B_ST	HSA-MIR-27A_ST	HSA-MIR-98_ST	HSA-MIR-199A-3P_ST	HSA-MIR-199B-3P_ST	HSA-MIR-142-5P_ST	HSA-MIR-126_ST	HSA-MIR-99B-STAR_ST	HSA-MIR-378-STAR_ST	HSA-MIR-335-STAR_ST	HSA-MIR-422A_ST	HSA-MIR-494_ST	HSA-MIR-92B_ST	HSA-MIR-586_ST	HSA-MIR-1286_ST	HSA-MIR-548F_ST	HSA-MIR-1827_ST	HSA-MIR-3131_ST	HSA-MIR-3177_ST	HSA-MIR-4253_ST
SKELETAL_DEVELOPMENT	0.163	0.352682	0.207	0.447884	11	HSA-MIR-199A-5P_ST	HSA-MIR-139-5P_ST	HSA-MIR-371-3P_ST	HSA-MIR-379_ST	HSA-MIR-514_ST	HSA-MIR-618_ST	HSA-MIR-1261_ST	HSA-MIR-1276_ST	HSA-MIR-1915-STAR_ST	HSA-MIR-3201_ST	HSA-MIR-4269_ST
POSITIVE_REGULATION_OF_NUCLEOBASENUCLEOSIDENUCLEOTIDE_AND_NUCLEIC_ACID_METABOLIC_PROCESS	0.201	0.392815	0.489	0.732996	9	HSA-MIR-15B_ST	HSA-MIR-302A_ST	HSA-MIR-135B_ST	HSA-MIR-509-5P_ST	HSA-MIR-557_ST	HSA-MIR-875-5P_ST	HSA-MIR-3116_ST	HSA-MIR-3133_ST	HSA-MIR-3179_ST
REGULATION_OF_GROWTH	0.305	0.507403	0.175	0.405821	13	HSA-LET-7E-STAR_ST	HSA-MIR-154-STAR_ST	HSA-MIR-487A_ST	HSA-MIR-491-5P_ST	HSA-MIR-619_ST	HSA-MIR-635_ST	HSA-MIR-3121_ST	HSA-MIR-548S_ST	HSA-MIR-548W_ST	HSA-MIR-3183_ST	HSA-MIR-3189_ST	HSA-MIR-4292_ST	HSA-MIR-4328_ST
NUCLEAR_TRANSPORT	0.149	0.333815	0.436	0.695877	11	HSA-MIR-129-STAR_ST	HSA-MIR-135B_ST	HSA-MIR-449A_ST	HSA-MIR-937_ST	HSA-MIR-3116_ST	HSA-MIR-3133_ST	HSA-MIR-3139_ST	HSA-MIR-3142_ST	HSA-MIR-3147_ST	HSA-MIR-3179_ST	HSA-MIR-4326_ST
NEGATIVE_REGULATION_OF_IMMUNE_SYSTEM_PROCESS	0.021	0.118809	0.027	0.148705	5	HSA-LET-7G_ST	HSA-LET-7I_ST	HSA-MIR-377-STAR_ST	HSA-MIR-330-5P_ST	HSA-MIR-3172_ST
REGULATION_OF_PROTEIN_POLYMERIZATION	0.177	0.36453	0.678	0.884136	12	HSA-LET-7C-STAR_ST	HSA-MIR-26B_ST	HSA-MIR-30C_ST	HSA-MIR-10B-STAR_ST	HSA-MIR-215_ST	HSA-MIR-9-STAR_ST	HSA-MIR-496_ST	HSA-MIR-505_ST	HSA-MIR-548C-3P_ST	HSA-MIR-1273_ST	HSA-MIR-3169_ST	HSA-MIR-4329_ST
LIPID_TRANSPORT	0.154	0.339781	0.02	0.127544	18	HSA-MIR-219-5P_ST	HSA-MIR-220A_ST	HSA-MIR-222_ST	HSA-MIR-30B-STAR_ST	HSA-MIR-324-5P_ST	HSA-MIR-339-3P_ST	HSA-MIR-491-3P_ST	HSA-MIR-497_ST	HSA-MIR-526B-STAR_ST	HSA-MIR-1271_ST	HSA-MIR-301B_ST	HSA-MIR-1184_ST	HSA-MIR-1207-5P_ST	HSA-MIR-1299_ST	HSA-MIR-664-STAR_ST	HSA-MIR-1537_ST	HSA-MIR-3118_ST	HSA-MIR-4316_ST
ANATOMICAL_STRUCTURE_MORPHOGENESIS	0.097	0.254581	0.006	0.079309	36	HSA-MIR-17-STAR_ST	HSA-MIR-21-STAR_ST	HSA-MIR-23A_ST	HSA-MIR-24-2-STAR_ST	HSA-MIR-31_ST	HSA-MIR-181C_ST	HSA-MIR-130A_ST	HSA-MIR-140-3P_ST	HSA-MIR-146A_ST	HSA-MIR-194-STAR_ST	HSA-MIR-361-3P_ST	HSA-MIR-363_ST	HSA-MIR-378-STAR_ST	HSA-MIR-148B-STAR_ST	HSA-MIR-331-5P_ST	HSA-MIR-338-5P_ST	HSA-MIR-335-STAR_ST	HSA-MIR-424-STAR_ST	HSA-MIR-431_ST	HSA-MIR-486-3P_ST	HSA-MIR-491-5P_ST	HSA-MIR-503_ST	HSA-MIR-92B_ST	HSA-MIR-654-5P_ST	HSA-MIR-920_ST	HSA-MIR-1291_ST	HSA-MIR-1257_ST	HSA-MIR-1274B_ST	HSA-MIR-1292_ST	HSA-MIR-1197_ST	HSA-MIR-320D_ST	HSA-MIR-1915-STAR_ST	HSA-MIR-3131_ST	HSA-MIR-4312_ST	HSA-MIR-4266_ST	HSA-MIR-4269_ST
CELLULAR_RESPONSE_TO_STRESS	0.347	0.554437	0.599	0.817023	19	HSA-MIR-29A-STAR_ST	HSA-MIR-138-2-STAR_ST	HSA-MIR-150-STAR_ST	HSA-MIR-382_ST	HSA-MIR-345_ST	HSA-MIR-520D-5P_ST	HSA-MIR-516B-STAR_ST	HSA-MIR-602_ST	HSA-MIR-615-3P_ST	HSA-MIR-892B_ST	HSA-MIR-939_ST	HSA-MIR-1263_ST	HSA-MIR-1265_ST	HSA-MIR-1321_ST	HSA-MIR-1826_ST	HSA-MIR-3133_ST	HSA-MIR-378B_ST	HSA-MIR-3134_ST	HSA-MIR-548X_ST
POSITIVE_REGULATION_OF_RNA_METABOLIC_PROCESS	0.135	0.315579	0.328	0.58692	12	HSA-MIR-25_ST	HSA-MIR-15B_ST	HSA-MIR-122_ST	HSA-MIR-302A_ST	HSA-MIR-135B_ST	HSA-MIR-338-5P_ST	HSA-MIR-509-5P_ST	HSA-MIR-557_ST	HSA-MIR-875-5P_ST	HSA-MIR-937_ST	HSA-MIR-3116_ST	HSA-MIR-3133_ST
CELLULAR_PROTEIN_CATABOLIC_PROCESS	0.624	0.804204	0.75	0.931255	7	HSA-MIR-138-2-STAR_ST	HSA-MIR-582-3P_ST	HSA-MIR-548E_ST	HSA-MIR-1297_ST	HSA-MIR-1246_ST	HSA-MIR-1912_ST	HSA-MIR-2116-STAR_ST
REGULATION_OF_MUSCLE_CONTRACTION	0.038	0.15055	0.332	0.58726	14	HSA-MIR-20A_ST	HSA-MIR-106A-STAR_ST	HSA-MIR-181C_ST	HSA-MIR-140-3P_ST	HSA-MIR-374A_ST	HSA-MIR-486-3P_ST	HSA-MIR-515-5P_ST	HSA-MIR-502-5P_ST	HSA-MIR-645_ST	HSA-MIR-1197_ST	HSA-MIR-1973_ST	HSA-MIR-3121_ST	HSA-MIR-1260B_ST	HSA-MIR-3197_ST
RESPONSE_TO_LIGHT_STIMULUS	0.62	0.801316	0.861	0.991992	9	HSA-MIR-106A-STAR_ST	HSA-MIR-196A_ST	HSA-MIR-15B-STAR_ST	HSA-MIR-302B_ST	HSA-MIR-601_ST	HSA-MIR-1255B_ST	HSA-MIR-3147_ST	HSA-MIR-4260_ST	HSA-MIR-4285_ST
POSITIVE_REGULATION_OF_CYTOKINE_BIOSYNTHETIC_PROCESS	0.05	0.173095	0.092	0.284613	12	HSA-MIR-25_ST	HSA-MIR-29A-STAR_ST	HSA-MIR-30A_ST	HSA-MIR-199A-3P_ST	HSA-MIR-23B-STAR_ST	HSA-MIR-485-3P_ST	HSA-MIR-202_ST	HSA-MIR-567_ST	HSA-MIR-658_ST	HSA-MIR-1253_ST	HSA-MIR-664-STAR_ST	HSA-MIR-4287_ST
REGULATION_OF_TRANSLATIONAL_INITIATION	0.327	0.532428	0.447	0.704158	12	HSA-MIR-19B-2-STAR_ST	HSA-MIR-101-STAR_ST	HSA-MIR-198_ST	HSA-MIR-138-2-STAR_ST	HSA-MIR-142-3P_ST	HSA-MIR-379-STAR_ST	HSA-MIR-626_ST	HSA-MIR-761_ST	HSA-MIR-1308_ST	HSA-MIR-1908_ST	HSA-MIR-3197_ST	HSA-MIR-4260_ST
NEGATIVE_REGULATION_OF_TRANSCRIPTION_DNA_DEPENDENT	0.236	0.431085	0.159	0.380867	14	HSA-MIR-129-5P_ST	HSA-MIR-216A_ST	HSA-MIR-122_ST	HSA-MIR-137_ST	HSA-MIR-296-3P_ST	HSA-MIR-151-5P_ST	HSA-MIR-135B_ST	HSA-MIR-491-3P_ST	HSA-MIR-557_ST	HSA-MIR-875-3P_ST	HSA-MIR-937_ST	HSA-MIR-3160_ST	HSA-MIR-3179_ST	HSA-MIR-3189_ST
PROTEIN_TARGETING	0.049	0.170854	0.049	0.198457	14	HSA-LET-7D-STAR_ST	HSA-MIR-17-STAR_ST	HSA-MIR-25_ST	HSA-MIR-187_ST	HSA-MIR-212_ST	HSA-MIR-224-STAR_ST	HSA-MIR-200B-STAR_ST	HSA-MIR-195-STAR_ST	HSA-MIR-519E_ST	HSA-MIR-92B_ST	HSA-MIR-769-3P_ST	HSA-MIR-1286_ST	HSA-MIR-3133_ST	HSA-MIR-3139_ST
MONOVALENT_INORGANIC_CATION_HOMEOSTASIS	0.128	0.303608	0.02	0.127544	34	HSA-LET-7D-STAR_ST	HSA-MIR-15A_ST	HSA-MIR-17-STAR_ST	HSA-MIR-19B_ST	HSA-MIR-21_ST	HSA-MIR-21-STAR_ST	HSA-MIR-22-STAR_ST	HSA-MIR-24_ST	HSA-MIR-26B_ST	HSA-MIR-26B-STAR_ST	HSA-MIR-27A_ST	HSA-MIR-138_ST	HSA-MIR-126_ST	HSA-MIR-185-STAR_ST	HSA-MIR-99B-STAR_ST	HSA-MIR-367_ST	HSA-MIR-323-5P_ST	HSA-MIR-133B_ST	HSA-MIR-18B-STAR_ST	HSA-MIR-452_ST	HSA-MIR-518F_ST	HSA-MIR-92B_ST	HSA-MIR-574-5P_ST	HSA-MIR-550-STAR_ST	HSA-MIR-599_ST	HSA-MIR-660_ST	HSA-MIR-421_ST	HSA-MIR-758_ST	HSA-MIR-454-STAR_ST	HSA-MIR-664_ST	HSA-MIR-320D_ST	HSA-MIR-2052_ST	HSA-MIR-3190-3P_ST	HSA-MIR-4253_ST
VIRAL_INFECTIOUS_CYCLE	0.017	0.104737	0.405	0.663142	3	HSA-MIR-32_ST	HSA-MIR-518F_ST	HSA-MIR-593_ST
REGULATION_OF_PROTEIN_MODIFICATION_PROCESS	0.015	0.101916	0.327	0.58692	5	HSA-LET-7E-STAR_ST	HSA-MIR-484_ST	HSA-MIR-653_ST	HSA-MIR-3120_ST	HSA-MIR-3191_ST
VIRAL_REPRODUCTIVE_PROCESS	0.026	0.131721	0.296	0.561859	5	HSA-MIR-32_ST	HSA-MIR-486-3P_ST	HSA-MIR-497_ST	HSA-MIR-518F_ST	HSA-MIR-4324_ST
REGULATION_OF_MITOSIS	0.422	0.630615	0.744	0.927767	8	HSA-MIR-218_ST	HSA-MIR-130A-STAR_ST	HSA-MIR-29C-STAR_ST	HSA-MIR-424_ST	HSA-MIR-410_ST	HSA-MIR-573_ST	HSA-MIR-450B-5P_ST	HSA-MIR-2116_ST
CARBOXYLIC_ACID_METABOLIC_PROCESS	0.002	0.03681	0.021	0.132182	6	HSA-MIR-217_ST	HSA-MIR-200C_ST	HSA-MIR-586_ST	HSA-MIR-33B_ST	HSA-MIR-1286_ST	HSA-MIR-1251_ST
AXONOGENESIS	0.764	0.892254	0.121	0.329464	18	HSA-LET-7C-STAR_ST	HSA-MIR-21_ST	HSA-MIR-26B_ST	HSA-MIR-30A_ST	HSA-MIR-98_ST	HSA-MIR-30C_ST	HSA-MIR-143-STAR_ST	HSA-MIR-138-1-STAR_ST	HSA-MIR-30E-STAR_ST	HSA-MIR-340_ST	HSA-MIR-92B_ST	HSA-MIR-632_ST	HSA-MIR-642_ST	HSA-MIR-374B_ST	HSA-MIR-1913_ST	HSA-MIR-4315_ST	HSA-MIR-4253_ST	HSA-MIR-4286_ST
HOMOPHILIC_CELL_ADHESION	0.147	0.330864	0.051	0.202607	16	HSA-MIR-30B-STAR_ST	HSA-MIR-125B_ST	HSA-MIR-9-STAR_ST	HSA-MIR-146A_ST	HSA-MIR-202_ST	HSA-MIR-509-3P_ST	HSA-MIR-567_ST	HSA-MIR-658_ST	HSA-MIR-1301_ST	HSA-MIR-670_ST	HSA-MIR-759_ST	HSA-MIR-1253_ST	HSA-MIR-548G_ST	HSA-MIR-1539_ST	HSA-MIR-1827_ST	HSA-MIR-3138_ST
REGULATION_OF_MAPKKK_CASCADE	0.943	0.983527	0.461	0.714599	10	HSA-MIR-221_ST	HSA-MIR-431-STAR_ST	HSA-MIR-554_ST	HSA-MIR-562_ST	HSA-MIR-548A-5P_ST	HSA-MIR-648_ST	HSA-MIR-1260_ST	HSA-MIR-548Q_ST	HSA-MIR-3136_ST	HSA-MIR-3140_ST
PROTEIN_AMINO_ACID_AUTOPHOSPHORYLATION	0.046	0.165554	0.505	0.746209	13	HSA-MIR-181B_ST	HSA-MIR-138-2-STAR_ST	HSA-MIR-324-3P_ST	HSA-MIR-487A_ST	HSA-MIR-555_ST	HSA-MIR-639_ST	HSA-MIR-1296_ST	HSA-MIR-890_ST	HSA-MIR-548H_ST	HSA-MIR-103-AS_ST	HSA-MIR-4324_ST	HSA-MIR-4282_ST	HSA-MIR-4287_ST
INTERCELLULAR_JUNCTION_ASSEMBLY	0.002	0.03681	0.242	0.492123	9	HSA-MIR-17-STAR_ST	HSA-MIR-24-2-STAR_ST	HSA-MIR-155-STAR_ST	HSA-MIR-338-5P_ST	HSA-MIR-584_ST	HSA-MIR-643_ST	HSA-MIR-548J_ST	HSA-MIR-1255A_ST	HSA-MIR-1292_ST
MAINTENANCE_OF_CELLULAR_LOCALIZATION	0.193	0.382319	0.172	0.400782	9	HSA-MIR-106A-STAR_ST	HSA-MIR-15B-STAR_ST	HSA-MIR-145-STAR_ST	HSA-MIR-512-3P_ST	HSA-MIR-616-STAR_ST	HSA-MIR-147B_ST	HSA-MIR-3142_ST	HSA-MIR-3147_ST	HSA-MIR-3177_ST
MICROTUBULE_CYTOSKELETON_ORGANIZATION_AND_BIOGENESIS	0.769	0.896653	0.857	0.990523	8	HSA-MIR-197_ST	HSA-MIR-365-STAR_ST	HSA-MIR-944_ST	HSA-MIR-1178_ST	HSA-MIR-1182_ST	HSA-MIR-1914-STAR_ST	HSA-MIR-4267_ST	HSA-MIR-4278_ST
NUCLEAR_ORGANIZATION_AND_BIOGENESIS	0.87	0.962694	0.444	0.700951	13	HSA-MIR-106A_ST	HSA-MIR-135A-STAR_ST	HSA-MIR-492_ST	HSA-MIR-532-5P_ST	HSA-MIR-554_ST	HSA-MIR-548D-3P_ST	HSA-MIR-671-5P_ST	HSA-MIR-509-3-5P_ST	HSA-MIR-548E_ST	HSA-MIR-3124_ST	HSA-MIR-3175_ST	HSA-MIR-320E_ST	HSA-MIR-4322_ST
PURINE_NUCLEOTIDE_METABOLIC_PROCESS	0.174	0.361423	0.89	1	16	HSA-MIR-28-5P_ST	HSA-MIR-222-STAR_ST	HSA-MIR-125B-2-STAR_ST	HSA-MIR-129-3P_ST	HSA-MIR-34B_ST	HSA-MIR-302B-STAR_ST	HSA-MIR-371-3P_ST	HSA-MIR-489_ST	HSA-MIR-520E_ST	HSA-MIR-576-5P_ST	HSA-MIR-628-5P_ST	HSA-MIR-631_ST	HSA-MIR-1207-3P_ST	HSA-MIR-3148_ST	HSA-MIR-3161_ST	HSA-MIR-4289_ST
PROTEIN_IMPORT	0.062	0.195974	0.122	0.331566	15	HSA-MIR-25_ST	HSA-MIR-187_ST	HSA-MIR-224-STAR_ST	HSA-MIR-99B-STAR_ST	HSA-MIR-323-5P_ST	HSA-MIR-335-STAR_ST	HSA-MIR-519E_ST	HSA-MIR-92B_ST	HSA-MIR-599_ST	HSA-MIR-548J_ST	HSA-MIR-1289_ST	HSA-MIR-3120_ST	HSA-MIR-3133_ST	HSA-MIR-3139_ST	HSA-MIR-3142_ST
POST_GOLGI_VESICLE_MEDIATED_TRANSPORT	0.425	0.631205	0.341	0.596647	12	HSA-MIR-31-STAR_ST	HSA-MIR-302B_ST	HSA-MIR-518D-3P_ST	HSA-MIR-581_ST	HSA-MIR-588_ST	HSA-MIR-1224-5P_ST	HSA-MIR-208B_ST	HSA-MIR-1236_ST	HSA-MIR-548E_ST	HSA-MIR-1913_ST	HSA-MIR-2277_ST	HSA-MIR-3184_ST
GLUTAMINE_FAMILY_AMINO_ACID_METABOLIC_PROCESS	0.067	0.205091	0.151	0.370243	15	HSA-MIR-138-1-STAR_ST	HSA-MIR-186-STAR_ST	HSA-MIR-206_ST	HSA-MIR-362-3P_ST	HSA-MIR-570_ST	HSA-MIR-597_ST	HSA-MIR-33B_ST	HSA-MIR-641_ST	HSA-MIR-657_ST	HSA-MIR-938_ST	HSA-MIR-1249_ST	HSA-MIR-664-STAR_ST	HSA-MIR-1321_ST	HSA-MIR-1827_ST	HSA-MIR-4329_ST
REGULATION_OF_INTERFERON_GAMMA_BIOSYNTHETIC_PROCESS	0.159	0.346606	0.113	0.316574	11	HSA-LET-7B_ST	HSA-MIR-30A_ST	HSA-MIR-98_ST	HSA-MIR-23B-STAR_ST	HSA-MIR-339-5P_ST	HSA-MIR-196B-STAR_ST	HSA-MIR-485-5P_ST	HSA-MIR-517A_ST	HSA-MIR-516A-5P_ST	HSA-MIR-508-5P_ST	HSA-MIR-4290_ST
SEXUAL_REPRODUCTION	0.962	0.987816	0.938	1	10	HSA-MIR-10B-STAR_ST	HSA-MIR-219-5P_ST	HSA-MIR-23B_ST	HSA-MIR-125B-2-STAR_ST	HSA-MIR-488_ST	HSA-MIR-520E_ST	HSA-MIR-502-3P_ST	HSA-MIR-760_ST	HSA-MIR-1911_ST	HSA-MIR-548X_ST
INTERPHASE	0.107	0.271042	0.448	0.704208	9	HSA-MIR-30D_ST	HSA-MIR-193A-3P_ST	HSA-MIR-423-3P_ST	HSA-MIR-506_ST	HSA-MIR-607_ST	HSA-MIR-608_ST	HSA-MIR-614_ST	HSA-MIR-649_ST	HSA-MIR-939_ST
NEGATIVE_REGULATION_OF_ANGIOGENESIS	0.216	0.410005	0.631	0.846938	15	HSA-MIR-105_ST	HSA-MIR-23B_ST	HSA-MIR-125A-5P_ST	HSA-MIR-136-STAR_ST	HSA-MIR-34C-3P_ST	HSA-MIR-299-5P_ST	HSA-MIR-99B_ST	HSA-MIR-346_ST	HSA-MIR-504_ST	HSA-MIR-662_ST	HSA-MIR-411-STAR_ST	HSA-MIR-659_ST	HSA-MIR-890_ST	HSA-MIR-4275_ST	HSA-MIR-4286_ST
MONOCARBOXYLIC_ACID_TRANSPORT	0.029	0.138249	0.001	0.046903	54	HSA-MIR-16_ST	HSA-MIR-17-STAR_ST	HSA-MIR-18A_ST	HSA-MIR-21-STAR_ST	HSA-MIR-22_ST	HSA-MIR-23A_ST	HSA-MIR-24_ST	HSA-MIR-24-2-STAR_ST	HSA-MIR-29A_ST	HSA-MIR-31_ST	HSA-MIR-181C_ST	HSA-MIR-212_ST	HSA-MIR-214-STAR_ST	HSA-MIR-221_ST	HSA-MIR-222_ST	HSA-MIR-200B-STAR_ST	HSA-MIR-130A_ST	HSA-MIR-140-3P_ST	HSA-MIR-142-5P_ST	HSA-MIR-152_ST	HSA-MIR-191_ST	HSA-MIR-146A_ST	HSA-MIR-130B_ST	HSA-MIR-363_ST	HSA-MIR-370_ST	HSA-MIR-375_ST	HSA-MIR-330-3P_ST	HSA-MIR-324-5P_ST	HSA-MIR-339-3P_ST	HSA-MIR-424-STAR_ST	HSA-MIR-484_ST	HSA-MIR-486-3P_ST	HSA-MIR-491-5P_ST	HSA-MIR-146B-5P_ST	HSA-MIR-146B-3P_ST	HSA-MIR-494_ST	HSA-MIR-193B_ST	HSA-MIR-181D_ST	HSA-MIR-516B_ST	HSA-MIR-455-3P_ST	HSA-MIR-558_ST	HSA-MIR-593_ST	HSA-MIR-623_ST	HSA-MIR-654-5P_ST
EPITHELIAL_CELL_DIFFERENTIATION	0.844	0.949482	0.487	0.732263	11	HSA-MIR-122_ST	HSA-MIR-125A-3P_ST	HSA-MIR-433_ST	HSA-MIR-483-5P_ST	HSA-MIR-488_ST	HSA-MIR-569_ST	HSA-MIR-645_ST	HSA-MIR-1976_ST	HSA-MIR-3180-5P_ST	HSA-MIR-514B-5P_ST	HSA-MIR-4302_ST
TISSUE_DEVELOPMENT	0.447	0.650589	0.175	0.405821	13	HSA-MIR-301A_ST	HSA-MIR-449A_ST	HSA-MIR-520A-3P_ST	HSA-MIR-500-STAR_ST	HSA-MIR-548B-3P_ST	HSA-MIR-618_ST	HSA-MIR-1282_ST	HSA-MIR-711_ST	HSA-MIR-3132_ST	HSA-MIR-3147_ST	HSA-MIR-3156_ST	HSA-MIR-3170_ST	HSA-MIR-4329_ST
CARBOHYDRATE_TRANSPORT	0.308	0.511224	0.188	0.422129	18	HSA-MIR-148A-STAR_ST	HSA-MIR-223_ST	HSA-MIR-378_ST	HSA-MIR-380_ST	HSA-MIR-338-3P_ST	HSA-MIR-486-3P_ST	HSA-MIR-519C-5P_ST	HSA-MIR-518D-5P_ST	HSA-MIR-616-STAR_ST	HSA-MIR-670_ST	HSA-MIR-944_ST	HSA-MIR-548J_ST	HSA-MIR-2116-STAR_ST	HSA-MIR-3180-3P_ST	HSA-MIR-3194_ST	HSA-MIR-4299_ST	HSA-MIR-4324_ST	HSA-MIR-4327_ST
RESPONSE_TO_STEROID_HORMONE_STIMULUS	0.725	0.870479	0.143	0.359727	12	HSA-MIR-18A-STAR_ST	HSA-MIR-28-3P_ST	HSA-MIR-103-2-STAR_ST	HSA-MIR-193A-3P_ST	HSA-MIR-606_ST	HSA-MIR-624-STAR_ST	HSA-MIR-628-3P_ST	HSA-MIR-660_ST	HSA-MIR-454_ST	HSA-MIR-1302_ST	HSA-MIR-1244_ST	HSA-MIR-2115_ST
MUSCLE_CELL_DIFFERENTIATION	0.425	0.631205	0.221	0.465701	17	HSA-MIR-31-STAR_ST	HSA-MIR-32_ST	HSA-MIR-214_ST	HSA-MIR-215_ST	HSA-MIR-142-3P_ST	HSA-MIR-127-3P_ST	HSA-MIR-329_ST	HSA-MIR-519C-3P_ST	HSA-MIR-761_ST	HSA-MIR-876-3P_ST	HSA-MIR-873_ST	HSA-MIR-922_ST	HSA-MIR-1181_ST	HSA-MIR-1248_ST	HSA-MIR-2909_ST	HSA-MIR-3121_ST	HSA-MIR-544B_ST
CYTOKINE_METABOLIC_PROCESS	0.055	0.183417	0.001	0.046903	21	HSA-MIR-25_ST	HSA-MIR-29A-STAR_ST	HSA-MIR-30A_ST	HSA-MIR-181C_ST	HSA-MIR-183_ST	HSA-MIR-224_ST	HSA-MIR-23B-STAR_ST	HSA-MIR-124-STAR_ST	HSA-MIR-302D-STAR_ST	HSA-MIR-196B-STAR_ST	HSA-MIR-485-3P_ST	HSA-MIR-202_ST	HSA-MIR-556-3P_ST	HSA-MIR-567_ST	HSA-MIR-570_ST	HSA-MIR-584_ST	HSA-MIR-658_ST	HSA-MIR-454_ST	HSA-MIR-664-STAR_ST	HSA-MIR-1826_ST	HSA-MIR-3131_ST
SUPEROXIDE_METABOLIC_PROCESS	0.188	0.377037	0.115	0.319103	16	HSA-MIR-28-3P_ST	HSA-MIR-192_ST	HSA-MIR-181A-2-STAR_ST	HSA-MIR-200A_ST	HSA-MIR-296-5P_ST	HSA-MIR-378-STAR_ST	HSA-MIR-378_ST	HSA-MIR-499-3P_ST	HSA-MIR-455-3P_ST	HSA-MIR-92B-STAR_ST	HSA-MIR-623_ST	HSA-MIR-1231_ST	HSA-MIR-1288_ST	HSA-MIR-1308_ST	HSA-MIR-3139_ST	HSA-MIR-4299_ST
REGULATION_OF_G_PROTEIN_COUPLED_RECEPTOR_PROTEIN_SIGNALING_PATHWAY	0.174	0.361423	0.032	0.159342	28	HSA-MIR-28-3P_ST	HSA-MIR-95_ST	HSA-MIR-181A-STAR_ST	HSA-MIR-223_ST	HSA-LET-7G_ST	HSA-MIR-145_ST	HSA-MIR-149_ST	HSA-MIR-194_ST	HSA-MIR-296-3P_ST	HSA-MIR-378-STAR_ST	HSA-MIR-424-STAR_ST	HSA-MIR-486-3P_ST	HSA-MIR-487A_ST	HSA-MIR-498_ST	HSA-MIR-455-3P_ST	HSA-MIR-615-3P_ST	HSA-MIR-623_ST	HSA-MIR-650_ST	HSA-MIR-665_ST	HSA-MIR-933_ST	HSA-MIR-941_ST	HSA-MIR-1291_ST	HSA-MIR-1274B_ST	HSA-MIR-1292_ST	HSA-MIR-1972_ST	HSA-MIR-3131_ST	HSA-MIR-4327_ST	HSA-MIR-4269_ST
REGULATION_OF_TRANSLATION	0.024	0.127358	0.045	0.189104	10	HSA-MIR-19B-2-STAR_ST	HSA-MIR-101-STAR_ST	HSA-MIR-198_ST	HSA-MIR-23B-STAR_ST	HSA-MIR-202-STAR_ST	HSA-MIR-567_ST	HSA-MIR-570_ST	HSA-MIR-658_ST	HSA-MIR-454_ST	HSA-MIR-3128_ST
AMINO_ACID_METABOLIC_PROCESS	0.027	0.133986	0.037	0.172429	14	HSA-MIR-30A_ST	HSA-MIR-23B-STAR_ST	HSA-MIR-195-STAR_ST	HSA-MIR-200C_ST	HSA-MIR-586_ST	HSA-MIR-597_ST	HSA-MIR-1286_ST	HSA-MIR-1243_ST	HSA-MIR-548F_ST	HSA-MIR-1251_ST	HSA-MIR-664-STAR_ST	HSA-MIR-1321_ST	HSA-MIR-1827_ST	HSA-MIR-548X_ST
PHOTORECEPTOR_CELL_MAINTENANCE	0.468	0.670416	0.245	0.496834	18	HSA-MIR-153_ST	HSA-MIR-302D_ST	HSA-MIR-337-3P_ST	HSA-MIR-18B-STAR_ST	HSA-MIR-412_ST	HSA-MIR-520B_ST	HSA-MIR-508-3P_ST	HSA-MIR-637_ST	HSA-MIR-662_ST	HSA-MIR-297_ST	HSA-MIR-548L_ST	HSA-MIR-1249_ST	HSA-MIR-3119_ST	HSA-MIR-3127_ST	HSA-MIR-3136_ST	HSA-MIR-3163_ST	HSA-MIR-4301_ST	HSA-MIR-4287_ST
RESPONSE_TO_XENOBIOTIC_STIMULUS	0.06	0.193437	0.258	0.510384	17	HSA-MIR-101_ST	HSA-MIR-10A-STAR_ST	HSA-MIR-206_ST	HSA-MIR-362-5P_ST	HSA-MIR-518D-5P_ST	HSA-MIR-506_ST	HSA-MIR-532-5P_ST	HSA-MIR-455-3P_ST	HSA-MIR-583_ST	HSA-MIR-602_ST	HSA-MIR-655_ST	HSA-MIR-298_ST	HSA-MIR-1250_ST	HSA-MIR-1262_ST	HSA-MIR-1252_ST	HSA-MIR-4309_ST	HSA-MIR-4317_ST
INTERLEUKIN_8_BIOSYNTHETIC_PROCESS	0.516	0.707796	0.202	0.441003	10	HSA-MIR-30A_ST	HSA-MIR-23B-STAR_ST	HSA-MIR-30B-STAR_ST	HSA-MIR-141_ST	HSA-MIR-378_ST	HSA-MIR-485-3P_ST	HSA-MIR-559_ST	HSA-MIR-454_ST	HSA-MIR-761_ST	HSA-MIR-3065-3P_ST
DEFENSE_RESPONSE	0.005	0.054254	0.006	0.079309	18	HSA-LET-7E-STAR_ST	HSA-MIR-17-STAR_ST	HSA-MIR-21_ST	HSA-MIR-148A-STAR_ST	HSA-MIR-187_ST	HSA-MIR-222_ST	HSA-MIR-9-STAR_ST	HSA-MIR-126_ST	HSA-MIR-302D-STAR_ST	HSA-MIR-331-5P_ST	HSA-MIR-484_ST	HSA-MIR-491-5P_ST	HSA-MIR-146B-5P_ST	HSA-MIR-202_ST	HSA-MIR-455-3P_ST	HSA-MIR-92B_ST	HSA-MIR-1286_ST	HSA-MIR-3120_ST
FATTY_ACID_BIOSYNTHETIC_PROCESS	0.023	0.124784	0.299	0.563142	12	HSA-MIR-148A-STAR_ST	HSA-MIR-202-STAR_ST	HSA-MIR-519A-STAR_ST	HSA-MIR-632_ST	HSA-MIR-548M_ST	HSA-MIR-2116-STAR_ST	HSA-MIR-3157_ST	HSA-MIR-3160_ST	HSA-MIR-3177_ST	HSA-MIR-4252_ST	HSA-MIR-4269_ST	HSA-MIR-4284_ST
CALCIUM_MEDIATED_SIGNALING	0.004	0.050138	0.002	0.059347	14	HSA-MIR-148A-STAR_ST	HSA-MIR-126_ST	HSA-MIR-146A_ST	HSA-MIR-29C-STAR_ST	HSA-MIR-331-5P_ST	HSA-MIR-486-3P_ST	HSA-MIR-181D_ST	HSA-MIR-516B-STAR_ST	HSA-MIR-578_ST	HSA-MIR-421_ST	HSA-MIR-671-3P_ST	HSA-MIR-1225-3P_ST	HSA-MIR-1297_ST	HSA-MIR-3187_ST
I_KAPPAB_KINASE_NF_KAPPAB_CASCADE	0.009	0.076976	0.008	0.086163	21	HSA-MIR-17-STAR_ST	HSA-MIR-21-STAR_ST	HSA-MIR-22_ST	HSA-MIR-222_ST	HSA-MIR-125B-1-STAR_ST	HSA-MIR-141-STAR_ST	HSA-MIR-99B-STAR_ST	HSA-MIR-302D-STAR_ST	HSA-MIR-373-STAR_ST	HSA-MIR-337-3P_ST	HSA-MIR-335-STAR_ST	HSA-MIR-329_ST	HSA-MIR-501-5P_ST	HSA-MIR-556-5P_ST	HSA-MIR-1224-5P_ST	HSA-MIR-769-3P_ST	HSA-MIR-1286_ST	HSA-MIR-1243_ST	HSA-MIR-1251_ST	HSA-MIR-3183_ST	HSA-MIR-3194_ST
NUCLEOSOME_ASSEMBLY	0.922	0.981397	0.986	1	7	HSA-MIR-125B-2-STAR_ST	HSA-MIR-373-STAR_ST	HSA-MIR-432-STAR_ST	HSA-MIR-635_ST	HSA-MIR-1178_ST	HSA-MIR-3142_ST	HSA-MIR-548V_ST
ACTIN_FILAMENT_BASED_PROCESS	0.06	0.193437	0	0	49	HSA-MIR-15A_ST	HSA-MIR-17-STAR_ST	HSA-MIR-21_ST	HSA-MIR-23A_ST	HSA-MIR-24-2-STAR_ST	HSA-MIR-27A_ST	HSA-MIR-199A-3P_ST	HSA-MIR-148A-STAR_ST	HSA-MIR-148A_ST	HSA-MIR-10B-STAR_ST	HSA-MIR-187_ST	HSA-MIR-199B-3P_ST	HSA-MIR-222_ST	HSA-MIR-223_ST	HSA-MIR-224-STAR_ST	HSA-LET-7I_ST	HSA-MIR-141-STAR_ST	HSA-MIR-126_ST	HSA-MIR-146A_ST	HSA-MIR-194-STAR_ST	HSA-MIR-363_ST	HSA-MIR-375_ST	HSA-MIR-378-STAR_ST	HSA-MIR-378_ST	HSA-MIR-380_ST	HSA-MIR-331-5P_ST	HSA-MIR-335-STAR_ST	HSA-MIR-422A_ST	HSA-MIR-424-STAR_ST	HSA-MIR-486-3P_ST	HSA-MIR-146B-5P_ST	HSA-MIR-202-STAR_ST	HSA-MIR-503_ST	HSA-MIR-455-3P_ST	HSA-MIR-92B_ST	HSA-MIR-558_ST	HSA-MIR-623_ST	HSA-MIR-708_ST	HSA-MIR-1285_ST	HSA-MIR-1257_ST	HSA-MIR-1280_ST	HSA-MIR-1324_ST	HSA-MIR-1973_ST	HSA-MIR-3131_ST
TUBE_DEVELOPMENT	0.186	0.375096	0.17	0.396758	10	HSA-MIR-15A-STAR_ST	HSA-MIR-361-3P_ST	HSA-MIR-554_ST	HSA-MIR-570_ST	HSA-MIR-608_ST	HSA-MIR-615-5P_ST	HSA-MIR-33B_ST	HSA-MIR-759_ST	HSA-MIR-3157_ST	HSA-MIR-3193_ST
CELL_CYCLE_PROCESS	0.555	0.742383	0.555	0.779681	9	HSA-MIR-218_ST	HSA-MIR-130A-STAR_ST	HSA-MIR-193A-3P_ST	HSA-MIR-424_ST	HSA-MIR-607_ST	HSA-MIR-660_ST	HSA-MIR-509-3-5P_ST	HSA-MIR-1178_ST	HSA-MIR-3141_ST
FATTY_ACID_OXIDATION	0.004	0.050138	0.009	0.092809	13	HSA-MIR-21-STAR_ST	HSA-MIR-187_ST	HSA-MIR-222_ST	HSA-MIR-339-3P_ST	HSA-MIR-550-STAR_ST	HSA-MIR-634_ST	HSA-MIR-641_ST	HSA-MIR-657_ST	HSA-MIR-1207-3P_ST	HSA-MIR-1286_ST	HSA-MIR-1251_ST	HSA-MIR-3131_ST	HSA-MIR-4253_ST
PRODUCTION_OF_MOLECULAR_MEDIATOR_OF_IMMUNE_RESPONSE	0.47	0.670748	0.081	0.263477	13	HSA-MIR-181A-2-STAR_ST	HSA-MIR-125B_ST	HSA-MIR-141_ST	HSA-MIR-361-5P_ST	HSA-MIR-362-5P_ST	HSA-MIR-340_ST	HSA-MIR-519E-STAR_ST	HSA-MIR-509-3P_ST	HSA-MIR-552_ST	HSA-MIR-619_ST	HSA-MIR-548G_ST	HSA-MIR-548I_ST	HSA-MIR-1324_ST
SPHINGOLIPID_METABOLIC_PROCESS	0.544	0.735792	0.222	0.467132	14	HSA-LET-7F-1-STAR_ST	HSA-MIR-27B-STAR_ST	HSA-MIR-518D-5P_ST	HSA-MIR-487B_ST	HSA-MIR-563_ST	HSA-MIR-643_ST	HSA-MIR-449B_ST	HSA-MIR-659_ST	HSA-MIR-454-STAR_ST	HSA-MIR-921_ST	HSA-MIR-944_ST	HSA-MIR-3133_ST	HSA-MIR-320E_ST	HSA-MIR-3191_ST
NEGATIVE_REGULATION_OF_CYTOSKELETON_ORGANIZATION_AND_BIOGENESIS	0.183	0.372664	0.682	0.88776	11	HSA-MIR-192-STAR_ST	HSA-MIR-125B-1-STAR_ST	HSA-MIR-194_ST	HSA-MIR-365-STAR_ST	HSA-MIR-377_ST	HSA-MIR-936_ST	HSA-MIR-1225-5P_ST	HSA-MIR-1914_ST	HSA-MIR-548S_ST	HSA-MIR-3169_ST	HSA-MIR-3175_ST
INTRA_GOLGI_VESICLE_MEDIATED_TRANSPORT	0.506	0.69803	0.906	1	6	HSA-MIR-28-5P_ST	HSA-MIR-595_ST	HSA-MIR-548D-5P_ST	HSA-MIR-1226_ST	HSA-MIR-2114_ST	HSA-MIR-3118_ST
BEHAVIOR	0.012	0.089938	0.071	0.241201	7	HSA-LET-7E-STAR_ST	HSA-MIR-148A-STAR_ST	HSA-MIR-139-3P_ST	HSA-MIR-9-STAR_ST	HSA-MIR-519C-5P_ST	HSA-MIR-670_ST	HSA-MIR-3120_ST
REGULATION_OF_PROTEIN_METABOLIC_PROCESS	0.001	0.025069	0.044	0.186519	10	HSA-MIR-30A_ST	HSA-MIR-187_ST	HSA-MIR-335-STAR_ST	HSA-MIR-484_ST	HSA-MIR-202_ST	HSA-MIR-658_ST	HSA-MIR-454_ST	HSA-MIR-761_ST	HSA-MIR-1305_ST	HSA-MIR-1253_ST
REGULATION_OF_SIGNAL_TRANSDUCTION	0.001	0.025069	0.002	0.059347	42	HSA-MIR-15A_ST	HSA-MIR-17-STAR_ST	HSA-MIR-21_ST	HSA-MIR-21-STAR_ST	HSA-MIR-22-STAR_ST	HSA-MIR-22_ST	HSA-MIR-27A_ST	HSA-MIR-148A-STAR_ST	HSA-MIR-199B-3P_ST	HSA-MIR-181A-STAR_ST	HSA-MIR-222_ST	HSA-MIR-223_ST	HSA-LET-7I_ST	HSA-LET-7I-STAR_ST	HSA-MIR-15B_ST	HSA-MIR-125B-1-STAR_ST	HSA-MIR-126_ST	HSA-MIR-193A-3P_ST	HSA-MIR-106B_ST	HSA-MIR-99B-STAR_ST	HSA-MIR-363_ST	HSA-MIR-373-STAR_ST	HSA-MIR-375_ST	HSA-MIR-378_ST	HSA-MIR-331-5P_ST	HSA-MIR-335-STAR_ST	HSA-MIR-424-STAR_ST	HSA-MIR-20B_ST	HSA-MIR-431_ST	HSA-MIR-491-5P_ST	HSA-MIR-501-5P_ST	HSA-MIR-503_ST	HSA-MIR-455-3P_ST	HSA-MIR-550-STAR_ST	HSA-MIR-1224-5P_ST	HSA-MIR-708_ST	HSA-MIR-1251_ST	HSA-MIR-1279_ST	HSA-MIR-3131_ST	HSA-MIR-3183_ST	HSA-MIR-3194_ST	HSA-MIR-378C_ST
MITOTIC_SISTER_CHROMATID_SEGREGATION	0.906	0.975428	0.836	0.981069	8	HSA-MIR-197_ST	HSA-MIR-218_ST	HSA-MIR-130A-STAR_ST	HSA-MIR-365-STAR_ST	HSA-MIR-424_ST	HSA-MIR-506_ST	HSA-MIR-1178_ST	HSA-MIR-1290_ST
POSITIVE_REGULATION_OF_IMMUNE_RESPONSE	0.008	0.070927	0.089	0.278892	9	HSA-MIR-23A_ST	HSA-MIR-139-3P_ST	HSA-MIR-125B_ST	HSA-MIR-302D-STAR_ST	HSA-MIR-378_ST	HSA-MIR-578_ST	HSA-MIR-33B-STAR_ST	HSA-MIR-1289_ST	HSA-MIR-4269_ST
NEGATIVE_REGULATION_OF_PROTEIN_METABOLIC_PROCESS	0.084	0.233084	0.18	0.410863	8	HSA-LET-7F-2-STAR_ST	HSA-MIR-221_ST	HSA-MIR-124_ST	HSA-MIR-155-STAR_ST	HSA-MIR-508-5P_ST	HSA-MIR-661_ST	HSA-MIR-886-3P_ST	HSA-MIR-1278_ST
VITAMIN_TRANSPORT	0.081	0.228244	0.532	0.764962	14	HSA-MIR-96-STAR_ST	HSA-MIR-30C-2-STAR_ST	HSA-MIR-139-5P_ST	HSA-MIR-23B_ST	HSA-MIR-320A_ST	HSA-MIR-345_ST	HSA-MIR-489_ST	HSA-MIR-202-STAR_ST	HSA-MIR-520A-3P_ST	HSA-MIR-652_ST	HSA-MIR-320B_ST	HSA-MIR-320C_ST	HSA-MIR-1278_ST	HSA-MIR-1307_ST
REGULATION_OF_PEPTIDYL_TYROSINE_PHOSPHORYLATION	0.015	0.101916	0.582	0.802112	9	HSA-LET-7E-STAR_ST	HSA-MIR-10A_ST	HSA-MIR-203_ST	HSA-MIR-136-STAR_ST	HSA-MIR-552_ST	HSA-MIR-582-5P_ST	HSA-MIR-656_ST	HSA-MIR-877_ST	HSA-MIR-3120_ST
REGULATION_OF_GENE_SPECIFIC_TRANSCRIPTION	0.056	0.185476	0.01	0.095658	33	HSA-MIR-16_ST	HSA-MIR-18A_ST	HSA-MIR-21-STAR_ST	HSA-MIR-22-STAR_ST	HSA-MIR-25_ST	HSA-MIR-31_ST	HSA-MIR-29B-1-STAR_ST	HSA-MIR-148A_ST	HSA-MIR-199B-5P_ST	HSA-MIR-181A-STAR_ST	HSA-MIR-223_ST	HSA-LET-7I-STAR_ST	HSA-MIR-15B_ST	HSA-MIR-125A-5P_ST	HSA-MIR-126_ST	HSA-MIR-185_ST	HSA-MIR-130B_ST	HSA-MIR-331-3P_ST	HSA-MIR-338-5P_ST	HSA-MIR-484_ST	HSA-MIR-146B-5P_ST	HSA-MIR-146B-3P_ST	HSA-MIR-503_ST	HSA-MIR-504_ST	HSA-MIR-574-3P_ST	HSA-MIR-636_ST	HSA-MIR-654-5P_ST	HSA-MIR-875-5P_ST	HSA-MIR-937_ST	HSA-MIR-1254_ST	HSA-MIR-1292_ST	HSA-MIR-1280_ST	HSA-MIR-3133_ST
POSITIVE_REGULATION_OF_TRANSPORT	0.495	0.687421	0.193	0.427126	21	HSA-LET-7C_ST	HSA-MIR-17_ST	HSA-MIR-18A_ST	HSA-MIR-19B_ST	HSA-MIR-20A-STAR_ST	HSA-MIR-106A-STAR_ST	HSA-MIR-224-STAR_ST	HSA-MIR-185_ST	HSA-MIR-193A-3P_ST	HSA-MIR-106B_ST	HSA-MIR-330-5P_ST	HSA-MIR-335_ST	HSA-MIR-18B_ST	HSA-MIR-512-3P_ST	HSA-MIR-519E_ST	HSA-MIR-421_ST	HSA-MIR-885-3P_ST	HSA-MIR-1197_ST	HSA-MIR-1908_ST	HSA-MIR-3133_ST	HSA-MIR-3196_ST
TRANSCRIPTION_INITIATION	0.219	0.412748	0.997	1	9	HSA-MIR-135B_ST	HSA-MIR-512-3P_ST	HSA-MIR-519E_ST	HSA-MIR-526A_ST	HSA-MIR-549_ST	HSA-MIR-767-3P_ST	HSA-MIR-890_ST	HSA-MIR-3169_ST	HSA-MIR-4318_ST
AMINO_ACID_DERIVATIVE_METABOLIC_PROCESS	0.065	0.202377	0.141	0.358416	14	HSA-MIR-30C-2-STAR_ST	HSA-MIR-30D_ST	HSA-MIR-34C-5P_ST	HSA-MIR-99B_ST	HSA-MIR-495_ST	HSA-MIR-552_ST	HSA-MIR-630_ST	HSA-MIR-1296_ST	HSA-MIR-2113_ST	HSA-MIR-1233_ST	HSA-MIR-1207-3P_ST	HSA-MIR-548F_ST	HSA-MIR-1972_ST	HSA-MIR-4278_ST
PHAGOCYTOSIS	0.006	0.059753	0.081	0.263477	12	HSA-MIR-101-STAR_ST	HSA-MIR-187_ST	HSA-MIR-335-STAR_ST	HSA-MIR-431_ST	HSA-MIR-412_ST	HSA-MIR-519E_ST	HSA-MIR-555_ST	HSA-MIR-612_ST	HSA-MIR-642_ST	HSA-MIR-658_ST	HSA-MIR-675_ST	HSA-MIR-1913_ST
NEGATIVE_REGULATION_OF_CELLULAR_PROCESS	0	0	0.012	0.107704	17	HSA-MIR-141_ST	HSA-MIR-106B_ST	HSA-MIR-296-3P_ST	HSA-MIR-377_ST	HSA-MIR-378-STAR_ST	HSA-MIR-378_ST	HSA-MIR-335_ST	HSA-MIR-335-STAR_ST	HSA-MIR-491-5P_ST	HSA-MIR-936_ST	HSA-MIR-1182_ST	HSA-MIR-548S_ST	HSA-MIR-3134_ST	HSA-MIR-3154_ST	HSA-MIR-3189_ST	HSA-MIR-4267_ST	HSA-MIR-4281_ST
PROTEOGLYCAN_BIOSYNTHETIC_PROCESS	0.333	0.539779	0.887	1	10	HSA-MIR-302A_ST	HSA-MIR-369-5P_ST	HSA-MIR-452-STAR_ST	HSA-MIR-505-STAR_ST	HSA-MIR-661_ST	HSA-MIR-1203_ST	HSA-MIR-3117_ST	HSA-MIR-548V_ST	HSA-MIR-3173_ST	HSA-MIR-3199_ST
REGULATION_OF_DNA_METABOLIC_PROCESS	0.457	0.660515	0.061	0.222849	9	HSA-MIR-130A-STAR_ST	HSA-MIR-137_ST	HSA-MIR-153_ST	HSA-MIR-125B-2-STAR_ST	HSA-MIR-410_ST	HSA-MIR-548C-3P_ST	HSA-MIR-1909_ST	HSA-MIR-544B_ST	HSA-MIR-3142_ST
LOCOMOTORY_BEHAVIOR	0.003	0.045438	0.031	0.157601	9	HSA-MIR-148A-STAR_ST	HSA-MIR-139-3P_ST	HSA-MIR-187_ST	HSA-MIR-9-STAR_ST	HSA-MIR-126_ST	HSA-MIR-338-5P_ST	HSA-MIR-92B_ST	HSA-MIR-1286_ST	HSA-MIR-3194_ST
RNA_ELONGATION	0.144	0.328176	0.455	0.710672	15	HSA-LET-7E-STAR_ST	HSA-MIR-29B-2-STAR_ST	HSA-MIR-125B-1-STAR_ST	HSA-MIR-135A-STAR_ST	HSA-MIR-188-3P_ST	HSA-MIR-508-5P_ST	HSA-MIR-595_ST	HSA-MIR-548D-3P_ST	HSA-MIR-658_ST	HSA-MIR-1224-5P_ST	HSA-MIR-1206_ST	HSA-MIR-548P_ST	HSA-MIR-3126-3P_ST	HSA-MIR-3183_ST	HSA-MIR-4308_ST
REGULATION_OF_CELL_ADHESION	0.002	0.03681	0.128	0.340241	12	HSA-LET-7E-STAR_ST	HSA-MIR-16-1-STAR_ST	HSA-MIR-129-5P_ST	HSA-MIR-193A-3P_ST	HSA-MIR-424-STAR_ST	HSA-MIR-491-5P_ST	HSA-MIR-589_ST	HSA-MIR-874_ST	HSA-MIR-548L_ST	HSA-MIR-3126-5P_ST	HSA-MIR-3192_ST	HSA-MIR-4328_ST
T_CELL_DIFFERENTIATION	0.326	0.531395	0.153	0.373258	9	HSA-MIR-23A_ST	HSA-MIR-100_ST	HSA-MIR-139-3P_ST	HSA-MIR-125B_ST	HSA-MIR-558_ST	HSA-MIR-1299_ST	HSA-MIR-548G_ST	HSA-MIR-1266_ST	HSA-MIR-103-AS_ST
REGULATION_OF_DEVELOPMENTAL_PROCESS	0.001	0.025069	0.042	0.185525	17	HSA-MIR-23A_ST	HSA-MIR-25_ST	HSA-MIR-192-STAR_ST	HSA-MIR-199A-3P_ST	HSA-MIR-187_ST	HSA-MIR-125B_ST	HSA-MIR-126_ST	HSA-MIR-194-STAR_ST	HSA-MIR-296-3P_ST	HSA-MIR-378_ST	HSA-MIR-151-5P_ST	HSA-MIR-338-5P_ST	HSA-MIR-335-STAR_ST	HSA-MIR-484_ST	HSA-MIR-1286_ST	HSA-MIR-4253_ST	HSA-MIR-4267_ST
RESPONSE_TO_HEAT	0.858	0.958902	0.345	0.600228	8	HSA-MIR-200B_ST	HSA-MIR-149-STAR_ST	HSA-MIR-425_ST	HSA-MIR-518A-3P_ST	HSA-MIR-671-5P_ST	HSA-MIR-939_ST	HSA-MIR-1228-STAR_ST	HSA-MIR-1302_ST
ACTIVATION_OF_MAPK_ACTIVITY	0.016	0.102485	0.01	0.095658	14	HSA-LET-7A-STAR_ST	HSA-MIR-296-3P_ST	HSA-MIR-363_ST	HSA-MIR-196B_ST	HSA-MIR-486-3P_ST	HSA-MIR-509-3P_ST	HSA-MIR-455-3P_ST	HSA-MIR-588_ST	HSA-MIR-623_ST	HSA-MIR-1292_ST	HSA-MIR-3131_ST	HSA-MIR-3137_ST	HSA-MIR-3201_ST	HSA-MIR-4272_ST
GENERATION_OF_PRECURSOR_METABOLITES_AND_ENERGY	0.004	0.050138	0	0	23	HSA-LET-7D-STAR_ST	HSA-MIR-17-STAR_ST	HSA-MIR-18A_ST	HSA-MIR-187_ST	HSA-MIR-222_ST	HSA-MIR-142-5P_ST	HSA-MIR-126_ST	HSA-MIR-194-STAR_ST	HSA-MIR-106B_ST	HSA-MIR-375_ST	HSA-MIR-331-5P_ST	HSA-MIR-422A_ST	HSA-MIR-424-STAR_ST	HSA-MIR-486-3P_ST	HSA-MIR-92B_ST	HSA-MIR-586_ST	HSA-MIR-550-STAR_ST	HSA-MIR-597_ST	HSA-MIR-708_ST	HSA-MIR-1286_ST	HSA-MIR-1251_ST	HSA-MIR-3194_ST	HSA-MIR-4328_ST
DEPHOSPHORYLATION	0.089	0.242788	0.007	0.084817	24	HSA-MIR-15A_ST	HSA-MIR-17-STAR_ST	HSA-MIR-18A_ST	HSA-MIR-21_ST	HSA-MIR-22-STAR_ST	HSA-MIR-22_ST	HSA-MIR-25_ST	HSA-MIR-27A_ST	HSA-MIR-181A-2-STAR_ST	HSA-MIR-199B-3P_ST	HSA-MIR-223_ST	HSA-LET-7I-STAR_ST	HSA-MIR-141-STAR_ST	HSA-MIR-126_ST	HSA-MIR-363_ST	HSA-MIR-331-5P_ST	HSA-MIR-338-5P_ST	HSA-MIR-451_ST	HSA-MIR-92B_ST	HSA-MIR-558_ST	HSA-MIR-586_ST	HSA-MIR-550-STAR_ST	HSA-MIR-1292_ST	HSA-MIR-3131_ST
MEMBRANE_LIPID_BIOSYNTHETIC_PROCESS	0.058	0.189085	0.449	0.704257	13	HSA-MIR-197_ST	HSA-MIR-141-STAR_ST	HSA-MIR-200C_ST	HSA-MIR-200A-STAR_ST	HSA-MIR-380-STAR_ST	HSA-MIR-151-5P_ST	HSA-MIR-491-3P_ST	HSA-MIR-516B-STAR_ST	HSA-MIR-935_ST	HSA-MIR-1182_ST	HSA-MIR-1284_ST	HSA-MIR-664_ST	HSA-MIR-4316_ST
PROTEIN_DNA_COMPLEX_ASSEMBLY	0.432	0.636401	0.997	1	9	HSA-MIR-208A_ST	HSA-MIR-126-STAR_ST	HSA-MIR-154-STAR_ST	HSA-MIR-135B_ST	HSA-MIR-512-3P_ST	HSA-MIR-526A_ST	HSA-MIR-548V_ST	HSA-MIR-4320_ST	HSA-MIR-4263_ST
CALCIUM_ION_TRANSPORT	0.565	0.750237	0.702	0.899184	9	HSA-MIR-148A-STAR_ST	HSA-MIR-34B-STAR_ST	HSA-MIR-526B_ST	HSA-MIR-519B-3P_ST	HSA-MIR-509-3-5P_ST	HSA-MIR-1178_ST	HSA-MIR-1914_ST	HSA-MIR-3127_ST	HSA-MIR-4265_ST
REGULATION_OF_T_CELL_ACTIVATION	0.123	0.29708	0.027	0.148705	12	HSA-MIR-199A-3P_ST	HSA-MIR-30B-STAR_ST	HSA-MIR-125B_ST	HSA-MIR-146A_ST	HSA-MIR-154_ST	HSA-MIR-509-3P_ST	HSA-MIR-558_ST	HSA-MIR-559_ST	HSA-MIR-671-3P_ST	HSA-MIR-548G_ST	HSA-MIR-664-STAR_ST	HSA-MIR-4286_ST
CELLULAR_MORPHOGENESIS_DURING_DIFFERENTIATION	0.828	0.940556	0.299	0.563142	20	HSA-LET-7C-STAR_ST	HSA-MIR-21_ST	HSA-MIR-26B_ST	HSA-MIR-98_ST	HSA-MIR-101-STAR_ST	HSA-MIR-30C_ST	HSA-MIR-139-5P_ST	HSA-MIR-143-STAR_ST	HSA-MIR-138-1-STAR_ST	HSA-MIR-302A_ST	HSA-MIR-30E-STAR_ST	HSA-MIR-340_ST	HSA-MIR-338-5P_ST	HSA-MIR-615-5P_ST	HSA-MIR-1185_ST	HSA-MIR-374B_ST	HSA-MIR-1913_ST	HSA-MIR-3166_ST	HSA-MIR-4315_ST	HSA-MIR-4286_ST
REGULATION_OF_BODY_FLUID_LEVELS	0.059	0.191487	0.002	0.059347	18	HSA-MIR-148A-STAR_ST	HSA-MIR-199B-3P_ST	HSA-LET-7I_ST	HSA-MIR-137_ST	HSA-MIR-140-5P_ST	HSA-MIR-9-STAR_ST	HSA-MIR-148B-STAR_ST	HSA-MIR-486-3P_ST	HSA-MIR-504_ST	HSA-MIR-455-3P_ST	HSA-MIR-572_ST	HSA-MIR-550-STAR_ST	HSA-MIR-623_ST	HSA-MIR-449C_ST	HSA-MIR-1233_ST	HSA-MIR-1292_ST	HSA-MIR-718_ST	HSA-MIR-4263_ST
COENZYME_BIOSYNTHETIC_PROCESS	0.15	0.335538	0.129	0.34165	17	HSA-LET-7D_ST	HSA-LET-7D-STAR_ST	HSA-MIR-105-STAR_ST	HSA-MIR-214-STAR_ST	HSA-MIR-365_ST	HSA-MIR-335_ST	HSA-MIR-423-5P_ST	HSA-MIR-431_ST	HSA-MIR-570_ST	HSA-MIR-608_ST	HSA-MIR-33B_ST	HSA-MIR-759_ST	HSA-MIR-708-STAR_ST	HSA-MIR-938_ST	HSA-MIR-943_ST	HSA-MIR-320D_ST	HSA-MIR-3157_ST
NEGATIVE_REGULATION_OF_GROWTH	0.147	0.330864	0.147	0.365364	14	HSA-LET-7E-STAR_ST	HSA-MIR-24-2-STAR_ST	HSA-MIR-122-STAR_ST	HSA-MIR-127-5P_ST	HSA-MIR-154-STAR_ST	HSA-MIR-487A_ST	HSA-MIR-491-5P_ST	HSA-MIR-589-STAR_ST	HSA-MIR-887_ST	HSA-MIR-1285_ST	HSA-MIR-1291_ST	HSA-MIR-1274B_ST	HSA-MIR-3183_ST	HSA-MIR-4299_ST
EPITHELIAL_TO_MESENCHYMAL_TRANSITION	0.005	0.054254	0.008	0.086163	25	HSA-MIR-31_ST	HSA-LET-7I_ST	HSA-MIR-124_ST	HSA-MIR-136_ST	HSA-MIR-29C_ST	HSA-MIR-424-STAR_ST	HSA-MIR-484_ST	HSA-MIR-146B-5P_ST	HSA-MIR-146B-3P_ST	HSA-MIR-503_ST	HSA-MIR-555_ST	HSA-MIR-628-3P_ST	HSA-MIR-654-5P_ST	HSA-MIR-886-5P_ST	HSA-MIR-147B_ST	HSA-MIR-1245_ST	HSA-MIR-1267_ST	HSA-MIR-1274A_ST	HSA-MIR-1274B_ST	HSA-MIR-1915-STAR_ST	HSA-MIR-718_ST	HSA-MIR-548U_ST	HSA-MIR-3145_ST	HSA-MIR-323B-3P_ST	HSA-MIR-4251_ST
GENERATION_OF_NEURONS	0.645	0.82338	0.219	0.462828	19	HSA-LET-7C-STAR_ST	HSA-MIR-26B_ST	HSA-MIR-10B_ST	HSA-MIR-183_ST	HSA-MIR-224_ST	HSA-MIR-133A_ST	HSA-MIR-126-STAR_ST	HSA-MIR-130B-STAR_ST	HSA-MIR-30E-STAR_ST	HSA-MIR-429_ST	HSA-MIR-518F-STAR_ST	HSA-MIR-505-STAR_ST	HSA-MIR-619_ST	HSA-MIR-654-3P_ST	HSA-MIR-1185_ST	HSA-MIR-3166_ST	HSA-MIR-4325_ST	HSA-MIR-4282_ST	HSA-MIR-4292_ST
N_ACETYLGLUCOSAMINE_METABOLIC_PROCESS	0.452	0.655242	0.564	0.788515	6	HSA-MIR-124-STAR_ST	HSA-MIR-526A_ST	HSA-MIR-643_ST	HSA-MIR-944_ST	HSA-MIR-1324_ST	HSA-MIR-4318_ST
RESPONSE_TO_CARBOHYDRATE_STIMULUS	0.679	0.851826	0.543	0.769515	11	HSA-MIR-18A_ST	HSA-MIR-106A-STAR_ST	HSA-MIR-193A-3P_ST	HSA-MIR-18B_ST	HSA-MIR-421_ST	HSA-MIR-939_ST	HSA-MIR-548F_ST	HSA-MIR-1908_ST	HSA-MIR-3196_ST	HSA-MIR-3197_ST	HSA-MIR-4260_ST
MEIOTIC_CELL_CYCLE	0.74	0.880491	0.875	1	7	HSA-MIR-99B_ST	HSA-MIR-590-3P_ST	HSA-MIR-1290_ST	HSA-MIR-1261_ST	HSA-MIR-1911_ST	HSA-MIR-3125_ST	HSA-MIR-548V_ST
RNA_BIOSYNTHETIC_PROCESS	0.147	0.330864	0.463	0.716172	14	HSA-MIR-122_ST	HSA-MIR-138-2-STAR_ST	HSA-MIR-135B_ST	HSA-MIR-490-3P_ST	HSA-MIR-509-5P_ST	HSA-MIR-557_ST	HSA-MIR-589-STAR_ST	HSA-MIR-937_ST	HSA-MIR-1226-STAR_ST	HSA-MIR-3116_ST	HSA-MIR-3133_ST	HSA-MIR-3134_ST	HSA-MIR-3160_ST	HSA-MIR-3179_ST
DETECTION_OF_STIMULUS	0.907	0.975428	0.189	0.422129	11	HSA-MIR-519B-3P_ST	HSA-MIR-518D-3P_ST	HSA-MIR-575_ST	HSA-MIR-633_ST	HSA-MIR-1264_ST	HSA-MIR-1290_ST	HSA-MIR-1293_ST	HSA-MIR-1277_ST	HSA-MIR-1537_ST	HSA-MIR-1972_ST	HSA-MIR-2115-STAR_ST
SPERM_MOTILITY	0.791	0.912789	0.73	0.914229	14	HSA-MIR-219-5P_ST	HSA-MIR-144_ST	HSA-MIR-127-3P_ST	HSA-MIR-186_ST	HSA-MIR-99B_ST	HSA-MIR-148B_ST	HSA-MIR-488_ST	HSA-MIR-607_ST	HSA-MIR-758_ST	HSA-MIR-513B_ST	HSA-MIR-1914-STAR_ST	HSA-MIR-3127_ST	HSA-MIR-3186-3P_ST	HSA-MIR-4311_ST
CYTOKINE_PRODUCTION	0.025	0.129359	0.001	0.046903	15	HSA-LET-7B_ST	HSA-MIR-25_ST	HSA-MIR-30A_ST	HSA-MIR-23B-STAR_ST	HSA-MIR-125B_ST	HSA-MIR-141_ST	HSA-MIR-126_ST	HSA-MIR-484_ST	HSA-MIR-485-3P_ST	HSA-MIR-146B-5P_ST	HSA-MIR-509-3P_ST	HSA-MIR-658_ST	HSA-MIR-664-STAR_ST	HSA-MIR-3131_ST	HSA-MIR-4287_ST
CELLULAR_PROTEIN_COMPLEX_ASSEMBLY	0.085	0.23541	0.47	0.720865	20	HSA-LET-7D-STAR_ST	HSA-MIR-199A-5P_ST	HSA-MIR-199A-3P_ST	HSA-MIR-182-STAR_ST	HSA-MIR-212_ST	HSA-MIR-302D_ST	HSA-MIR-342-3P_ST	HSA-MIR-151-5P_ST	HSA-MIR-423-3P_ST	HSA-MIR-424_ST	HSA-MIR-554_ST	HSA-MIR-558_ST	HSA-MIR-570_ST	HSA-MIR-585_ST	HSA-MIR-608_ST	HSA-MIR-759_ST	HSA-MIR-1827_ST	HSA-MIR-1914_ST	HSA-MIR-3128_ST	HSA-MIR-3201_ST
CELLULAR_CATABOLIC_PROCESS	0.035	0.145817	0.016	0.119303	15	HSA-MIR-22_ST	HSA-MIR-92A_ST	HSA-MIR-221-STAR_ST	HSA-MIR-195-STAR_ST	HSA-MIR-34B_ST	HSA-MIR-380-STAR_ST	HSA-MIR-423-5P_ST	HSA-MIR-518C-STAR_ST	HSA-MIR-550-STAR_ST	HSA-MIR-597_ST	HSA-MIR-33B_ST	HSA-MIR-320C_ST	HSA-MIR-1286_ST	HSA-MIR-548F_ST	HSA-MIR-1275_ST
MITOTIC_CELL_CYCLE	0.378	0.584072	0.529	0.764962	16	HSA-MIR-197_ST	HSA-MIR-30D_ST	HSA-MIR-218_ST	HSA-MIR-130A-STAR_ST	HSA-MIR-193A-3P_ST	HSA-MIR-29C-STAR_ST	HSA-MIR-424_ST	HSA-MIR-603_ST	HSA-MIR-607_ST	HSA-MIR-660_ST	HSA-MIR-509-3-5P_ST	HSA-MIR-939_ST	HSA-MIR-1178_ST	HSA-MIR-1228-STAR_ST	HSA-MIR-1914-STAR_ST	HSA-MIR-3141_ST
REGULATION_OF_PHOSPHORYLATION	0.014	0.100276	0.052	0.204346	10	HSA-MIR-15A_ST	HSA-MIR-140-5P_ST	HSA-MIR-30E-STAR_ST	HSA-MIR-330-3P_ST	HSA-MIR-335-STAR_ST	HSA-MIR-519A-STAR_ST	HSA-MIR-506_ST	HSA-MIR-558_ST	HSA-MIR-675_ST	HSA-MIR-1201_ST
LIPOPROTEIN_METABOLIC_PROCESS	0.382	0.587754	0.341	0.596647	15	HSA-MIR-26A-1-STAR_ST	HSA-MIR-30B-STAR_ST	HSA-MIR-200A-STAR_ST	HSA-MIR-302A_ST	HSA-MIR-516B-STAR_ST	HSA-MIR-548A-3P_ST	HSA-MIR-586_ST	HSA-MIR-605_ST	HSA-MIR-939_ST	HSA-MIR-1297_ST	HSA-MIR-548F_ST	HSA-MIR-1284_ST	HSA-MIR-1827_ST	HSA-MIR-3148_ST	HSA-MIR-4258_ST
MESODERM_DEVELOPMENT	0.383	0.588049	0.328	0.58692	5	HSA-MIR-25_ST	HSA-MIR-629_ST	HSA-MIR-635_ST	HSA-MIR-1250_ST	HSA-MIR-3065-5P_ST
LIPID_METABOLIC_PROCESS	0.003	0.045438	0.005	0.075729	20	HSA-MIR-187_ST	HSA-MIR-200C_ST	HSA-MIR-200A-STAR_ST	HSA-MIR-361-5P_ST	HSA-MIR-362-5P_ST	HSA-MIR-375_ST	HSA-MIR-378-STAR_ST	HSA-MIR-378_ST	HSA-MIR-151-5P_ST	HSA-MIR-133B_ST	HSA-MIR-422A_ST	HSA-MIR-491-3P_ST	HSA-MIR-497_ST	HSA-MIR-623_ST	HSA-MIR-33B_ST	HSA-MIR-657_ST	HSA-MIR-1251_ST	HSA-MIR-3194_ST	HSA-MIR-378C_ST	HSA-MIR-4258_ST
CELLULAR_BIOSYNTHETIC_PROCESS	0.151	0.336224	0.317	0.583441	10	HSA-MIR-425_ST	HSA-MIR-202-STAR_ST	HSA-MIR-432-STAR_ST	HSA-MIR-519B-5P_ST	HSA-MIR-499-5P_ST	HSA-MIR-575_ST	HSA-MIR-635_ST	HSA-MIR-454_ST	HSA-MIR-297_ST	HSA-MIR-1293_ST
ORGANIC_ACID_METABOLIC_PROCESS	0.002	0.03681	0.019	0.127544	7	HSA-MIR-217_ST	HSA-MIR-200C_ST	HSA-MIR-422A_ST	HSA-MIR-586_ST	HSA-MIR-33B_ST	HSA-MIR-1286_ST	HSA-MIR-1251_ST
POSITIVE_REGULATION_OF_MULTICELLULAR_ORGANISMAL_PROCESS	0.017	0.104737	0.033	0.163204	12	HSA-MIR-23A_ST	HSA-MIR-125B_ST	HSA-MIR-361-5P_ST	HSA-MIR-378_ST	HSA-MIR-151-5P_ST	HSA-MIR-193B_ST	HSA-MIR-509-3P_ST	HSA-MIR-559_ST	HSA-MIR-623_ST	HSA-MIR-664-STAR_ST	HSA-MIR-3172_ST	HSA-MIR-378C_ST
ACTIVATION_OF_NF_KAPPAB_TRANSCRIPTION_FACTOR	0.263	0.46408	0.148	0.365973	21	HSA-MIR-197_ST	HSA-MIR-181A-2-STAR_ST	HSA-MIR-125B_ST	HSA-MIR-141_ST	HSA-MIR-200C_ST	HSA-MIR-34B_ST	HSA-MIR-361-5P_ST	HSA-MIR-378_ST	HSA-MIR-151-5P_ST	HSA-MIR-497_ST	HSA-MIR-532-5P_ST	HSA-MIR-548C-5P_ST	HSA-MIR-621_ST	HSA-MIR-892A_ST	HSA-MIR-297_ST	HSA-MIR-1182_ST	HSA-MIR-664-STAR_ST	HSA-MIR-1826_ST	HSA-MIR-2116_ST	HSA-MIR-3154_ST	HSA-MIR-378C_ST
BLOOD_COAGULATION	0.026	0.131721	0.003	0.068156	18	HSA-MIR-148A-STAR_ST	HSA-MIR-181C-STAR_ST	HSA-MIR-187_ST	HSA-MIR-140-3P_ST	HSA-MIR-374A_ST	HSA-MIR-346_ST	HSA-MIR-486-3P_ST	HSA-MIR-491-5P_ST	HSA-MIR-504_ST	HSA-MIR-455-3P_ST	HSA-MIR-550-STAR_ST	HSA-MIR-623_ST	HSA-MIR-769-3P_ST	HSA-MIR-1233_ST	HSA-MIR-1278_ST	HSA-MIR-3139_ST	HSA-MIR-4263_ST	HSA-MIR-4284_ST
REGULATION_OF_CELLULAR_COMPONENT_ORGANIZATION_AND_BIOGENESIS	0.224	0.415429	0.377	0.627901	15	HSA-MIR-198_ST	HSA-MIR-10B-STAR_ST	HSA-MIR-138-2-STAR_ST	HSA-MIR-190_ST	HSA-MIR-450A_ST	HSA-MIR-92B_ST	HSA-MIR-589_ST	HSA-MIR-449B_ST	HSA-MIR-761_ST	HSA-MIR-1293_ST	HSA-MIR-1253_ST	HSA-MIR-1308_ST	HSA-MIR-548S_ST	HSA-MIR-3160_ST	HSA-MIR-3197_ST
PURINE_RIBONUCLEOTIDE_METABOLIC_PROCESS	0.087	0.239127	0.773	0.950078	16	HSA-MIR-28-5P_ST	HSA-MIR-129-3P_ST	HSA-MIR-34C-5P_ST	HSA-MIR-371-3P_ST	HSA-MIR-424_ST	HSA-MIR-520E_ST	HSA-MIR-564_ST	HSA-MIR-576-5P_ST	HSA-MIR-628-5P_ST	HSA-MIR-641_ST	HSA-MIR-760_ST	HSA-MIR-1207-3P_ST	HSA-MIR-3115_ST	HSA-MIR-3148_ST	HSA-MIR-3161_ST	HSA-MIR-4277_ST
COFACTOR_CATABOLIC_PROCESS	0.033	0.14323	0.004	0.07362	34	HSA-LET-7B-STAR_ST	HSA-LET-7D_ST	HSA-LET-7D-STAR_ST	HSA-MIR-15A_ST	HSA-MIR-17-STAR_ST	HSA-MIR-19B_ST	HSA-MIR-21_ST	HSA-MIR-27A_ST	HSA-MIR-29A_ST	HSA-MIR-98_ST	HSA-MIR-199A-3P_ST	HSA-MIR-181A-2-STAR_ST	HSA-MIR-199B-3P_ST	HSA-MIR-142-5P_ST	HSA-MIR-126_ST	HSA-MIR-194-STAR_ST	HSA-MIR-365_ST	HSA-MIR-335-STAR_ST	HSA-MIR-133B_ST	HSA-MIR-423-5P_ST	HSA-MIR-452_ST	HSA-MIR-495_ST	HSA-MIR-92B_ST	HSA-MIR-574-5P_ST	HSA-MIR-586_ST	HSA-MIR-1285_ST	HSA-MIR-1286_ST	HSA-MIR-548F_ST	HSA-MIR-664-STAR_ST	HSA-MIR-1827_ST	HSA-MIR-2110_ST	HSA-MIR-3177_ST	HSA-MIR-3184_ST	HSA-MIR-3201_ST
RAS_PROTEIN_SIGNAL_TRANSDUCTION	0.021	0.118809	0.006	0.079309	26	HSA-MIR-17-STAR_ST	HSA-MIR-192-STAR_ST	HSA-MIR-129-STAR_ST	HSA-MIR-148A-STAR_ST	HSA-MIR-7-1-STAR_ST	HSA-MIR-141-STAR_ST	HSA-MIR-136-STAR_ST	HSA-MIR-362-5P_ST	HSA-MIR-363_ST	HSA-MIR-302D-STAR_ST	HSA-MIR-372_ST	HSA-MIR-378-STAR_ST	HSA-MIR-378_ST	HSA-MIR-151-5P_ST	HSA-MIR-486-3P_ST	HSA-MIR-193B-STAR_ST	HSA-MIR-532-5P_ST	HSA-MIR-455-3P_ST	HSA-MIR-589_ST	HSA-MIR-548C-5P_ST	HSA-MIR-623_ST	HSA-MIR-892A_ST	HSA-MIR-1233_ST	HSA-MIR-1237_ST	HSA-MIR-1252_ST	HSA-MIR-378C_ST
MYELOID_CELL_DIFFERENTIATION	0.008	0.070927	0.047	0.194695	12	HSA-MIR-199A-3P_ST	HSA-MIR-187_ST	HSA-LET-7I_ST	HSA-MIR-125B_ST	HSA-MIR-141_ST	HSA-MIR-302D-STAR_ST	HSA-MIR-151-5P_ST	HSA-MIR-431_ST	HSA-MIR-621_ST	HSA-MIR-675_ST	HSA-MIR-1182_ST	HSA-MIR-1286_ST
CELL_CYCLE_PHASE	0.508	0.69814	0.525	0.761826	13	HSA-MIR-197_ST	HSA-MIR-30D_ST	HSA-MIR-218_ST	HSA-MIR-130A-STAR_ST	HSA-MIR-193A-3P_ST	HSA-MIR-424_ST	HSA-MIR-506_ST	HSA-MIR-607_ST	HSA-MIR-660_ST	HSA-MIR-509-3-5P_ST	HSA-MIR-1914-STAR_ST	HSA-MIR-3141_ST	HSA-MIR-3196_ST
LEUKOCYTE_DIFFERENTIATION	0.069	0.208145	0.013	0.109895	10	HSA-MIR-100_ST	HSA-MIR-139-3P_ST	HSA-MIR-124-STAR_ST	HSA-MIR-125B_ST	HSA-MIR-302D-STAR_ST	HSA-MIR-151-5P_ST	HSA-MIR-497_ST	HSA-MIR-1182_ST	HSA-MIR-548G_ST	HSA-MIR-1252_ST
JNK_CASCADE	0.2	0.391386	0.732	0.915945	13	HSA-MIR-204_ST	HSA-MIR-151-5P_ST	HSA-MIR-424_ST	HSA-MIR-497_ST	HSA-MIR-509-3P_ST	HSA-MIR-588_ST	HSA-MIR-608_ST	HSA-MIR-651_ST	HSA-MIR-659_ST	HSA-MIR-548H_ST	HSA-MIR-3158_ST	HSA-MIR-3166_ST	HSA-MIR-4253_ST
POSITIVE_REGULATION_OF_I_KAPPAB_KINASE_NF_KAPPAB_CASCADE	0.009	0.076976	0.012	0.107704	27	HSA-MIR-17-STAR_ST	HSA-MIR-21-STAR_ST	HSA-MIR-22-STAR_ST	HSA-MIR-22_ST	HSA-MIR-181A-2-STAR_ST	HSA-MIR-222_ST	HSA-MIR-125B-1-STAR_ST	HSA-MIR-320A_ST	HSA-MIR-99B-STAR_ST	HSA-MIR-302D_ST	HSA-MIR-373-STAR_ST	HSA-MIR-381_ST	HSA-MIR-337-3P_ST	HSA-MIR-133B_ST	HSA-MIR-329_ST	HSA-MIR-501-5P_ST	HSA-MIR-556-5P_ST	HSA-MIR-550-STAR_ST	HSA-MIR-1224-5P_ST	HSA-MIR-769-3P_ST	HSA-MIR-892B_ST	HSA-MIR-875-5P_ST	HSA-MIR-1286_ST	HSA-MIR-1243_ST	HSA-MIR-1251_ST	HSA-MIR-1279_ST	HSA-MIR-3183_ST
CELLULAR_PROTEIN_COMPLEX_DISASSEMBLY	0.854	0.955901	0.793	0.960852	8	HSA-MIR-31-STAR_ST	HSA-MIR-32_ST	HSA-MIR-181C_ST	HSA-MIR-126-STAR_ST	HSA-MIR-449C-STAR_ST	HSA-MIR-1283_ST	HSA-MIR-541-STAR_ST	HSA-MIR-4288_ST
REGULATION_OF_RAS_PROTEIN_SIGNAL_TRANSDUCTION	0.032	0.141422	0.03	0.154681	26	HSA-LET-7E-STAR_ST	HSA-MIR-192-STAR_ST	HSA-MIR-129-STAR_ST	HSA-MIR-181A_ST	HSA-MIR-181C_ST	HSA-MIR-212_ST	HSA-MIR-200B_ST	HSA-MIR-140-3P_ST	HSA-MIR-361-3P_ST	HSA-MIR-374A_ST	HSA-MIR-377_ST	HSA-MIR-378-STAR_ST	HSA-MIR-328_ST	HSA-MIR-342-3P_ST	HSA-MIR-346_ST	HSA-MIR-486-3P_ST	HSA-MIR-498_ST	HSA-MIR-600_ST	HSA-MIR-612_ST	HSA-MIR-450B-5P_ST	HSA-MIR-1291_ST	HSA-MIR-1267_ST	HSA-MIR-3202_ST	HSA-MIR-378C_ST	HSA-MIR-4273_ST	HSA-MIR-4330_ST
RHYTHMIC_PROCESS	0.505	0.697312	1	1	4	HSA-MIR-186-STAR_ST	HSA-MIR-548V_ST	HSA-MIR-3161_ST	HSA-MIR-4296_ST
NITROGEN_COMPOUND_METABOLIC_PROCESS	0.003	0.045438	0.047	0.194695	13	HSA-MIR-25_ST	HSA-MIR-23B-STAR_ST	HSA-MIR-200C_ST	HSA-MIR-361-5P_ST	HSA-MIR-151-5P_ST	HSA-MIR-422A_ST	HSA-MIR-1286_ST	HSA-MIR-1243_ST	HSA-MIR-548F_ST	HSA-MIR-1251_ST	HSA-MIR-3138_ST	HSA-MIR-3155_ST	HSA-MIR-378C_ST
VIRAL_REPRODUCTION	0.049	0.170854	0.322	0.584486	5	HSA-MIR-32_ST	HSA-MIR-486-3P_ST	HSA-MIR-518F_ST	HSA-MIR-548C-5P_ST	HSA-MIR-1244_ST
MONOCARBOXYLIC_ACID_METABOLIC_PROCESS	0.001	0.025069	0.056	0.211491	2	HSA-MIR-33B_ST	HSA-MIR-1207-3P_ST
REGULATION_OF_ACTIN_FILAMENT_LENGTH	0.148	0.332086	0.146	0.364123	7	HSA-MIR-194_ST	HSA-MIR-520G_ST	HSA-MIR-628-3P_ST	HSA-MIR-920_ST	HSA-MIR-1207-3P_ST	HSA-MIR-3121_ST	HSA-MIR-3157_ST
LEUKOCYTE_CHEMOTAXIS	0	0	0.012	0.107704	15	HSA-MIR-17-STAR_ST	HSA-MIR-21-STAR_ST	HSA-MIR-24-2-STAR_ST	HSA-MIR-148A-STAR_ST	HSA-MIR-148A_ST	HSA-MIR-187_ST	HSA-LET-7I_ST	HSA-MIR-125B_ST	HSA-MIR-126_ST	HSA-MIR-518F-STAR_ST	HSA-MIR-504_ST	HSA-MIR-609_ST	HSA-MIR-623_ST	HSA-MIR-1233_ST	HSA-MIR-1278_ST
REGULATION_OF_NUCLEOCYTOPLASMIC_TRANSPORT	0.021	0.118809	0.029	0.152224	19	HSA-MIR-21_ST	HSA-MIR-26B_ST	HSA-MIR-187_ST	HSA-MIR-199B-5P_ST	HSA-MIR-138-2-STAR_ST	HSA-MIR-30E_ST	HSA-MIR-330-5P_ST	HSA-MIR-323-5P_ST	HSA-MIR-335-STAR_ST	HSA-MIR-92B_ST	HSA-MIR-619_ST	HSA-MIR-769-3P_ST	HSA-MIR-943_ST	HSA-MIR-1286_ST	HSA-MIR-2277_ST	HSA-MIR-3133_ST	HSA-MIR-3139_ST	HSA-MIR-548W_ST	HSA-MIR-3192_ST
MULTICELLULAR_ORGANISMAL_DEVELOPMENT	0.03	0.138476	0.1	0.301035	15	HSA-MIR-181C_ST	HSA-MIR-140-3P_ST	HSA-MIR-126-STAR_ST	HSA-MIR-338-5P_ST	HSA-MIR-335-STAR_ST	HSA-MIR-431_ST	HSA-MIR-486-3P_ST	HSA-MIR-519E_ST	HSA-MIR-500-STAR_ST	HSA-MIR-570_ST	HSA-MIR-623_ST	HSA-MIR-1257_ST	HSA-MIR-1292_ST	HSA-MIR-3123_ST	HSA-MIR-4269_ST
BRAIN_DEVELOPMENT	0.405	0.614687	0.983	1	6	HSA-MIR-186_ST	HSA-MIR-500-STAR_ST	HSA-MIR-501-3P_ST	HSA-MIR-590-5P_ST	HSA-MIR-663B_ST	HSA-MIR-4279_ST
ANATOMICAL_STRUCTURE_FORMATION	0.015	0.101916	0.148	0.365973	12	HSA-MIR-28-5P_ST	HSA-MIR-181C_ST	HSA-MIR-486-3P_ST	HSA-MIR-526A_ST	HSA-MIR-623_ST	HSA-MIR-659_ST	HSA-MIR-671-5P_ST	HSA-MIR-548I_ST	HSA-MIR-1292_ST	HSA-MIR-1972_ST	HSA-MIR-3123_ST	HSA-MIR-3131_ST
IMMUNE_EFFECTOR_PROCESS	0.038	0.15055	0.124	0.333881	11	HSA-MIR-187_ST	HSA-MIR-125B_ST	HSA-MIR-361-5P_ST	HSA-MIR-202_ST	HSA-MIR-509-3P_ST	HSA-MIR-658_ST	HSA-MIR-454_ST	HSA-MIR-1252_ST	HSA-MIR-1324_ST	HSA-MIR-3126-3P_ST	HSA-MIR-4329_ST
RESPONSE_TO_NUTRIENT_LEVELS	0.173	0.361411	0.065	0.233358	19	HSA-MIR-21-STAR_ST	HSA-MIR-134_ST	HSA-MIR-323-5P_ST	HSA-MIR-181D_ST	HSA-MIR-520D-5P_ST	HSA-MIR-519A_ST	HSA-MIR-576-3P_ST	HSA-MIR-613_ST	HSA-MIR-654-5P_ST	HSA-MIR-939_ST	HSA-MIR-944_ST	HSA-MIR-1281_ST	HSA-MIR-1321_ST	HSA-MIR-320D_ST	HSA-MIR-3188_ST	HSA-MIR-3194_ST	HSA-MIR-4293_ST	HSA-MIR-4311_ST	HSA-MIR-4268_ST
CELL_CELL_SIGNALING	0.403	0.612931	0.441	0.70078	19	HSA-LET-7C-STAR_ST	HSA-MIR-33A_ST	HSA-MIR-30D-STAR_ST	HSA-MIR-218-2-STAR_ST	HSA-MIR-155_ST	HSA-MIR-369-5P_ST	HSA-MIR-493-STAR_ST	HSA-MIR-519A_ST	HSA-MIR-600_ST	HSA-MIR-615-5P_ST	HSA-MIR-615-3P_ST	HSA-MIR-374B_ST	HSA-MIR-1274A_ST	HSA-MIR-3117_ST	HSA-MIR-3120_ST	HSA-MIR-3132_ST	HSA-MIR-3152_ST	HSA-MIR-3176_ST	HSA-MIR-4274_ST
LIPID_BIOSYNTHETIC_PROCESS	0.039	0.152435	0.214	0.45691	16	HSA-LET-7D-STAR_ST	HSA-MIR-197_ST	HSA-MIR-148A-STAR_ST	HSA-MIR-141-STAR_ST	HSA-MIR-200A-STAR_ST	HSA-MIR-378_ST	HSA-MIR-380-STAR_ST	HSA-MIR-151-5P_ST	HSA-MIR-422A_ST	HSA-MIR-491-3P_ST	HSA-MIR-583_ST	HSA-MIR-623_ST	HSA-MIR-33B_ST	HSA-MIR-671-5P_ST	HSA-MIR-764_ST	HSA-MIR-378C_ST
ORGAN_MORPHOGENESIS	0.015	0.101916	0.005	0.075729	30	HSA-MIR-21-STAR_ST	HSA-MIR-23A_ST	HSA-MIR-31_ST	HSA-MIR-181C_ST	HSA-MIR-125B_ST	HSA-MIR-296-3P_ST	HSA-MIR-363_ST	HSA-MIR-378-STAR_ST	HSA-MIR-330-3P_ST	HSA-MIR-148B-STAR_ST	HSA-MIR-335-STAR_ST	HSA-MIR-424-STAR_ST	HSA-MIR-431_ST	HSA-MIR-486-3P_ST	HSA-MIR-520C-5P_ST	HSA-MIR-623_ST	HSA-MIR-654-5P_ST	HSA-MIR-940_ST	HSA-MIR-1291_ST	HSA-MIR-1274B_ST	HSA-MIR-1281_ST	HSA-MIR-1292_ST	HSA-MIR-720_ST	HSA-MIR-1538_ST	HSA-MIR-1915-STAR_ST	HSA-MIR-2278_ST	HSA-MIR-3131_ST	HSA-MIR-3154_ST	HSA-MIR-4313_ST	HSA-MIR-4267_ST
DETECTION_OF_CHEMICAL_STIMULUS	0.875	0.966755	0.642	0.857967	9	HSA-MIR-483-3P_ST	HSA-MIR-520D-5P_ST	HSA-MIR-518D-3P_ST	HSA-MIR-548B-3P_ST	HSA-MIR-633_ST	HSA-MIR-1264_ST	HSA-MIR-1283_ST	HSA-MIR-1291_ST	HSA-MIR-1265_ST
POSITIVE_REGULATION_OF_HYDROLASE_ACTIVITY	0.02	0.115397	0.006	0.079309	22	HSA-MIR-21-STAR_ST	HSA-MIR-22-STAR_ST	HSA-MIR-192-STAR_ST	HSA-MIR-148A-STAR_ST	HSA-MIR-181C_ST	HSA-MIR-199B-3P_ST	HSA-MIR-222_ST	HSA-LET-7G_ST	HSA-MIR-125B-1-STAR_ST	HSA-MIR-106B-STAR_ST	HSA-MIR-331-5P_ST	HSA-MIR-486-3P_ST	HSA-MIR-146B-5P_ST	HSA-MIR-193B-STAR_ST	HSA-MIR-503_ST	HSA-MIR-455-3P_ST	HSA-MIR-623_ST	HSA-MIR-1281_ST	HSA-MIR-1973_ST	HSA-MIR-3172_ST	HSA-MIR-3194_ST	HSA-MIR-4271_ST
S_PHASE	0.2	0.391386	0.818	0.972504	6	HSA-MIR-516A-3P_ST	HSA-MIR-608_ST	HSA-MIR-662_ST	HSA-MIR-708-STAR_ST	HSA-MIR-1205_ST	HSA-MIR-1294_ST
POSITIVE_REGULATION_OF_MAP_KINASE_ACTIVITY	0.005	0.054254	0.003	0.068156	23	HSA-MIR-17-STAR_ST	HSA-MIR-21-STAR_ST	HSA-MIR-181C_ST	HSA-MIR-199B-3P_ST	HSA-MIR-181A-STAR_ST	HSA-MIR-140-3P_ST	HSA-MIR-142-5P_ST	HSA-MIR-146A_ST	HSA-MIR-296-3P_ST	HSA-MIR-363_ST	HSA-MIR-196B_ST	HSA-MIR-486-3P_ST	HSA-MIR-494_ST	HSA-MIR-516B_ST	HSA-MIR-455-3P_ST	HSA-MIR-623_ST	HSA-MIR-646_ST	HSA-MIR-1292_ST	HSA-MIR-3131_ST	HSA-MIR-3137_ST	HSA-MIR-3194_ST	HSA-MIR-3201_ST	HSA-MIR-4272_ST
AMINO_ACID_CATABOLIC_PROCESS	0.009	0.076976	0.068	0.236536	11	HSA-LET-7D_ST	HSA-MIR-92A_ST	HSA-MIR-187_ST	HSA-MIR-142-5P_ST	HSA-MIR-195-STAR_ST	HSA-MIR-490-5P_ST	HSA-MIR-597_ST	HSA-MIR-1285_ST	HSA-MIR-548F_ST	HSA-MIR-1275_ST	HSA-MIR-1827_ST
CELL_CYCLE_CHECKPOINT_GO_0000075	0.628	0.806636	0.545	0.770761	8	HSA-MIR-204_ST	HSA-MIR-218_ST	HSA-MIR-193A-3P_ST	HSA-MIR-410_ST	HSA-MIR-501-5P_ST	HSA-MIR-506_ST	HSA-MIR-573_ST	HSA-MIR-3161_ST
MITOCHONDRIAL_MEMBRANE_ORGANIZATION_AND_BIOGENESIS	0.282	0.484667	0.137	0.354445	12	HSA-LET-7D-STAR_ST	HSA-MIR-23B_ST	HSA-MIR-130B-STAR_ST	HSA-MIR-342-3P_ST	HSA-MIR-338-5P_ST	HSA-MIR-518E_ST	HSA-MIR-631_ST	HSA-MIR-320C_ST	HSA-MIR-876-3P_ST	HSA-MIR-1909_ST	HSA-MIR-3144-5P_ST	HSA-MIR-548X_ST
POSITIVE_REGULATION_OF_CASPASE_ACTIVITY	0.048	0.170224	0.056	0.211491	14	HSA-MIR-181A-2-STAR_ST	HSA-MIR-199B-3P_ST	HSA-MIR-223_ST	HSA-LET-7G_ST	HSA-MIR-149_ST	HSA-MIR-375_ST	HSA-MIR-550-STAR_ST	HSA-MIR-33B-STAR_ST	HSA-MIR-769-3P_ST	HSA-MIR-1281_ST	HSA-MIR-3172_ST	HSA-MIR-3191_ST	HSA-MIR-3194_ST	HSA-MIR-2355_ST
REGULATION_OF_TRANSCRIPTION_FROM_RNA_POLYMERASE_II_PROMOTER	0.338	0.546459	0.212	0.453973	11	HSA-LET-7F-2-STAR_ST	HSA-MIR-122_ST	HSA-MIR-135B_ST	HSA-MIR-548B-5P_ST	HSA-MIR-937_ST	HSA-MIR-1225-5P_ST	HSA-MIR-3116_ST	HSA-MIR-3126-5P_ST	HSA-MIR-3133_ST	HSA-MIR-3139_ST	HSA-MIR-3179_ST
POSITIVE_REGULATION_OF_T_CELL_PROLIFERATION	0.269	0.470103	0.086	0.273619	19	HSA-LET-7D-STAR_ST	HSA-MIR-30A_ST	HSA-MIR-181B_ST	HSA-MIR-182_ST	HSA-MIR-183_ST	HSA-MIR-23B-STAR_ST	HSA-MIR-138-1-STAR_ST	HSA-MIR-202_ST	HSA-MIR-509-3P_ST	HSA-MIR-606_ST	HSA-MIR-548C-3P_ST	HSA-MIR-297_ST	HSA-MIR-548N_ST	HSA-MIR-664-STAR_ST	HSA-MIR-1827_ST	HSA-MIR-3152_ST	HSA-MIR-4304_ST	HSA-MIR-4286_ST	HSA-MIR-4287_ST
POSITIVE_REGULATION_OF_CELLULAR_PROTEIN_METABOLIC_PROCESS	0.007	0.066091	0.091	0.282119	17	HSA-MIR-30A_ST	HSA-MIR-219-5P_ST	HSA-MIR-140-5P_ST	HSA-MIR-148B_ST	HSA-MIR-196B-STAR_ST	HSA-MIR-484_ST	HSA-MIR-485-3P_ST	HSA-MIR-202_ST	HSA-MIR-548C-3P_ST	HSA-MIR-449B_ST	HSA-MIR-658_ST	HSA-MIR-454_ST	HSA-MIR-663B_ST	HSA-MIR-1253_ST	HSA-MIR-664-STAR_ST	HSA-MIR-3120_ST	HSA-MIR-3126-3P_ST
CELLULAR_CARBOHYDRATE_METABOLIC_PROCESS	0.021	0.118809	0.027	0.148705	17	HSA-MIR-15A_ST	HSA-MIR-17-STAR_ST	HSA-MIR-21_ST	HSA-MIR-126_ST	HSA-MIR-361-5P_ST	HSA-MIR-365_ST	HSA-MIR-380-STAR_ST	HSA-MIR-335-STAR_ST	HSA-MIR-431_ST	HSA-MIR-452_ST	HSA-MIR-92B_ST	HSA-MIR-220C_ST	HSA-MIR-1281_ST	HSA-MIR-1284_ST	HSA-MIR-2052_ST	HSA-MIR-4304_ST	HSA-MIR-4253_ST
REGULATION_OF_TRANSCRIPTION_FACTOR_ACTIVITY	0.363	0.569092	0.378	0.628847	14	HSA-MIR-125B_ST	HSA-MIR-302D-STAR_ST	HSA-MIR-151-5P_ST	HSA-MIR-133B_ST	HSA-MIR-193B_ST	HSA-MIR-527_ST	HSA-MIR-455-5P_ST	HSA-MIR-621_ST	HSA-MIR-664-STAR_ST	HSA-MIR-103-AS_ST	HSA-MIR-3116_ST	HSA-MIR-3154_ST	HSA-MIR-3189_ST	HSA-MIR-4320_ST
CELL_RECOGNITION	0.091	0.244573	0.016	0.119303	32	HSA-LET-7B_ST	HSA-MIR-25-STAR_ST	HSA-MIR-30A_ST	HSA-MIR-146A-STAR_ST	HSA-MIR-200A_ST	HSA-MIR-30E-STAR_ST	HSA-MIR-361-5P_ST	HSA-MIR-342-5P_ST	HSA-MIR-20B-STAR_ST	HSA-MIR-376B_ST	HSA-MIR-484_ST	HSA-MIR-202_ST	HSA-MIR-193B-STAR_ST	HSA-MIR-193B_ST	HSA-MIR-505-STAR_ST	HSA-MIR-578_ST	HSA-MIR-593_ST	HSA-MIR-675_ST	HSA-MIR-886-5P_ST	HSA-MIR-744_ST	HSA-MIR-665_ST	HSA-MIR-941_ST	HSA-MIR-1180_ST	HSA-MIR-548F_ST	HSA-MIR-1253_ST	HSA-MIR-1275_ST	HSA-MIR-664-STAR_ST	HSA-MIR-720_ST	HSA-MIR-4302_ST	HSA-MIR-4311_ST	HSA-MIR-4318_ST	HSA-MIR-4261_ST
PROTEOGLYCAN_METABOLIC_PROCESS	0.369	0.575055	0.874	1	12	HSA-MIR-148A-STAR_ST	HSA-LET-7G-STAR_ST	HSA-MIR-302A_ST	HSA-MIR-369-5P_ST	HSA-MIR-517C_ST	HSA-MIR-505-STAR_ST	HSA-MIR-33B-STAR_ST	HSA-MIR-1203_ST	HSA-MIR-3117_ST	HSA-MIR-548V_ST	HSA-MIR-3173_ST	HSA-MIR-3199_ST
DNA_REPLICATION_INITIATION	0.166	0.357047	0.314	0.58086	14	HSA-MIR-95_ST	HSA-MIR-136_ST	HSA-MIR-425_ST	HSA-MIR-450A_ST	HSA-MIR-524-3P_ST	HSA-MIR-518E-STAR_ST	HSA-MIR-501-3P_ST	HSA-MIR-608_ST	HSA-MIR-653_ST	HSA-MIR-449C-STAR_ST	HSA-MIR-374B-STAR_ST	HSA-MIR-1202_ST	HSA-MIR-663B_ST	HSA-MIR-4279_ST
PEPTIDE_METABOLIC_PROCESS	0.135	0.315579	0.564	0.788515	19	HSA-MIR-101_ST	HSA-MIR-16-2-STAR_ST	HSA-MIR-204_ST	HSA-MIR-296-3P_ST	HSA-MIR-381_ST	HSA-MIR-520E_ST	HSA-MIR-548A-5P_ST	HSA-MIR-611_ST	HSA-MIR-635_ST	HSA-MIR-645_ST	HSA-MIR-646_ST	HSA-MIR-661_ST	HSA-MIR-892B_ST	HSA-MIR-3160_ST	HSA-MIR-3172_ST	HSA-MIR-3065-5P_ST	HSA-MIR-4306_ST	HSA-MIR-4270_ST	HSA-MIR-4271_ST
REGULATION_OF_MYELOID_CELL_DIFFERENTIATION	0.008	0.070927	0.094	0.288346	10	HSA-MIR-187_ST	HSA-MIR-125B_ST	HSA-MIR-141_ST	HSA-MIR-431_ST	HSA-MIR-519E_ST	HSA-MIR-621_ST	HSA-MIR-623_ST	HSA-MIR-675_ST	HSA-MIR-1182_ST	HSA-MIR-1286_ST
DEFENSE_RESPONSE_TO_VIRUS	0.143	0.326921	0.302	0.565133	9	HSA-MIR-191-STAR_ST	HSA-MIR-202_ST	HSA-MIR-411-STAR_ST	HSA-MIR-1305_ST	HSA-MIR-1252_ST	HSA-MIR-718_ST	HSA-MIR-3166_ST	HSA-MIR-3065-3P_ST	HSA-MIR-4287_ST
REGULATION_OF_PH	0.173	0.361411	0.063	0.227866	27	HSA-MIR-15A_ST	HSA-MIR-26B-STAR_ST	HSA-MIR-27A_ST	HSA-MIR-126_ST	HSA-MIR-185-STAR_ST	HSA-MIR-99B-STAR_ST	HSA-MIR-302C-STAR_ST	HSA-MIR-367_ST	HSA-MIR-133B_ST	HSA-MIR-18B-STAR_ST	HSA-MIR-451_ST	HSA-MIR-452_ST	HSA-MIR-410_ST	HSA-MIR-92B_ST	HSA-MIR-574-5P_ST	HSA-MIR-550-STAR_ST	HSA-MIR-599_ST	HSA-MIR-660_ST	HSA-MIR-421_ST	HSA-MIR-758_ST	HSA-MIR-454-STAR_ST	HSA-MIR-664_ST	HSA-MIR-320D_ST	HSA-MIR-2052_ST	HSA-MIR-3127_ST	HSA-MIR-3190-3P_ST	HSA-MIR-4253_ST
CELL_SUBSTRATE_ADHESION	0.09	0.243234	0.005	0.075729	23	HSA-MIR-224-STAR_ST	HSA-MIR-122_ST	HSA-MIR-145_ST	HSA-MIR-135B-STAR_ST	HSA-MIR-483-5P_ST	HSA-MIR-486-3P_ST	HSA-MIR-491-5P_ST	HSA-MIR-517-STAR_ST	HSA-MIR-589_ST	HSA-MIR-550_ST	HSA-MIR-625-STAR_ST	HSA-MIR-635_ST	HSA-MIR-651_ST	HSA-MIR-454-STAR_ST	HSA-MIR-941_ST	HSA-MIR-1183_ST	HSA-MIR-1226-STAR_ST	HSA-MIR-1291_ST	HSA-MIR-1274B_ST	HSA-MIR-718_ST	HSA-MIR-3133_ST	HSA-MIR-1260B_ST	HSA-MIR-4326_ST
MYELOID_LEUKOCYTE_DIFFERENTIATION	0.026	0.131721	0.023	0.134847	16	HSA-MIR-196A_ST	HSA-MIR-187_ST	HSA-LET-7I_ST	HSA-MIR-141_ST	HSA-MIR-302D-STAR_ST	HSA-MIR-196B_ST	HSA-MIR-431_ST	HSA-MIR-520H_ST	HSA-MIR-455-3P_ST	HSA-MIR-621_ST	HSA-MIR-623_ST	HSA-MIR-643_ST	HSA-MIR-1182_ST	HSA-MIR-548O_ST	HSA-MIR-1276_ST	HSA-MIR-3137_ST
CHROMOSOME_SEGREGATION	0.528	0.720856	0.793	0.960852	12	HSA-MIR-197_ST	HSA-MIR-218_ST	HSA-MIR-130A-STAR_ST	HSA-MIR-424_ST	HSA-MIR-492_ST	HSA-MIR-518B_ST	HSA-MIR-506_ST	HSA-MIR-603_ST	HSA-MIR-1178_ST	HSA-MIR-1914-STAR_ST	HSA-MIR-4310_ST	HSA-MIR-4288_ST
REGULATION_OF_CHROMOSOME_ORGANIZATION_AND_BIOGENESIS	0.73	0.873597	0.512	0.749696	14	HSA-MIR-31-STAR_ST	HSA-MIR-130A-STAR_ST	HSA-MIR-153_ST	HSA-MIR-325_ST	HSA-MIR-346_ST	HSA-MIR-489_ST	HSA-MIR-517-STAR_ST	HSA-MIR-580_ST	HSA-MIR-877-STAR_ST	HSA-MIR-1202_ST	HSA-MIR-1297_ST	HSA-MIR-544B_ST	HSA-MIR-3142_ST	HSA-MIR-3202_ST
ANION_TRANSPORT	0.644	0.82338	0.039	0.176106	19	HSA-MIR-30C-2-STAR_ST	HSA-MIR-205_ST	HSA-MIR-219-5P_ST	HSA-MIR-143-STAR_ST	HSA-MIR-302A-STAR_ST	HSA-MIR-324-3P_ST	HSA-MIR-429_ST	HSA-MIR-412_ST	HSA-MIR-519B-3P_ST	HSA-MIR-521_ST	HSA-MIR-520H_ST	HSA-MIR-566_ST	HSA-MIR-551B_ST	HSA-MIR-571_ST	HSA-MIR-574-5P_ST	HSA-MIR-548C-3P_ST	HSA-MIR-624_ST	HSA-MIR-454_ST	HSA-MIR-1273_ST
PROTEIN_POLYMERIZATION	0.289	0.491469	0.485	0.731525	13	HSA-MIR-26B_ST	HSA-MIR-30C_ST	HSA-MIR-9_ST	HSA-MIR-138-1-STAR_ST	HSA-MIR-505_ST	HSA-MIR-599_ST	HSA-MIR-548C-3P_ST	HSA-MIR-1233_ST	HSA-MIR-1273_ST	HSA-MIR-1324_ST	HSA-MIR-3120_ST	HSA-MIR-4304_ST	HSA-MIR-4272_ST
LEUKOCYTE_ACTIVATION	0.032	0.141422	0	0	21	HSA-MIR-23A_ST	HSA-MIR-199A-3P_ST	HSA-MIR-148A-STAR_ST	HSA-MIR-30B-STAR_ST	HSA-MIR-125B_ST	HSA-MIR-9-STAR_ST	HSA-MIR-126_ST	HSA-MIR-146A_ST	HSA-MIR-363_ST	HSA-MIR-302D-STAR_ST	HSA-MIR-378_ST	HSA-MIR-151-5P_ST	HSA-MIR-146B-5P_ST	HSA-MIR-202_ST	HSA-MIR-509-3P_ST	HSA-MIR-558_ST	HSA-MIR-623_ST	HSA-MIR-1182_ST	HSA-MIR-548G_ST	HSA-MIR-664-STAR_ST	HSA-MIR-4286_ST
INTERLEUKIN_1_SECRETION	0.391	0.596552	0.112	0.315597	11	HSA-LET-7E-STAR_ST	HSA-MIR-140-5P_ST	HSA-MIR-141_ST	HSA-MIR-154_ST	HSA-MIR-520D-3P_ST	HSA-MIR-589-STAR_ST	HSA-MIR-640_ST	HSA-MIR-664-STAR_ST	HSA-MIR-3119_ST	HSA-MIR-3191_ST	HSA-MIR-4328_ST
ALCOHOL_METABOLIC_PROCESS	0.024	0.127358	0.012	0.107704	30	HSA-LET-7C_ST	HSA-MIR-19A-STAR_ST	HSA-MIR-28-3P_ST	HSA-MIR-192-STAR_ST	HSA-MIR-200B_ST	HSA-MIR-124_ST	HSA-MIR-141-STAR_ST	HSA-MIR-141_ST	HSA-MIR-194_ST	HSA-MIR-200A-STAR_ST	HSA-MIR-200A_ST	HSA-MIR-361-5P_ST	HSA-MIR-362-5P_ST	HSA-MIR-378-STAR_ST	HSA-MIR-378_ST	HSA-MIR-380-STAR_ST	HSA-MIR-381_ST	HSA-MIR-151-5P_ST	HSA-MIR-422A_ST	HSA-MIR-532-5P_ST	HSA-MIR-671-5P_ST	HSA-MIR-764_ST	HSA-MIR-920_ST	HSA-MIR-1295_ST	HSA-MIR-1972_ST	HSA-MIR-3131_ST	HSA-MIR-1273C_ST	HSA-MIR-3179_ST	HSA-MIR-3189_ST	HSA-MIR-378C_ST
FEEDING_BEHAVIOR	0.928	0.983527	0.795	0.960873	9	HSA-MIR-208A_ST	HSA-MIR-20B-STAR_ST	HSA-MIR-563_ST	HSA-MIR-767-3P_ST	HSA-MIR-877_ST	HSA-MIR-543_ST	HSA-MIR-302F_ST	HSA-MIR-548Q_ST	HSA-MIR-3186-5P_ST
TRNA_METABOLIC_PROCESS	0.72	0.870224	0.464	0.716956	10	HSA-MIR-510_ST	HSA-MIR-592_ST	HSA-MIR-887_ST	HSA-MIR-924_ST	HSA-MIR-1226_ST	HSA-MIR-1282_ST	HSA-MIR-466_ST	HSA-MIR-3198_ST	HSA-MIR-4310_ST	HSA-MIR-4276_ST
ELECTRON_TRANSPORT_GO_0006118	0.008	0.070927	0.017	0.122366	11	HSA-MIR-222_ST	HSA-MIR-375_ST	HSA-MIR-331-5P_ST	HSA-MIR-146B-3P_ST	HSA-MIR-503_ST	HSA-MIR-576-3P_ST	HSA-MIR-587_ST	HSA-MIR-892A_ST	HSA-MIR-708_ST	HSA-MIR-1539_ST	HSA-MIR-4289_ST
ADAPTIVE_IMMUNE_RESPONSE_GO_0002460	0.037	0.149855	0.074	0.247917	11	HSA-LET-7B_ST	HSA-MIR-181A-2-STAR_ST	HSA-MIR-30B-STAR_ST	HSA-MIR-125B_ST	HSA-MIR-141_ST	HSA-MIR-509-3P_ST	HSA-MIR-559_ST	HSA-MIR-619_ST	HSA-MIR-1182_ST	HSA-MIR-1253_ST	HSA-MIR-4269_ST
INTERLEUKIN_2_PRODUCTION	0.656	0.831582	0.064	0.230908	18	HSA-MIR-29A-STAR_ST	HSA-MIR-31-STAR_ST	HSA-MIR-181B_ST	HSA-MIR-23B_ST	HSA-MIR-124-STAR_ST	HSA-MIR-130A-STAR_ST	HSA-MIR-138-1-STAR_ST	HSA-MIR-184_ST	HSA-MIR-133B_ST	HSA-MIR-425-STAR_ST	HSA-MIR-449A_ST	HSA-MIR-202-STAR_ST	HSA-MIR-876-3P_ST	HSA-MIR-1304_ST	HSA-MIR-2277_ST	HSA-MIR-3130-3P_ST	HSA-MIR-4296_ST	HSA-MIR-4311_ST
POSITIVE_REGULATION_OF_DEFENSE_RESPONSE	0.061	0.195792	0.408	0.665058	6	HSA-MIR-219-5P_ST	HSA-MIR-508-5P_ST	HSA-MIR-573_ST	HSA-MIR-635_ST	HSA-MIR-454_ST	HSA-MIR-4271_ST
B_CELL_DIFFERENTIATION	0.137	0.318717	0.004	0.07362	24	HSA-LET-7B-STAR_ST	HSA-MIR-98_ST	HSA-MIR-124-STAR_ST	HSA-MIR-125B_ST	HSA-MIR-9-STAR_ST	HSA-MIR-126_ST	HSA-MIR-138-1-STAR_ST	HSA-MIR-362-5P_ST	HSA-MIR-363_ST	HSA-MIR-302D-STAR_ST	HSA-MIR-151-5P_ST	HSA-MIR-331-5P_ST	HSA-MIR-346_ST	HSA-MIR-431_ST	HSA-MIR-491-5P_ST	HSA-MIR-526A_ST	HSA-MIR-551A_ST	HSA-MIR-675-STAR_ST	HSA-MIR-874_ST	HSA-MIR-1227_ST	HSA-MIR-1233_ST	HSA-MIR-1292_ST	HSA-MIR-1827_ST	HSA-MIR-1909-STAR_ST
REGULATION_OF_HOMEOSTATIC_PROCESS	0.167	0.358139	0.998	1	10	HSA-MIR-29B-2-STAR_ST	HSA-MIR-497-STAR_ST	HSA-MIR-563_ST	HSA-MIR-613_ST	HSA-MIR-659_ST	HSA-MIR-944_ST	HSA-MIR-4313_ST	HSA-MIR-4276_ST	HSA-MIR-4275_ST	HSA-MIR-4279_ST
METAL_ION_TRANSPORT	0.937	0.983527	0.947	1	9	HSA-MIR-19B-1-STAR_ST	HSA-MIR-33A-STAR_ST	HSA-MIR-7_ST	HSA-MIR-122_ST	HSA-MIR-517C_ST	HSA-MIR-1299_ST	HSA-MIR-548L_ST	HSA-MIR-1274A_ST	HSA-MIR-4276_ST
ENDOTHELIAL_CELL_PROLIFERATION	0.223	0.415163	0.376	0.626954	13	HSA-LET-7A-STAR_ST	HSA-MIR-192-STAR_ST	HSA-MIR-181C_ST	HSA-MIR-182-STAR_ST	HSA-MIR-9-STAR_ST	HSA-MIR-196B-STAR_ST	HSA-MIR-520E_ST	HSA-MIR-450B-5P_ST	HSA-MIR-1229_ST	HSA-MIR-1233_ST	HSA-MIR-1286_ST	HSA-MIR-302F_ST	HSA-MIR-1911_ST
NEUROPEPTIDE_SIGNALING_PATHWAY	0.982	0.991455	0.97	1	8	HSA-MIR-33A-STAR_ST	HSA-MIR-219-5P_ST	HSA-MIR-219-1-3P_ST	HSA-MIR-26A-2-STAR_ST	HSA-MIR-323-3P_ST	HSA-MIR-610_ST	HSA-MIR-4252_ST	HSA-MIR-4264_ST
ACTIN_POLYMERIZATION_AND_OR_DEPOLYMERIZATION	0.069	0.208145	0.014	0.112464	16	HSA-MIR-26B_ST	HSA-MIR-183_ST	HSA-MIR-30B-STAR_ST	HSA-MIR-154-STAR_ST	HSA-MIR-375_ST	HSA-MIR-378-STAR_ST	HSA-MIR-378_ST	HSA-MIR-452_ST	HSA-MIR-548C-3P_ST	HSA-MIR-671-3P_ST	HSA-MIR-1827_ST	HSA-MIR-548S_ST	HSA-MIR-3131_ST	HSA-MIR-3184_ST	HSA-MIR-3192_ST	HSA-MIR-4304_ST
INFLAMMATORY_RESPONSE	0.002	0.03681	0.01	0.095658	35	HSA-MIR-15A_ST	HSA-MIR-17-STAR_ST	HSA-MIR-18A_ST	HSA-MIR-21_ST	HSA-MIR-22-STAR_ST	HSA-MIR-22_ST	HSA-MIR-23A_ST	HSA-MIR-148A-STAR_ST	HSA-MIR-148A_ST	HSA-MIR-139-3P_ST	HSA-MIR-187_ST	HSA-MIR-199B-3P_ST	HSA-LET-7I_ST	HSA-LET-7I-STAR_ST	HSA-MIR-9-STAR_ST	HSA-MIR-126_ST	HSA-MIR-146A_ST	HSA-MIR-106B_ST	HSA-MIR-363_ST	HSA-MIR-302D-STAR_ST	HSA-MIR-331-5P_ST	HSA-MIR-338-5P_ST	HSA-MIR-424-STAR_ST	HSA-MIR-491-5P_ST	HSA-MIR-146B-5P_ST	HSA-MIR-503_ST	HSA-MIR-92B_ST	HSA-MIR-555_ST	HSA-MIR-550-STAR_ST	HSA-MIR-766_ST	HSA-MIR-1286_ST	HSA-MIR-3120_ST	HSA-MIR-3194_ST	HSA-MIR-2355_ST	HSA-MIR-4269_ST
NEGATIVE_REGULATION_OF_INTRACELLULAR_TRANSPORT	0.015	0.101916	0.032	0.159342	15	HSA-MIR-106A-STAR_ST	HSA-MIR-138-2-STAR_ST	HSA-MIR-330-5P_ST	HSA-MIR-501-3P_ST	HSA-MIR-623_ST	HSA-MIR-625-STAR_ST	HSA-MIR-655_ST	HSA-MIR-885-3P_ST	HSA-MIR-933_ST	HSA-MIR-1286_ST	HSA-MIR-3142_ST	HSA-MIR-3147_ST	HSA-MIR-3162_ST	HSA-MIR-3177_ST	HSA-MIR-4279_ST
PROTEIN_EXPORT_FROM_NUCLEUS	0.287	0.489786	0.457	0.710672	8	HSA-MIR-181B_ST	HSA-MIR-205_ST	HSA-MIR-423-3P_ST	HSA-MIR-1283_ST	HSA-MIR-875-3P_ST	HSA-MIR-3133_ST	HSA-MIR-3175_ST	HSA-MIR-4283_ST
PROTEIN_STABILIZATION	0.354	0.561304	0.442	0.700838	15	HSA-MIR-140-3P_ST	HSA-MIR-185_ST	HSA-MIR-374A_ST	HSA-MIR-337-5P_ST	HSA-MIR-491-5P_ST	HSA-MIR-502-5P_ST	HSA-MIR-508-3P_ST	HSA-MIR-644_ST	HSA-MIR-769-5P_ST	HSA-MIR-922_ST	HSA-MIR-1257_ST	HSA-MIR-3121_ST	HSA-MIR-3180-5P_ST	HSA-MIR-3197_ST	HSA-MIR-4324_ST
ACTIVATION_OF_IMMUNE_RESPONSE	0.022	0.123031	0.063	0.227866	13	HSA-MIR-23A_ST	HSA-MIR-148A-STAR_ST	HSA-MIR-139-3P_ST	HSA-MIR-125B_ST	HSA-MIR-302C-STAR_ST	HSA-MIR-378_ST	HSA-MIR-323-5P_ST	HSA-MIR-422A_ST	HSA-MIR-623_ST	HSA-MIR-1266_ST	HSA-MIR-3194_ST	HSA-MIR-378C_ST	HSA-MIR-4269_ST
RESPONSE_TO_STRESS	0.002	0.03681	0.002	0.059347	25	HSA-MIR-17-STAR_ST	HSA-MIR-21_ST	HSA-MIR-22-STAR_ST	HSA-MIR-22_ST	HSA-MIR-148A_ST	HSA-MIR-187_ST	HSA-MIR-199B-3P_ST	HSA-MIR-223_ST	HSA-LET-7I-STAR_ST	HSA-MIR-126_ST	HSA-MIR-185_ST	HSA-MIR-193A-3P_ST	HSA-MIR-106B_ST	HSA-MIR-331-5P_ST	HSA-MIR-486-3P_ST	HSA-MIR-491-5P_ST	HSA-MIR-455-3P_ST	HSA-MIR-92B_ST	HSA-MIR-555_ST	HSA-MIR-550-STAR_ST	HSA-MIR-660_ST	HSA-MIR-769-3P_ST	HSA-MIR-1286_ST	HSA-MIR-3194_ST	HSA-MIR-2355_ST
RIBONUCLEOPROTEIN_COMPLEX_BIOGENESIS_AND_ASSEMBLY	0.974	0.990994	0.977	1	11	HSA-MIR-19B-2-STAR_ST	HSA-MIR-153_ST	HSA-MIR-135B_ST	HSA-MIR-384_ST	HSA-MIR-617_ST	HSA-MIR-649_ST	HSA-MIR-411_ST	HSA-MIR-761_ST	HSA-MIR-924_ST	HSA-MIR-1226_ST	HSA-MIR-4260_ST
CELLULAR_CATION_HOMEOSTASIS	0.046	0.165554	0.05	0.200275	23	HSA-MIR-27A_ST	HSA-MIR-148A-STAR_ST	HSA-MIR-181B_ST	HSA-MIR-187_ST	HSA-MIR-199B-3P_ST	HSA-MIR-220A_ST	HSA-MIR-222_ST	HSA-LET-7I_ST	HSA-MIR-125B-1-STAR_ST	HSA-MIR-146A_ST	HSA-MIR-106B_ST	HSA-MIR-331-5P_ST	HSA-MIR-486-3P_ST	HSA-MIR-202-STAR_ST	HSA-MIR-494_ST	HSA-MIR-519E_ST	HSA-MIR-455-3P_ST	HSA-MIR-558_ST	HSA-MIR-320D_ST	HSA-MIR-1973_ST	HSA-MIR-3194_ST	HSA-MIR-4282_ST	HSA-MIR-4284_ST
REGULATION_OF_CELLULAR_METABOLIC_PROCESS	0.026	0.131721	0.24	0.489425	12	HSA-MIR-135B_ST	HSA-MIR-490-3P_ST	HSA-MIR-557_ST	HSA-MIR-589-STAR_ST	HSA-MIR-936_ST	HSA-MIR-1225-5P_ST	HSA-MIR-3116_ST	HSA-MIR-3133_ST	HSA-MIR-3134_ST	HSA-MIR-3179_ST	HSA-MIR-3189_ST	HSA-MIR-4265_ST
PROTEIN_COMPLEX_DISASSEMBLY	0.713	0.866084	0.495	0.738162	5	HSA-MIR-32_ST	HSA-MIR-126-STAR_ST	HSA-MIR-541-STAR_ST	HSA-MIR-1973_ST	HSA-MIR-4288_ST
MITOCHONDRION_ORGANIZATION_AND_BIOGENESIS	0.129	0.305482	0.108	0.312191	6	HSA-LET-7D_ST	HSA-MIR-613_ST	HSA-MIR-411_ST	HSA-MIR-3177_ST	HSA-MIR-4321_ST	HSA-MIR-4280_ST
CIRCADIAN_RHYTHM	0.706	0.863351	0.981	1	6	HSA-MIR-183-STAR_ST	HSA-MIR-488-STAR_ST	HSA-MIR-517C_ST	HSA-MIR-613_ST	HSA-MIR-1255B_ST	HSA-MIR-4296_ST
RNA_PROCESSING	0.972	0.990994	0.861	0.991992	6	HSA-MIR-155-STAR_ST	HSA-MIR-135B_ST	HSA-MIR-490-3P_ST	HSA-MIR-592_ST	HSA-MIR-1226_ST	HSA-MIR-4279_ST
B_CELL_ACTIVATION	0.031	0.140856	0.001	0.046903	19	HSA-LET-7B-STAR_ST	HSA-MIR-27A_ST	HSA-MIR-98_ST	HSA-MIR-199A-3P_ST	HSA-MIR-139-3P_ST	HSA-MIR-125B_ST	HSA-MIR-363_ST	HSA-MIR-302D-STAR_ST	HSA-MIR-151-5P_ST	HSA-MIR-202_ST	HSA-MIR-497_ST	HSA-MIR-558_ST	HSA-MIR-586_ST	HSA-MIR-623_ST	HSA-MIR-658_ST	HSA-MIR-675-STAR_ST	HSA-MIR-1182_ST	HSA-MIR-1827_ST	HSA-MIR-3120_ST
EXTRACELLULAR_STRUCTURE_ORGANIZATION_AND_BIOGENESIS	0.861	0.960041	0.675	0.882599	12	HSA-MIR-376A-STAR_ST	HSA-MIR-325_ST	HSA-MIR-551B_ST	HSA-MIR-611_ST	HSA-MIR-616_ST	HSA-MIR-1308_ST	HSA-MIR-1914_ST	HSA-MIR-3143_ST	HSA-MIR-3149_ST	HSA-MIR-3200_ST	HSA-MIR-4291_ST	HSA-MIR-4330_ST
INTERLEUKIN_8_PRODUCTION	0.653	0.829224	0.333	0.5876	11	HSA-MIR-181C-STAR_ST	HSA-MIR-23B-STAR_ST	HSA-MIR-30B-STAR_ST	HSA-MIR-124_ST	HSA-MIR-188-5P_ST	HSA-MIR-485-3P_ST	HSA-MIR-411-STAR_ST	HSA-MIR-454_ST	HSA-MIR-3187_ST	HSA-MIR-4301_ST	HSA-MIR-4322_ST
DNA_CATABOLIC_PROCESS	0.531	0.722248	0.219	0.462828	16	HSA-LET-7A_ST	HSA-MIR-192-STAR_ST	HSA-MIR-135A-STAR_ST	HSA-MIR-345_ST	HSA-MIR-346_ST	HSA-MIR-532-5P_ST	HSA-MIR-544_ST	HSA-MIR-545-STAR_ST	HSA-MIR-577_ST	HSA-MIR-613_ST	HSA-MIR-936_ST	HSA-MIR-3173_ST	HSA-MIR-3175_ST	HSA-MIR-3202_ST	HSA-MIR-4306_ST	HSA-MIR-4322_ST
RESPONSE_TO_CHEMICAL_STIMULUS	0	0	0.002	0.059347	26	HSA-LET-7B-STAR_ST	HSA-MIR-17-STAR_ST	HSA-MIR-23A_ST	HSA-MIR-24-2-STAR_ST	HSA-MIR-25_ST	HSA-MIR-148A-STAR_ST	HSA-MIR-148A_ST	HSA-MIR-187_ST	HSA-MIR-199B-3P_ST	HSA-MIR-126_ST	HSA-MIR-146A_ST	HSA-MIR-375_ST	HSA-MIR-378-STAR_ST	HSA-MIR-378_ST	HSA-MIR-331-5P_ST	HSA-MIR-338-5P_ST	HSA-MIR-335-STAR_ST	HSA-MIR-424-STAR_ST	HSA-MIR-92B_ST	HSA-MIR-555_ST	HSA-MIR-769-3P_ST	HSA-MIR-675_ST	HSA-MIR-1286_ST	HSA-MIR-3120_ST	HSA-MIR-3194_ST	HSA-MIR-378C_ST
PROTEIN_IMPORT_INTO_NUCLEUS	0.082	0.229726	0.132	0.345194	14	HSA-MIR-187_ST	HSA-MIR-99B-STAR_ST	HSA-MIR-302D-STAR_ST	HSA-MIR-323-5P_ST	HSA-MIR-519E_ST	HSA-MIR-548J_ST	HSA-MIR-1289_ST	HSA-MIR-3120_ST	HSA-MIR-3126-3P_ST	HSA-MIR-3133_ST	HSA-MIR-3139_ST	HSA-MIR-3142_ST	HSA-MIR-4326_ST	HSA-MIR-4269_ST
REGULATION_OF_NEUROTRANSMITTER_LEVELS	0.723	0.870479	0.355	0.606545	18	HSA-MIR-100-STAR_ST	HSA-MIR-486-5P_ST	HSA-MIR-525-5P_ST	HSA-MIR-516A-5P_ST	HSA-MIR-559_ST	HSA-MIR-610_ST	HSA-MIR-624_ST	HSA-MIR-548D-3P_ST	HSA-MIR-1264_ST	HSA-MIR-543_ST	HSA-MIR-1303_ST	HSA-MIR-1258_ST	HSA-MIR-1972_ST	HSA-MIR-3125_ST	HSA-MIR-3130-3P_ST	HSA-MIR-3143_ST	HSA-MIR-3158_ST	HSA-MIR-3198_ST
REGULATION_OF_GENE_EXPRESSION	0.062	0.195974	0.5	0.740326	12	HSA-MIR-223-STAR_ST	HSA-MIR-122_ST	HSA-MIR-135B_ST	HSA-MIR-490-3P_ST	HSA-MIR-589-STAR_ST	HSA-MIR-767-5P_ST	HSA-MIR-937_ST	HSA-MIR-3116_ST	HSA-MIR-3133_ST	HSA-MIR-3134_ST	HSA-MIR-3179_ST	HSA-MIR-3189_ST
REGULATION_OF_CELL_DIFFERENTIATION	0.004	0.050138	0.417	0.672939	7	HSA-MIR-20B-STAR_ST	HSA-MIR-485-5P_ST	HSA-MIR-619_ST	HSA-MIR-621_ST	HSA-MIR-1182_ST	HSA-MIR-3201_ST	HSA-MIR-4267_ST
SENSORY_PERCEPTION	0.927	0.983527	0.673	0.882364	6	HSA-MIR-33A-STAR_ST	HSA-MIR-423-3P_ST	HSA-MIR-593_ST	HSA-MIR-601_ST	HSA-MIR-2115-STAR_ST	HSA-MIR-3186-5P_ST
NEGATIVE_REGULATION_OF_DNA_BINDING	0.445	0.648977	0.808	0.968934	10	HSA-MIR-517A_ST	HSA-MIR-527_ST	HSA-MIR-585_ST	HSA-MIR-639_ST	HSA-MIR-708-STAR_ST	HSA-MIR-1275_ST	HSA-MIR-1306_ST	HSA-MIR-711_ST	HSA-MIR-3116_ST	HSA-MIR-4289_ST
POSITIVE_REGULATION_OF_DEVELOPMENTAL_PROCESS	0.018	0.10905	0.104	0.306105	11	HSA-MIR-22_ST	HSA-MIR-25_ST	HSA-MIR-192-STAR_ST	HSA-MIR-148A-STAR_ST	HSA-MIR-187_ST	HSA-MIR-126_ST	HSA-MIR-151-5P_ST	HSA-MIR-338-5P_ST	HSA-MIR-586_ST	HSA-MIR-548G_ST	HSA-MIR-4253_ST
PROTEIN_RNA_COMPLEX_ASSEMBLY	0.947	0.983527	0.961	1	6	HSA-MIR-19B-2-STAR_ST	HSA-MIR-142-3P_ST	HSA-MIR-135B_ST	HSA-MIR-761_ST	HSA-MIR-1226_ST	HSA-MIR-1308_ST
POST_TRANSLATIONAL_PROTEIN_MODIFICATION	0.002	0.03681	0.025	0.143676	20	HSA-MIR-17-STAR_ST	HSA-MIR-23A_ST	HSA-MIR-25_ST	HSA-MIR-27A_ST	HSA-MIR-148A-STAR_ST	HSA-LET-7I_ST	HSA-LET-7I-STAR_ST	HSA-MIR-125B_ST	HSA-MIR-126_ST	HSA-MIR-200C_ST	HSA-MIR-200A-STAR_ST	HSA-MIR-373-STAR_ST	HSA-MIR-378-STAR_ST	HSA-MIR-378_ST	HSA-MIR-422A_ST	HSA-MIR-424-STAR_ST	HSA-MIR-623_ST	HSA-MIR-3131_ST	HSA-MIR-3194_ST	HSA-MIR-378C_ST
VACUOLE_ORGANIZATION_AND_BIOGENESIS	0.102	0.263893	0.358	0.609522	9	HSA-MIR-490-5P_ST	HSA-MIR-432-STAR_ST	HSA-MIR-504_ST	HSA-MIR-579_ST	HSA-MIR-599_ST	HSA-MIR-604_ST	HSA-MIR-769-3P_ST	HSA-MIR-939_ST	HSA-MIR-1243_ST
POSITIVE_REGULATION_OF_CYTOKINE_SECRETION	0.083	0.231192	0.006	0.079309	27	HSA-MIR-15A_ST	HSA-MIR-23A_ST	HSA-MIR-24-2-STAR_ST	HSA-MIR-199B-3P_ST	HSA-MIR-220A_ST	HSA-MIR-222_ST	HSA-MIR-30B-STAR_ST	HSA-MIR-125B_ST	HSA-MIR-130A_ST	HSA-MIR-141_ST	HSA-MIR-126_ST	HSA-MIR-146A_ST	HSA-MIR-296-3P_ST	HSA-MIR-378_ST	HSA-MIR-337-3P_ST	HSA-MIR-133B_ST	HSA-MIR-146B-5P_ST	HSA-MIR-558_ST	HSA-MIR-574-5P_ST	HSA-MIR-578_ST	HSA-MIR-640_ST	HSA-MIR-766_ST	HSA-MIR-548F_ST	HSA-MIR-1281_ST	HSA-MIR-1975_ST	HSA-MIR-4327_ST	HSA-MIR-4328_ST
ESTABLISHMENT_OF_ORGANELLE_LOCALIZATION	0.892	0.973321	0.606	0.82348	10	HSA-MIR-197_ST	HSA-MIR-30D_ST	HSA-MIR-424_ST	HSA-MIR-518B_ST	HSA-MIR-603_ST	HSA-MIR-1264_ST	HSA-MIR-1185_ST	HSA-MIR-885-5P_ST	HSA-MIR-1914-STAR_ST	HSA-MIR-4288_ST
VACUOLAR_TRANSPORT	0.117	0.288825	0.457	0.710672	11	HSA-MIR-483-3P_ST	HSA-MIR-511_ST	HSA-MIR-544_ST	HSA-MIR-33B_ST	HSA-MIR-661_ST	HSA-MIR-873_ST	HSA-MIR-1182_ST	HSA-MIR-2116_ST	HSA-MIR-548S_ST	HSA-MIR-3189_ST	HSA-MIR-4270_ST
CALCIUM_INDEPENDENT_CELL_CELL_ADHESION	0.374	0.57974	0.054	0.206621	18	HSA-MIR-21-STAR_ST	HSA-MIR-31_ST	HSA-MIR-140-3P_ST	HSA-MIR-338-5P_ST	HSA-MIR-494_ST	HSA-MIR-520A-3P_ST	HSA-MIR-518D-5P_ST	HSA-MIR-513A-3P_ST	HSA-MIR-632_ST	HSA-MIR-654-5P_ST	HSA-MIR-665_ST	HSA-MIR-920_ST	HSA-MIR-1254_ST	HSA-MIR-1257_ST	HSA-MIR-1281_ST	HSA-MIR-4257_ST	HSA-MIR-4325_ST	HSA-MIR-4273_ST
PHOSPHOINOSITIDE_MEDIATED_SIGNALING	0.019	0.113687	0.018	0.123453	14	HSA-MIR-181C_ST	HSA-MIR-125B_ST	HSA-MIR-30E-STAR_ST	HSA-MIR-323-3P_ST	HSA-MIR-338-5P_ST	HSA-MIR-449A_ST	HSA-MIR-486-3P_ST	HSA-MIR-558_ST	HSA-MIR-570_ST	HSA-MIR-578_ST	HSA-MIR-421_ST	HSA-MIR-1305_ST	HSA-MIR-3172_ST	HSA-MIR-4322_ST
PROTEIN_TARGETING_TO_MEMBRANE	0.054	0.18175	0.009	0.092809	27	HSA-MIR-16_ST	HSA-MIR-24-2-STAR_ST	HSA-MIR-222_ST	HSA-MIR-128_ST	HSA-MIR-135A-STAR_ST	HSA-MIR-140-5P_ST	HSA-MIR-331-3P_ST	HSA-MIR-20B_ST	HSA-MIR-484_ST	HSA-MIR-501-5P_ST	HSA-MIR-503_ST	HSA-MIR-545-STAR_ST	HSA-MIR-556-5P_ST	HSA-MIR-551B_ST	HSA-MIR-573_ST	HSA-MIR-611_ST	HSA-MIR-769-3P_ST	HSA-MIR-891A_ST	HSA-MIR-886-5P_ST	HSA-MIR-708_ST	HSA-MIR-941_ST	HSA-MIR-1270_ST	HSA-MIR-1284_ST	HSA-MIR-1280_ST	HSA-MIR-1538_ST	HSA-MIR-3167_ST	HSA-MIR-3186-3P_ST
NUCLEAR_EXPORT	0.616	0.797564	0.815	0.97092	11	HSA-MIR-129-STAR_ST	HSA-MIR-130B-STAR_ST	HSA-MIR-625-STAR_ST	HSA-MIR-642_ST	HSA-MIR-1228-STAR_ST	HSA-MIR-3116_ST	HSA-MIR-3126-5P_ST	HSA-MIR-3133_ST	HSA-MIR-3175_ST	HSA-MIR-3179_ST	HSA-MIR-320E_ST
REGULATION_OF_ORGANELLE_ORGANIZATION_AND_BIOGENESIS	0.161	0.349916	0.305	0.569281	9	HSA-MIR-150-STAR_ST	HSA-MIR-194_ST	HSA-MIR-330-5P_ST	HSA-MIR-450B-5P_ST	HSA-MIR-920_ST	HSA-MIR-1281_ST	HSA-MIR-3175_ST	HSA-MIR-3179_ST	HSA-MIR-4323_ST
MORPHOGENESIS_OF_AN_EPITHELIUM	0.847	0.950261	0.331	0.58692	13	HSA-MIR-15A-STAR_ST	HSA-MIR-129-3P_ST	HSA-MIR-301A_ST	HSA-MIR-361-3P_ST	HSA-MIR-377_ST	HSA-MIR-433_ST	HSA-MIR-554_ST	HSA-MIR-551B_ST	HSA-MIR-645_ST	HSA-MIR-650_ST	HSA-MIR-1911_ST	HSA-MIR-1976_ST	HSA-MIR-1193_ST
NEUTRAL_AMINO_ACID_TRANSPORT	0.479	0.675525	0.269	0.524298	21	HSA-LET-7F-1-STAR_ST	HSA-MIR-31-STAR_ST	HSA-MIR-30C-2-STAR_ST	HSA-MIR-203_ST	HSA-MIR-223-STAR_ST	HSA-MIR-136_ST	HSA-MIR-136-STAR_ST	HSA-MIR-302B-STAR_ST	HSA-MIR-339-5P_ST	HSA-MIR-196B_ST	HSA-MIR-493_ST	HSA-MIR-526B_ST	HSA-MIR-519A-STAR_ST	HSA-MIR-580_ST	HSA-MIR-1287_ST	HSA-MIR-1246_ST	HSA-MIR-3145_ST	HSA-MIR-3188_ST	HSA-MIR-3190-5P_ST	HSA-MIR-4299_ST	HSA-MIR-4268_ST
AMINE_CATABOLIC_PROCESS	0.023	0.124784	0.095	0.289581	10	HSA-LET-7D_ST	HSA-MIR-92A_ST	HSA-MIR-142-5P_ST	HSA-MIR-195-STAR_ST	HSA-MIR-423-5P_ST	HSA-MIR-490-5P_ST	HSA-MIR-320C_ST	HSA-MIR-1285_ST	HSA-MIR-548F_ST	HSA-MIR-1275_ST
CELLULAR_MONOVALENT_INORGANIC_CATION_HOMEOSTASIS	0.296	0.49813	0.024	0.138476	29	HSA-MIR-15A_ST	HSA-MIR-19B_ST	HSA-MIR-21_ST	HSA-MIR-21-STAR_ST	HSA-MIR-22-STAR_ST	HSA-MIR-24-2-STAR_ST	HSA-MIR-26B-STAR_ST	HSA-MIR-27A_ST	HSA-MIR-199B-5P_ST	HSA-MIR-126_ST	HSA-MIR-99B-STAR_ST	HSA-MIR-30E-STAR_ST	HSA-MIR-323-5P_ST	HSA-MIR-18B-STAR_ST	HSA-MIR-452_ST	HSA-MIR-518F_ST	HSA-MIR-92B_ST	HSA-MIR-574-5P_ST	HSA-MIR-574-3P_ST	HSA-MIR-550-STAR_ST	HSA-MIR-599_ST	HSA-MIR-660_ST	HSA-MIR-421_ST	HSA-MIR-758_ST	HSA-MIR-454-STAR_ST	HSA-MIR-769-3P_ST	HSA-MIR-320D_ST	HSA-MIR-2052_ST	HSA-MIR-3190-3P_ST
RESPONSE_TO_BACTERIUM	0.426	0.631401	0.043	0.185525	7	HSA-MIR-485-3P_ST	HSA-MIR-193B_ST	HSA-MIR-874_ST	HSA-MIR-744_ST	HSA-MIR-1537_ST	HSA-MIR-2115_ST	HSA-MIR-4290_ST
CELLULAR_COMPONENT_ASSEMBLY	0.066	0.203314	0.856	0.990523	3	HSA-MIR-182-STAR_ST	HSA-MIR-135B_ST	HSA-MIR-297_ST
IMMUNE_RESPONSE	0.016	0.102485	0.012	0.107704	12	HSA-MIR-148A-STAR_ST	HSA-MIR-187_ST	HSA-MIR-222_ST	HSA-MIR-125B_ST	HSA-MIR-126_ST	HSA-MIR-302D-STAR_ST	HSA-MIR-378_ST	HSA-MIR-623_ST	HSA-MIR-548G_ST	HSA-MIR-3120_ST	HSA-MIR-3126-3P_ST	HSA-MIR-378C_ST
HEMOPOIETIC_OR_LYMPHOID_ORGAN_DEVELOPMENT	0.033	0.14323	0.028	0.150785	12	HSA-MIR-199A-3P_ST	HSA-MIR-125B_ST	HSA-MIR-141_ST	HSA-MIR-363_ST	HSA-MIR-302D-STAR_ST	HSA-MIR-151-5P_ST	HSA-MIR-497_ST	HSA-MIR-621_ST	HSA-MIR-623_ST	HSA-MIR-1182_ST	HSA-MIR-548G_ST	HSA-MIR-4267_ST
REGULATION_OF_JNK_CASCADE	0.956	0.985833	0.924	1	8	HSA-MIR-548A-5P_ST	HSA-MIR-1260_ST	HSA-MIR-3136_ST	HSA-MIR-3140_ST	HSA-MIR-3166_ST	HSA-MIR-1193_ST	HSA-MIR-4305_ST	HSA-MIR-4310_ST
PROTEIN_MODIFICATION_BY_SMALL_PROTEIN_CONJUGATION	0.734	0.875975	0.048	0.197711	12	HSA-MIR-205_ST	HSA-MIR-191_ST	HSA-MIR-34B_ST	HSA-MIR-337-3P_ST	HSA-MIR-490-3P_ST	HSA-MIR-202-STAR_ST	HSA-MIR-578_ST	HSA-MIR-1260B_ST	HSA-MIR-3179_ST	HSA-MIR-3189_ST	HSA-MIR-4284_ST	HSA-MIR-4330_ST
REGULATION_OF_CATABOLIC_PROCESS	0.241	0.436381	0.655	0.86422	9	HSA-MIR-221-STAR_ST	HSA-MIR-184_ST	HSA-MIR-155-STAR_ST	HSA-MIR-369-3P_ST	HSA-MIR-433_ST	HSA-MIR-500_ST	HSA-MIR-597_ST	HSA-MIR-2114_ST	HSA-MIR-3163_ST
BIOPOLYMER_BIOSYNTHETIC_PROCESS	0.087	0.239127	0.004	0.07362	28	HSA-LET-7E_ST	HSA-MIR-16_ST	HSA-MIR-17-STAR_ST	HSA-MIR-18A_ST	HSA-MIR-20A-STAR_ST	HSA-MIR-22_ST	HSA-MIR-24_ST	HSA-MIR-27A_ST	HSA-MIR-96-STAR_ST	HSA-MIR-222_ST	HSA-MIR-130A_ST	HSA-MIR-191_ST	HSA-MIR-126_ST	HSA-MIR-185_ST	HSA-MIR-185-STAR_ST	HSA-MIR-99B-STAR_ST	HSA-MIR-365_ST	HSA-MIR-302D-STAR_ST	HSA-MIR-373-STAR_ST	HSA-MIR-381_ST	HSA-MIR-18B_ST	HSA-MIR-409-5P_ST	HSA-MIR-519C-5P_ST	HSA-MIR-501-5P_ST	HSA-MIR-503_ST	HSA-MIR-539_ST	HSA-MIR-421_ST	HSA-MIR-2113_ST
GROWTH	0.68	0.852129	0.546	0.770761	7	HSA-MIR-487A_ST	HSA-MIR-302E_ST	HSA-MIR-3120_ST	HSA-MIR-3121_ST	HSA-MIR-3181_ST	HSA-MIR-3189_ST	HSA-MIR-3197_ST
EXCRETION	0.371	0.576935	0.082	0.264364	8	HSA-MIR-365_ST	HSA-MIR-520D-5P_ST	HSA-MIR-504_ST	HSA-MIR-1298_ST	HSA-MIR-876-3P_ST	HSA-MIR-938_ST	HSA-MIR-1292_ST	HSA-MIR-1976_ST
ANGIOGENESIS	0.01	0.080331	0.231	0.479136	8	HSA-MIR-28-5P_ST	HSA-MIR-486-3P_ST	HSA-MIR-520A-3P_ST	HSA-MIR-526A_ST	HSA-MIR-608_ST	HSA-MIR-623_ST	HSA-MIR-659_ST	HSA-MIR-548I_ST
NEGATIVE_REGULATION_OF_PHOSPHORYLATION	0.115	0.287302	0.029	0.152224	17	HSA-MIR-199B-5P_ST	HSA-MIR-140-5P_ST	HSA-MIR-370_ST	HSA-MIR-339-5P_ST	HSA-MIR-346_ST	HSA-MIR-487A_ST	HSA-MIR-491-5P_ST	HSA-MIR-571_ST	HSA-MIR-589-STAR_ST	HSA-MIR-602_ST	HSA-MIR-605_ST	HSA-MIR-886-3P_ST	HSA-MIR-874_ST	HSA-MIR-1277_ST	HSA-MIR-1274B_ST	HSA-MIR-4311_ST	HSA-MIR-4321_ST
POSITIVE_REGULATION_OF_TRANSCRIPTION_FACTOR_ACTIVITY	0.33	0.536112	0.069	0.237739	18	HSA-MIR-30B-STAR_ST	HSA-MIR-125B_ST	HSA-MIR-206_ST	HSA-MIR-200C_ST	HSA-MIR-361-5P_ST	HSA-MIR-362-5P_ST	HSA-MIR-378_ST	HSA-MIR-151-5P_ST	HSA-MIR-497_ST	HSA-MIR-532-5P_ST	HSA-MIR-455-5P_ST	HSA-MIR-621_ST	HSA-MIR-892A_ST	HSA-MIR-664-STAR_ST	HSA-MIR-1826_ST	HSA-MIR-3154_ST	HSA-MIR-3189_ST	HSA-MIR-378C_ST
PROTEIN_UBIQUITINATION	0.683	0.853462	0.07	0.239482	10	HSA-MIR-205_ST	HSA-MIR-191_ST	HSA-MIR-193A-3P_ST	HSA-MIR-484_ST	HSA-MIR-490-3P_ST	HSA-MIR-578_ST	HSA-MIR-1260B_ST	HSA-MIR-3179_ST	HSA-MIR-3189_ST	HSA-MIR-4284_ST
CARBOXYLIC_ACID_TRANSPORT	0.006	0.059753	0.005	0.075729	30	HSA-MIR-17-STAR_ST	HSA-MIR-23A_ST	HSA-MIR-27A_ST	HSA-MIR-199A-3P_ST	HSA-MIR-30C-2-STAR_ST	HSA-MIR-181B_ST	HSA-MIR-214-STAR_ST	HSA-MIR-146A_ST	HSA-MIR-194-STAR_ST	HSA-MIR-99B-STAR_ST	HSA-MIR-361-5P_ST	HSA-MIR-363_ST	HSA-MIR-374A-STAR_ST	HSA-MIR-375_ST	HSA-MIR-378-STAR_ST	HSA-MIR-431_ST	HSA-MIR-486-3P_ST	HSA-MIR-489_ST	HSA-MIR-493_ST	HSA-MIR-524-3P_ST	HSA-MIR-623_ST	HSA-MIR-33B_ST	HSA-MIR-1290_ST	HSA-MIR-1251_ST	HSA-MIR-664-STAR_ST	HSA-MIR-320D_ST	HSA-MIR-3152_ST	HSA-MIR-3158_ST	HSA-MIR-3188_ST	HSA-MIR-4253_ST
NEGATIVE_REGULATION_OF_CELLULAR_COMPONENT_ORGANIZATION_AND_BIOGENESIS	0.221	0.41409	0.15	0.369036	12	HSA-MIR-101_ST	HSA-MIR-190_ST	HSA-MIR-362-5P_ST	HSA-MIR-365-STAR_ST	HSA-MIR-151-5P_ST	HSA-MIR-346_ST	HSA-MIR-936_ST	HSA-MIR-1226-STAR_ST	HSA-MIR-3115_ST	HSA-MIR-548S_ST	HSA-MIR-3189_ST	HSA-MIR-4265_ST
DEVELOPMENT_OF_PRIMARY_SEXUAL_CHARACTERISTICS	0.945	0.983527	0.933	1	8	HSA-LET-7A-2-STAR_ST	HSA-MIR-218-2-STAR_ST	HSA-MIR-409-3P_ST	HSA-MIR-654-3P_ST	HSA-MIR-147B_ST	HSA-MIR-1308_ST	HSA-MIR-3193_ST	HSA-MIR-4261_ST
PROTEIN_CATABOLIC_PROCESS	0.573	0.757402	0.748	0.929566	5	HSA-MIR-500_ST	HSA-MIR-582-3P_ST	HSA-MIR-548K_ST	HSA-MIR-1297_ST	HSA-MIR-2116-STAR_ST
AGING	0.066	0.203314	0.145	0.3635	9	HSA-MIR-154-STAR_ST	HSA-MIR-499-3P_ST	HSA-MIR-509-5P_ST	HSA-MIR-582-5P_ST	HSA-MIR-875-3P_ST	HSA-MIR-939_ST	HSA-MIR-1225-5P_ST	HSA-MIR-3144-3P_ST	HSA-MIR-3195_ST
NEGATIVE_REGULATION_OF_CELL_ADHESION	0.083	0.231192	0.41	0.666078	11	HSA-MIR-129-5P_ST	HSA-MIR-135B_ST	HSA-MIR-506_ST	HSA-MIR-668_ST	HSA-MIR-208B_ST	HSA-MIR-718_ST	HSA-MIR-3116_ST	HSA-MIR-3133_ST	HSA-MIR-3144-3P_ST	HSA-MIR-3192_ST	HSA-MIR-4328_ST
EMBRYO_IMPLANTATION	0.236	0.431085	0.438	0.697538	7	HSA-MIR-33A_ST	HSA-MIR-10A-STAR_ST	HSA-MIR-186-STAR_ST	HSA-MIR-379-STAR_ST	HSA-MIR-655_ST	HSA-MIR-1307_ST	HSA-MIR-3161_ST
PROTEOLYSIS	0.052	0.177068	0.039	0.176106	10	HSA-MIR-491-5P_ST	HSA-MIR-518C-STAR_ST	HSA-MIR-501-5P_ST	HSA-MIR-609_ST	HSA-MIR-216B_ST	HSA-MIR-548F_ST	HSA-MIR-1246_ST	HSA-MIR-3120_ST	HSA-MIR-3174_ST	HSA-MIR-4263_ST
SECONDARY_METABOLIC_PROCESS	0.497	0.68954	0.836	0.981069	7	HSA-MIR-26B-STAR_ST	HSA-MIR-568_ST	HSA-MIR-629-STAR_ST	HSA-MIR-767-5P_ST	HSA-MIR-892A_ST	HSA-MIR-1255A_ST	HSA-MIR-1322_ST
PYRIMIDINE_NUCLEOTIDE_METABOLIC_PROCESS	0.488	0.680952	0.716	0.907326	9	HSA-MIR-30D-STAR_ST	HSA-MIR-139-3P_ST	HSA-MIR-129-3P_ST	HSA-MIR-493-STAR_ST	HSA-MIR-519A_ST	HSA-MIR-936_ST	HSA-MIR-1208_ST	HSA-MIR-1260_ST	HSA-MIR-4299_ST
VITAMIN_METABOLIC_PROCESS	0.214	0.409416	0.595	0.813857	10	HSA-MIR-181A-2-STAR_ST	HSA-MIR-223-STAR_ST	HSA-MIR-141_ST	HSA-MIR-99B-STAR_ST	HSA-MIR-302D_ST	HSA-MIR-383_ST	HSA-MIR-409-5P_ST	HSA-MIR-628-5P_ST	HSA-MIR-3126-3P_ST	HSA-MIR-4272_ST
MEMBRANE_ORGANIZATION_AND_BIOGENESIS	0.041	0.156058	0.028	0.150785	7	HSA-MIR-31_ST	HSA-MIR-192-STAR_ST	HSA-MIR-23B_ST	HSA-MIR-378-STAR_ST	HSA-MIR-494_ST	HSA-MIR-519E_ST	HSA-MIR-455-3P_ST
MAINTENANCE_OF_LOCALIZATION	0.042	0.158207	0.037	0.172429	16	HSA-MIR-148A-STAR_ST	HSA-MIR-187_ST	HSA-MIR-145-STAR_ST	HSA-MIR-375_ST	HSA-MIR-378-STAR_ST	HSA-MIR-335-STAR_ST	HSA-MIR-422A_ST	HSA-MIR-616-STAR_ST	HSA-MIR-623_ST	HSA-MIR-632_ST	HSA-MIR-3166_ST	HSA-MIR-3177_ST	HSA-MIR-548W_ST	HSA-MIR-3194_ST	HSA-MIR-378C_ST	HSA-MIR-4282_ST
REGULATION_OF_ANGIOGENESIS	0.007	0.066091	0.341	0.596647	12	HSA-MIR-28-5P_ST	HSA-MIR-192-STAR_ST	HSA-MIR-23B_ST	HSA-MIR-145_ST	HSA-MIR-125A-5P_ST	HSA-MIR-486-3P_ST	HSA-MIR-193B-STAR_ST	HSA-MIR-520C-5P_ST	HSA-MIR-552_ST	HSA-MIR-659_ST	HSA-MIR-1233_ST	HSA-MIR-3123_ST
INTERCELLULAR_JUNCTION_ASSEMBLY_AND_MAINTENANCE	0.018	0.10905	0.23	0.477743	13	HSA-MIR-17-STAR_ST	HSA-MIR-24-2-STAR_ST	HSA-MIR-27A_ST	HSA-MIR-199B-5P_ST	HSA-MIR-205_ST	HSA-LET-7I_ST	HSA-MIR-146A_ST	HSA-MIR-338-5P_ST	HSA-MIR-335-STAR_ST	HSA-MIR-584_ST	HSA-MIR-643_ST	HSA-MIR-548J_ST	HSA-MIR-548W_ST
ENERGY_DERIVATION_BY_OXIDATION_OF_ORGANIC_COMPOUNDS	0.037	0.149855	0	0	43	HSA-LET-7D_ST	HSA-LET-7D-STAR_ST	HSA-MIR-15A_ST	HSA-MIR-17-STAR_ST	HSA-MIR-18A_ST	HSA-MIR-19B_ST	HSA-MIR-21_ST	HSA-MIR-24-2-STAR_ST	HSA-MIR-25_ST	HSA-MIR-26B_ST	HSA-MIR-27A_ST	HSA-MIR-29A_ST	HSA-MIR-199A-3P_ST	HSA-MIR-199B-3P_ST	HSA-MIR-222_ST	HSA-MIR-200B-STAR_ST	HSA-MIR-141-STAR_ST	HSA-MIR-142-5P_ST	HSA-MIR-126_ST	HSA-MIR-146A_ST	HSA-MIR-194-STAR_ST	HSA-MIR-106B_ST	HSA-MIR-99B-STAR_ST	HSA-MIR-302D-STAR_ST	HSA-MIR-331-5P_ST	HSA-MIR-335-STAR_ST	HSA-MIR-424-STAR_ST	HSA-MIR-431_ST	HSA-MIR-519E_ST	HSA-MIR-503_ST	HSA-MIR-92B_ST	HSA-MIR-421_ST	HSA-MIR-1208_ST	HSA-MIR-1286_ST	HSA-MIR-1251_ST	HSA-MIR-1292_ST	HSA-MIR-2052_ST	HSA-MIR-3131_ST	HSA-MIR-3177_ST	HSA-MIR-3184_ST	HSA-MIR-4253_ST	HSA-MIR-2355_ST	HSA-MIR-4328_ST
SYNAPTIC_TRANSMISSION	0.986	0.991455	0.987	1	6	HSA-LET-7C-STAR_ST	HSA-MIR-106A-STAR_ST	HSA-MIR-218-2-STAR_ST	HSA-MIR-615-5P_ST	HSA-MIR-1269_ST	HSA-MIR-4292_ST
ACTIN_FILAMENT_POLYMERIZATION	0.45	0.652994	0.062	0.225935	12	HSA-MIR-26B_ST	HSA-MIR-9_ST	HSA-MIR-498_ST	HSA-MIR-520G_ST	HSA-MIR-505_ST	HSA-MIR-599_ST	HSA-MIR-548C-3P_ST	HSA-MIR-1827_ST	HSA-MIR-3121_ST	HSA-MIR-3151_ST	HSA-MIR-3184_ST	HSA-MIR-4304_ST
ACTIN_CYTOSKELETON_ORGANIZATION_AND_BIOGENESIS	0.047	0.167495	0	0	48	HSA-MIR-15A_ST	HSA-MIR-17-STAR_ST	HSA-MIR-21_ST	HSA-MIR-22-STAR_ST	HSA-MIR-23A_ST	HSA-MIR-24-2-STAR_ST	HSA-MIR-27A_ST	HSA-MIR-199A-3P_ST	HSA-MIR-148A-STAR_ST	HSA-MIR-148A_ST	HSA-MIR-10B-STAR_ST	HSA-MIR-187_ST	HSA-MIR-199B-3P_ST	HSA-MIR-222_ST	HSA-LET-7I_ST	HSA-MIR-141-STAR_ST	HSA-MIR-126_ST	HSA-MIR-146A_ST	HSA-MIR-149_ST	HSA-MIR-194-STAR_ST	HSA-MIR-363_ST	HSA-MIR-375_ST	HSA-MIR-378-STAR_ST	HSA-MIR-378_ST	HSA-MIR-331-5P_ST	HSA-MIR-422A_ST	HSA-MIR-424-STAR_ST	HSA-MIR-486-3P_ST	HSA-MIR-146B-5P_ST	HSA-MIR-202-STAR_ST	HSA-MIR-497-STAR_ST	HSA-MIR-503_ST	HSA-MIR-455-3P_ST	HSA-MIR-92B_ST	HSA-MIR-558_ST	HSA-MIR-623_ST	HSA-MIR-675_ST	HSA-MIR-1285_ST	HSA-MIR-1257_ST	HSA-MIR-1280_ST	HSA-MIR-1324_ST	HSA-MIR-1973_ST	HSA-MIR-3131_ST	HSA-MIR-3139_ST
RESPONSE_TO_OXIDATIVE_STRESS	0.005	0.054254	0.005	0.075729	38	HSA-MIR-15A_ST	HSA-MIR-17-STAR_ST	HSA-MIR-25_ST	HSA-MIR-92A_ST	HSA-MIR-199A-3P_ST	HSA-MIR-199B-3P_ST	HSA-MIR-223_ST	HSA-MIR-200B-STAR_ST	HSA-MIR-142-5P_ST	HSA-MIR-152_ST	HSA-MIR-146A_ST	HSA-MIR-195-STAR_ST	HSA-MIR-200C_ST	HSA-MIR-361-3P_ST	HSA-MIR-375_ST	HSA-MIR-378-STAR_ST	HSA-MIR-378_ST	HSA-MIR-151-5P_ST	HSA-MIR-331-5P_ST	HSA-MIR-338-5P_ST	HSA-MIR-335-STAR_ST	HSA-MIR-422A_ST	HSA-MIR-424-STAR_ST	HSA-MIR-431_ST	HSA-MIR-486-3P_ST	HSA-MIR-491-5P_ST	HSA-MIR-202-STAR_ST	HSA-MIR-586_ST	HSA-MIR-670_ST	HSA-MIR-548F_ST	HSA-MIR-548H_ST	HSA-MIR-1292_ST	HSA-MIR-1973_ST	HSA-MIR-3131_ST	HSA-MIR-3157_ST	HSA-MIR-514B-3P_ST	HSA-MIR-378C_ST	HSA-MIR-4321_ST
POSITIVE_REGULATION_OF_METABOLIC_PROCESS	0.024	0.127358	0.168	0.394624	7	HSA-MIR-25_ST	HSA-MIR-15B_ST	HSA-MIR-30C-1-STAR_ST	HSA-MIR-302A_ST	HSA-MIR-557_ST	HSA-MIR-411-STAR_ST	HSA-MIR-3133_ST
KERATINOCYTE_DIFFERENTIATION	0.299	0.501437	0.876	1	8	HSA-MIR-485-5P_ST	HSA-MIR-551B_ST	HSA-MIR-541_ST	HSA-MIR-760_ST	HSA-MIR-1265_ST	HSA-MIR-1911_ST	HSA-MIR-2116-STAR_ST	HSA-MIR-3123_ST
AMINO_ACID_AND_DERIVATIVE_METABOLIC_PROCESS	0.01	0.080331	0.039	0.176106	16	HSA-MIR-30A_ST	HSA-MIR-23B-STAR_ST	HSA-MIR-30B-STAR_ST	HSA-MIR-200C_ST	HSA-MIR-361-5P_ST	HSA-MIR-422A_ST	HSA-MIR-586_ST	HSA-MIR-297_ST	HSA-MIR-1286_ST	HSA-MIR-1243_ST	HSA-MIR-548F_ST	HSA-MIR-1251_ST	HSA-MIR-664-STAR_ST	HSA-MIR-3155_ST	HSA-MIR-548X_ST	HSA-MIR-378C_ST
SYNAPSE_ORGANIZATION_AND_BIOGENESIS	0.973	0.990994	0.714	0.906686	10	HSA-MIR-10A-STAR_ST	HSA-MIR-483-3P_ST	HSA-MIR-520A-5P_ST	HSA-MIR-551B_ST	HSA-MIR-1185_ST	HSA-MIR-1204_ST	HSA-MIR-3143_ST	HSA-MIR-3149_ST	HSA-MIR-4291_ST	HSA-MIR-4330_ST
BILE_ACID_METABOLIC_PROCESS	0.223	0.415163	0.522	0.758988	9	HSA-MIR-100-STAR_ST	HSA-MIR-7-2-STAR_ST	HSA-MIR-210_ST	HSA-MIR-299-5P_ST	HSA-MIR-505_ST	HSA-MIR-548P_ST	HSA-MIR-2116_ST	HSA-MIR-548V_ST	HSA-MIR-3189_ST
REGULATION_OF_CYTOKINE_PRODUCTION	0.038	0.15055	0.496	0.738162	9	HSA-MIR-221_ST	HSA-MIR-125B-2-STAR_ST	HSA-MIR-382_ST	HSA-MIR-409-3P_ST	HSA-MIR-485-5P_ST	HSA-MIR-509-3P_ST	HSA-MIR-892B_ST	HSA-MIR-548L_ST	HSA-MIR-1308_ST
RESPONSE_TO_TEMPERATURE_STIMULUS	0.957	0.986164	0.704	0.899184	16	HSA-MIR-17_ST	HSA-MIR-33A-STAR_ST	HSA-MIR-200B_ST	HSA-MIR-342-3P_ST	HSA-MIR-135B_ST	HSA-MIR-518A-3P_ST	HSA-MIR-411_ST	HSA-MIR-876-3P_ST	HSA-MIR-939_ST	HSA-MIR-1225-5P_ST	HSA-MIR-1228-STAR_ST	HSA-MIR-1207-5P_ST	HSA-MIR-711_ST	HSA-MIR-4311_ST	HSA-MIR-4325_ST	HSA-MIR-4270_ST
REGULATION_OF_ACTIN_POLYMERIZATION_AND_OR_DEPOLYMERIZATION	0.121	0.295191	0.102	0.304534	16	HSA-MIR-30C_ST	HSA-MIR-10B-STAR_ST	HSA-MIR-9-STAR_ST	HSA-MIR-194_ST	HSA-MIR-330-5P_ST	HSA-MIR-485-5P_ST	HSA-MIR-505_ST	HSA-MIR-548C-3P_ST	HSA-MIR-671-5P_ST	HSA-MIR-920_ST	HSA-MIR-1305_ST	HSA-MIR-1262_ST	HSA-MIR-720_ST	HSA-MIR-3121_ST	HSA-MIR-3157_ST	HSA-MIR-548W_ST
OLIGOSACCHARIDE_METABOLIC_PROCESS	0.063	0.197844	0.038	0.175962	18	HSA-MIR-25_ST	HSA-MIR-98_ST	HSA-MIR-223_ST	HSA-MIR-140-5P_ST	HSA-MIR-34C-5P_ST	HSA-MIR-30E-STAR_ST	HSA-MIR-342-5P_ST	HSA-MIR-323-5P_ST	HSA-MIR-376B_ST	HSA-MIR-519E-STAR_ST	HSA-MIR-519C-5P_ST	HSA-MIR-519B-3P_ST	HSA-MIR-548G_ST	HSA-MIR-3138_ST	HSA-MIR-3167_ST	HSA-MIR-3177_ST	HSA-MIR-4314_ST	HSA-MIR-4287_ST
REGULATION_OF_HEART_CONTRACTION	0.24	0.435655	0.93	1	14	HSA-MIR-19B-1-STAR_ST	HSA-MIR-1_ST	HSA-MIR-140-5P_ST	HSA-MIR-155_ST	HSA-MIR-520A-3P_ST	HSA-MIR-520D-5P_ST	HSA-MIR-569_ST	HSA-MIR-593_ST	HSA-MIR-548C-3P_ST	HSA-MIR-1207-3P_ST	HSA-MIR-1291_ST	HSA-MIR-1274A_ST	HSA-MIR-1252_ST	HSA-MIR-3132_ST
COVALENT_CHROMATIN_MODIFICATION	0.274	0.47655	0.511	0.749696	6	HSA-MIR-148B-STAR_ST	HSA-MIR-497-STAR_ST	HSA-MIR-515-3P_ST	HSA-MIR-924_ST	HSA-MIR-1178_ST	HSA-MIR-3142_ST
REGULATION_OF_ACTION_POTENTIAL	0.705	0.863351	0.846	0.984855	10	HSA-MIR-379-STAR_ST	HSA-MIR-148B-STAR_ST	HSA-MIR-412_ST	HSA-MIR-671-5P_ST	HSA-MIR-1225-5P_ST	HSA-MIR-1200_ST	HSA-MIR-1537_ST	HSA-MIR-4325_ST	HSA-MIR-4268_ST	HSA-MIR-4328_ST
CELLULAR_PROTEIN_METABOLIC_PROCESS	0.003	0.045438	0.103	0.305637	9	HSA-MIR-25_ST	HSA-MIR-27A_ST	HSA-MIR-182-STAR_ST	HSA-MIR-187_ST	HSA-MIR-126_ST	HSA-MIR-331-5P_ST	HSA-MIR-92B_ST	HSA-MIR-3177_ST	HSA-MIR-3194_ST
LIPID_HOMEOSTASIS	0.687	0.854425	0.35	0.600826	11	HSA-MIR-199A-5P_ST	HSA-MIR-34A_ST	HSA-MIR-372_ST	HSA-MIR-433_ST	HSA-MIR-519E-STAR_ST	HSA-MIR-551A_ST	HSA-MIR-589_ST	HSA-MIR-449B-STAR_ST	HSA-MIR-1271_ST	HSA-MIR-1237_ST	HSA-MIR-4303_ST
RRNA_PROCESSING	0.939	0.983527	0.864	0.993395	7	HSA-MIR-135B_ST	HSA-MIR-410_ST	HSA-MIR-524-3P_ST	HSA-MIR-411_ST	HSA-MIR-924_ST	HSA-MIR-3180-5P_ST	HSA-MIR-4310_ST
XENOBIOTIC_METABOLIC_PROCESS	0.062	0.195974	0.184	0.416075	11	HSA-MIR-362-5P_ST	HSA-MIR-375_ST	HSA-MIR-532-5P_ST	HSA-MIR-455-3P_ST	HSA-MIR-583_ST	HSA-MIR-33B_ST	HSA-MIR-655_ST	HSA-MIR-298_ST	HSA-MIR-1538_ST	HSA-MIR-4317_ST	HSA-MIR-4276_ST
ESTABLISHMENT_OF_VESICLE_LOCALIZATION	0.882	0.969699	0.483	0.730783	8	HSA-MIR-218-2-STAR_ST	HSA-MIR-483-5P_ST	HSA-MIR-518F_ST	HSA-MIR-1264_ST	HSA-MIR-1258_ST	HSA-MIR-1282_ST	HSA-MIR-3125_ST	HSA-MIR-4305_ST
HEME_BIOSYNTHETIC_PROCESS	0.611	0.792501	0.383	0.634985	7	HSA-MIR-19A-STAR_ST	HSA-MIR-516B_ST	HSA-MIR-500_ST	HSA-MIR-629-STAR_ST	HSA-MIR-1292_ST	HSA-MIR-2114_ST	HSA-MIR-4312_ST
UNFOLDED_PROTEIN_RESPONSE	0.039	0.152435	0.022	0.134847	10	HSA-MIR-28-5P_ST	HSA-MIR-132-STAR_ST	HSA-MIR-143_ST	HSA-MIR-34C-5P_ST	HSA-MIR-369-5P_ST	HSA-MIR-612_ST	HSA-MIR-1298_ST	HSA-MIR-886-5P_ST	HSA-MIR-1231_ST	HSA-MIR-4305_ST
CELL_DIVISION	0.172	0.361411	0.069	0.237739	17	HSA-MIR-197_ST	HSA-MIR-193A-3P_ST	HSA-MIR-29C-STAR_ST	HSA-MIR-520C-3P_ST	HSA-MIR-603_ST	HSA-MIR-607_ST	HSA-MIR-660_ST	HSA-MIR-450B-5P_ST	HSA-MIR-885-5P_ST	HSA-MIR-509-3-5P_ST	HSA-MIR-1255A_ST	HSA-MIR-1262_ST	HSA-MIR-1911_ST	HSA-MIR-1914-STAR_ST	HSA-MIR-3141_ST	HSA-MIR-548X_ST	HSA-MIR-1273D_ST
RESPONSE_TO_ABIOTIC_STIMULUS	0.385	0.590496	0.687	0.891873	16	HSA-MIR-28-5P_ST	HSA-MIR-28-3P_ST	HSA-MIR-196A_ST	HSA-MIR-181A_ST	HSA-MIR-181B_ST	HSA-MIR-200B_ST	HSA-MIR-15B-STAR_ST	HSA-MIR-342-3P_ST	HSA-MIR-425_ST	HSA-MIR-494_ST	HSA-MIR-659_ST	HSA-MIR-934_ST	HSA-MIR-1226_ST	HSA-MIR-3147_ST	HSA-MIR-3162_ST	HSA-MIR-4279_ST
HOMEOSTASIS_OF_NUMBER_OF_CELLS	0.033	0.14323	0.001	0.046903	25	HSA-MIR-15A_ST	HSA-MIR-17-STAR_ST	HSA-MIR-19B_ST	HSA-MIR-21_ST	HSA-MIR-27A_ST	HSA-MIR-181C_ST	HSA-LET-7I_ST	HSA-MIR-125B_ST	HSA-MIR-9-STAR_ST	HSA-MIR-126_ST	HSA-MIR-193A-3P_ST	HSA-MIR-363_ST	HSA-MIR-302D-STAR_ST	HSA-MIR-331-5P_ST	HSA-MIR-335_ST	HSA-MIR-431_ST	HSA-MIR-202_ST	HSA-MIR-494_ST	HSA-MIR-519E_ST	HSA-MIR-92B_ST	HSA-MIR-558_ST	HSA-MIR-1286_ST	HSA-MIR-1281_ST	HSA-MIR-1973_ST	HSA-MIR-3201_ST
REGULATED_SECRETORY_PATHWAY	0.921	0.981397	0.814	0.97092	14	HSA-MIR-100-STAR_ST	HSA-MIR-486-5P_ST	HSA-MIR-518F_ST	HSA-MIR-516A-5P_ST	HSA-MIR-614_ST	HSA-MIR-543_ST	HSA-MIR-1206_ST	HSA-MIR-1252_ST	HSA-MIR-548Q_ST	HSA-MIR-3125_ST	HSA-MIR-3132_ST	HSA-MIR-3143_ST	HSA-MIR-3173_ST	HSA-MIR-3198_ST
RNA_3END_PROCESSING	0.215	0.410005	0.01	0.095658	29	HSA-MIR-16_ST	HSA-MIR-22_ST	HSA-MIR-30C_ST	HSA-MIR-223_ST	HSA-MIR-15B_ST	HSA-MIR-191_ST	HSA-MIR-126_ST	HSA-MIR-30C-1-STAR_ST	HSA-MIR-369-3P_ST	HSA-MIR-380_ST	HSA-MIR-337-3P_ST	HSA-MIR-338-3P_ST	HSA-MIR-329_ST	HSA-MIR-181D_ST	HSA-MIR-526B_ST	HSA-MIR-519B-3P_ST	HSA-MIR-500_ST	HSA-MIR-501-5P_ST	HSA-MIR-574-3P_ST	HSA-MIR-617_ST	HSA-MIR-625_ST	HSA-MIR-638_ST	HSA-MIR-766_ST	HSA-MIR-1292_ST	HSA-MIR-2054_ST	HSA-MIR-2909_ST	HSA-MIR-3130-3P_ST	HSA-MIR-4268_ST	HSA-MIR-4328_ST
RESPONSE_TO_BIOTIC_STIMULUS	0.058	0.189085	0.083	0.266996	4	HSA-LET-7E-STAR_ST	HSA-MIR-187_ST	HSA-MIR-136-STAR_ST	HSA-MIR-484_ST
G_PROTEIN_SIGNALING_COUPLED_TO_CAMP_NUCLEOTIDE_SECOND_MESSENGER	0.712	0.866084	0.362	0.612033	9	HSA-MIR-122_ST	HSA-MIR-498_ST	HSA-MIR-455-5P_ST	HSA-MIR-656_ST	HSA-MIR-668_ST	HSA-MIR-1271_ST	HSA-MIR-1274A_ST	HSA-MIR-3159_ST	HSA-MIR-4312_ST
PROTEIN_SECRETION	0.175	0.361435	0.027	0.148705	7	HSA-MIR-181C_ST	HSA-MIR-138-2-STAR_ST	HSA-MIR-99B-STAR_ST	HSA-MIR-296-3P_ST	HSA-MIR-375_ST	HSA-MIR-1180_ST	HSA-MIR-548W_ST
PROTEIN_KINASE_CASCADE	0.001	0.025069	0.008	0.086163	18	HSA-MIR-17-STAR_ST	HSA-MIR-21_ST	HSA-MIR-21-STAR_ST	HSA-MIR-23A_ST	HSA-MIR-181A-STAR_ST	HSA-MIR-99B-STAR_ST	HSA-MIR-375_ST	HSA-MIR-378-STAR_ST	HSA-MIR-378_ST	HSA-MIR-335-STAR_ST	HSA-MIR-422A_ST	HSA-MIR-623_ST	HSA-MIR-665_ST	HSA-MIR-1182_ST	HSA-MIR-1251_ST	HSA-MIR-3131_ST	HSA-MIR-3194_ST	HSA-MIR-378C_ST
PROTEIN_AMINO_ACID_LIPIDATION	0.252	0.451798	0.539	0.766836	10	HSA-MIR-26A-1-STAR_ST	HSA-MIR-302A_ST	HSA-MIR-516B-STAR_ST	HSA-MIR-548A-3P_ST	HSA-MIR-939_ST	HSA-MIR-548F_ST	HSA-MIR-1284_ST	HSA-MIR-3115_ST	HSA-MIR-4258_ST	HSA-MIR-4264_ST
NEGATIVE_REGULATION_OF_CELL_DIFFERENTIATION	0.08	0.227188	0.273	0.529256	11	HSA-MIR-105-STAR_ST	HSA-MIR-212_ST	HSA-MIR-377-STAR_ST	HSA-MIR-346_ST	HSA-MIR-520C-5P_ST	HSA-MIR-571_ST	HSA-MIR-621_ST	HSA-MIR-635_ST	HSA-MIR-744-STAR_ST	HSA-MIR-1181_ST	HSA-MIR-3201_ST
MACROMOLECULE_LOCALIZATION	0.232	0.426458	0.053	0.204408	13	HSA-MIR-17-STAR_ST	HSA-MIR-137_ST	HSA-MIR-141-STAR_ST	HSA-MIR-99B-STAR_ST	HSA-MIR-380_ST	HSA-MIR-491-5P_ST	HSA-MIR-92B_ST	HSA-MIR-550-STAR_ST	HSA-MIR-623_ST	HSA-MIR-769-3P_ST	HSA-MIR-3133_ST	HSA-MIR-3180-3P_ST	HSA-MIR-3191_ST
SENSORY_PERCEPTION_OF_CHEMICAL_STIMULUS	0.981	0.991455	0.976	1	6	HSA-MIR-520D-5P_ST	HSA-MIR-561_ST	HSA-MIR-551B_ST	HSA-MIR-300_ST	HSA-MIR-374B-STAR_ST	HSA-MIR-2115-STAR_ST
CELLULAR_RESPONSE_TO_STIMULUS	0.436	0.639056	0.68	0.88595	12	HSA-MIR-26B-STAR_ST	HSA-MIR-134_ST	HSA-MIR-150-STAR_ST	HSA-MIR-602_ST	HSA-MIR-892B_ST	HSA-MIR-939_ST	HSA-MIR-1304_ST	HSA-MIR-1321_ST	HSA-MIR-1826_ST	HSA-MIR-1909_ST	HSA-MIR-3134_ST	HSA-MIR-4305_ST
MICROTUBULE_ORGANIZING_CENTER_ORGANIZATION_AND_BIOGENESIS	0.881	0.969699	0.695	0.89704	7	HSA-MIR-218_ST	HSA-MIR-184_ST	HSA-MIR-29C-STAR_ST	HSA-MIR-340_ST	HSA-MIR-433_ST	HSA-MIR-1178_ST	HSA-MIR-1249_ST
G1_PHASE_OF_MITOTIC_CELL_CYCLE	0.468	0.670416	0.832	0.979537	10	HSA-MIR-147_ST	HSA-MIR-505_ST	HSA-MIR-568_ST	HSA-MIR-770-5P_ST	HSA-MIR-450B-5P_ST	HSA-MIR-450B-3P_ST	HSA-MIR-541-STAR_ST	HSA-MIR-1269_ST	HSA-MIR-3168_ST	HSA-MIR-3180-5P_ST
GLYCOSPHINGOLIPID_METABOLIC_PROCESS	0.193	0.382319	0.341	0.596647	9	HSA-MIR-192_ST	HSA-MIR-10B-STAR_ST	HSA-MIR-30C-1-STAR_ST	HSA-MIR-455-5P_ST	HSA-MIR-566_ST	HSA-MIR-1301_ST	HSA-MIR-935_ST	HSA-MIR-548J_ST	HSA-MIR-3121_ST
REGULATION_OF_TRANSCRIPTIONDNA_DEPENDENT	0.262	0.462877	0.436	0.695877	9	HSA-MIR-122_ST	HSA-MIR-135B_ST	HSA-MIR-490-3P_ST	HSA-MIR-557_ST	HSA-MIR-937_ST	HSA-MIR-3116_ST	HSA-MIR-3133_ST	HSA-MIR-3179_ST	HSA-MIR-3189_ST
INTERACTION_WITH_HOST	0.049	0.170854	0.524	0.761135	15	HSA-MIR-7-1-STAR_ST	HSA-MIR-188-5P_ST	HSA-MIR-188-3P_ST	HSA-MIR-372_ST	HSA-MIR-486-3P_ST	HSA-MIR-572_ST	HSA-MIR-892A_ST	HSA-MIR-889_ST	HSA-MIR-548P_ST	HSA-MIR-2276_ST	HSA-MIR-3116_ST	HSA-MIR-3149_ST	HSA-MIR-3159_ST	HSA-MIR-3188_ST	HSA-MIR-4324_ST
REGULATION_OF_RHO_GTPASE_ACTIVITY	0.289	0.491469	0.292	0.555717	21	HSA-LET-7E-STAR_ST	HSA-MIR-92A-2-STAR_ST	HSA-MIR-192-STAR_ST	HSA-MIR-155_ST	HSA-MIR-106B-STAR_ST	HSA-MIR-296-3P_ST	HSA-MIR-361-3P_ST	HSA-MIR-362-5P_ST	HSA-MIR-342-3P_ST	HSA-MIR-486-3P_ST	HSA-MIR-33B-STAR_ST	HSA-MIR-450B-5P_ST	HSA-MIR-1291_ST	HSA-MIR-1267_ST	HSA-MIR-1279_ST	HSA-MIR-1911_ST	HSA-MIR-1973_ST	HSA-MIR-3144-3P_ST	HSA-MIR-3197_ST	HSA-MIR-3200_ST	HSA-MIR-4261_ST
MRNA_PROCESSING_GO_0006397	0.922	0.981397	0.916	1	7	HSA-MIR-155-STAR_ST	HSA-MIR-135B_ST	HSA-MIR-490-3P_ST	HSA-MIR-1226_ST	HSA-MIR-1302_ST	HSA-MIR-3167_ST	HSA-MIR-3186-5P_ST
MACROMOLECULE_BIOSYNTHETIC_PROCESS	0.302	0.504722	0.478	0.725482	8	HSA-MIR-202-STAR_ST	HSA-MIR-432-STAR_ST	HSA-MIR-519B-5P_ST	HSA-MIR-575_ST	HSA-MIR-635_ST	HSA-MIR-661_ST	HSA-MIR-1293_ST	HSA-MIR-1284_ST
G_PROTEIN_SIGNALING_ADENYLATE_CYCLASE_ACTIVATING_PATHWAY	0.424	0.631009	0.894	1	6	HSA-MIR-133A_ST	HSA-MIR-600_ST	HSA-MIR-668_ST	HSA-MIR-886-3P_ST	HSA-MIR-220C_ST	HSA-MIR-3170_ST
RESPONSE_TO_OTHER_ORGANISM	0.099	0.257506	0.406	0.663285	6	HSA-LET-7E-STAR_ST	HSA-MIR-148A-STAR_ST	HSA-MIR-187_ST	HSA-MIR-136-STAR_ST	HSA-MIR-484_ST	HSA-MIR-3126-3P_ST
RNA_EXPORT_FROM_NUCLEUS	0.899	0.974028	0.942	1	6	HSA-MIR-155-STAR_ST	HSA-MIR-130B-STAR_ST	HSA-MIR-625-STAR_ST	HSA-MIR-769-5P_ST	HSA-MIR-3126-5P_ST	HSA-MIR-3179_ST
LYSOSOMAL_TRANSPORT	0.117	0.288825	0.535	0.76564	10	HSA-MIR-26A-1-STAR_ST	HSA-MIR-7-1-STAR_ST	HSA-MIR-511_ST	HSA-MIR-432-STAR_ST	HSA-MIR-520C-5P_ST	HSA-MIR-544_ST	HSA-MIR-661_ST	HSA-MIR-873_ST	HSA-MIR-934_ST	HSA-MIR-4270_ST
MACROMOLECULE_CATABOLIC_PROCESS	0.586	0.768299	0.324	0.584486	9	HSA-MIR-26A-1-STAR_ST	HSA-MIR-92A_ST	HSA-MIR-380-STAR_ST	HSA-MIR-518C-STAR_ST	HSA-MIR-500_ST	HSA-MIR-411_ST	HSA-MIR-936_ST	HSA-MIR-1297_ST	HSA-MIR-548F_ST
AMINE_BIOSYNTHETIC_PROCESS	0.01	0.080331	0.08	0.261393	8	HSA-MIR-138-2-STAR_ST	HSA-MIR-511_ST	HSA-MIR-643_ST	HSA-MIR-1910_ST	HSA-MIR-1972_ST	HSA-MIR-3162_ST	HSA-MIR-3163_ST	HSA-MIR-323B-3P_ST
POSITIVE_REGULATION_OF_T_CELL_ACTIVATION	0.107	0.271042	0.117	0.321584	14	HSA-MIR-29A-STAR_ST	HSA-MIR-181B_ST	HSA-MIR-30B-STAR_ST	HSA-MIR-151-5P_ST	HSA-MIR-509-3P_ST	HSA-MIR-559_ST	HSA-MIR-623_ST	HSA-MIR-298_ST	HSA-MIR-297_ST	HSA-MIR-548G_ST	HSA-MIR-664-STAR_ST	HSA-MIR-3172_ST	HSA-MIR-4267_ST	HSA-MIR-4286_ST
NEUROLOGICAL_SYSTEM_PROCESS	0.976	0.990994	0.956	1	6	HSA-LET-7C-STAR_ST	HSA-MIR-33A-STAR_ST	HSA-MIR-34A-STAR_ST	HSA-MIR-218-2-STAR_ST	HSA-MIR-4285_ST	HSA-MIR-4292_ST
REGULATION_OF_CELL_SHAPE	0.298	0.500337	0.209	0.450869	15	HSA-MIR-211_ST	HSA-MIR-140-3P_ST	HSA-MIR-129-3P_ST	HSA-MIR-361-3P_ST	HSA-MIR-377_ST	HSA-MIR-148B-STAR_ST	HSA-MIR-486-3P_ST	HSA-MIR-765_ST	HSA-MIR-1226-STAR_ST	HSA-MIR-1291_ST	HSA-MIR-1265_ST	HSA-MIR-3134_ST	HSA-MIR-3151_ST	HSA-MIR-3200_ST	HSA-MIR-3202_ST
EPIDERMAL_GROWTH_FACTOR_RECEPTOR_SIGNALING_PATHWAY	0.006	0.059753	0.004	0.07362	27	HSA-MIR-17-STAR_ST	HSA-MIR-21-STAR_ST	HSA-MIR-23A_ST	HSA-MIR-25_ST	HSA-MIR-26B-STAR_ST	HSA-MIR-27A_ST	HSA-MIR-181A-STAR_ST	HSA-MIR-214-STAR_ST	HSA-MIR-146A_ST	HSA-MIR-361-3P_ST	HSA-MIR-363_ST	HSA-MIR-302C_ST	HSA-MIR-378-STAR_ST	HSA-MIR-378_ST	HSA-MIR-422A_ST	HSA-MIR-623_ST	HSA-MIR-654-5P_ST	HSA-MIR-765_ST	HSA-MIR-920_ST	HSA-MIR-548H_ST	HSA-MIR-1292_ST	HSA-MIR-3131_ST	HSA-MIR-3188_ST	HSA-MIR-3194_ST	HSA-MIR-378C_ST	HSA-MIR-4327_ST	HSA-MIR-4267_ST
AMINO_ACID_DERIVATIVE_BIOSYNTHETIC_PROCESS	0.104	0.266695	0.264	0.518024	6	HSA-MIR-99A-STAR_ST	HSA-MIR-142-3P_ST	HSA-MIR-302B-STAR_ST	HSA-MIR-584_ST	HSA-MIR-2115-STAR_ST	HSA-MIR-4278_ST
STEROID_HORMONE_RECEPTOR_SIGNALING_PATHWAY	0.623	0.803764	0.612	0.829308	5	HSA-MIR-15B-STAR_ST	HSA-MIR-154-STAR_ST	HSA-MIR-130B-STAR_ST	HSA-MIR-628-5P_ST	HSA-MIR-3133_ST
CELLULAR_RESPONSE_TO_EXTRACELLULAR_STIMULUS	0.206	0.399365	0.47	0.720865	17	HSA-MIR-26B-STAR_ST	HSA-MIR-29A-STAR_ST	HSA-MIR-181A-STAR_ST	HSA-MIR-134_ST	HSA-MIR-345_ST	HSA-MIR-520D-5P_ST	HSA-MIR-449B-STAR_ST	HSA-MIR-892B_ST	HSA-MIR-939_ST	HSA-MIR-944_ST	HSA-MIR-1304_ST	HSA-MIR-1321_ST	HSA-MIR-1826_ST	HSA-MIR-2117_ST	HSA-MIR-3134_ST	HSA-MIR-3190-3P_ST	HSA-MIR-3194_ST
POSITIVE_REGULATION_OF_PROTEIN_SECRETION	0.197	0.388127	0.011	0.103187	27	HSA-MIR-23A_ST	HSA-MIR-24-2-STAR_ST	HSA-MIR-181A-2-STAR_ST	HSA-MIR-199B-3P_ST	HSA-MIR-220A_ST	HSA-MIR-222_ST	HSA-MIR-223_ST	HSA-LET-7G_ST	HSA-MIR-30B-STAR_ST	HSA-MIR-125B_ST	HSA-MIR-141_ST	HSA-MIR-126_ST	HSA-MIR-146A_ST	HSA-MIR-296-3P_ST	HSA-MIR-363_ST	HSA-MIR-378_ST	HSA-MIR-331-5P_ST	HSA-MIR-146B-5P_ST	HSA-MIR-558_ST	HSA-MIR-574-5P_ST	HSA-MIR-578_ST	HSA-MIR-640_ST	HSA-MIR-650_ST	HSA-MIR-766_ST	HSA-MIR-1281_ST	HSA-MIR-3119_ST	HSA-MIR-4327_ST
REGULATION_OF_MITOTIC_CELL_CYCLE	0.02	0.115397	0.795	0.960873	3	HSA-MIR-217_ST	HSA-MIR-450B-5P_ST	HSA-MIR-3200_ST
RIBONUCLEOTIDE_METABOLIC_PROCESS	0.134	0.314252	0.902	1	7	HSA-MIR-125B-2-STAR_ST	HSA-MIR-520E_ST	HSA-MIR-576-5P_ST	HSA-MIR-628-5P_ST	HSA-MIR-1253_ST	HSA-MIR-3161_ST	HSA-MIR-4277_ST
BIOPOLYMER_MODIFICATION	0.001	0.025069	0.066	0.234059	20	HSA-MIR-17-STAR_ST	HSA-MIR-25_ST	HSA-MIR-27A_ST	HSA-MIR-148A-STAR_ST	HSA-MIR-187_ST	HSA-LET-7I_ST	HSA-LET-7I-STAR_ST	HSA-MIR-126_ST	HSA-MIR-200C_ST	HSA-MIR-200A-STAR_ST	HSA-MIR-302C_ST	HSA-MIR-378-STAR_ST	HSA-MIR-378_ST	HSA-MIR-331-5P_ST	HSA-MIR-422A_ST	HSA-MIR-555_ST	HSA-MIR-3131_ST	HSA-MIR-3194_ST	HSA-MIR-378C_ST	HSA-MIR-2355_ST
TRANSPORT	0.052	0.177068	0.008	0.086163	36	HSA-MIR-17-STAR_ST	HSA-MIR-18A_ST	HSA-MIR-21_ST	HSA-MIR-21-STAR_ST	HSA-MIR-22-STAR_ST	HSA-MIR-24-2-STAR_ST	HSA-MIR-27A_ST	HSA-MIR-199A-3P_ST	HSA-MIR-187_ST	HSA-MIR-199B-3P_ST	HSA-MIR-223_ST	HSA-MIR-224-STAR_ST	HSA-MIR-200B-STAR_ST	HSA-MIR-185_ST	HSA-MIR-194-STAR_ST	HSA-MIR-106B_ST	HSA-MIR-374A-STAR_ST	HSA-MIR-375_ST	HSA-MIR-378-STAR_ST	HSA-MIR-378_ST	HSA-MIR-331-5P_ST	HSA-MIR-422A_ST	HSA-MIR-424-STAR_ST	HSA-MIR-486-3P_ST	HSA-MIR-489_ST	HSA-MIR-500_ST	HSA-MIR-503_ST	HSA-MIR-623_ST	HSA-MIR-658_ST	HSA-MIR-708_ST	HSA-MIR-1286_ST	HSA-MIR-1254_ST	HSA-MIR-1257_ST	HSA-MIR-320D_ST	HSA-MIR-3133_ST	HSA-MIR-3194_ST
CELLULAR_LIPID_CATABOLIC_PROCESS	0.003	0.045438	0.004	0.07362	16	HSA-MIR-22_ST	HSA-MIR-187_ST	HSA-MIR-221-STAR_ST	HSA-MIR-200B-STAR_ST	HSA-MIR-200B_ST	HSA-MIR-375_ST	HSA-MIR-431_ST	HSA-MIR-552_ST	HSA-MIR-555_ST	HSA-MIR-583_ST	HSA-MIR-550-STAR_ST	HSA-MIR-597_ST	HSA-MIR-675-STAR_ST	HSA-MIR-1286_ST	HSA-MIR-3123_ST	HSA-MIR-3152_ST
EPIDERMIS_DEVELOPMENT	0.564	0.750237	0.24	0.489425	5	HSA-MIR-500-STAR_ST	HSA-MIR-615-5P_ST	HSA-MIR-1274A_ST	HSA-MIR-3132_ST	HSA-MIR-4290_ST
REGULATION_OF_RESPONSE_TO_STIMULUS	0.045	0.164811	0.324	0.584486	10	HSA-MIR-361-5P_ST	HSA-MIR-578_ST	HSA-MIR-33B-STAR_ST	HSA-MIR-1185_ST	HSA-MIR-1289_ST	HSA-MIR-1293_ST	HSA-MIR-548F_ST	HSA-MIR-548G_ST	HSA-MIR-1252_ST	HSA-MIR-4329_ST
REGULATION_OF_MAP_KINASE_ACTIVITY	0	0	0.016	0.119303	18	HSA-MIR-181B_ST	HSA-MIR-181A-STAR_ST	HSA-MIR-135A-STAR_ST	HSA-MIR-154_ST	HSA-MIR-296-3P_ST	HSA-MIR-363_ST	HSA-MIR-375_ST	HSA-MIR-378-STAR_ST	HSA-MIR-335-STAR_ST	HSA-MIR-486-3P_ST	HSA-MIR-519E_ST	HSA-MIR-455-3P_ST	HSA-MIR-623_ST	HSA-MIR-548L_ST	HSA-MIR-3131_ST	HSA-MIR-3194_ST	HSA-MIR-3201_ST	HSA-MIR-4272_ST
NEGATIVE_REGULATION_OF_TRANSCRIPTION	0.117	0.288825	0.273	0.529256	14	HSA-MIR-192-STAR_ST	HSA-MIR-216A_ST	HSA-MIR-223-STAR_ST	HSA-MIR-122_ST	HSA-MIR-296-3P_ST	HSA-MIR-377_ST	HSA-MIR-135B_ST	HSA-MIR-486-3P_ST	HSA-MIR-557_ST	HSA-MIR-892A_ST	HSA-MIR-936_ST	HSA-MIR-3179_ST	HSA-MIR-3189_ST	HSA-MIR-4324_ST
HOMEOSTATIC_PROCESS	0.046	0.165554	0.045	0.189104	7	HSA-MIR-148A-STAR_ST	HSA-MIR-181C_ST	HSA-MIR-222_ST	HSA-LET-7G_ST	HSA-LET-7I_ST	HSA-MIR-125B-1-STAR_ST	HSA-MIR-486-3P_ST
SODIUM_ION_TRANSPORT	0.975	0.990994	0.292	0.555717	11	HSA-MIR-16-1-STAR_ST	HSA-MIR-135A_ST	HSA-MIR-127-5P_ST	HSA-MIR-520D-5P_ST	HSA-MIR-520H_ST	HSA-MIR-577_ST	HSA-MIR-624_ST	HSA-MIR-454-STAR_ST	HSA-MIR-3124_ST	HSA-MIR-3132_ST	HSA-MIR-4273_ST
POSITIVE_REGULATION_OF_DNA_METABOLIC_PROCESS	0.519	0.710571	0.185	0.417039	17	HSA-LET-7B-STAR_ST	HSA-MIR-98_ST	HSA-MIR-363-STAR_ST	HSA-MIR-330-3P_ST	HSA-MIR-196B_ST	HSA-MIR-518F_ST	HSA-MIR-502-3P_ST	HSA-MIR-505-STAR_ST	HSA-MIR-580_ST	HSA-MIR-1202_ST	HSA-MIR-1261_ST	HSA-MIR-1470_ST	HSA-MIR-1471_ST	HSA-MIR-1909-STAR_ST	HSA-MIR-1911_ST	HSA-MIR-2277_ST	HSA-MIR-548W_ST
VASCULATURE_DEVELOPMENT	0.01	0.080331	0.06	0.220303	21	HSA-MIR-28-5P_ST	HSA-MIR-181C_ST	HSA-MIR-224_ST	HSA-MIR-9-STAR_ST	HSA-MIR-363_ST	HSA-MIR-346_ST	HSA-MIR-425_ST	HSA-MIR-486-3P_ST	HSA-MIR-520A-3P_ST	HSA-MIR-526A_ST	HSA-MIR-520C-5P_ST	HSA-MIR-589-STAR_ST	HSA-MIR-623_ST	HSA-MIR-659_ST	HSA-MIR-671-5P_ST	HSA-MIR-449C_ST	HSA-MIR-1233_ST	HSA-MIR-1292_ST	HSA-MIR-1910_ST	HSA-MIR-3123_ST	HSA-MIR-3161_ST
CELLULAR_HOMEOSTASIS	0.07	0.209856	0.104	0.306105	8	HSA-MIR-148A-STAR_ST	HSA-MIR-199B-3P_ST	HSA-MIR-220A_ST	HSA-LET-7G_ST	HSA-MIR-18B-STAR_ST	HSA-MIR-3194_ST	HSA-MIR-2355_ST	HSA-MIR-4282_ST
STRIATED_MUSCLE_CONTRACTION_GO_0006941	0.779	0.903963	0.534	0.764962	13	HSA-MIR-32_ST	HSA-MIR-16-2-STAR_ST	HSA-MIR-337-5P_ST	HSA-MIR-202-STAR_ST	HSA-MIR-526B-STAR_ST	HSA-MIR-499-5P_ST	HSA-MIR-581_ST	HSA-MIR-1224-5P_ST	HSA-MIR-1203_ST	HSA-MIR-3121_ST	HSA-MIR-3180-5P_ST	HSA-MIR-514B-3P_ST	HSA-MIR-4326_ST
GLYCOPROTEIN_BIOSYNTHETIC_PROCESS	0.025	0.129359	0.239	0.489425	13	HSA-MIR-26A-1-STAR_ST	HSA-MIR-148A-STAR_ST	HSA-MIR-139-3P_ST	HSA-MIR-200C_ST	HSA-MIR-200A-STAR_ST	HSA-MIR-335-STAR_ST	HSA-MIR-422A_ST	HSA-MIR-548D-5P_ST	HSA-MIR-675_ST	HSA-MIR-548J_ST	HSA-MIR-1286_ST	HSA-MIR-1324_ST	HSA-MIR-4252_ST
ICOSANOID_METABOLIC_PROCESS	0.034	0.14455	0.214	0.45691	10	HSA-MIR-145_ST	HSA-MIR-362-5P_ST	HSA-MIR-425-STAR_ST	HSA-MIR-486-3P_ST	HSA-MIR-202-STAR_ST	HSA-MIR-519A-STAR_ST	HSA-MIR-570_ST	HSA-MIR-1278_ST	HSA-MIR-2116-STAR_ST	HSA-MIR-3157_ST
PHOSPHOINOSITIDE_BIOSYNTHETIC_PROCESS	0.314	0.518225	0.696	0.89704	10	HSA-MIR-193A-3P_ST	HSA-MIR-302A_ST	HSA-MIR-380-STAR_ST	HSA-MIR-548A-3P_ST	HSA-MIR-939_ST	HSA-MIR-548F_ST	HSA-MIR-1284_ST	HSA-MIR-2114_ST	HSA-MIR-3115_ST	HSA-MIR-4258_ST
SECRETION	0.529	0.721544	0.002	0.059347	28	HSA-MIR-17-STAR_ST	HSA-MIR-18A_ST	HSA-MIR-24-2-STAR_ST	HSA-MIR-181C_ST	HSA-MIR-199B-3P_ST	HSA-MIR-223_ST	HSA-MIR-135A-STAR_ST	HSA-MIR-185_ST	HSA-MIR-375_ST	HSA-MIR-380_ST	HSA-MIR-331-5P_ST	HSA-MIR-424-STAR_ST	HSA-MIR-448_ST	HSA-MIR-491-5P_ST	HSA-MIR-146B-5P_ST	HSA-MIR-518D-3P_ST	HSA-MIR-503_ST	HSA-MIR-1233_ST	HSA-MIR-548E_ST	HSA-MIR-1285_ST	HSA-MIR-1292_ST	HSA-MIR-1976_ST	HSA-MIR-718_ST	HSA-MIR-3125_ST	HSA-MIR-466_ST	HSA-MIR-4321_ST	HSA-MIR-4325_ST	HSA-MIR-4266_ST
DNA_REPLICATION	0.841	0.947184	0.853	0.990523	6	HSA-MIR-95_ST	HSA-MIR-218_ST	HSA-MIR-592_ST	HSA-MIR-1202_ST	HSA-MIR-4302_ST	HSA-MIR-4279_ST
APOPTOTIC_MITOCHONDRIAL_CHANGES	0.046	0.165554	0.667	0.876078	12	HSA-MIR-192_ST	HSA-MIR-218-1-STAR_ST	HSA-MIR-125B-1-STAR_ST	HSA-MIR-194_ST	HSA-MIR-299-5P_ST	HSA-MIR-375_ST	HSA-MIR-1224-5P_ST	HSA-MIR-675_ST	HSA-MIR-888_ST	HSA-MIR-936_ST	HSA-MIR-1205_ST	HSA-MIR-2276_ST
POSITIVE_REGULATION_OF_CELLULAR_COMPONENT_ORGANIZATION_AND_BIOGENESIS	0.383	0.588049	0.349	0.600528	14	HSA-MIR-19A-STAR_ST	HSA-MIR-99A-STAR_ST	HSA-MIR-10B-STAR_ST	HSA-MIR-219-5P_ST	HSA-MIR-124-STAR_ST	HSA-MIR-146A-STAR_ST	HSA-MIR-135B-STAR_ST	HSA-MIR-505_ST	HSA-MIR-671-3P_ST	HSA-MIR-668_ST	HSA-MIR-1244_ST	HSA-MIR-4261_ST	HSA-MIR-4286_ST	HSA-MIR-4329_ST
GENERATION_OF_A_SIGNAL_INVOLVED_IN_CELL_CELL_SIGNALING	0.955	0.985833	0.11	0.313996	15	HSA-LET-7A-2-STAR_ST	HSA-MIR-23A-STAR_ST	HSA-MIR-100-STAR_ST	HSA-MIR-491-5P_ST	HSA-MIR-520C-3P_ST	HSA-MIR-516B_ST	HSA-MIR-522_ST	HSA-MIR-516A-5P_ST	HSA-MIR-569_ST	HSA-MIR-662_ST	HSA-MIR-543_ST	HSA-MIR-939_ST	HSA-MIR-1233_ST	HSA-MIR-1976_ST	HSA-MIR-3123_ST
CELL_CELL_ADHESION	0.033	0.14323	0.018	0.123453	18	HSA-MIR-21-STAR_ST	HSA-MIR-23A_ST	HSA-MIR-100_ST	HSA-MIR-212_ST	HSA-MIR-222_ST	HSA-MIR-130A_ST	HSA-MIR-9-STAR_ST	HSA-MIR-146A_ST	HSA-MIR-363_ST	HSA-MIR-424-STAR_ST	HSA-MIR-494_ST	HSA-MIR-520A-3P_ST	HSA-MIR-623_ST	HSA-MIR-874_ST	HSA-MIR-1208_ST	HSA-MIR-1324_ST	HSA-MIR-3123_ST	HSA-MIR-3131_ST
NEGATIVE_REGULATION_OF_CELL_PROLIFERATION	0.006	0.059753	0.03	0.154681	24	HSA-MIR-18A_ST	HSA-MIR-20A_ST	HSA-MIR-106A_ST	HSA-MIR-27B-STAR_ST	HSA-MIR-191_ST	HSA-MIR-149-STAR_ST	HSA-MIR-185_ST	HSA-MIR-193A-3P_ST	HSA-MIR-106B_ST	HSA-MIR-331-5P_ST	HSA-MIR-338-5P_ST	HSA-MIR-449A_ST	HSA-MIR-491-5P_ST	HSA-MIR-512-3P_ST	HSA-MIR-550-STAR_ST	HSA-MIR-629-STAR_ST	HSA-MIR-421_ST	HSA-MIR-766_ST	HSA-MIR-1207-5P_ST	HSA-MIR-1197_ST	HSA-MIR-1908_ST	HSA-MIR-3126-3P_ST	HSA-MIR-3141_ST	HSA-MIR-3196_ST
POSITIVE_REGULATION_OF_LYMPHOCYTE_ACTIVATION	0.067	0.205091	0.11	0.313996	11	HSA-MIR-30B-STAR_ST	HSA-MIR-125B_ST	HSA-MIR-141_ST	HSA-MIR-151-5P_ST	HSA-MIR-509-3P_ST	HSA-MIR-559_ST	HSA-MIR-623_ST	HSA-MIR-548G_ST	HSA-MIR-664-STAR_ST	HSA-MIR-3172_ST	HSA-MIR-4267_ST
DNA_DAMAGE_RESPONSESIGNAL_TRANSDUCTION	0.216	0.410005	0.567	0.79043	7	HSA-MIR-18A-STAR_ST	HSA-MIR-96-STAR_ST	HSA-MIR-130A-STAR_ST	HSA-MIR-193A-3P_ST	HSA-MIR-501-5P_ST	HSA-MIR-629-STAR_ST	HSA-MIR-1243_ST
EMBRYONIC_MORPHOGENESIS	0.717	0.868042	0.891	1	10	HSA-MIR-15A-STAR_ST	HSA-MIR-33A-STAR_ST	HSA-MIR-30D-STAR_ST	HSA-MIR-554_ST	HSA-MIR-628-5P_ST	HSA-MIR-663B_ST	HSA-MIR-1299_ST	HSA-MIR-3120_ST	HSA-MIR-3189_ST	HSA-MIR-4310_ST
NLS_BEARING_SUBSTRATE_IMPORT_INTO_NUCLEUS	0.427	0.632238	0.139	0.356448	11	HSA-MIR-30A_ST	HSA-MIR-129-STAR_ST	HSA-MIR-224-STAR_ST	HSA-MIR-195-STAR_ST	HSA-MIR-323-5P_ST	HSA-MIR-92B_ST	HSA-MIR-1264_ST	HSA-MIR-548M_ST	HSA-MIR-548O_ST	HSA-MIR-3133_ST	HSA-MIR-3139_ST
DIGESTION	0.235	0.430883	0.527	0.763966	5	HSA-MIR-27B-STAR_ST	HSA-MIR-508-3P_ST	HSA-MIR-609_ST	HSA-MIR-619_ST	HSA-MIR-4329_ST
COFACTOR_TRANSPORT	0.096	0.253328	0.541	0.768178	12	HSA-LET-7A_ST	HSA-MIR-93_ST	HSA-MIR-144-STAR_ST	HSA-MIR-320A_ST	HSA-MIR-345_ST	HSA-MIR-486-5P_ST	HSA-MIR-520A-3P_ST	HSA-MIR-510_ST	HSA-MIR-593-STAR_ST	HSA-MIR-652_ST	HSA-MIR-320B_ST	HSA-MIR-2117_ST
NEGATIVE_REGULATION_OF_TRANSCRIPTION_FROM_RNA_POLYMERASE_II_PROMOTER	0.22	0.412748	0.102	0.304534	15	HSA-MIR-216A_ST	HSA-MIR-137_ST	HSA-MIR-296-3P_ST	HSA-MIR-151-5P_ST	HSA-MIR-557_ST	HSA-MIR-548B-5P_ST	HSA-MIR-653_ST	HSA-MIR-937_ST	HSA-MIR-548S_ST	HSA-MIR-548U_ST	HSA-MIR-3154_ST	HSA-MIR-323B-5P_ST	HSA-MIR-3179_ST	HSA-MIR-3189_ST	HSA-MIR-4281_ST
REGULATION_OF_CATALYTIC_ACTIVITY	0	0	0.048	0.197711	13	HSA-MIR-181C_ST	HSA-MIR-199B-3P_ST	HSA-MIR-125B-1-STAR_ST	HSA-MIR-146A_ST	HSA-MIR-363_ST	HSA-MIR-375_ST	HSA-MIR-486-3P_ST	HSA-MIR-146B-5P_ST	HSA-MIR-623_ST	HSA-MIR-675_ST	HSA-MIR-944_ST	HSA-MIR-3183_ST	HSA-MIR-3194_ST
NUCLEOTIDE_BIOSYNTHETIC_PROCESS	0.117	0.288825	0.331	0.58692	11	HSA-MIR-19B-2-STAR_ST	HSA-MIR-133A_ST	HSA-MIR-125B-2-STAR_ST	HSA-MIR-302C-STAR_ST	HSA-MIR-376A_ST	HSA-MIR-410_ST	HSA-MIR-489_ST	HSA-MIR-584_ST	HSA-MIR-411_ST	HSA-MIR-764_ST	HSA-MIR-3157_ST
GLIOGENESIS	0.772	0.89799	0.991	1	10	HSA-MIR-10B-STAR_ST	HSA-MIR-30E-STAR_ST	HSA-MIR-135B_ST	HSA-MIR-520D-3P_ST	HSA-MIR-642_ST	HSA-MIR-411_ST	HSA-MIR-1308_ST	HSA-MIR-3167_ST	HSA-MIR-4311_ST	HSA-MIR-4326_ST
NUCLEOTIDE_SUGAR_METABOLIC_PROCESS	0.082	0.229726	0.045	0.189104	15	HSA-MIR-29A-STAR_ST	HSA-MIR-10A_ST	HSA-MIR-149_ST	HSA-MIR-200A-STAR_ST	HSA-MIR-371-3P_ST	HSA-MIR-378-STAR_ST	HSA-MIR-378_ST	HSA-MIR-422A_ST	HSA-MIR-671-5P_ST	HSA-MIR-933_ST	HSA-MIR-1972_ST	HSA-MIR-3158_ST	HSA-MIR-3188_ST	HSA-MIR-378C_ST	HSA-MIR-4299_ST
LIPOPROTEIN_BIOSYNTHETIC_PROCESS	0.339	0.546459	0.494	0.738162	14	HSA-MIR-26A-1-STAR_ST	HSA-MIR-302A_ST	HSA-MIR-376B_ST	HSA-MIR-516B-STAR_ST	HSA-MIR-548A-3P_ST	HSA-MIR-764_ST	HSA-MIR-939_ST	HSA-MIR-548F_ST	HSA-MIR-1284_ST	HSA-MIR-103-AS_ST	HSA-MIR-1827_ST	HSA-MIR-3115_ST	HSA-MIR-4258_ST	HSA-MIR-4264_ST
DNA_DAMAGE_RESPONSESIGNAL_TRANSDUCTION_RESULTING_IN_INDUCTION_OF_APOPTOSIS	0.081	0.228244	0.233	0.482595	9	HSA-MIR-22_ST	HSA-MIR-193A-3P_ST	HSA-MIR-99B-STAR_ST	HSA-MIR-367_ST	HSA-MIR-342-5P_ST	HSA-MIR-550-STAR_ST	HSA-MIR-611_ST	HSA-MIR-629-STAR_ST	HSA-MIR-3184_ST
VESICLE_LOCALIZATION	0.716	0.867553	0.325	0.585564	5	HSA-MIR-218-2-STAR_ST	HSA-MIR-518F_ST	HSA-MIR-1264_ST	HSA-MIR-3125_ST	HSA-MIR-4305_ST
ADAPTIVE_IMMUNE_RESPONSE	0.036	0.147448	0.101	0.303417	10	HSA-LET-7B_ST	HSA-MIR-181A-2-STAR_ST	HSA-MIR-187_ST	HSA-MIR-30B-STAR_ST	HSA-MIR-125B_ST	HSA-MIR-141_ST	HSA-MIR-509-3P_ST	HSA-MIR-619_ST	HSA-MIR-1182_ST	HSA-MIR-4269_ST
ANTI_APOPTOSIS	0.002	0.03681	0.023	0.134847	10	HSA-MIR-200C_ST	HSA-MIR-378_ST	HSA-MIR-151-5P_ST	HSA-MIR-490-3P_ST	HSA-MIR-33B_ST	HSA-MIR-769-3P_ST	HSA-MIR-548S_ST	HSA-MIR-3157_ST	HSA-MIR-3179_ST	HSA-MIR-378C_ST
MAINTENANCE_OF_CELLULAR_PROTEIN_LOCALIZATION	0.265	0.466477	0.269	0.524298	11	HSA-MIR-106A-STAR_ST	HSA-MIR-15B-STAR_ST	HSA-MIR-137_ST	HSA-MIR-145-STAR_ST	HSA-MIR-512-3P_ST	HSA-MIR-92B-STAR_ST	HSA-MIR-616-STAR_ST	HSA-MIR-147B_ST	HSA-MIR-933_ST	HSA-MIR-3142_ST	HSA-MIR-3147_ST
INTRACELLULAR_RECEPTOR_MEDIATED_SIGNALING_PATHWAY	0.39	0.595651	0.486	0.732263	7	HSA-MIR-129-5P_ST	HSA-MIR-15B-STAR_ST	HSA-MIR-154-STAR_ST	HSA-MIR-302B-STAR_ST	HSA-MIR-148B-STAR_ST	HSA-MIR-628-5P_ST	HSA-MIR-4323_ST
NEGATIVE_REGULATION_OF_MAP_KINASE_ACTIVITY	0.03	0.138476	0.157	0.37857	18	HSA-MIR-139-5P_ST	HSA-MIR-181A_ST	HSA-MIR-181B_ST	HSA-MIR-145_ST	HSA-MIR-154_ST	HSA-MIR-302B_ST	HSA-MIR-432-STAR_ST	HSA-MIR-498_ST	HSA-MIR-515-3P_ST	HSA-MIR-518D-5P_ST	HSA-MIR-519A_ST	HSA-MIR-545_ST	HSA-MIR-593_ST	HSA-MIR-548C-5P_ST	HSA-MIR-936_ST	HSA-MIR-937_ST	HSA-MIR-548L_ST	HSA-MIR-3147_ST
DNA_DAMAGE_CHECKPOINT	0.363	0.569092	0.647	0.861482	4	HSA-MIR-130A-STAR_ST	HSA-MIR-489_ST	HSA-MIR-3135_ST	HSA-MIR-323B-5P_ST
REGULATION_OF_CYCLIN_DEPENDENT_PROTEIN_KINASE_ACTIVITY	0.442	0.645897	0.888	1	8	HSA-MIR-147_ST	HSA-MIR-592_ST	HSA-MIR-1225-5P_ST	HSA-MIR-1225-3P_ST	HSA-MIR-1262_ST	HSA-MIR-664_ST	HSA-MIR-4275_ST	HSA-MIR-4281_ST
GOLGI_VESICLE_TRANSPORT	0.424	0.631009	0.212	0.453973	12	HSA-MIR-17-STAR_ST	HSA-MIR-25_ST	HSA-MIR-26A-1-STAR_ST	HSA-MIR-129-5P_ST	HSA-MIR-380_ST	HSA-MIR-503_ST	HSA-MIR-598_ST	HSA-MIR-659_ST	HSA-MIR-548F_ST	HSA-MIR-1270_ST	HSA-MIR-718_ST	HSA-MIR-3125_ST
PEPTIDYL_TYROSINE_PHOSPHORYLATION	0.005	0.054254	0.297	0.563022	9	HSA-LET-7E-STAR_ST	HSA-MIR-148A-STAR_ST	HSA-MIR-187_ST	HSA-MIR-140-5P_ST	HSA-MIR-129-3P_ST	HSA-MIR-136-STAR_ST	HSA-MIR-545-STAR_ST	HSA-MIR-509-3-5P_ST	HSA-MIR-3120_ST
NEGATIVE_REGULATION_OF_SECRETION	0.322	0.527833	0.184	0.416075	18	HSA-MIR-23A-STAR_ST	HSA-MIR-31_ST	HSA-MIR-181A_ST	HSA-MIR-199B-5P_ST	HSA-MIR-200B-STAR_ST	HSA-LET-7I_ST	HSA-MIR-376B_ST	HSA-MIR-488-STAR_ST	HSA-MIR-512-3P_ST	HSA-MIR-519E_ST	HSA-MIR-519C-5P_ST	HSA-MIR-555_ST	HSA-MIR-577_ST	HSA-MIR-625_ST	HSA-MIR-1245_ST	HSA-MIR-548I_ST	HSA-MIR-3123_ST	HSA-MIR-4282_ST
PROTEIN_PROCESSING	0.032	0.141422	0.444	0.700951	5	HSA-MIR-181B_ST	HSA-MIR-138-2-STAR_ST	HSA-MIR-200A-STAR_ST	HSA-MIR-422A_ST	HSA-MIR-4282_ST
OXYGEN_AND_REACTIVE_OXYGEN_SPECIES_METABOLIC_PROCESS	0.125	0.300413	0.05	0.200275	24	HSA-MIR-31_ST	HSA-MIR-181A-2-STAR_ST	HSA-MIR-187_ST	HSA-MIR-1_ST	HSA-MIR-137_ST	HSA-MIR-200C_ST	HSA-MIR-200A-STAR_ST	HSA-MIR-378-STAR_ST	HSA-MIR-378_ST	HSA-MIR-422A_ST	HSA-MIR-431_ST	HSA-MIR-515-5P_ST	HSA-MIR-499-3P_ST	HSA-MIR-532-5P_ST	HSA-MIR-578_ST	HSA-MIR-623_ST	HSA-MIR-33B_ST	HSA-MIR-1231_ST	HSA-MIR-1286_ST	HSA-MIR-1287_ST	HSA-MIR-1973_ST	HSA-MIR-3131_ST	HSA-MIR-378C_ST	HSA-MIR-4299_ST
PROTEIN_COMPLEX_ASSEMBLY	0	0	0.11	0.313996	19	HSA-MIR-21_ST	HSA-MIR-25_ST	HSA-MIR-27A_ST	HSA-MIR-192-STAR_ST	HSA-MIR-199A-3P_ST	HSA-MIR-199B-3P_ST	HSA-MIR-212_ST	HSA-MIR-223_ST	HSA-MIR-378-STAR_ST	HSA-MIR-378_ST	HSA-MIR-151-5P_ST	HSA-MIR-335-STAR_ST	HSA-MIR-422A_ST	HSA-MIR-431_ST	HSA-MIR-623_ST	HSA-MIR-1910_ST	HSA-MIR-3194_ST	HSA-MIR-378C_ST	HSA-MIR-4253_ST
CELLULAR_LIPID_METABOLIC_PROCESS	0.002	0.03681	0.011	0.103187	18	HSA-MIR-187_ST	HSA-MIR-200B_ST	HSA-MIR-200C_ST	HSA-MIR-200A-STAR_ST	HSA-MIR-362-5P_ST	HSA-MIR-375_ST	HSA-MIR-378-STAR_ST	HSA-MIR-378_ST	HSA-MIR-151-5P_ST	HSA-MIR-422A_ST	HSA-MIR-431_ST	HSA-MIR-491-3P_ST	HSA-MIR-497_ST	HSA-MIR-623_ST	HSA-MIR-33B_ST	HSA-MIR-1251_ST	HSA-MIR-3194_ST	HSA-MIR-378C_ST
REGULATION_OF_CELL_MORPHOGENESIS	0.238	0.433649	0.328	0.58692	15	HSA-MIR-211_ST	HSA-MIR-224-STAR_ST	HSA-MIR-122_ST	HSA-MIR-140-3P_ST	HSA-MIR-129-3P_ST	HSA-MIR-361-3P_ST	HSA-MIR-765_ST	HSA-MIR-920_ST	HSA-MIR-1226-STAR_ST	HSA-MIR-1291_ST	HSA-MIR-1259_ST	HSA-MIR-1265_ST	HSA-MIR-1288_ST	HSA-MIR-3200_ST	HSA-MIR-3202_ST
DEFENSE_RESPONSE_TO_BACTERIUM	0.269	0.470103	0.353	0.605262	3	HSA-MIR-1225-3P_ST	HSA-MIR-1293_ST	HSA-MIR-3126-5P_ST
VESICLE_MEDIATED_TRANSPORT	0.076	0.21969	0.116	0.320654	9	HSA-LET-7F-2-STAR_ST	HSA-MIR-18A_ST	HSA-MIR-25_ST	HSA-MIR-142-5P_ST	HSA-MIR-331-5P_ST	HSA-MIR-659_ST	HSA-MIR-1306_ST	HSA-MIR-1976_ST	HSA-MIR-4285_ST
DOUBLE_STRAND_BREAK_REPAIR	0.28	0.48237	0.156	0.37804	12	HSA-MIR-130A-STAR_ST	HSA-MIR-184_ST	HSA-MIR-193A-3P_ST	HSA-MIR-329_ST	HSA-MIR-410_ST	HSA-MIR-501-5P_ST	HSA-MIR-550-STAR_ST	HSA-MIR-769-3P_ST	HSA-MIR-876-3P_ST	HSA-MIR-1180_ST	HSA-MIR-2114_ST	HSA-MIR-4302_ST
PROTEIN_METABOLIC_PROCESS	0.001	0.025069	0.103	0.305637	9	HSA-MIR-25_ST	HSA-MIR-27A_ST	HSA-MIR-187_ST	HSA-MIR-126_ST	HSA-MIR-331-5P_ST	HSA-MIR-335-STAR_ST	HSA-MIR-3177_ST	HSA-MIR-3194_ST	HSA-MIR-378C_ST
NEGATIVE_REGULATION_OF_CYTOKINE_BIOSYNTHETIC_PROCESS	0.578	0.759866	0.013	0.109895	22	HSA-MIR-23A-STAR_ST	HSA-MIR-26A_ST	HSA-MIR-27A-STAR_ST	HSA-MIR-100_ST	HSA-MIR-181A_ST	HSA-MIR-181C-STAR_ST	HSA-MIR-124-STAR_ST	HSA-MIR-370_ST	HSA-MIR-424-STAR_ST	HSA-MIR-491-5P_ST	HSA-MIR-146B-3P_ST	HSA-MIR-504_ST	HSA-MIR-571_ST	HSA-MIR-590-3P_ST	HSA-MIR-654-5P_ST	HSA-MIR-874_ST	HSA-MIR-1181_ST	HSA-MIR-1257_ST	HSA-MIR-1306_ST	HSA-MIR-1538_ST	HSA-MIR-3121_ST	HSA-MIR-3123_ST
GLYCEROPHOSPHOLIPID_METABOLIC_PROCESS	0.242	0.437103	0.431	0.68941	7	HSA-LET-7G-STAR_ST	HSA-MIR-432-STAR_ST	HSA-MIR-548A-3P_ST	HSA-MIR-1284_ST	HSA-MIR-3115_ST	HSA-MIR-4300_ST	HSA-MIR-4306_ST
CELLULAR_MACROMOLECULE_CATABOLIC_PROCESS	0.672	0.845964	0.336	0.591458	7	HSA-MIR-26A-1-STAR_ST	HSA-MIR-92A_ST	HSA-MIR-380-STAR_ST	HSA-MIR-518C-STAR_ST	HSA-MIR-500_ST	HSA-MIR-411_ST	HSA-MIR-548F_ST
MRNA_SPLICE_SITE_SELECTION	0.995	0.997057	0.925	1	6	HSA-MIR-208A_ST	HSA-MIR-155-STAR_ST	HSA-MIR-135B_ST	HSA-MIR-1179_ST	HSA-MIR-1193_ST	HSA-MIR-4326_ST
EXOCYTOSIS	0.886	0.971526	0.073	0.245699	16	HSA-LET-7F-2-STAR_ST	HSA-MIR-24-2-STAR_ST	HSA-MIR-362-5P_ST	HSA-MIR-486-3P_ST	HSA-MIR-512-3P_ST	HSA-MIR-520C-3P_ST	HSA-MIR-516B_ST	HSA-MIR-516A-3P_ST	HSA-MIR-532-3P_ST	HSA-MIR-1285_ST	HSA-MIR-1976_ST	HSA-MIR-2116_ST	HSA-MIR-3156_ST	HSA-MIR-3197_ST	HSA-MIR-4266_ST	HSA-MIR-4285_ST
SECOND_MESSENGER_MEDIATED_SIGNALING	0.042	0.158207	0.023	0.134847	16	HSA-MIR-107_ST	HSA-MIR-181C_ST	HSA-MIR-222_ST	HSA-MIR-323-3P_ST	HSA-MIR-578_ST	HSA-MIR-548B-5P_ST	HSA-MIR-33B-STAR_ST	HSA-MIR-656_ST	HSA-MIR-671-3P_ST	HSA-MIR-675_ST	HSA-MIR-1238_ST	HSA-MIR-1257_ST	HSA-MIR-3123_ST	HSA-MIR-3159_ST	HSA-MIR-4312_ST	HSA-MIR-4269_ST
G_PROTEIN_SIGNALING_COUPLED_TO_CYCLIC_NUCLEOTIDE_SECOND_MESSENGER	0.749	0.883966	0.223	0.468558	18	HSA-MIR-33A_ST	HSA-MIR-107_ST	HSA-MIR-369-5P_ST	HSA-MIR-20B-STAR_ST	HSA-MIR-487A_ST	HSA-MIR-513A-5P_ST	HSA-MIR-455-5P_ST	HSA-MIR-572_ST	HSA-MIR-548A-5P_ST	HSA-MIR-656_ST	HSA-MIR-668_ST	HSA-MIR-1271_ST	HSA-MIR-885-3P_ST	HSA-MIR-933_ST	HSA-MIR-1274A_ST	HSA-MIR-3159_ST	HSA-MIR-3187_ST	HSA-MIR-4312_ST
REGULATION_OF_GENE_EXPRESSION_EPIGENETIC	0.276	0.478883	0.904	1	6	HSA-MIR-100-STAR_ST	HSA-MIR-323-3P_ST	HSA-MIR-345_ST	HSA-MIR-483-3P_ST	HSA-MIR-512-5P_ST	HSA-MIR-3167_ST
REGULATION_OF_INTRACELLULAR_TRANSPORT	0.03	0.138476	0.113	0.316574	15	HSA-MIR-187_ST	HSA-MIR-138-2-STAR_ST	HSA-MIR-125A-3P_ST	HSA-MIR-302B_ST	HSA-MIR-330-5P_ST	HSA-MIR-335-STAR_ST	HSA-MIR-520D-5P_ST	HSA-MIR-890_ST	HSA-MIR-942_ST	HSA-MIR-943_ST	HSA-MIR-1286_ST	HSA-MIR-3133_ST	HSA-MIR-3139_ST	HSA-MIR-548W_ST	HSA-MIR-4279_ST
SMOOTH_MUSCLE_CONTRACTION_GO_0006939	0.388	0.593844	0.016	0.119303	22	HSA-MIR-20A_ST	HSA-MIR-31_ST	HSA-MIR-181B_ST	HSA-MIR-216A_ST	HSA-MIR-224-STAR_ST	HSA-MIR-140-5P_ST	HSA-MIR-520D-5P_ST	HSA-MIR-455-3P_ST	HSA-MIR-555_ST	HSA-MIR-573_ST	HSA-MIR-548B-5P_ST	HSA-MIR-548C-3P_ST	HSA-MIR-637_ST	HSA-MIR-648_ST	HSA-MIR-671-5P_ST	HSA-MIR-935_ST	HSA-MIR-1245_ST	HSA-MIR-1972_ST	HSA-MIR-3133_ST	HSA-MIR-3167_ST	HSA-MIR-323B-3P_ST	HSA-MIR-4326_ST
SKELETAL_MUSCLE_DEVELOPMENT	0.985	0.991455	0.71	0.903185	8	HSA-MIR-32_ST	HSA-MIR-219-5P_ST	HSA-MIR-371-3P_ST	HSA-MIR-490-3P_ST	HSA-MIR-600_ST	HSA-MIR-1181_ST	HSA-MIR-2909_ST	HSA-MIR-3132_ST
ENDOSOME_TRANSPORT	0.19	0.379478	0.023	0.134847	16	HSA-MIR-28-5P_ST	HSA-MIR-16-2-STAR_ST	HSA-MIR-203_ST	HSA-MIR-218-1-STAR_ST	HSA-MIR-15B-STAR_ST	HSA-MIR-143_ST	HSA-MIR-324-5P_ST	HSA-MIR-520C-5P_ST	HSA-MIR-518C-STAR_ST	HSA-MIR-510_ST	HSA-MIR-544_ST	HSA-MIR-644_ST	HSA-MIR-1224-5P_ST	HSA-MIR-873_ST	HSA-MIR-548E_ST	HSA-MIR-4280_ST
PROTEIN_AMINO_ACID_ADP_RIBOSYLATION	0.853	0.955518	0.855	0.990523	9	HSA-MIR-553_ST	HSA-MIR-573_ST	HSA-MIR-579_ST	HSA-MIR-374B_ST	HSA-MIR-1286_ST	HSA-MIR-1287_ST	HSA-MIR-548L_ST	HSA-MIR-1276_ST	HSA-MIR-4299_ST
BONE_REMODELING	0.013	0.09451	0.15	0.369036	14	HSA-LET-7E-STAR_ST	HSA-MIR-15A-STAR_ST	HSA-MIR-140-5P_ST	HSA-MIR-520C-3P_ST	HSA-MIR-647_ST	HSA-MIR-449B-STAR_ST	HSA-MIR-885-3P_ST	HSA-MIR-940_ST	HSA-MIR-1207-5P_ST	HSA-MIR-548L_ST	HSA-MIR-3124_ST	HSA-MIR-3146_ST	HSA-MIR-1260B_ST	HSA-MIR-3195_ST
REGULATION_OF_CELLULAR_COMPONENT_SIZE	0.183	0.372664	0.103	0.305637	9	HSA-MIR-150-STAR_ST	HSA-MIR-520G_ST	HSA-MIR-505_ST	HSA-MIR-548C-3P_ST	HSA-MIR-628-3P_ST	HSA-MIR-920_ST	HSA-MIR-938_ST	HSA-MIR-3157_ST	HSA-MIR-4323_ST
PEPTIDYL_AMINO_ACID_MODIFICATION	0.056	0.185476	0.787	0.959177	5	HSA-LET-7E-STAR_ST	HSA-MIR-138-2-STAR_ST	HSA-MIR-129-3P_ST	HSA-MIR-573_ST	HSA-MIR-617_ST
EMBRYONIC_DEVELOPMENT	0.725	0.870479	0.509	0.749075	8	HSA-MIR-200C-STAR_ST	HSA-MIR-194-STAR_ST	HSA-MIR-515-5P_ST	HSA-MIR-554_ST	HSA-MIR-1228_ST	HSA-MIR-548H_ST	HSA-MIR-4259_ST	HSA-MIR-4285_ST
POSITIVE_REGULATION_OF_CYTOSKELETON_ORGANIZATION_AND_BIOGENESIS	0.421	0.629767	0.224	0.469303	7	HSA-MIR-16-1-STAR_ST	HSA-MIR-30C_ST	HSA-MIR-219-5P_ST	HSA-MIR-424-STAR_ST	HSA-MIR-487A_ST	HSA-MIR-769-3P_ST	HSA-MIR-1274B_ST
PROTEIN_AMINO_ACID_O_LINKED_GLYCOSYLATION	0.027	0.133986	0.262	0.51619	5	HSA-MIR-892A_ST	HSA-MIR-939_ST	HSA-MIR-1226-STAR_ST	HSA-MIR-1299_ST	HSA-MIR-3177_ST
REGULATION_OF_SMALL_GTPASE_MEDIATED_SIGNAL_TRANSDUCTION	0.034	0.14455	0.008	0.086163	25	HSA-LET-7E-STAR_ST	HSA-MIR-17-STAR_ST	HSA-MIR-24-2-STAR_ST	HSA-MIR-10B-STAR_ST	HSA-MIR-181A_ST	HSA-MIR-181C_ST	HSA-MIR-212_ST	HSA-MIR-200B-STAR_ST	HSA-MIR-140-3P_ST	HSA-MIR-146A_ST	HSA-MIR-150_ST	HSA-MIR-30E_ST	HSA-MIR-374A_ST	HSA-MIR-375_ST	HSA-MIR-378-STAR_ST	HSA-MIR-342-3P_ST	HSA-MIR-346_ST	HSA-MIR-424-STAR_ST	HSA-MIR-486-3P_ST	HSA-MIR-498_ST	HSA-MIR-600_ST	HSA-MIR-612_ST	HSA-MIR-1267_ST	HSA-MIR-3202_ST	HSA-MIR-378C_ST
CELL_PROLIFERATION_GO_0008283	0	0	0.075	0.248973	8	HSA-LET-7I_ST	HSA-MIR-185_ST	HSA-MIR-193A-3P_ST	HSA-MIR-106B_ST	HSA-MIR-331-5P_ST	HSA-MIR-891A_ST	HSA-MIR-3123_ST	HSA-MIR-3126-3P_ST
REGULATION_OF_BLOOD_PRESSURE	0.867	0.962679	0.282	0.542365	17	HSA-MIR-100-STAR_ST	HSA-MIR-29B-2-STAR_ST	HSA-MIR-221_ST	HSA-MIR-302B-STAR_ST	HSA-MIR-409-3P_ST	HSA-MIR-508-5P_ST	HSA-MIR-573_ST	HSA-MIR-616_ST	HSA-MIR-1200_ST	HSA-MIR-1206_ST	HSA-MIR-1288_ST	HSA-MIR-1322_ST	HSA-MIR-1915_ST	HSA-MIR-548Q_ST	HSA-MIR-2861_ST	HSA-MIR-3141_ST	HSA-MIR-4320_ST
ESTABLISHMENT_AND_OR_MAINTENANCE_OF_CELL_POLARITY	0.054	0.18175	0.361	0.611765	8	HSA-LET-7A-STAR_ST	HSA-MIR-24-2-STAR_ST	HSA-MIR-29A_ST	HSA-MIR-331-5P_ST	HSA-MIR-338-5P_ST	HSA-MIR-656_ST	HSA-MIR-1238_ST	HSA-MIR-548J_ST
NUCLEOTIDE_EXCISION_REPAIR	0.69	0.854425	0.747	0.929117	13	HSA-MIR-28-5P_ST	HSA-MIR-93-STAR_ST	HSA-MIR-96-STAR_ST	HSA-MIR-183-STAR_ST	HSA-MIR-204_ST	HSA-MIR-296-5P_ST	HSA-MIR-324-5P_ST	HSA-MIR-425_ST	HSA-MIR-432-STAR_ST	HSA-MIR-651_ST	HSA-MIR-542-3P_ST	HSA-MIR-548K_ST	HSA-MIR-1302_ST
NEGATIVE_REGULATION_OF_RNA_METABOLIC_PROCESS	0.256	0.45784	0.15	0.369036	15	HSA-MIR-129-5P_ST	HSA-MIR-216A_ST	HSA-MIR-122_ST	HSA-MIR-137_ST	HSA-MIR-296-3P_ST	HSA-MIR-151-5P_ST	HSA-MIR-135B_ST	HSA-MIR-491-3P_ST	HSA-MIR-557_ST	HSA-MIR-875-3P_ST	HSA-MIR-937_ST	HSA-MIR-3116_ST	HSA-MIR-3160_ST	HSA-MIR-3179_ST	HSA-MIR-3189_ST
NEGATIVE_REGULATION_OF_DNA_REPLICATION	0.459	0.661433	0.727	0.91362	4	HSA-MIR-506_ST	HSA-MIR-653_ST	HSA-MIR-3117_ST	HSA-MIR-4329_ST
REGULATION_OF_ENDOCYTOSIS	0.601	0.783023	0.411	0.666958	13	HSA-LET-7D_ST	HSA-LET-7D-STAR_ST	HSA-MIR-20A-STAR_ST	HSA-MIR-367_ST	HSA-MIR-412_ST	HSA-MIR-612_ST	HSA-MIR-658_ST	HSA-MIR-1253_ST	HSA-MIR-1267_ST	HSA-MIR-664-STAR_ST	HSA-MIR-1827_ST	HSA-MIR-3147_ST	HSA-MIR-3195_ST
IMMUNE_SYSTEM_PROCESS	0.016	0.102485	0.007	0.084817	13	HSA-MIR-17-STAR_ST	HSA-MIR-148A-STAR_ST	HSA-MIR-187_ST	HSA-MIR-222_ST	HSA-MIR-125B_ST	HSA-MIR-126_ST	HSA-MIR-302D-STAR_ST	HSA-MIR-378_ST	HSA-MIR-151-5P_ST	HSA-MIR-623_ST	HSA-MIR-548G_ST	HSA-MIR-3120_ST	HSA-MIR-378C_ST
TRANSFORMING_GROWTH_FACTOR_BETA_RECEPTOR_SIGNALING_PATHWAY	0.339	0.546459	0.141	0.358416	22	HSA-MIR-106A-STAR_ST	HSA-MIR-212_ST	HSA-MIR-149-STAR_ST	HSA-MIR-130B-STAR_ST	HSA-MIR-335_ST	HSA-MIR-449A_ST	HSA-MIR-491-3P_ST	HSA-MIR-519C-5P_ST	HSA-MIR-526B_ST	HSA-MIR-526A_ST	HSA-MIR-570_ST	HSA-MIR-33B_ST	HSA-MIR-1225-5P_ST	HSA-MIR-1228-STAR_ST	HSA-MIR-1287_ST	HSA-MIR-1291_ST	HSA-MIR-1274B_ST	HSA-MIR-320D_ST	HSA-MIR-1910_ST	HSA-MIR-3128_ST	HSA-MIR-3147_ST	HSA-MIR-4305_ST
ANATOMICAL_STRUCTURE_DEVELOPMENT	0.036	0.147448	0.066	0.234059	18	HSA-MIR-101-STAR_ST	HSA-MIR-181C_ST	HSA-MIR-140-3P_ST	HSA-MIR-126-STAR_ST	HSA-MIR-338-5P_ST	HSA-MIR-335-STAR_ST	HSA-MIR-431_ST	HSA-MIR-486-3P_ST	HSA-MIR-519E_ST	HSA-MIR-570_ST	HSA-MIR-623_ST	HSA-MIR-1291_ST	HSA-MIR-1257_ST	HSA-MIR-1274B_ST	HSA-MIR-1292_ST	HSA-MIR-320D_ST	HSA-MIR-3123_ST	HSA-MIR-4269_ST
REGULATION_OF_T_CELL_PROLIFERATION	0.318	0.523638	0.009	0.092809	33	HSA-LET-7B_ST	HSA-LET-7D-STAR_ST	HSA-MIR-30A_ST	HSA-MIR-99A_ST	HSA-MIR-99A-STAR_ST	HSA-MIR-199A-3P_ST	HSA-MIR-10B_ST	HSA-MIR-181B_ST	HSA-MIR-183_ST	HSA-MIR-23B-STAR_ST	HSA-MIR-30B_ST	HSA-MIR-125B_ST	HSA-MIR-126_ST	HSA-MIR-127-3P_ST	HSA-MIR-138-1-STAR_ST	HSA-MIR-184_ST	HSA-MIR-206_ST	HSA-MIR-335_ST	HSA-MIR-423-5P_ST	HSA-MIR-574-5P_ST	HSA-MIR-548C-3P_ST	HSA-MIR-301B_ST	HSA-MIR-1299_ST	HSA-MIR-548F_ST	HSA-MIR-548N_ST	HSA-MIR-664-STAR_ST	HSA-MIR-1826_ST	HSA-MIR-1827_ST	HSA-MIR-3143_ST	HSA-MIR-4304_ST	HSA-MIR-4315_ST	HSA-MIR-4286_ST	HSA-MIR-4287_ST
RNA_SPLICINGVIA_TRANSESTERIFICATION_REACTIONS	0.997	0.997686	0.99	1	6	HSA-MIR-19B-2-STAR_ST	HSA-MIR-155-STAR_ST	HSA-MIR-135B_ST	HSA-MIR-1226_ST	HSA-MIR-1302_ST	HSA-MIR-4326_ST
DNA_RECOMBINATION	0.896	0.97368	0.065	0.233358	20	HSA-MIR-18A-STAR_ST	HSA-MIR-28-5P_ST	HSA-MIR-30A-STAR_ST	HSA-MIR-95_ST	HSA-MIR-130A-STAR_ST	HSA-MIR-184_ST	HSA-MIR-193A-3P_ST	HSA-MIR-451_ST	HSA-MIR-501-5P_ST	HSA-MIR-501-3P_ST	HSA-MIR-544_ST	HSA-MIR-590-3P_ST	HSA-MIR-636_ST	HSA-MIR-939_ST	HSA-MIR-1202_ST	HSA-MIR-1302_ST	HSA-MIR-1914-STAR_ST	HSA-MIR-2114_ST	HSA-MIR-3125_ST	HSA-MIR-3196_ST
CELL_MATRIX_ADHESION	0.109	0.275628	0.014	0.112464	24	HSA-MIR-129-5P_ST	HSA-MIR-224-STAR_ST	HSA-MIR-122_ST	HSA-MIR-122-STAR_ST	HSA-MIR-191_ST	HSA-MIR-135B-STAR_ST	HSA-MIR-483-5P_ST	HSA-MIR-486-3P_ST	HSA-MIR-491-5P_ST	HSA-MIR-517-STAR_ST	HSA-MIR-589_ST	HSA-MIR-550_ST	HSA-MIR-625-STAR_ST	HSA-MIR-635_ST	HSA-MIR-454-STAR_ST	HSA-MIR-941_ST	HSA-MIR-1183_ST	HSA-MIR-1226-STAR_ST	HSA-MIR-1291_ST	HSA-MIR-1274B_ST	HSA-MIR-718_ST	HSA-MIR-3133_ST	HSA-MIR-1260B_ST	HSA-MIR-4326_ST
PEPTIDYL_TYROSINE_MODIFICATION	0.004	0.050138	0.099	0.298643	7	HSA-LET-7E-STAR_ST	HSA-MIR-148A-STAR_ST	HSA-MIR-187_ST	HSA-MIR-9-STAR_ST	HSA-MIR-129-3P_ST	HSA-MIR-373-STAR_ST	HSA-MIR-3120_ST
T_CELL_ACTIVATION	0.081	0.228244	0.006	0.079309	16	HSA-MIR-23A_ST	HSA-MIR-100_ST	HSA-MIR-199A-3P_ST	HSA-MIR-125B_ST	HSA-MIR-126_ST	HSA-MIR-146A_ST	HSA-MIR-378_ST	HSA-MIR-509-3P_ST	HSA-MIR-558_ST	HSA-MIR-559_ST	HSA-MIR-578_ST	HSA-MIR-548C-5P_ST	HSA-MIR-1253_ST	HSA-MIR-548G_ST	HSA-MIR-1266_ST	HSA-MIR-4286_ST
G1_PHASE	0.585	0.767681	0.827	0.978381	9	HSA-MIR-147_ST	HSA-MIR-505_ST	HSA-MIR-568_ST	HSA-MIR-411_ST	HSA-MIR-770-5P_ST	HSA-MIR-450B-3P_ST	HSA-MIR-541-STAR_ST	HSA-MIR-190B_ST	HSA-MIR-3168_ST
CYTOKINE_BIOSYNTHETIC_PROCESS	0.067	0.205091	0.004	0.07362	23	HSA-MIR-25_ST	HSA-MIR-29A-STAR_ST	HSA-MIR-30A_ST	HSA-MIR-199A-3P_ST	HSA-MIR-181B_ST	HSA-MIR-183_ST	HSA-MIR-224_ST	HSA-MIR-23B-STAR_ST	HSA-MIR-124-STAR_ST	HSA-MIR-302D-STAR_ST	HSA-MIR-196B-STAR_ST	HSA-MIR-485-3P_ST	HSA-MIR-202_ST	HSA-MIR-556-3P_ST	HSA-MIR-567_ST	HSA-MIR-570_ST	HSA-MIR-584_ST	HSA-MIR-658_ST	HSA-MIR-454_ST	HSA-MIR-664-STAR_ST	HSA-MIR-1826_ST	HSA-MIR-1827_ST	HSA-MIR-4287_ST
POSITIVE_REGULATION_OF_EPITHELIAL_CELL_PROLIFERATION	0.005	0.054254	0.336	0.591458	6	HSA-MIR-212_ST	HSA-MIR-520A-3P_ST	HSA-MIR-920_ST	HSA-MIR-1274B_ST	HSA-MIR-1281_ST	HSA-MIR-3131_ST
ER_TO_GOLGI_VESICLE_MEDIATED_TRANSPORT	0.719	0.869739	0.098	0.297478	17	HSA-MIR-25_ST	HSA-MIR-26A-1-STAR_ST	HSA-MIR-28-5P_ST	HSA-MIR-92A-1-STAR_ST	HSA-MIR-129-5P_ST	HSA-MIR-142-3P_ST	HSA-MIR-380-STAR_ST	HSA-MIR-497-STAR_ST	HSA-MIR-503_ST	HSA-MIR-508-3P_ST	HSA-MIR-544_ST	HSA-MIR-941_ST	HSA-MIR-548F_ST	HSA-MIR-1270_ST	HSA-MIR-718_ST	HSA-MIR-3146_ST	HSA-MIR-4305_ST
HISTONE_MODIFICATION	0.26	0.461587	0.478	0.725482	5	HSA-MIR-497-STAR_ST	HSA-MIR-515-3P_ST	HSA-MIR-924_ST	HSA-MIR-1178_ST	HSA-MIR-3133_ST
TRANSCRIPTION	0.097	0.254581	0.533	0.764962	12	HSA-MIR-122_ST	HSA-MIR-135B_ST	HSA-MIR-490-3P_ST	HSA-MIR-509-5P_ST	HSA-MIR-557_ST	HSA-MIR-936_ST	HSA-MIR-3116_ST	HSA-MIR-3133_ST	HSA-MIR-3134_ST	HSA-MIR-3160_ST	HSA-MIR-3179_ST	HSA-MIR-3189_ST
POSITIVE_REGULATION_OF_CELLULAR_METABOLIC_PROCESS	0.016	0.102485	0.24	0.489425	7	HSA-MIR-25_ST	HSA-MIR-15B_ST	HSA-MIR-30C-1-STAR_ST	HSA-MIR-302A_ST	HSA-MIR-557_ST	HSA-MIR-411-STAR_ST	HSA-MIR-3133_ST
LEARNING_AND_OR_MEMORY	0.303	0.505812	0.322	0.584486	6	HSA-LET-7C_ST	HSA-MIR-519C-5P_ST	HSA-MIR-589-STAR_ST	HSA-MIR-670_ST	HSA-MIR-4322_ST	HSA-MIR-4282_ST
S_PHASE_OF_MITOTIC_CELL_CYCLE	0.232	0.426458	0.929	1	6	HSA-LET-7A-2-STAR_ST	HSA-MIR-450A_ST	HSA-MIR-520F_ST	HSA-MIR-518E-STAR_ST	HSA-MIR-708-STAR_ST	HSA-MIR-1294_ST
POSITIVE_REGULATION_OF_BIOLOGICAL_PROCESS	0	0	0.032	0.159342	14	HSA-MIR-17-STAR_ST	HSA-MIR-22_ST	HSA-MIR-25_ST	HSA-MIR-187_ST	HSA-MIR-222_ST	HSA-LET-7I-STAR_ST	HSA-MIR-126_ST	HSA-MIR-193A-3P_ST	HSA-MIR-106B_ST	HSA-MIR-484_ST	HSA-MIR-146B-5P_ST	HSA-MIR-550-STAR_ST	HSA-MIR-3133_ST	HSA-MIR-4253_ST
RESPONSE_TO_EXTERNAL_STIMULUS	0.003	0.045438	0.004	0.07362	38	HSA-MIR-17-STAR_ST	HSA-MIR-21_ST	HSA-MIR-22-STAR_ST	HSA-MIR-23A_ST	HSA-MIR-24-2-STAR_ST	HSA-MIR-31_ST	HSA-MIR-148A-STAR_ST	HSA-MIR-148A_ST	HSA-MIR-139-3P_ST	HSA-MIR-187_ST	HSA-MIR-199B-3P_ST	HSA-LET-7I_ST	HSA-MIR-9-STAR_ST	HSA-MIR-126_ST	HSA-MIR-146A_ST	HSA-MIR-185_ST	HSA-MIR-106B_ST	HSA-MIR-323-5P_ST	HSA-MIR-331-5P_ST	HSA-MIR-338-5P_ST	HSA-MIR-335-STAR_ST	HSA-MIR-424-STAR_ST	HSA-MIR-486-3P_ST	HSA-MIR-491-5P_ST	HSA-MIR-146B-5P_ST	HSA-MIR-503_ST	HSA-MIR-455-3P_ST	HSA-MIR-92B_ST	HSA-MIR-555_ST	HSA-MIR-550-STAR_ST	HSA-MIR-1286_ST	HSA-MIR-1292_ST	HSA-MIR-1973_ST	HSA-MIR-3120_ST	HSA-MIR-3194_ST	HSA-MIR-2355_ST	HSA-MIR-4269_ST	HSA-MIR-4284_ST
MITOTIC_SPINDLE_ORGANIZATION_AND_BIOGENESIS	0.955	0.985833	0.812	0.97092	5	HSA-MIR-197_ST	HSA-MIR-222-STAR_ST	HSA-MIR-607_ST	HSA-MIR-1178_ST	HSA-MIR-1914-STAR_ST
AMINE_METABOLIC_PROCESS	0.007	0.066091	0.055	0.209346	12	HSA-MIR-25_ST	HSA-MIR-23B-STAR_ST	HSA-MIR-30B-STAR_ST	HSA-MIR-200C_ST	HSA-MIR-361-5P_ST	HSA-MIR-151-5P_ST	HSA-MIR-422A_ST	HSA-MIR-1286_ST	HSA-MIR-548F_ST	HSA-MIR-1251_ST	HSA-MIR-3138_ST	HSA-MIR-3155_ST
INACTIVATION_OF_MAPK_ACTIVITY	0.105	0.268785	0.082	0.264364	16	HSA-MIR-139-5P_ST	HSA-MIR-181B_ST	HSA-MIR-214-STAR_ST	HSA-MIR-145_ST	HSA-MIR-154_ST	HSA-MIR-296-3P_ST	HSA-MIR-302B_ST	HSA-MIR-339-5P_ST	HSA-MIR-518D-5P_ST	HSA-MIR-519A_ST	HSA-MIR-545_ST	HSA-MIR-593_ST	HSA-MIR-936_ST	HSA-MIR-937_ST	HSA-MIR-548L_ST	HSA-MIR-1909-STAR_ST
CERAMIDE_METABOLIC_PROCESS	0.681	0.852129	0.349	0.600528	16	HSA-MIR-147_ST	HSA-MIR-7-1-STAR_ST	HSA-MIR-204_ST	HSA-MIR-134_ST	HSA-MIR-193B-STAR_ST	HSA-MIR-557_ST	HSA-MIR-320C_ST	HSA-MIR-922_ST	HSA-MIR-936_ST	HSA-MIR-3115_ST	HSA-MIR-3122_ST	HSA-MIR-3175_ST	HSA-MIR-3186-3P_ST	HSA-MIR-320E_ST	HSA-MIR-4265_ST	HSA-MIR-4272_ST
WOUND_HEALING	0.035	0.145817	0.009	0.092809	8	HSA-MIR-486-3P_ST	HSA-MIR-491-5P_ST	HSA-MIR-504_ST	HSA-MIR-623_ST	HSA-MIR-1233_ST	HSA-MIR-1263_ST	HSA-MIR-1292_ST	HSA-MIR-4284_ST
REGULATION_OF_NEUROGENESIS	0.174	0.361423	0.528	0.764653	11	HSA-MIR-224_ST	HSA-MIR-9-STAR_ST	HSA-MIR-99B_ST	HSA-MIR-30E-STAR_ST	HSA-MIR-338-5P_ST	HSA-MIR-202_ST	HSA-MIR-589_ST	HSA-MIR-659_ST	HSA-MIR-1233_ST	HSA-MIR-3152_ST	HSA-MIR-4286_ST
TRANSCRIPTION_INITIATION_FROM_RNA_POLYMERASE_II_PROMOTER	0.185	0.374638	0.986	1	2	HSA-MIR-616_ST	HSA-MIR-767-3P_ST
CARBOHYDRATE_METABOLIC_PROCESS	0.023	0.124784	0.019	0.127544	22	HSA-MIR-15A_ST	HSA-MIR-17-STAR_ST	HSA-MIR-21_ST	HSA-MIR-22-STAR_ST	HSA-MIR-25_ST	HSA-MIR-26B_ST	HSA-MIR-223_ST	HSA-MIR-126_ST	HSA-MIR-200C_ST	HSA-MIR-361-5P_ST	HSA-MIR-452_ST	HSA-MIR-92B_ST	HSA-MIR-574-3P_ST	HSA-MIR-619_ST	HSA-MIR-421_ST	HSA-MIR-220C_ST	HSA-MIR-1284_ST	HSA-MIR-664-STAR_ST	HSA-MIR-2052_ST	HSA-MIR-2116-STAR_ST	HSA-MIR-544B_ST	HSA-MIR-4253_ST
COAGULATION	0.03	0.138476	0.004	0.07362	17	HSA-MIR-29B_ST	HSA-MIR-181C-STAR_ST	HSA-LET-7I_ST	HSA-MIR-140-3P_ST	HSA-MIR-146A_ST	HSA-MIR-374A_ST	HSA-MIR-323-3P_ST	HSA-MIR-346_ST	HSA-MIR-486-3P_ST	HSA-MIR-491-5P_ST	HSA-MIR-504_ST	HSA-MIR-455-3P_ST	HSA-MIR-623_ST	HSA-MIR-769-3P_ST	HSA-MIR-1278_ST	HSA-MIR-4263_ST	HSA-MIR-4284_ST
BODY_FLUID_SECRETION	0.895	0.973321	0.496	0.738162	15	HSA-MIR-148B-STAR_ST	HSA-MIR-485-5P_ST	HSA-MIR-513A-3P_ST	HSA-MIR-576-3P_ST	HSA-MIR-615-3P_ST	HSA-MIR-622_ST	HSA-MIR-411_ST	HSA-MIR-876-3P_ST	HSA-MIR-302E_ST	HSA-MIR-2115_ST	HSA-MIR-2117_ST	HSA-MIR-718_ST	HSA-MIR-3146_ST	HSA-MIR-4319_ST	HSA-MIR-4273_ST
MACROMOLECULAR_COMPLEX_DISASSEMBLY	0.801	0.921403	0.469	0.720865	5	HSA-MIR-31-STAR_ST	HSA-MIR-32_ST	HSA-MIR-126-STAR_ST	HSA-MIR-541-STAR_ST	HSA-MIR-4288_ST
RESPONSE_TO_UV	0.57	0.754809	0.979	1	6	HSA-MIR-302B_ST	HSA-MIR-581_ST	HSA-MIR-147B_ST	HSA-MIR-548I_ST	HSA-MIR-3137_ST	HSA-MIR-4285_ST
RESPIRATORY_GASEOUS_EXCHANGE	0.002	0.03681	0.008	0.086163	22	HSA-MIR-21-STAR_ST	HSA-MIR-24-2-STAR_ST	HSA-MIR-27A_ST	HSA-MIR-181C_ST	HSA-MIR-187_ST	HSA-MIR-218-1-STAR_ST	HSA-MIR-222_ST	HSA-MIR-130A_ST	HSA-MIR-374A_ST	HSA-MIR-375_ST	HSA-MIR-335-STAR_ST	HSA-MIR-133B_ST	HSA-MIR-431_ST	HSA-MIR-202-STAR_ST	HSA-MIR-202_ST	HSA-MIR-494_ST	HSA-MIR-623_ST	HSA-MIR-632_ST	HSA-MIR-1292_ST	HSA-MIR-1975_ST	HSA-MIR-3131_ST	HSA-MIR-3172_ST
NEGATIVE_REGULATION_OF_BINDING	0.495	0.687421	0.903	1	6	HSA-MIR-517A_ST	HSA-MIR-527_ST	HSA-MIR-708-STAR_ST	HSA-MIR-711_ST	HSA-MIR-3116_ST	HSA-MIR-4289_ST
NEGATIVE_REGULATION_OF_METABOLIC_PROCESS	0.09	0.243234	0.114	0.31754	9	HSA-MIR-192-STAR_ST	HSA-MIR-216A_ST	HSA-MIR-122_ST	HSA-MIR-296-3P_ST	HSA-MIR-936_ST	HSA-MIR-3115_ST	HSA-MIR-3179_ST	HSA-MIR-548W_ST	HSA-MIR-3189_ST
PHOSPHOLIPID_METABOLIC_PROCESS	0.09	0.243234	0.036	0.17162	10	HSA-MIR-139-3P_ST	HSA-MIR-142-5P_ST	HSA-MIR-185-STAR_ST	HSA-MIR-106B_ST	HSA-MIR-367_ST	HSA-MIR-380-STAR_ST	HSA-MIR-146B-3P_ST	HSA-MIR-504_ST	HSA-MIR-550-STAR_ST	HSA-MIR-657_ST
RESPONSE_TO_IONIZING_RADIATION	0.288	0.490917	0.675	0.882599	4	HSA-MIR-200B_ST	HSA-MIR-373-STAR_ST	HSA-MIR-497-STAR_ST	HSA-MIR-670_ST
POSITIVE_REGULATION_OF_JNK_ACTIVITY	0.04	0.154271	0.767	0.945902	5	HSA-MIR-517A_ST	HSA-MIR-509-3P_ST	HSA-MIR-588_ST	HSA-MIR-664-STAR_ST	HSA-MIR-3191_ST
REGULATION_OF_JAK_STAT_CASCADE	0	0	0.663	0.873982	4	HSA-MIR-20B-STAR_ST	HSA-MIR-552_ST	HSA-MIR-1206_ST	HSA-MIR-3193_ST
TRANSITION_METAL_ION_TRANSPORT	0.458	0.661303	0.677	0.883625	7	HSA-MIR-329_ST	HSA-MIR-432-STAR_ST	HSA-MIR-892B_ST	HSA-MIR-1236_ST	HSA-MIR-3163_ST	HSA-MIR-4303_ST	HSA-MIR-4326_ST
NEUROGENESIS	0.812	0.929644	0.533	0.764962	16	HSA-LET-7C-STAR_ST	HSA-MIR-101-STAR_ST	HSA-MIR-145-STAR_ST	HSA-MIR-126-STAR_ST	HSA-MIR-130B-STAR_ST	HSA-MIR-429_ST	HSA-MIR-518F-STAR_ST	HSA-MIR-642_ST	HSA-MIR-654-3P_ST	HSA-MIR-1185_ST	HSA-MIR-1255B_ST	HSA-MIR-1197_ST	HSA-MIR-3181_ST	HSA-MIR-4325_ST	HSA-MIR-4282_ST	HSA-MIR-4292_ST
RESPONSE_TO_RADIATION	0.472	0.670858	0.897	1	8	HSA-LET-7A-STAR_ST	HSA-MIR-196A_ST	HSA-MIR-15B-STAR_ST	HSA-MIR-581_ST	HSA-MIR-651_ST	HSA-MIR-3147_ST	HSA-MIR-4260_ST	HSA-MIR-4279_ST
REGULATION_OF_CELL_CELL_ADHESION	0.003	0.045438	0.44	0.699956	9	HSA-MIR-16-1-STAR_ST	HSA-MIR-129-STAR_ST	HSA-MIR-148A-STAR_ST	HSA-MIR-504_ST	HSA-MIR-578_ST	HSA-MIR-874_ST	HSA-MIR-3192_ST	HSA-MIR-4310_ST	HSA-MIR-4328_ST
POSITIVE_REGULATION_OF_CELL_MIGRATION	0.486	0.680775	0.35	0.600826	13	HSA-MIR-129-5P_ST	HSA-MIR-205-STAR_ST	HSA-MIR-130B-STAR_ST	HSA-MIR-379-STAR_ST	HSA-MIR-520A-3P_ST	HSA-MIR-589_ST	HSA-MIR-606_ST	HSA-MIR-624_ST	HSA-MIR-629-STAR_ST	HSA-MIR-875-3P_ST	HSA-MIR-1204_ST	HSA-MIR-3133_ST	HSA-MIR-4319_ST
GLAND_DEVELOPMENT	0.426	0.631401	0.915	1	7	HSA-MIR-325_ST	HSA-MIR-520C-5P_ST	HSA-MIR-516A-3P_ST	HSA-MIR-635_ST	HSA-MIR-1283_ST	HSA-MIR-3193_ST	HSA-MIR-4261_ST
REGULATION_OF_CYTOSKELETON_ORGANIZATION_AND_BIOGENESIS	0.073	0.215298	0.374	0.626954	9	HSA-MIR-132_ST	HSA-MIR-194_ST	HSA-MIR-148B-STAR_ST	HSA-MIR-589_ST	HSA-MIR-920_ST	HSA-MIR-938_ST	HSA-MIR-1281_ST	HSA-MIR-3133_ST	HSA-MIR-3175_ST
CHEMICAL_HOMEOSTASIS	0.065	0.202377	0.106	0.307633	7	HSA-MIR-148A-STAR_ST	HSA-MIR-222_ST	HSA-LET-7G_ST	HSA-MIR-106B_ST	HSA-MIR-339-3P_ST	HSA-MIR-486-3P_ST	HSA-MIR-1973_ST
REGULATION_OF_METABOLIC_PROCESS	0.027	0.133986	0.211	0.453837	13	HSA-MIR-135B_ST	HSA-MIR-490-3P_ST	HSA-MIR-509-5P_ST	HSA-MIR-557_ST	HSA-MIR-936_ST	HSA-MIR-1225-5P_ST	HSA-MIR-3115_ST	HSA-MIR-3116_ST	HSA-MIR-3133_ST	HSA-MIR-3134_ST	HSA-MIR-3179_ST	HSA-MIR-3189_ST	HSA-MIR-4265_ST
OVULATION_CYCLE	0.362	0.569092	0.966	1	6	HSA-MIR-33A_ST	HSA-MIR-33A-STAR_ST	HSA-MIR-186-STAR_ST	HSA-MIR-379-STAR_ST	HSA-MIR-1308_ST	HSA-MIR-4261_ST
MEIOTIC_RECOMBINATION	0.537	0.727	0.554	0.779029	3	HSA-MIR-26B_ST	HSA-MIR-610_ST	HSA-MIR-632_ST
PROTEIN_HOMOOLIGOMERIZATION	0.132	0.311066	0.076	0.250576	9	HSA-LET-7E-STAR_ST	HSA-MIR-210_ST	HSA-MIR-361-3P_ST	HSA-MIR-202_ST	HSA-MIR-518B_ST	HSA-MIR-532-3P_ST	HSA-MIR-545-STAR_ST	HSA-MIR-1264_ST	HSA-MIR-509-3-5P_ST
CYTOKINE_AND_CHEMOKINE_MEDIATED_SIGNALING_PATHWAY	0.031	0.140856	0.202	0.441003	6	HSA-MIR-511_ST	HSA-MIR-519D_ST	HSA-MIR-519A-STAR_ST	HSA-MIR-621_ST	HSA-MIR-1182_ST	HSA-MIR-1286_ST
HEART_DEVELOPMENT	0.284	0.486953	0.938	1	10	HSA-MIR-32_ST	HSA-MIR-139-5P_ST	HSA-MIR-181A_ST	HSA-MIR-125A-5P_ST	HSA-MIR-523-STAR_ST	HSA-MIR-522-STAR_ST	HSA-MIR-890_ST	HSA-MIR-937_ST	HSA-MIR-1274A_ST	HSA-MIR-3159_ST
CELLULAR_LOCALIZATION	0.133	0.312916	0.043	0.185525	13	HSA-MIR-25_ST	HSA-MIR-129-STAR_ST	HSA-MIR-187_ST	HSA-MIR-200B-STAR_ST	HSA-MIR-380_ST	HSA-MIR-449A_ST	HSA-MIR-623_ST	HSA-MIR-769-3P_ST	HSA-MIR-1286_ST	HSA-MIR-1282_ST	HSA-MIR-3133_ST	HSA-MIR-3142_ST	HSA-MIR-3147_ST
DEVELOPMENTAL_GROWTH	0.989	0.993098	1	1	5	HSA-LET-7C-STAR_ST	HSA-MIR-302A_ST	HSA-MIR-490-3P_ST	HSA-MIR-522_ST	HSA-MIR-1911_ST
POSITIVE_REGULATION_OF_CELL_ADHESION	0.004	0.050138	0.289	0.553631	10	HSA-LET-7E-STAR_ST	HSA-MIR-148A-STAR_ST	HSA-MIR-187_ST	HSA-MIR-202_ST	HSA-MIR-579_ST	HSA-MIR-589_ST	HSA-MIR-548L_ST	HSA-MIR-1252_ST	HSA-MIR-664-STAR_ST	HSA-MIR-3126-3P_ST
POSITIVE_REGULATION_OF_TRANSFERASE_ACTIVITY	0.004	0.050138	0.053	0.204408	12	HSA-MIR-23A_ST	HSA-MIR-182-STAR_ST	HSA-MIR-146A_ST	HSA-MIR-296-3P_ST	HSA-MIR-486-3P_ST	HSA-MIR-509-3P_ST	HSA-MIR-646_ST	HSA-MIR-944_ST	HSA-MIR-548L_ST	HSA-MIR-3137_ST	HSA-MIR-3194_ST	HSA-MIR-4272_ST
SPHINGOID_METABOLIC_PROCESS	0.464	0.666656	0.281	0.541875	15	HSA-LET-7C_ST	HSA-MIR-147_ST	HSA-MIR-7-1-STAR_ST	HSA-MIR-148B-STAR_ST	HSA-MIR-193B-STAR_ST	HSA-MIR-455-3P_ST	HSA-MIR-557_ST	HSA-MIR-320C_ST	HSA-MIR-922_ST	HSA-MIR-936_ST	HSA-MIR-3115_ST	HSA-MIR-3175_ST	HSA-MIR-3186-3P_ST	HSA-MIR-320E_ST	HSA-MIR-4272_ST
MAPKKK_CASCADE_GO_0000165	0.032	0.141422	0.011	0.103187	18	HSA-MIR-181A-STAR_ST	HSA-MIR-296-3P_ST	HSA-MIR-363_ST	HSA-MIR-378-STAR_ST	HSA-MIR-151-5P_ST	HSA-MIR-424_ST	HSA-MIR-431_ST	HSA-MIR-486-3P_ST	HSA-MIR-509-3P_ST	HSA-MIR-455-3P_ST	HSA-MIR-623_ST	HSA-MIR-659_ST	HSA-MIR-3158_ST	HSA-MIR-3166_ST	HSA-MIR-3194_ST	HSA-MIR-3201_ST	HSA-MIR-378C_ST	HSA-MIR-4272_ST
CELL_CYCLE_ARREST_GO_0007050	0.059	0.191487	0.041	0.182865	12	HSA-MIR-27A_ST	HSA-MIR-194-STAR_ST	HSA-MIR-296-3P_ST	HSA-MIR-375_ST	HSA-MIR-135B_ST	HSA-MIR-431_ST	HSA-MIR-518C_ST	HSA-MIR-557_ST	HSA-MIR-760_ST	HSA-MIR-944_ST	HSA-MIR-1292_ST	HSA-MIR-4321_ST
ANDROGEN_RECEPTOR_SIGNALING_PATHWAY	0.565	0.750237	0.94	1	6	HSA-MIR-15B-STAR_ST	HSA-MIR-154-STAR_ST	HSA-MIR-379-STAR_ST	HSA-MIR-423-3P_ST	HSA-MIR-616_ST	HSA-MIR-3133_ST
MITOSIS	0.704	0.863083	0.552	0.776968	10	HSA-MIR-197_ST	HSA-MIR-217_ST	HSA-MIR-218_ST	HSA-MIR-130A-STAR_ST	HSA-MIR-29C-STAR_ST	HSA-MIR-365-STAR_ST	HSA-MIR-424_ST	HSA-MIR-607_ST	HSA-MIR-2116_ST	HSA-MIR-3141_ST
PIGMENT_BIOSYNTHETIC_PROCESS	0.939	0.983527	0.934	1	6	HSA-MIR-516A-3P_ST	HSA-MIR-591_ST	HSA-MIR-629-STAR_ST	HSA-MIR-767-5P_ST	HSA-MIR-2114_ST	HSA-MIR-4312_ST
PIGMENT_METABOLIC_PROCESS	0.899	0.974028	0.824	0.97724	6	HSA-MIR-516A-3P_ST	HSA-MIR-500_ST	HSA-MIR-591_ST	HSA-MIR-629-STAR_ST	HSA-MIR-767-5P_ST	HSA-MIR-4312_ST
REGULATION_OF_JNK_ACTIVITY	0.023	0.124784	0.8	0.963712	6	HSA-LET-7A-STAR_ST	HSA-MIR-181B_ST	HSA-MIR-517A_ST	HSA-MIR-509-3P_ST	HSA-MIR-588_ST	HSA-MIR-3191_ST
CELL_CYCLE_GO_0007049	0.494	0.687345	0.584	0.803345	11	HSA-MIR-218_ST	HSA-MIR-130A-STAR_ST	HSA-MIR-149-STAR_ST	HSA-MIR-193A-3P_ST	HSA-MIR-29C-STAR_ST	HSA-MIR-424_ST	HSA-MIR-506_ST	HSA-MIR-607_ST	HSA-MIR-939_ST	HSA-MIR-1225-5P_ST	HSA-MIR-1268_ST
ER_NUCLEAR_SIGNALING_PATHWAY	0.01	0.080331	0.009	0.092809	14	HSA-MIR-21-STAR_ST	HSA-MIR-199B-3P_ST	HSA-MIR-181A-STAR_ST	HSA-MIR-223_ST	HSA-MIR-149_ST	HSA-MIR-380_ST	HSA-MIR-451_ST	HSA-MIR-510_ST	HSA-MIR-876-3P_ST	HSA-MIR-1243_ST	HSA-MIR-1276_ST	HSA-MIR-4305_ST	HSA-MIR-4321_ST	HSA-MIR-4328_ST
ION_HOMEOSTASIS	0.047	0.167495	0.066	0.234059	16	HSA-MIR-148A-STAR_ST	HSA-MIR-187_ST	HSA-MIR-199B-3P_ST	HSA-MIR-220A_ST	HSA-MIR-222_ST	HSA-MIR-146A_ST	HSA-MIR-331-5P_ST	HSA-MIR-18B-STAR_ST	HSA-MIR-486-3P_ST	HSA-MIR-519E_ST	HSA-MIR-558_ST	HSA-MIR-1286_ST	HSA-MIR-320D_ST	HSA-MIR-1973_ST	HSA-MIR-3194_ST	HSA-MIR-4282_ST
DNA_MODIFICATION	0.124	0.298503	0.997	1	5	HSA-MIR-95_ST	HSA-MIR-302C_ST	HSA-MIR-345_ST	HSA-MIR-496_ST	HSA-MIR-520F_ST
REGULATION_OF_TRANSPORT	0.457	0.660515	0.043	0.185525	19	HSA-MIR-15A_ST	HSA-MIR-18A-STAR_ST	HSA-MIR-20A-STAR_ST	HSA-MIR-21_ST	HSA-MIR-183_ST	HSA-MIR-130A_ST	HSA-MIR-138-2-STAR_ST	HSA-MIR-330-5P_ST	HSA-MIR-451_ST	HSA-MIR-412_ST	HSA-MIR-520D-5P_ST	HSA-MIR-516A-5P_ST	HSA-MIR-92B_ST	HSA-MIR-421_ST	HSA-MIR-885-3P_ST	HSA-MIR-942_ST	HSA-MIR-1197_ST	HSA-MIR-3195_ST	HSA-MIR-4294_ST
RECEPTOR_MEDIATED_ENDOCYTOSIS	0.505	0.697312	0.013	0.109895	19	HSA-MIR-23B_ST	HSA-MIR-185_ST	HSA-MIR-193A-3P_ST	HSA-MIR-195_ST	HSA-MIR-34B-STAR_ST	HSA-MIR-148B-STAR_ST	HSA-MIR-196B_ST	HSA-MIR-412_ST	HSA-MIR-410_ST	HSA-MIR-510_ST	HSA-MIR-620_ST	HSA-MIR-630_ST	HSA-MIR-33B-STAR_ST	HSA-MIR-718_ST	HSA-MIR-3143_ST	HSA-MIR-3153_ST	HSA-MIR-3156_ST	HSA-MIR-4319_ST	HSA-MIR-4291_ST
POSITIVE_REGULATION_OF_ANGIOGENESIS	0.035	0.145817	0.138	0.355766	7	HSA-MIR-196A_ST	HSA-MIR-486-3P_ST	HSA-MIR-193B-STAR_ST	HSA-MIR-552_ST	HSA-MIR-663B_ST	HSA-MIR-3137_ST	HSA-MIR-3152_ST
NOTCH_SIGNALING_PATHWAY	0.197	0.388127	0.694	0.89704	10	HSA-MIR-26A-1-STAR_ST	HSA-MIR-380-STAR_ST	HSA-MIR-523-STAR_ST	HSA-MIR-520G_ST	HSA-MIR-518E_ST	HSA-MIR-634_ST	HSA-MIR-548D-5P_ST	HSA-MIR-3167_ST	HSA-MIR-514B-3P_ST	HSA-MIR-4328_ST
CATION_TRANSPORT	0.868	0.962679	0.839	0.981801	9	HSA-MIR-7_ST	HSA-MIR-526B_ST	HSA-MIR-517C_ST	HSA-MIR-656_ST	HSA-MIR-216B_ST	HSA-MIR-1274A_ST	HSA-MIR-323B-3P_ST	HSA-MIR-3199_ST	HSA-MIR-4276_ST
NEURON_DIFFERENTIATION	0.715	0.867064	0.207	0.447884	19	HSA-LET-7C-STAR_ST	HSA-MIR-26B_ST	HSA-MIR-30C_ST	HSA-MIR-183_ST	HSA-MIR-224_ST	HSA-MIR-126-STAR_ST	HSA-MIR-130B-STAR_ST	HSA-MIR-30E-STAR_ST	HSA-MIR-429_ST	HSA-MIR-518F-STAR_ST	HSA-MIR-505-STAR_ST	HSA-MIR-654-3P_ST	HSA-MIR-1185_ST	HSA-MIR-1255B_ST	HSA-MIR-1470_ST	HSA-MIR-3166_ST	HSA-MIR-4325_ST	HSA-MIR-4282_ST	HSA-MIR-4292_ST
REGULATION_OF_LYMPHOCYTE_ACTIVATION	0.031	0.140856	0.003	0.068156	14	HSA-MIR-125B_ST	HSA-MIR-136-STAR_ST	HSA-MIR-146A_ST	HSA-MIR-363_ST	HSA-MIR-151-5P_ST	HSA-MIR-509-3P_ST	HSA-MIR-558_ST	HSA-MIR-559_ST	HSA-MIR-578_ST	HSA-MIR-623_ST	HSA-MIR-1182_ST	HSA-MIR-548G_ST	HSA-MIR-3172_ST	HSA-MIR-4286_ST
ENDOTHELIAL_CELL_MIGRATION	0.02	0.115397	0.356	0.60754	12	HSA-LET-7A-STAR_ST	HSA-MIR-10B_ST	HSA-MIR-224_ST	HSA-MIR-124-STAR_ST	HSA-MIR-136-STAR_ST	HSA-MIR-188-5P_ST	HSA-MIR-451_ST	HSA-MIR-526A_ST	HSA-MIR-502-5P_ST	HSA-MIR-584_ST	HSA-MIR-421_ST	HSA-MIR-1252_ST
NEURON_DEVELOPMENT	0.593	0.775379	0.053	0.204408	14	HSA-LET-7C-STAR_ST	HSA-MIR-21_ST	HSA-MIR-26B_ST	HSA-MIR-30A-STAR_ST	HSA-MIR-10B_ST	HSA-MIR-183_ST	HSA-MIR-224_ST	HSA-MIR-30B_ST	HSA-MIR-30E-STAR_ST	HSA-MIR-335-STAR_ST	HSA-MIR-495_ST	HSA-MIR-518F-STAR_ST	HSA-MIR-584_ST	HSA-MIR-1470_ST
ACTIN_FILAMENT_BUNDLE_FORMATION	0.099	0.257506	0.002	0.059347	25	HSA-MIR-18A_ST	HSA-MIR-24-2-STAR_ST	HSA-MIR-122-STAR_ST	HSA-MIR-138_ST	HSA-MIR-185_ST	HSA-MIR-193A-3P_ST	HSA-MIR-106B_ST	HSA-MIR-29C_ST	HSA-MIR-302C_ST	HSA-MIR-375_ST	HSA-MIR-380_ST	HSA-MIR-148B_ST	HSA-MIR-18B_ST	HSA-MIR-20B_ST	HSA-MIR-487A_ST	HSA-MIR-491-5P_ST	HSA-MIR-146B-5P_ST	HSA-MIR-181D_ST	HSA-MIR-660_ST	HSA-MIR-421_ST	HSA-MIR-708_ST	HSA-MIR-320D_ST	HSA-MIR-1973_ST	HSA-MIR-3133_ST	HSA-MIR-4284_ST
REGULATION_OF_NUCLEOBASENUCLEOSIDENUCLEOTIDE_AND_NUCLEIC_ACID_METABOLIC_PROCESS	0.156	0.342634	0.392	0.64476	16	HSA-MIR-223-STAR_ST	HSA-MIR-122_ST	HSA-MIR-135B_ST	HSA-MIR-490-3P_ST	HSA-MIR-509-5P_ST	HSA-MIR-557_ST	HSA-MIR-767-3P_ST	HSA-MIR-936_ST	HSA-MIR-937_ST	HSA-MIR-1226-STAR_ST	HSA-MIR-1297_ST	HSA-MIR-3116_ST	HSA-MIR-3133_ST	HSA-MIR-3134_ST	HSA-MIR-3179_ST	HSA-MIR-3189_ST
AROMATIC_COMPOUND_METABOLIC_PROCESS	0.011	0.084624	0.792	0.960852	2	HSA-MIR-193A-3P_ST	HSA-MIR-1273C_ST
NEGATIVE_REGULATION_OF_TRANSLATION	0.475	0.673148	0.016	0.119303	14	HSA-LET-7F-2-STAR_ST	HSA-MIR-129-5P_ST	HSA-LET-7I_ST	HSA-MIR-124_ST	HSA-MIR-370_ST	HSA-MIR-331-5P_ST	HSA-MIR-424-STAR_ST	HSA-MIR-18B_ST	HSA-MIR-491-5P_ST	HSA-MIR-519C-5P_ST	HSA-MIR-593-STAR_ST	HSA-MIR-603_ST	HSA-MIR-1257_ST	HSA-MIR-378B_ST
PERIPHERAL_NERVOUS_SYSTEM_DEVELOPMENT	0.015	0.101916	0.021	0.132182	19	HSA-LET-7D-STAR_ST	HSA-MIR-26B_ST	HSA-MIR-187_ST	HSA-MIR-200B-STAR_ST	HSA-MIR-362-5P_ST	HSA-MIR-431_ST	HSA-MIR-202-STAR_ST	HSA-MIR-202_ST	HSA-MIR-494_ST	HSA-MIR-605_ST	HSA-MIR-1185_ST	HSA-MIR-548M_ST	HSA-MIR-1252_ST	HSA-MIR-1321_ST	HSA-MIR-1324_ST	HSA-MIR-1827_ST	HSA-MIR-2277_ST	HSA-MIR-3192_ST	HSA-MIR-4311_ST
REGULATION_OF_GTPASE_ACTIVITY	0.241	0.436381	0.348	0.600228	10	HSA-LET-7E-STAR_ST	HSA-MIR-92A-2-STAR_ST	HSA-MIR-211_ST	HSA-MIR-106B-STAR_ST	HSA-MIR-342-3P_ST	HSA-MIR-486-3P_ST	HSA-MIR-589_ST	HSA-MIR-644_ST	HSA-MIR-874_ST	HSA-MIR-1911_ST
SISTER_CHROMATID_SEGREGATION	0.936	0.983527	0.843	0.982937	9	HSA-MIR-197_ST	HSA-MIR-218_ST	HSA-MIR-130A-STAR_ST	HSA-MIR-424_ST	HSA-MIR-506_ST	HSA-MIR-593_ST	HSA-MIR-603_ST	HSA-MIR-1178_ST	HSA-MIR-1290_ST
FATTY_ACID_METABOLIC_PROCESS	0.001	0.025069	0.061	0.222849	7	HSA-MIR-378-STAR_ST	HSA-MIR-33B_ST	HSA-MIR-645_ST	HSA-MIR-1207-3P_ST	HSA-MIR-1286_ST	HSA-MIR-3131_ST	HSA-MIR-3157_ST
NEUROTRANSMITTER_SECRETION	0.945	0.983527	0.746	0.928668	14	HSA-MIR-100-STAR_ST	HSA-MIR-520C-3P_ST	HSA-MIR-516A-5P_ST	HSA-MIR-513A-5P_ST	HSA-MIR-614_ST	HSA-MIR-1264_ST	HSA-MIR-1200_ST	HSA-MIR-1206_ST	HSA-MIR-1258_ST	HSA-MIR-1252_ST	HSA-MIR-1976_ST	HSA-MIR-3125_ST	HSA-MIR-3173_ST	HSA-MIR-3198_ST
TRICARBOXYLIC_ACID_CYCLE_INTERMEDIATE_METABOLIC_PROCESS	0.024	0.127358	0.022	0.134847	23	HSA-LET-7D-STAR_ST	HSA-MIR-26B_ST	HSA-MIR-182_ST	HSA-MIR-215_ST	HSA-MIR-217_ST	HSA-MIR-142-5P_ST	HSA-MIR-126_ST	HSA-MIR-195-STAR_ST	HSA-MIR-200C_ST	HSA-MIR-99B-STAR_ST	HSA-MIR-365_ST	HSA-MIR-302D_ST	HSA-MIR-1208_ST	HSA-MIR-548F_ST	HSA-MIR-1251_ST	HSA-MIR-548G_ST	HSA-MIR-1275_ST	HSA-MIR-1284_ST	HSA-MIR-1827_ST	HSA-MIR-3138_ST	HSA-MIR-3195_ST	HSA-MIR-4304_ST	HSA-MIR-4253_ST
NEGATIVE_REGULATION_OF_MYELOID_CELL_DIFFERENTIATION	0.188	0.377037	0.106	0.307633	11	HSA-MIR-346_ST	HSA-MIR-502-3P_ST	HSA-MIR-532-3P_ST	HSA-MIR-621_ST	HSA-MIR-449B-STAR_ST	HSA-MIR-889_ST	HSA-MIR-875-3P_ST	HSA-MIR-885-5P_ST	HSA-MIR-943_ST	HSA-MIR-1914_ST	HSA-MIR-3201_ST
CENTROSOME_CYCLE	0.886	0.971526	0.677	0.883625	12	HSA-MIR-18A-STAR_ST	HSA-MIR-103-2-STAR_ST	HSA-MIR-128_ST	HSA-MIR-340_ST	HSA-MIR-433_ST	HSA-MIR-509-5P_ST	HSA-MIR-551B-STAR_ST	HSA-MIR-543_ST	HSA-MIR-1178_ST	HSA-MIR-1237_ST	HSA-MIR-4295_ST	HSA-MIR-4292_ST
POLYSACCHARIDE_METABOLIC_PROCESS	0.782	0.905998	0.005	0.075729	35	HSA-MIR-16_ST	HSA-MIR-17-STAR_ST	HSA-MIR-18A_ST	HSA-MIR-20A-STAR_ST	HSA-MIR-22_ST	HSA-MIR-24_ST	HSA-MIR-181C-STAR_ST	HSA-MIR-222_ST	HSA-LET-7I_ST	HSA-MIR-124_ST	HSA-MIR-137_ST	HSA-MIR-193A-3P_ST	HSA-MIR-130B_ST	HSA-MIR-331-5P_ST	HSA-MIR-339-3P_ST	HSA-MIR-409-5P_ST	HSA-MIR-491-5P_ST	HSA-MIR-518F-STAR_ST	HSA-MIR-503_ST	HSA-MIR-539_ST	HSA-MIR-582-5P_ST	HSA-MIR-589-STAR_ST	HSA-MIR-628-3P_ST	HSA-MIR-643_ST	HSA-MIR-421_ST	HSA-MIR-769-3P_ST	HSA-MIR-2113_ST	HSA-MIR-874_ST	HSA-MIR-941_ST	HSA-MIR-1245_ST	HSA-MIR-1908_ST	HSA-MIR-3141_ST	HSA-MIR-2355_ST	HSA-MIR-4292_ST	HSA-MIR-4290_ST
ORGANELLE_LOCALIZATION	0.34	0.547464	0.189	0.422129	8	HSA-MIR-302C_ST	HSA-MIR-518B_ST	HSA-MIR-520D-3P_ST	HSA-MIR-532-3P_ST	HSA-MIR-1264_ST	HSA-MIR-548J_ST	HSA-MIR-1914-STAR_ST	HSA-MIR-3166_ST
ACTIN_FILAMENT_BASED_MOVEMENT	0.594	0.775989	0.119	0.325849	17	HSA-MIR-24-2-STAR_ST	HSA-MIR-29A-STAR_ST	HSA-MIR-218-1-STAR_ST	HSA-MIR-188-5P_ST	HSA-MIR-29C_ST	HSA-MIR-130B-STAR_ST	HSA-MIR-30E_ST	HSA-MIR-380_ST	HSA-MIR-485-3P_ST	HSA-MIR-495_ST	HSA-MIR-575_ST	HSA-MIR-584_ST	HSA-MIR-658_ST	HSA-MIR-548Q_ST	HSA-MIR-3133_ST	HSA-MIR-3142_ST	HSA-MIR-4320_ST
NEGATIVE_REGULATION_OF_TRANSCRIPTION_FACTOR_ACTIVITY	0.341	0.547861	0.786	0.959177	13	HSA-LET-7C-STAR_ST	HSA-MIR-33A_ST	HSA-MIR-517A_ST	HSA-MIR-527_ST	HSA-MIR-585_ST	HSA-MIR-639_ST	HSA-MIR-708-STAR_ST	HSA-MIR-1306_ST	HSA-MIR-103-AS_ST	HSA-MIR-711_ST	HSA-MIR-3116_ST	HSA-MIR-3189_ST	HSA-MIR-4289_ST
HETEROCYCLE_METABOLIC_PROCESS	0.096	0.253328	0.705	0.899184	5	HSA-MIR-629-STAR_ST	HSA-MIR-645_ST	HSA-MIR-548F_ST	HSA-MIR-4258_ST	HSA-MIR-4289_ST
RIBOSOME_BIOGENESIS_AND_ASSEMBLY	0.945	0.983527	0.799	0.963712	6	HSA-MIR-135B_ST	HSA-MIR-411_ST	HSA-MIR-924_ST	HSA-MIR-3168_ST	HSA-MIR-3180-5P_ST	HSA-MIR-4310_ST
ACUTE_INFLAMMATORY_RESPONSE	0.259	0.460374	0.198	0.43554	10	HSA-MIR-15B_ST	HSA-MIR-127-3P_ST	HSA-MIR-520D-5P_ST	HSA-MIR-607_ST	HSA-MIR-644_ST	HSA-MIR-668_ST	HSA-MIR-3192_ST	HSA-MIR-3194_ST	HSA-MIR-4258_ST	HSA-MIR-4328_ST
TRIACYLGLYCEROL_METABOLIC_PROCESS	0.547	0.737107	0.079	0.259291	13	HSA-MIR-200A-STAR_ST	HSA-MIR-196B_ST	HSA-MIR-520A-3P_ST	HSA-MIR-504_ST	HSA-MIR-514_ST	HSA-MIR-583_ST	HSA-MIR-449C_ST	HSA-MIR-301B_ST	HSA-MIR-1207-5P_ST	HSA-MIR-1255A_ST	HSA-MIR-1259_ST	HSA-MIR-3123_ST	HSA-MIR-4286_ST
PHOSPHOINOSITIDE_METABOLIC_PROCESS	0.272	0.474206	0.57	0.792333	6	HSA-MIR-193A-3P_ST	HSA-MIR-548A-3P_ST	HSA-MIR-548F_ST	HSA-MIR-1284_ST	HSA-MIR-3115_ST	HSA-MIR-4258_ST
POSITIVE_REGULATION_OF_PROTEIN_METABOLIC_PROCESS	0.005	0.054254	0.087	0.274996	16	HSA-MIR-30A_ST	HSA-MIR-219-5P_ST	HSA-MIR-140-5P_ST	HSA-MIR-136-STAR_ST	HSA-MIR-148B_ST	HSA-MIR-196B-STAR_ST	HSA-MIR-484_ST	HSA-MIR-485-3P_ST	HSA-MIR-202_ST	HSA-MIR-643_ST	HSA-MIR-449B_ST	HSA-MIR-658_ST	HSA-MIR-454_ST	HSA-MIR-663B_ST	HSA-MIR-3120_ST	HSA-MIR-3126-3P_ST
CYTOSKELETON_ORGANIZATION_AND_BIOGENESIS	0.041	0.156058	0.016	0.119303	32	HSA-MIR-17-STAR_ST	HSA-MIR-19B_ST	HSA-MIR-24-2-STAR_ST	HSA-MIR-27A_ST	HSA-MIR-199A-3P_ST	HSA-MIR-148A-STAR_ST	HSA-MIR-10B-STAR_ST	HSA-MIR-224_ST	HSA-MIR-126_ST	HSA-MIR-146A_ST	HSA-MIR-194-STAR_ST	HSA-MIR-363_ST	HSA-MIR-365-STAR_ST	HSA-MIR-375_ST	HSA-MIR-378-STAR_ST	HSA-MIR-378_ST	HSA-MIR-331-5P_ST	HSA-MIR-485-3P_ST	HSA-MIR-486-3P_ST	HSA-MIR-497-STAR_ST	HSA-MIR-526A_ST	HSA-MIR-455-3P_ST	HSA-MIR-558_ST	HSA-MIR-623_ST	HSA-MIR-944_ST	HSA-MIR-1233_ST	HSA-MIR-548J_ST	HSA-MIR-1285_ST	HSA-MIR-1324_ST	HSA-MIR-1973_ST	HSA-MIR-3133_ST	HSA-MIR-378C_ST
CDC42_PROTEIN_SIGNAL_TRANSDUCTION	0.453	0.656038	0.166	0.39119	16	HSA-MIR-92A-2-STAR_ST	HSA-MIR-199A-5P_ST	HSA-MIR-129-STAR_ST	HSA-MIR-140-3P_ST	HSA-MIR-361-3P_ST	HSA-MIR-362-5P_ST	HSA-MIR-532-5P_ST	HSA-MIR-1271_ST	HSA-MIR-892A_ST	HSA-MIR-1291_ST	HSA-MIR-1259_ST	HSA-MIR-1252_ST	HSA-MIR-1911_ST	HSA-MIR-1973_ST	HSA-MIR-320E_ST	HSA-MIR-3197_ST
RESPONSE_TO_HORMONE_STIMULUS	0.343	0.550466	0.532	0.764962	12	HSA-MIR-28-3P_ST	HSA-MIR-101-STAR_ST	HSA-MIR-200B_ST	HSA-MIR-193A-3P_ST	HSA-MIR-576-3P_ST	HSA-MIR-624-STAR_ST	HSA-MIR-671-5P_ST	HSA-MIR-935_ST	HSA-MIR-939_ST	HSA-MIR-1244_ST	HSA-MIR-4300_ST	HSA-MIR-4261_ST
MRNA_METABOLIC_PROCESS	0.906	0.975428	0.943	1	8	HSA-LET-7C_ST	HSA-MIR-95_ST	HSA-MIR-155-STAR_ST	HSA-MIR-135B_ST	HSA-MIR-490-3P_ST	HSA-MIR-519D_ST	HSA-MIR-1226_ST	HSA-MIR-3167_ST
PROTEIN_MODIFICATION_PROCESS	0.001	0.025069	0.05	0.200275	18	HSA-MIR-17-STAR_ST	HSA-MIR-22-STAR_ST	HSA-MIR-25_ST	HSA-MIR-27A_ST	HSA-MIR-187_ST	HSA-LET-7I-STAR_ST	HSA-MIR-126_ST	HSA-MIR-200C_ST	HSA-MIR-200A-STAR_ST	HSA-MIR-378-STAR_ST	HSA-MIR-378_ST	HSA-MIR-331-5P_ST	HSA-MIR-422A_ST	HSA-MIR-555_ST	HSA-MIR-3131_ST	HSA-MIR-3194_ST	HSA-MIR-378C_ST	HSA-MIR-4253_ST
PROTEIN_AMINO_ACID_PHOSPHORYLATION	0.001	0.025069	0.057	0.212508	13	HSA-MIR-23A_ST	HSA-MIR-148A-STAR_ST	HSA-LET-7I_ST	HSA-MIR-125B_ST	HSA-MIR-200C_ST	HSA-MIR-378-STAR_ST	HSA-MIR-378_ST	HSA-MIR-422A_ST	HSA-MIR-497_ST	HSA-MIR-623_ST	HSA-MIR-3131_ST	HSA-MIR-3194_ST	HSA-MIR-378C_ST
NEGATIVE_REGULATION_OF_TRANSFERASE_ACTIVITY	0.02	0.115397	0.123	0.33366	14	HSA-MIR-181A_ST	HSA-MIR-181B_ST	HSA-MIR-222_ST	HSA-MIR-302B_ST	HSA-MIR-375_ST	HSA-MIR-449A_ST	HSA-MIR-518D-5P_ST	HSA-MIR-593_ST	HSA-MIR-936_ST	HSA-MIR-937_ST	HSA-MIR-941_ST	HSA-MIR-711_ST	HSA-MIR-3147_ST	HSA-MIR-4282_ST
AMYLOID_PRECURSOR_PROTEIN_METABOLIC_PROCESS	0.145	0.329422	0.478	0.725482	2	HSA-MIR-10B-STAR_ST	HSA-MIR-4311_ST
MEMBRANE_FUSION	0.524	0.716741	0.189	0.422129	9	HSA-MIR-32_ST	HSA-MIR-499-5P_ST	HSA-MIR-569_ST	HSA-MIR-885-5P_ST	HSA-MIR-548K_ST	HSA-MIR-466_ST	HSA-MIR-3177_ST	HSA-MIR-514B-3P_ST	HSA-MIR-4321_ST
NITROGEN_COMPOUND_BIOSYNTHETIC_PROCESS	0.004	0.050138	0.075	0.248973	4	HSA-MIR-411_ST	HSA-MIR-1286_ST	HSA-MIR-1243_ST	HSA-MIR-3167_ST
APOPTOTIC_PROGRAM	0	0	0.113	0.316574	15	HSA-MIR-7-1-STAR_ST	HSA-MIR-181A-2-STAR_ST	HSA-LET-7G_ST	HSA-MIR-135A-STAR_ST	HSA-MIR-375_ST	HSA-MIR-486-3P_ST	HSA-MIR-550-STAR_ST	HSA-MIR-671-5P_ST	HSA-MIR-1224-5P_ST	HSA-MIR-769-3P_ST	HSA-MIR-548E_ST	HSA-MIR-1281_ST	HSA-MIR-1972_ST	HSA-MIR-4271_ST	HSA-MIR-4273_ST
INNATE_IMMUNE_RESPONSE	0.416	0.626153	0.288	0.552443	8	HSA-MIR-198_ST	HSA-MIR-10A-STAR_ST	HSA-MIR-219-5P_ST	HSA-MIR-578_ST	HSA-MIR-454_ST	HSA-MIR-1289_ST	HSA-MIR-4311_ST	HSA-MIR-4290_ST
POSITIVE_REGULATION_OF_CELL_CYCLE	0.073	0.215298	0.938	1	8	HSA-MIR-7_ST	HSA-MIR-450A_ST	HSA-MIR-580_ST	HSA-MIR-450B-5P_ST	HSA-MIR-877-STAR_ST	HSA-MIR-1226-STAR_ST	HSA-MIR-3166_ST	HSA-MIR-4255_ST
NEGATIVE_REGULATION_OF_SIGNAL_TRANSDUCTION	0.016	0.102485	0.006	0.079309	37	HSA-MIR-17-STAR_ST	HSA-MIR-22-STAR_ST	HSA-MIR-23A_ST	HSA-MIR-25_ST	HSA-MIR-27A_ST	HSA-MIR-31_ST	HSA-MIR-210_ST	HSA-MIR-224-STAR_ST	HSA-MIR-200B-STAR_ST	HSA-LET-7I-STAR_ST	HSA-MIR-142-5P_ST	HSA-MIR-126_ST	HSA-MIR-194-STAR_ST	HSA-MIR-200A-STAR_ST	HSA-MIR-130B-STAR_ST	HSA-MIR-378-STAR_ST	HSA-MIR-330-5P_ST	HSA-MIR-323-5P_ST	HSA-MIR-331-5P_ST	HSA-MIR-338-5P_ST	HSA-MIR-335-STAR_ST	HSA-MIR-422A_ST	HSA-MIR-424-STAR_ST	HSA-MIR-431_ST	HSA-MIR-452_ST	HSA-MIR-519E_ST	HSA-MIR-500_ST	HSA-MIR-92B_ST	HSA-MIR-555_ST	HSA-MIR-1291_ST	HSA-MIR-1268_ST	HSA-MIR-1972_ST	HSA-MIR-2052_ST	HSA-MIR-3133_ST	HSA-MIR-378C_ST	HSA-MIR-4253_ST	HSA-MIR-4328_ST
CHROMOSOME_ORGANIZATION_AND_BIOGENESIS	0.883	0.969699	0.951	1	9	HSA-MIR-182-STAR_ST	HSA-MIR-130A-STAR_ST	HSA-MIR-135B_ST	HSA-MIR-492_ST	HSA-MIR-497-STAR_ST	HSA-MIR-544_ST	HSA-MIR-1178_ST	HSA-MIR-1226-STAR_ST	HSA-MIR-3142_ST
CELL_PROJECTION_BIOGENESIS	0.058	0.189085	0.069	0.237739	21	HSA-MIR-17-STAR_ST	HSA-MIR-20A_ST	HSA-MIR-7-1-STAR_ST	HSA-MIR-181C_ST	HSA-MIR-122_ST	HSA-MIR-146A_ST	HSA-MIR-150_ST	HSA-MIR-194-STAR_ST	HSA-MIR-29C_ST	HSA-MIR-361-3P_ST	HSA-MIR-363_ST	HSA-MIR-331-5P_ST	HSA-MIR-571_ST	HSA-MIR-644_ST	HSA-MIR-1285_ST	HSA-MIR-1291_ST	HSA-MIR-1259_ST	HSA-MIR-1265_ST	HSA-MIR-1308_ST	HSA-MIR-1976_ST	HSA-MIR-4266_ST
REGULATION_OF_NEURON_APOPTOSIS	0.077	0.221261	0.086	0.273619	19	HSA-LET-7A-STAR_ST	HSA-LET-7G_ST	HSA-MIR-138-2-STAR_ST	HSA-MIR-483-3P_ST	HSA-MIR-498_ST	HSA-MIR-515-5P_ST	HSA-MIR-545-STAR_ST	HSA-MIR-545_ST	HSA-MIR-593_ST	HSA-MIR-607_ST	HSA-MIR-654-3P_ST	HSA-MIR-939_ST	HSA-MIR-1208_ST	HSA-MIR-1303_ST	HSA-MIR-1262_ST	HSA-MIR-3126-5P_ST	HSA-MIR-3140_ST	HSA-MIR-3143_ST	HSA-MIR-3196_ST
RNA_SPLICING	0.947	0.983527	0.984	1	6	HSA-MIR-155-STAR_ST	HSA-MIR-135B_ST	HSA-MIR-490-3P_ST	HSA-MIR-548P_ST	HSA-MIR-3133_ST	HSA-MIR-4326_ST
COFACTOR_BIOSYNTHETIC_PROCESS	0.29	0.492593	0.224	0.469303	5	HSA-MIR-133B_ST	HSA-MIR-423-5P_ST	HSA-MIR-548F_ST	HSA-MIR-1256_ST	HSA-MIR-3157_ST
LYMPHOCYTE_ACTIVATION	0.049	0.170854	0.001	0.046903	20	HSA-MIR-23A_ST	HSA-MIR-100_ST	HSA-MIR-199A-3P_ST	HSA-MIR-148A-STAR_ST	HSA-MIR-30B-STAR_ST	HSA-MIR-125B_ST	HSA-MIR-9-STAR_ST	HSA-MIR-126_ST	HSA-MIR-146A_ST	HSA-MIR-363_ST	HSA-MIR-302D-STAR_ST	HSA-MIR-378_ST	HSA-MIR-151-5P_ST	HSA-MIR-202_ST	HSA-MIR-509-3P_ST	HSA-MIR-558_ST	HSA-MIR-623_ST	HSA-MIR-1182_ST	HSA-MIR-548G_ST	HSA-MIR-4286_ST
POSITIVE_REGULATION_OF_PROTEIN_MODIFICATION_PROCESS	0.03	0.138476	0.278	0.536802	11	HSA-LET-7E-STAR_ST	HSA-MIR-136_ST	HSA-MIR-136-STAR_ST	HSA-MIR-373-STAR_ST	HSA-MIR-484_ST	HSA-MIR-653_ST	HSA-MIR-656_ST	HSA-MIR-216B_ST	HSA-MIR-3117_ST	HSA-MIR-3120_ST	HSA-MIR-3130-5P_ST
REGULATION_OF_RNA_METABOLIC_PROCESS	0.222	0.414895	0.424	0.681965	9	HSA-MIR-122_ST	HSA-MIR-135B_ST	HSA-MIR-490-3P_ST	HSA-MIR-557_ST	HSA-MIR-937_ST	HSA-MIR-3116_ST	HSA-MIR-3133_ST	HSA-MIR-3179_ST	HSA-MIR-3189_ST
CATION_HOMEOSTASIS	0.03	0.138476	0.044	0.186519	26	HSA-MIR-17-STAR_ST	HSA-MIR-27A_ST	HSA-MIR-148A-STAR_ST	HSA-MIR-181B_ST	HSA-MIR-187_ST	HSA-MIR-199B-3P_ST	HSA-MIR-220A_ST	HSA-MIR-222_ST	HSA-LET-7G_ST	HSA-LET-7I_ST	HSA-MIR-146A_ST	HSA-MIR-106B_ST	HSA-MIR-331-5P_ST	HSA-MIR-18B-STAR_ST	HSA-MIR-486-3P_ST	HSA-MIR-202-STAR_ST	HSA-MIR-494_ST	HSA-MIR-519E_ST	HSA-MIR-455-3P_ST	HSA-MIR-558_ST	HSA-MIR-1257_ST	HSA-MIR-320D_ST	HSA-MIR-1973_ST	HSA-MIR-3194_ST	HSA-MIR-4282_ST	HSA-MIR-4284_ST
CHROMATIN_MODIFICATION	0.61	0.791911	0.891	1	3	HSA-MIR-135B_ST	HSA-MIR-1178_ST	HSA-MIR-1226-STAR_ST
RESPONSE_TO_WOUNDING	0.002	0.03681	0.004	0.07362	37	HSA-MIR-17-STAR_ST	HSA-MIR-22-STAR_ST	HSA-MIR-22_ST	HSA-MIR-23A_ST	HSA-MIR-148A-STAR_ST	HSA-MIR-148A_ST	HSA-MIR-139-3P_ST	HSA-MIR-187_ST	HSA-MIR-199B-3P_ST	HSA-LET-7I_ST	HSA-MIR-9-STAR_ST	HSA-MIR-126_ST	HSA-MIR-146A_ST	HSA-MIR-185_ST	HSA-MIR-106B_ST	HSA-MIR-363_ST	HSA-MIR-302D-STAR_ST	HSA-MIR-331-5P_ST	HSA-MIR-424-STAR_ST	HSA-MIR-486-3P_ST	HSA-MIR-491-5P_ST	HSA-MIR-146B-5P_ST	HSA-MIR-503_ST	HSA-MIR-455-3P_ST	HSA-MIR-92B_ST	HSA-MIR-555_ST	HSA-MIR-550-STAR_ST	HSA-MIR-628-3P_ST	HSA-MIR-660_ST	HSA-MIR-766_ST	HSA-MIR-1286_ST	HSA-MIR-1973_ST	HSA-MIR-3120_ST	HSA-MIR-3139_ST	HSA-MIR-3194_ST	HSA-MIR-4269_ST	HSA-MIR-4284_ST
DETECTION_OF_BIOTIC_STIMULUS	0.254	0.454823	0.053	0.204408	17	HSA-MIR-205-STAR_ST	HSA-LET-7G_ST	HSA-MIR-296-3P_ST	HSA-MIR-519B-3P_ST	HSA-MIR-518A-5P_ST	HSA-MIR-504_ST	HSA-MIR-558_ST	HSA-MIR-572_ST	HSA-MIR-578_ST	HSA-MIR-613_ST	HSA-MIR-656_ST	HSA-MIR-1293_ST	HSA-MIR-2114-STAR_ST	HSA-MIR-4297_ST	HSA-MIR-4322_ST	HSA-MIR-4271_ST	HSA-MIR-4276_ST
TRANSCRIPTION_FROM_RNA_POLYMERASE_III_PROMOTER	0.315	0.519286	0.392	0.64476	8	HSA-MIR-28-5P_ST	HSA-MIR-103-2-STAR_ST	HSA-MIR-103_ST	HSA-MIR-34A_ST	HSA-MIR-211_ST	HSA-MIR-652_ST	HSA-MIR-664_ST	HSA-MIR-3161_ST
NEGATIVE_REGULATION_OF_CATALYTIC_ACTIVITY	0.025	0.129359	0.251	0.502691	17	HSA-MIR-19B-2-STAR_ST	HSA-MIR-27A-STAR_ST	HSA-MIR-374A_ST	HSA-MIR-330-3P_ST	HSA-MIR-519A_ST	HSA-MIR-593_ST	HSA-MIR-888_ST	HSA-MIR-190B_ST	HSA-MIR-885-3P_ST	HSA-MIR-936_ST	HSA-MIR-941_ST	HSA-MIR-1234_ST	HSA-MIR-548I_ST	HSA-MIR-711_ST	HSA-MIR-3146_ST	HSA-MIR-3147_ST	HSA-MIR-3159_ST
CELLULAR_MACROMOLECULE_METABOLIC_PROCESS	0.004	0.050138	0.091	0.282119	11	HSA-MIR-25_ST	HSA-MIR-27A_ST	HSA-MIR-187_ST	HSA-MIR-126_ST	HSA-MIR-378_ST	HSA-MIR-331-5P_ST	HSA-MIR-335-STAR_ST	HSA-MIR-92B_ST	HSA-MIR-558_ST	HSA-MIR-3177_ST	HSA-MIR-3194_ST
TISSUE_REMODELING	0.008	0.070927	0.095	0.289581	12	HSA-LET-7E-STAR_ST	HSA-MIR-520C-3P_ST	HSA-MIR-518C_ST	HSA-MIR-647_ST	HSA-MIR-449B-STAR_ST	HSA-MIR-885-3P_ST	HSA-MIR-940_ST	HSA-MIR-1207-5P_ST	HSA-MIR-1299_ST	HSA-MIR-548L_ST	HSA-MIR-3146_ST	HSA-MIR-3188_ST
NEGATIVE_REGULATION_OF_RESPONSE_TO_STIMULUS	0.751	0.885351	0.791	0.960852	8	HSA-LET-7C-STAR_ST	HSA-MIR-26A-1-STAR_ST	HSA-MIR-376B_ST	HSA-MIR-519C-5P_ST	HSA-MIR-520G_ST	HSA-MIR-1257_ST	HSA-MIR-3197_ST	HSA-MIR-4328_ST
SPHINGOLIPID_BIOSYNTHETIC_PROCESS	0.625	0.804204	0.466	0.717758	9	HSA-MIR-186-STAR_ST	HSA-MIR-30C-1-STAR_ST	HSA-MIR-424_ST	HSA-MIR-518D-5P_ST	HSA-MIR-935_ST	HSA-MIR-548H_ST	HSA-MIR-3121_ST	HSA-MIR-3148_ST	HSA-MIR-4297_ST
ESTABLISHMENT_AND_OR_MAINTENANCE_OF_CHROMATIN_ARCHITECTURE	0.846	0.949872	0.955	1	3	HSA-MIR-135B_ST	HSA-MIR-1226-STAR_ST	HSA-MIR-3142_ST
NEGATIVE_REGULATION_OF_DEVELOPMENTAL_PROCESS	0.001	0.025069	0.018	0.123453	22	HSA-MIR-27A_ST	HSA-MIR-192-STAR_ST	HSA-MIR-214-STAR_ST	HSA-MIR-125B_ST	HSA-MIR-200C_ST	HSA-MIR-370_ST	HSA-MIR-378_ST	HSA-MIR-151-5P_ST	HSA-MIR-148B-STAR_ST	HSA-MIR-335_ST	HSA-MIR-335-STAR_ST	HSA-MIR-431_ST	HSA-MIR-619_ST	HSA-MIR-33B_ST	HSA-MIR-670_ST	HSA-MIR-1182_ST	HSA-MIR-1226-STAR_ST	HSA-MIR-1273_ST	HSA-MIR-548S_ST	HSA-MIR-3157_ST	HSA-MIR-3192_ST	HSA-MIR-4267_ST
POSITIVE_REGULATION_OF_CELLULAR_PROCESS	0	0	0.038	0.175962	12	HSA-MIR-17-STAR_ST	HSA-MIR-22_ST	HSA-MIR-25_ST	HSA-MIR-187_ST	HSA-LET-7I-STAR_ST	HSA-MIR-126_ST	HSA-MIR-193A-3P_ST	HSA-MIR-106B_ST	HSA-MIR-484_ST	HSA-MIR-146B-5P_ST	HSA-MIR-3133_ST	HSA-MIR-4253_ST
DNA_DEPENDENT_DNA_REPLICATION	0.589	0.771537	0.833	0.979921	6	HSA-MIR-410_ST	HSA-MIR-592_ST	HSA-MIR-1179_ST	HSA-MIR-1202_ST	HSA-MIR-3178_ST	HSA-MIR-4302_ST
MONOVALENT_INORGANIC_CATION_TRANSPORT	0.81	0.928817	0.787	0.959177	12	HSA-MIR-365_ST	HSA-MIR-520C-3P_ST	HSA-MIR-516A-3P_ST	HSA-MIR-569_ST	HSA-MIR-216B_ST	HSA-MIR-1299_ST	HSA-MIR-1250_ST	HSA-MIR-3132_ST	HSA-MIR-323B-3P_ST	HSA-MIR-3199_ST	HSA-MIR-4276_ST	HSA-MIR-4274_ST
TRANSCRIPTION_FROM_RNA_POLYMERASE_II_PROMOTER	0.148	0.332086	0.37	0.623384	11	HSA-MIR-15B-STAR_ST	HSA-MIR-135B_ST	HSA-MIR-490-3P_ST	HSA-MIR-509-5P_ST	HSA-MIR-557_ST	HSA-MIR-589-STAR_ST	HSA-MIR-3116_ST	HSA-MIR-3130-3P_ST	HSA-MIR-3133_ST	HSA-MIR-3134_ST	HSA-MIR-3179_ST
TRANSMEMBRANE_RECEPTOR_PROTEIN_SERINE_THREONINE_KINASE_SIGNALING_PATHWAY	0.169	0.358724	0.124	0.333881	24	HSA-LET-7F-2-STAR_ST	HSA-MIR-27A_ST	HSA-MIR-199B-5P_ST	HSA-MIR-124-STAR_ST	HSA-MIR-140-3P_ST	HSA-MIR-130B-STAR_ST	HSA-MIR-370_ST	HSA-MIR-338-5P_ST	HSA-MIR-335_ST	HSA-MIR-449A_ST	HSA-MIR-431_ST	HSA-MIR-519C-5P_ST	HSA-MIR-526B_ST	HSA-MIR-570_ST	HSA-MIR-654-5P_ST	HSA-MIR-767-3P_ST	HSA-MIR-1185_ST	HSA-MIR-944_ST	HSA-MIR-1291_ST	HSA-MIR-1257_ST	HSA-MIR-1292_ST	HSA-MIR-320D_ST	HSA-MIR-3128_ST	HSA-MIR-4325_ST
HUMORAL_IMMUNE_RESPONSE	0.057	0.188359	0.049	0.198457	10	HSA-MIR-30B-STAR_ST	HSA-MIR-125B_ST	HSA-MIR-141_ST	HSA-MIR-520B_ST	HSA-MIR-586_ST	HSA-MIR-623_ST	HSA-MIR-1301_ST	HSA-MIR-3131_ST	HSA-MIR-3194_ST	HSA-MIR-4286_ST
MALE_GONAD_DEVELOPMENT	0.962	0.987816	0.811	0.97053	8	HSA-LET-7C-STAR_ST	HSA-MIR-218-2-STAR_ST	HSA-MIR-425-STAR_ST	HSA-MIR-616-STAR_ST	HSA-MIR-654-3P_ST	HSA-MIR-147B_ST	HSA-MIR-1255B_ST	HSA-MIR-3146_ST
DNA_DAMAGE_RESPONSESIGNAL_TRANSDUCTION_BY_P53_CLASS_MEDIATOR	0.014	0.100276	0.243	0.493466	10	HSA-LET-7E-STAR_ST	HSA-MIR-181C-STAR_ST	HSA-MIR-193A-3P_ST	HSA-MIR-30C-1-STAR_ST	HSA-MIR-18B_ST	HSA-MIR-501-5P_ST	HSA-MIR-421_ST	HSA-MIR-769-3P_ST	HSA-MIR-3126-3P_ST	HSA-MIR-323B-5P_ST
NUCLEOTIDE_METABOLIC_PROCESS	0.104	0.266695	0.321	0.584486	2	HSA-MIR-93-STAR_ST	HSA-MIR-302C-STAR_ST
CELLULAR_CARBOHYDRATE_CATABOLIC_PROCESS	0.733	0.875975	0.035	0.169633	12	HSA-LET-7C_ST	HSA-MIR-380-STAR_ST	HSA-MIR-381_ST	HSA-MIR-384_ST	HSA-MIR-518C-STAR_ST	HSA-MIR-587_ST	HSA-MIR-550-STAR_ST	HSA-MIR-597_ST	HSA-MIR-631_ST	HSA-MIR-920_ST	HSA-MIR-548F_ST	HSA-MIR-1244_ST
G_PROTEIN_COUPLED_RECEPTOR_PROTEIN_SIGNALING_PATHWAY	0.242	0.437103	0.068	0.236536	13	HSA-MIR-148A-STAR_ST	HSA-MIR-222_ST	HSA-MIR-363_ST	HSA-MIR-339-3P_ST	HSA-MIR-424-STAR_ST	HSA-MIR-487A_ST	HSA-MIR-941_ST	HSA-MIR-1245_ST	HSA-MIR-1255A_ST	HSA-MIR-1257_ST	HSA-MIR-1274A_ST	HSA-MIR-323B-3P_ST	HSA-MIR-4269_ST
AMINE_TRANSPORT	0.227	0.419921	0.027	0.148705	25	HSA-MIR-25_ST	HSA-MIR-29B_ST	HSA-MIR-199A-3P_ST	HSA-MIR-30C-2-STAR_ST	HSA-MIR-214-STAR_ST	HSA-MIR-124-STAR_ST	HSA-MIR-154-STAR_ST	HSA-MIR-200C_ST	HSA-MIR-361-5P_ST	HSA-MIR-363_ST	HSA-MIR-378-STAR_ST	HSA-MIR-323-5P_ST	HSA-MIR-431_ST	HSA-MIR-489_ST	HSA-MIR-493_ST	HSA-MIR-612_ST	HSA-MIR-943_ST	HSA-MIR-1231_ST	HSA-MIR-1290_ST	HSA-MIR-2116-STAR_ST	HSA-MIR-3157_ST	HSA-MIR-3158_ST	HSA-MIR-3188_ST	HSA-MIR-3191_ST	HSA-MIR-4272_ST
INTERPHASE_OF_MITOTIC_CELL_CYCLE	0.075	0.219416	0.451	0.706631	8	HSA-MIR-30D_ST	HSA-MIR-193A-3P_ST	HSA-MIR-423-3P_ST	HSA-MIR-603_ST	HSA-MIR-607_ST	HSA-MIR-636_ST	HSA-MIR-649_ST	HSA-MIR-939_ST
PROTEIN_TRANSPORT	0.076	0.21969	0.043	0.185525	23	HSA-MIR-17-STAR_ST	HSA-MIR-21_ST	HSA-MIR-22-STAR_ST	HSA-MIR-24-2-STAR_ST	HSA-MIR-25_ST	HSA-MIR-27A_ST	HSA-MIR-187_ST	HSA-MIR-199B-3P_ST	HSA-MIR-224-STAR_ST	HSA-MIR-200B-STAR_ST	HSA-MIR-141-STAR_ST	HSA-MIR-195-STAR_ST	HSA-MIR-99B-STAR_ST	HSA-MIR-302D-STAR_ST	HSA-MIR-374A-STAR_ST	HSA-MIR-519E_ST	HSA-MIR-503_ST	HSA-MIR-92B_ST	HSA-MIR-1286_ST	HSA-MIR-320D_ST	HSA-MIR-3133_ST	HSA-MIR-3139_ST	HSA-MIR-3194_ST
TRANSLATION	0.67	0.844909	0.543	0.769515	8	HSA-MIR-138-2-STAR_ST	HSA-MIR-425_ST	HSA-MIR-519B-5P_ST	HSA-MIR-544_ST	HSA-MIR-575_ST	HSA-MIR-635_ST	HSA-MIR-1293_ST	HSA-MIR-4256_ST
POSITIVE_REGULATION_OF_MAPKKK_CASCADE	0.915	0.979661	0.651	0.863644	9	HSA-MIR-130B-STAR_ST	HSA-MIR-135B_ST	HSA-MIR-431-STAR_ST	HSA-MIR-548B-5P_ST	HSA-MIR-629-STAR_ST	HSA-MIR-1260_ST	HSA-MIR-3133_ST	HSA-MIR-3140_ST	HSA-MIR-3182_ST
CYTOSKELETON_DEPENDENT_INTRACELLULAR_TRANSPORT	0.446	0.649784	0.099	0.298643	17	HSA-MIR-29A-STAR_ST	HSA-MIR-218-1-STAR_ST	HSA-MIR-138-1-STAR_ST	HSA-MIR-130B-STAR_ST	HSA-MIR-30E-STAR_ST	HSA-MIR-26A-2-STAR_ST	HSA-MIR-374A_ST	HSA-MIR-377-STAR_ST	HSA-MIR-431_ST	HSA-MIR-485-3P_ST	HSA-MIR-495_ST	HSA-MIR-526B-STAR_ST	HSA-MIR-526A_ST	HSA-MIR-520C-5P_ST	HSA-MIR-575_ST	HSA-MIR-1197_ST	HSA-MIR-3133_ST
POSITIVE_REGULATION_OF_DNA_BINDING	0.198	0.38957	0.11	0.313996	18	HSA-MIR-30A_ST	HSA-MIR-30B-STAR_ST	HSA-MIR-125B_ST	HSA-MIR-200C_ST	HSA-MIR-361-5P_ST	HSA-MIR-362-5P_ST	HSA-MIR-378_ST	HSA-MIR-151-5P_ST	HSA-MIR-497_ST	HSA-MIR-532-5P_ST	HSA-MIR-455-5P_ST	HSA-MIR-556-3P_ST	HSA-MIR-621_ST	HSA-MIR-892A_ST	HSA-MIR-664-STAR_ST	HSA-MIR-3154_ST	HSA-MIR-3189_ST	HSA-MIR-378C_ST
PHOSPHORYLATION	0.001	0.025069	0.027	0.148705	15	HSA-MIR-17-STAR_ST	HSA-MIR-27A_ST	HSA-MIR-148A-STAR_ST	HSA-LET-7I_ST	HSA-MIR-125B_ST	HSA-MIR-146A_ST	HSA-MIR-373-STAR_ST	HSA-MIR-378-STAR_ST	HSA-MIR-378_ST	HSA-MIR-422A_ST	HSA-MIR-497_ST	HSA-MIR-623_ST	HSA-MIR-3131_ST	HSA-MIR-3194_ST	HSA-MIR-378C_ST
CATABOLIC_PROCESS	0.034	0.14455	0.017	0.122366	14	HSA-MIR-22_ST	HSA-MIR-92A_ST	HSA-MIR-221-STAR_ST	HSA-MIR-195-STAR_ST	HSA-MIR-380-STAR_ST	HSA-MIR-423-5P_ST	HSA-MIR-518C-STAR_ST	HSA-MIR-574-3P_ST	HSA-MIR-550-STAR_ST	HSA-MIR-597_ST	HSA-MIR-320C_ST	HSA-MIR-548F_ST	HSA-MIR-1275_ST	HSA-MIR-544B_ST
PROTEIN_IMPORT_INTO_NUCLEUS_TRANSLOCATION	0.036	0.147448	0.151	0.370243	20	HSA-MIR-192_ST	HSA-MIR-192-STAR_ST	HSA-MIR-125B-1-STAR_ST	HSA-MIR-302D-STAR_ST	HSA-MIR-371-3P_ST	HSA-MIR-328_ST	HSA-MIR-412_ST	HSA-MIR-193B-STAR_ST	HSA-MIR-193B_ST	HSA-MIR-455-3P_ST	HSA-MIR-552_ST	HSA-MIR-1224-5P_ST	HSA-MIR-1182_ST	HSA-MIR-3117_ST	HSA-MIR-3120_ST	HSA-MIR-3123_ST	HSA-MIR-3126-3P_ST	HSA-MIR-3137_ST	HSA-MIR-3172_ST	HSA-MIR-4257_ST
HORMONE_METABOLIC_PROCESS	0.107	0.271042	0.125	0.334715	10	HSA-MIR-30C-2-STAR_ST	HSA-MIR-30D-STAR_ST	HSA-MIR-151-5P_ST	HSA-MIR-499-5P_ST	HSA-MIR-555_ST	HSA-MIR-568_ST	HSA-MIR-607_ST	HSA-MIR-33B_ST	HSA-MIR-633_ST	HSA-MIR-2115_ST
NEGATIVE_REGULATION_OF_BIOLOGICAL_PROCESS	0.001	0.025069	0.014	0.112464	17	HSA-MIR-141_ST	HSA-MIR-296-3P_ST	HSA-MIR-377_ST	HSA-MIR-378-STAR_ST	HSA-MIR-378_ST	HSA-MIR-151-5P_ST	HSA-MIR-335-STAR_ST	HSA-MIR-491-5P_ST	HSA-MIR-623_ST	HSA-MIR-936_ST	HSA-MIR-1182_ST	HSA-MIR-548S_ST	HSA-MIR-3134_ST	HSA-MIR-3154_ST	HSA-MIR-3189_ST	HSA-MIR-4267_ST	HSA-MIR-4281_ST
REGULATION_OF_PROTEIN_SECRETION	0.294	0.496488	0.002	0.059347	32	HSA-MIR-17-STAR_ST	HSA-MIR-21-STAR_ST	HSA-MIR-23A_ST	HSA-MIR-24-2-STAR_ST	HSA-MIR-27A_ST	HSA-MIR-99A-STAR_ST	HSA-MIR-100_ST	HSA-MIR-181C_ST	HSA-MIR-187-STAR_ST	HSA-MIR-214-STAR_ST	HSA-MIR-222_ST	HSA-LET-7G_ST	HSA-MIR-125B_ST	HSA-MIR-130A_ST	HSA-MIR-135A-STAR_ST	HSA-MIR-126_ST	HSA-MIR-296-3P_ST	HSA-MIR-375_ST	HSA-MIR-378_ST	HSA-MIR-331-5P_ST	HSA-MIR-335-STAR_ST	HSA-MIR-376B_ST	HSA-MIR-146B-5P_ST	HSA-MIR-432_ST	HSA-MIR-558_ST	HSA-MIR-574-5P_ST	HSA-MIR-650_ST	HSA-MIR-766_ST	HSA-MIR-670_ST	HSA-MIR-3154_ST	HSA-MIR-4327_ST	HSA-MIR-4287_ST
POSITIVE_REGULATION_OF_SECRETION	0.286	0.489228	0.005	0.075729	23	HSA-MIR-23A_ST	HSA-MIR-26A_ST	HSA-MIR-99A-STAR_ST	HSA-MIR-100_ST	HSA-MIR-130A_ST	HSA-MIR-126_ST	HSA-MIR-146A_ST	HSA-MIR-363_ST	HSA-MIR-379_ST	HSA-MIR-331-5P_ST	HSA-MIR-376B_ST	HSA-MIR-146B-5P_ST	HSA-MIR-193B_ST	HSA-MIR-578_ST	HSA-MIR-595_ST	HSA-MIR-650_ST	HSA-MIR-766_ST	HSA-MIR-675_ST	HSA-MIR-1281_ST	HSA-MIR-1975_ST	HSA-MIR-2861_ST	HSA-MIR-3119_ST	HSA-MIR-4286_ST
INTERFERON_GAMMA_BIOSYNTHETIC_PROCESS	0.25	0.448765	0.169	0.395694	14	HSA-LET-7B_ST	HSA-MIR-30A_ST	HSA-MIR-339-5P_ST	HSA-MIR-196B-STAR_ST	HSA-MIR-485-5P_ST	HSA-MIR-498_ST	HSA-MIR-522_ST	HSA-MIR-516A-5P_ST	HSA-MIR-508-5P_ST	HSA-MIR-663B_ST	HSA-MIR-548L_ST	HSA-MIR-1306_ST	HSA-MIR-3174_ST	HSA-MIR-4325_ST
PROTEIN_LOCALIZATION	0.131	0.309211	0.013	0.109895	27	HSA-MIR-17-STAR_ST	HSA-MIR-21-STAR_ST	HSA-MIR-22-STAR_ST	HSA-MIR-22_ST	HSA-MIR-24-2-STAR_ST	HSA-MIR-25_ST	HSA-MIR-27A_ST	HSA-MIR-31_ST	HSA-MIR-187_ST	HSA-MIR-199B-3P_ST	HSA-MIR-137_ST	HSA-MIR-141-STAR_ST	HSA-MIR-99B-STAR_ST	HSA-MIR-375_ST	HSA-MIR-380_ST	HSA-MIR-335-STAR_ST	HSA-MIR-455-3P_ST	HSA-MIR-92B_ST	HSA-MIR-550-STAR_ST	HSA-MIR-623_ST	HSA-MIR-769-3P_ST	HSA-MIR-1254_ST	HSA-MIR-3133_ST	HSA-MIR-3180-3P_ST	HSA-MIR-3191_ST	HSA-MIR-3194_ST	HSA-MIR-2355_ST
CARBOHYDRATE_CATABOLIC_PROCESS	0.746	0.882574	0.042	0.185525	12	HSA-LET-7C_ST	HSA-MIR-34A-STAR_ST	HSA-MIR-380-STAR_ST	HSA-MIR-381_ST	HSA-MIR-587_ST	HSA-MIR-550-STAR_ST	HSA-MIR-597_ST	HSA-MIR-631_ST	HSA-MIR-920_ST	HSA-MIR-548F_ST	HSA-MIR-1244_ST	HSA-MIR-4258_ST
ADENYLATE_CYCLASE_ACTIVATION	0.223	0.415163	0.71	0.903185	8	HSA-MIR-29B_ST	HSA-MIR-200B_ST	HSA-MIR-150_ST	HSA-MIR-154_ST	HSA-MIR-412_ST	HSA-MIR-552_ST	HSA-MIR-886-3P_ST	HSA-MIR-3170_ST
BASE_EXCISION_REPAIR	0.693	0.854425	0.695	0.89704	12	HSA-MIR-19A-STAR_ST	HSA-MIR-31-STAR_ST	HSA-MIR-122_ST	HSA-MIR-125A-5P_ST	HSA-MIR-329_ST	HSA-MIR-432-STAR_ST	HSA-MIR-522-STAR_ST	HSA-MIR-499-5P_ST	HSA-MIR-508-3P_ST	HSA-MIR-602_ST	HSA-MIR-548P_ST	HSA-MIR-548X_ST
NEURON_APOPTOSIS	0.039	0.152435	0.044	0.186519	12	HSA-LET-7E-STAR_ST	HSA-LET-7G_ST	HSA-MIR-154_ST	HSA-MIR-337-5P_ST	HSA-MIR-515-5P_ST	HSA-MIR-593_ST	HSA-MIR-769-3P_ST	HSA-MIR-1303_ST	HSA-MIR-3126-5P_ST	HSA-MIR-3140_ST	HSA-MIR-3143_ST	HSA-MIR-1273C_ST
DNA_PACKAGING	0.945	0.983527	0.982	1	8	HSA-MIR-34A-STAR_ST	HSA-MIR-130A-STAR_ST	HSA-MIR-1178_ST	HSA-MIR-1914-STAR_ST	HSA-MIR-3117_ST	HSA-MIR-3142_ST	HSA-MIR-548V_ST	HSA-MIR-4316_ST
CARBOHYDRATE_BIOSYNTHETIC_PROCESS	0.162	0.35104	0.143	0.359727	15	HSA-MIR-29A-STAR_ST	HSA-MIR-98_ST	HSA-MIR-139-3P_ST	HSA-MIR-10A_ST	HSA-MIR-302A_ST	HSA-MIR-452-STAR_ST	HSA-MIR-505-STAR_ST	HSA-MIR-573_ST	HSA-MIR-599_ST	HSA-MIR-661_ST	HSA-MIR-802_ST	HSA-MIR-1228_ST	HSA-MIR-1304_ST	HSA-MIR-3173_ST	HSA-MIR-4253_ST
POTASSIUM_ION_TRANSPORT	0.765	0.892705	0.942	1	8	HSA-MIR-33A-STAR_ST	HSA-MIR-218_ST	HSA-MIR-522-STAR_ST	HSA-MIR-516A-3P_ST	HSA-MIR-615-5P_ST	HSA-MIR-449B_ST	HSA-MIR-3199_ST	HSA-MIR-4276_ST
CYTOKINE_SECRETION	0.159	0.346606	0.003	0.068156	21	HSA-MIR-187-STAR_ST	HSA-MIR-214_ST	HSA-MIR-222_ST	HSA-LET-7G_ST	HSA-MIR-140-5P_ST	HSA-MIR-126_ST	HSA-MIR-154_ST	HSA-MIR-375_ST	HSA-MIR-376B_ST	HSA-MIR-146B-5P_ST	HSA-MIR-432_ST	HSA-MIR-558_ST	HSA-MIR-578_ST	HSA-MIR-589-STAR_ST	HSA-MIR-640_ST	HSA-MIR-650_ST	HSA-MIR-670_ST	HSA-MIR-301B_ST	HSA-MIR-664-STAR_ST	HSA-MIR-4287_ST	HSA-MIR-4328_ST
REGULATION_OF_MULTICELLULAR_ORGANISMAL_PROCESS	0.025	0.129359	0.142	0.359075	12	HSA-MIR-23A_ST	HSA-MIR-125B_ST	HSA-MIR-140-5P_ST	HSA-MIR-202_ST	HSA-MIR-509-3P_ST	HSA-MIR-578_ST	HSA-MIR-548C-3P_ST	HSA-MIR-658_ST	HSA-MIR-1293_ST	HSA-MIR-3120_ST	HSA-MIR-4272_ST	HSA-MIR-4292_ST
POSITIVE_REGULATION_OF_PROTEIN_AMINO_ACID_PHOSPHORYLATION	0.011	0.084624	0.797	0.96249	6	HSA-LET-7E-STAR_ST	HSA-MIR-576-3P_ST	HSA-MIR-619_ST	HSA-MIR-1226-STAR_ST	HSA-MIR-3117_ST	HSA-MIR-3191_ST
REGULATION_OF_PROTEIN_IMPORT_INTO_NUCLEUS	0.004	0.050138	0.014	0.112464	15	HSA-MIR-26B_ST	HSA-MIR-187_ST	HSA-MIR-199B-5P_ST	HSA-MIR-99B-STAR_ST	HSA-MIR-378-STAR_ST	HSA-MIR-330-5P_ST	HSA-MIR-323-5P_ST	HSA-MIR-335-STAR_ST	HSA-MIR-431_ST	HSA-MIR-619_ST	HSA-MIR-1286_ST	HSA-MIR-2277_ST	HSA-MIR-3133_ST	HSA-MIR-548W_ST	HSA-MIR-3192_ST
INTERFERON_GAMMA_PRODUCTION	0.21	0.40496	0.331	0.58692	16	HSA-LET-7B_ST	HSA-MIR-23B-STAR_ST	HSA-MIR-124-STAR_ST	HSA-MIR-196B-STAR_ST	HSA-MIR-485-5P_ST	HSA-MIR-517A_ST	HSA-MIR-516A-5P_ST	HSA-MIR-508-5P_ST	HSA-MIR-509-3P_ST	HSA-MIR-567_ST	HSA-MIR-663B_ST	HSA-MIR-548L_ST	HSA-MIR-1306_ST	HSA-MIR-4325_ST	HSA-MIR-4282_ST	HSA-MIR-4292_ST
REGULATION_OF_CELLULAR_PROTEIN_METABOLIC_PROCESS	0.001	0.025069	0.052	0.204346	8	HSA-MIR-30A_ST	HSA-MIR-335-STAR_ST	HSA-MIR-484_ST	HSA-MIR-202_ST	HSA-MIR-658_ST	HSA-MIR-454_ST	HSA-MIR-761_ST	HSA-MIR-1305_ST
MICROTUBULE_BASED_MOVEMENT	0.36	0.567722	0.152	0.372067	8	HSA-MIR-32-STAR_ST	HSA-MIR-143-STAR_ST	HSA-MIR-30E-STAR_ST	HSA-MIR-377-STAR_ST	HSA-MIR-526B-STAR_ST	HSA-MIR-526A_ST	HSA-MIR-1233_ST	HSA-MIR-4282_ST
REGULATION_OF_PROTEIN_STABILITY	0.692	0.854425	0.315	0.58197	12	HSA-MIR-144_ST	HSA-MIR-29C_ST	HSA-MIR-449A_ST	HSA-MIR-513A-3P_ST	HSA-MIR-769-5P_ST	HSA-MIR-770-5P_ST	HSA-MIR-922_ST	HSA-MIR-1285_ST	HSA-MIR-1470_ST	HSA-MIR-3180-5P_ST	HSA-MIR-3197_ST	HSA-MIR-4328_ST
REGULATION_OF_IMMUNE_SYSTEM_PROCESS	0.044	0.163621	0.01	0.095658	12	HSA-MIR-125B_ST	HSA-MIR-302D-STAR_ST	HSA-MIR-378_ST	HSA-MIR-509-3P_ST	HSA-MIR-578_ST	HSA-MIR-623_ST	HSA-MIR-1289_ST	HSA-MIR-548G_ST	HSA-MIR-1266_ST	HSA-MIR-664-STAR_ST	HSA-MIR-3172_ST	HSA-MIR-4286_ST
REGULATION_OF_CYTOKINE_BIOSYNTHETIC_PROCESS	0.049	0.170854	0.006	0.079309	19	HSA-MIR-25_ST	HSA-MIR-29A-STAR_ST	HSA-MIR-30A_ST	HSA-MIR-181A_ST	HSA-MIR-224_ST	HSA-MIR-23B-STAR_ST	HSA-MIR-124-STAR_ST	HSA-MIR-126_ST	HSA-MIR-431_ST	HSA-MIR-485-3P_ST	HSA-MIR-202_ST	HSA-MIR-556-3P_ST	HSA-MIR-567_ST	HSA-MIR-570_ST	HSA-MIR-658_ST	HSA-MIR-454_ST	HSA-MIR-664-STAR_ST	HSA-MIR-1826_ST	HSA-MIR-1827_ST
REGULATION_OF_APOPTOSIS	0.003	0.045438	0.018	0.123453	21	HSA-MIR-17-STAR_ST	HSA-MIR-22_ST	HSA-MIR-25_ST	HSA-MIR-199A-3P_ST	HSA-MIR-148A-STAR_ST	HSA-MIR-187_ST	HSA-MIR-199B-3P_ST	HSA-MIR-126_ST	HSA-MIR-193A-3P_ST	HSA-MIR-200C_ST	HSA-MIR-296-3P_ST	HSA-MIR-378-STAR_ST	HSA-MIR-378_ST	HSA-MIR-151-5P_ST	HSA-MIR-331-5P_ST	HSA-MIR-92B_ST	HSA-MIR-586_ST	HSA-MIR-769-3P_ST	HSA-MIR-1286_ST	HSA-MIR-378C_ST	HSA-MIR-4253_ST
SPINDLE_ORGANIZATION_AND_BIOGENESIS	0.954	0.985833	0.91	1	7	HSA-MIR-197_ST	HSA-MIR-222-STAR_ST	HSA-MIR-489_ST	HSA-MIR-607_ST	HSA-MIR-1178_ST	HSA-MIR-1914-STAR_ST	HSA-MIR-3169_ST
PROTEIN_AMINO_ACID_DEPHOSPHORYLATION	0.094	0.249865	0.004	0.07362	37	HSA-MIR-15A_ST	HSA-MIR-17-STAR_ST	HSA-MIR-18A_ST	HSA-MIR-19B_ST	HSA-MIR-21_ST	HSA-MIR-22-STAR_ST	HSA-MIR-22_ST	HSA-MIR-25_ST	HSA-MIR-27A_ST	HSA-MIR-31_ST	HSA-MIR-148A_ST	HSA-MIR-181A-2-STAR_ST	HSA-MIR-199B-3P_ST	HSA-MIR-222_ST	HSA-MIR-223_ST	HSA-LET-7I-STAR_ST	HSA-MIR-141-STAR_ST	HSA-MIR-142-5P_ST	HSA-MIR-126_ST	HSA-MIR-195-STAR_ST	HSA-MIR-363_ST	HSA-MIR-302D-STAR_ST	HSA-MIR-369-3P_ST	HSA-MIR-323-5P_ST	HSA-MIR-331-5P_ST	HSA-MIR-338-5P_ST	HSA-MIR-431_ST	HSA-MIR-451_ST	HSA-MIR-92B_ST	HSA-MIR-555_ST	HSA-MIR-558_ST	HSA-MIR-586_ST	HSA-MIR-550-STAR_ST	HSA-MIR-885-3P_ST	HSA-MIR-1292_ST	HSA-MIR-3131_ST	HSA-MIR-3194_ST
NEGATIVE_REGULATION_OF_PROGRAMMED_CELL_DEATH	0.001	0.025069	0.018	0.123453	22	HSA-MIR-28-5P_ST	HSA-MIR-192-STAR_ST	HSA-MIR-200C_ST	HSA-MIR-378-STAR_ST	HSA-MIR-378_ST	HSA-MIR-151-5P_ST	HSA-MIR-148B-STAR_ST	HSA-MIR-515-5P_ST	HSA-MIR-619_ST	HSA-MIR-33B_ST	HSA-MIR-670_ST	HSA-MIR-675_ST	HSA-MIR-1182_ST	HSA-MIR-1287_ST	HSA-MIR-548M_ST	HSA-MIR-1273_ST	HSA-MIR-548S_ST	HSA-MIR-548U_ST	HSA-MIR-3157_ST	HSA-MIR-3192_ST	HSA-MIR-378C_ST	HSA-MIR-4267_ST
TRANSMEMBRANE_RECEPTOR_PROTEIN_TYROSINE_KINASE_SIGNALING_PATHWAY	0.005	0.054254	0.005	0.075729	16	HSA-MIR-21_ST	HSA-MIR-21-STAR_ST	HSA-MIR-27A_ST	HSA-MIR-192_ST	HSA-MIR-148A-STAR_ST	HSA-MIR-139-3P_ST	HSA-MIR-203_ST	HSA-MIR-205_ST	HSA-LET-7I_ST	HSA-MIR-302C_ST	HSA-MIR-623_ST	HSA-MIR-944_ST	HSA-MIR-1279_ST	HSA-MIR-320D_ST	HSA-MIR-3194_ST	HSA-MIR-4287_ST
DNA_FRAGMENTATION_DURING_APOPTOSIS	0.421	0.629767	0.463	0.716172	9	HSA-LET-7E-STAR_ST	HSA-MIR-29B_ST	HSA-MIR-135A-STAR_ST	HSA-MIR-532-5P_ST	HSA-MIR-551B_ST	HSA-MIR-577_ST	HSA-MIR-613_ST	HSA-MIR-1299_ST	HSA-MIR-3175_ST
REGULATION_OF_PROGRAMMED_CELL_DEATH	0.003	0.045438	0.017	0.122366	21	HSA-MIR-17-STAR_ST	HSA-MIR-22_ST	HSA-MIR-25_ST	HSA-MIR-148A-STAR_ST	HSA-MIR-187_ST	HSA-MIR-199B-3P_ST	HSA-MIR-125B_ST	HSA-MIR-126_ST	HSA-MIR-193A-3P_ST	HSA-MIR-200C_ST	HSA-MIR-194-STAR_ST	HSA-MIR-296-3P_ST	HSA-MIR-378-STAR_ST	HSA-MIR-378_ST	HSA-MIR-331-5P_ST	HSA-MIR-92B_ST	HSA-MIR-586_ST	HSA-MIR-769-3P_ST	HSA-MIR-1286_ST	HSA-MIR-378C_ST	HSA-MIR-4253_ST
HEME_METABOLIC_PROCESS	0.467	0.670304	0.208	0.449379	15	HSA-MIR-19A-STAR_ST	HSA-MIR-22_ST	HSA-MIR-26B-STAR_ST	HSA-MIR-142-5P_ST	HSA-MIR-337-3P_ST	HSA-MIR-516B_ST	HSA-MIR-500_ST	HSA-MIR-629-STAR_ST	HSA-MIR-634_ST	HSA-MIR-548F_ST	HSA-MIR-1292_ST	HSA-MIR-1825_ST	HSA-MIR-2114_ST	HSA-MIR-3157_ST	HSA-MIR-4312_ST
CELL_MIGRATION	0.002	0.03681	0.003	0.068156	19	HSA-MIR-15A_ST	HSA-MIR-21_ST	HSA-MIR-212_ST	HSA-MIR-223_ST	HSA-MIR-9-STAR_ST	HSA-MIR-126_ST	HSA-MIR-363_ST	HSA-MIR-486-3P_ST	HSA-MIR-146B-5P_ST	HSA-MIR-518F-STAR_ST	HSA-MIR-92B_ST	HSA-MIR-623_ST	HSA-MIR-421_ST	HSA-MIR-758_ST	HSA-MIR-1285_ST	HSA-MIR-1274B_ST	HSA-MIR-1292_ST	HSA-MIR-3131_ST	HSA-MIR-4327_ST
CYCLIC_NUCLEOTIDE_MEDIATED_SIGNALING	0.771	0.897545	0.219	0.462828	15	HSA-MIR-33A_ST	HSA-MIR-369-5P_ST	HSA-MIR-487A_ST	HSA-MIR-513A-5P_ST	HSA-MIR-455-5P_ST	HSA-MIR-572_ST	HSA-MIR-548A-5P_ST	HSA-MIR-668_ST	HSA-MIR-1271_ST	HSA-MIR-885-3P_ST	HSA-MIR-933_ST	HSA-MIR-1274A_ST	HSA-MIR-3159_ST	HSA-MIR-3187_ST	HSA-MIR-4312_ST
STEROID_BIOSYNTHETIC_PROCESS	0.73	0.873597	0.16	0.382003	16	HSA-MIR-19A_ST	HSA-MIR-153_ST	HSA-MIR-448_ST	HSA-MIR-515-5P_ST	HSA-MIR-593_ST	HSA-MIR-616-STAR_ST	HSA-MIR-624-STAR_ST	HSA-MIR-633_ST	HSA-MIR-891B_ST	HSA-MIR-1183_ST	HSA-MIR-1236_ST	HSA-MIR-2116_ST	HSA-MIR-548S_ST	HSA-MIR-4296_ST	HSA-MIR-4298_ST	HSA-MIR-4278_ST
ION_TRANSPORT	0.785	0.90875	0.632	0.846938	7	HSA-MIR-452_ST	HSA-MIR-526B_ST	HSA-MIR-216B_ST	HSA-MIR-548L_ST	HSA-MIR-1274A_ST	HSA-MIR-3199_ST	HSA-MIR-4276_ST
RESPONSE_TO_DNA_DAMAGE_STIMULUS	0.472	0.670858	0.783	0.958318	8	HSA-MIR-18A-STAR_ST	HSA-MIR-95_ST	HSA-MIR-184_ST	HSA-MIR-193A-3P_ST	HSA-MIR-410_ST	HSA-MIR-506_ST	HSA-MIR-1290_ST	HSA-MIR-544B_ST
ORGAN_DEVELOPMENT	0.052	0.177068	0.12	0.32797	15	HSA-MIR-139-5P_ST	HSA-MIR-124-STAR_ST	HSA-MIR-363_ST	HSA-MIR-335_ST	HSA-MIR-335-STAR_ST	HSA-MIR-431_ST	HSA-MIR-486-3P_ST	HSA-MIR-526A_ST	HSA-MIR-623_ST	HSA-MIR-1276_ST	HSA-MIR-1274B_ST	HSA-MIR-1292_ST	HSA-MIR-3123_ST	HSA-MIR-3131_ST	HSA-MIR-4269_ST
TRANSMISSION_OF_NERVE_IMPULSE	0.986	0.991455	0.99	1	8	HSA-LET-7C-STAR_ST	HSA-MIR-33A_ST	HSA-MIR-218-2-STAR_ST	HSA-MIR-600_ST	HSA-MIR-615-5P_ST	HSA-MIR-1269_ST	HSA-MIR-3118_ST	HSA-MIR-4292_ST
GENE_SILENCING	0.279	0.481789	0.815	0.97092	12	HSA-LET-7A-STAR_ST	HSA-MIR-149-STAR_ST	HSA-MIR-363-STAR_ST	HSA-MIR-512-5P_ST	HSA-MIR-589-STAR_ST	HSA-MIR-640_ST	HSA-MIR-762_ST	HSA-MIR-1287_ST	HSA-MIR-1259_ST	HSA-MIR-3139_ST	HSA-MIR-3141_ST	HSA-MIR-3197_ST
TYROSINE_PHOSPHORYLATION_OF_STAT_PROTEIN	0.005	0.054254	0.475	0.723952	6	HSA-MIR-148A-STAR_ST	HSA-MIR-30D-STAR_ST	HSA-MIR-187_ST	HSA-MIR-125A-5P_ST	HSA-MIR-335-STAR_ST	HSA-MIR-3120_ST
INTRACELLULAR_SIGNALING_CASCADE	0	0	0.002	0.059347	28	HSA-MIR-17-STAR_ST	HSA-MIR-21_ST	HSA-MIR-23A_ST	HSA-MIR-27A_ST	HSA-MIR-199B-3P_ST	HSA-MIR-222_ST	HSA-MIR-223_ST	HSA-LET-7I_ST	HSA-LET-7I-STAR_ST	HSA-MIR-126_ST	HSA-MIR-146A_ST	HSA-MIR-106B_ST	HSA-MIR-302D-STAR_ST	HSA-MIR-375_ST	HSA-MIR-378-STAR_ST	HSA-MIR-378_ST	HSA-MIR-331-5P_ST	HSA-MIR-335-STAR_ST	HSA-MIR-422A_ST	HSA-MIR-486-3P_ST	HSA-MIR-455-3P_ST	HSA-MIR-623_ST	HSA-MIR-675_ST	HSA-MIR-708_ST	HSA-MIR-1251_ST	HSA-MIR-3131_ST	HSA-MIR-3194_ST	HSA-MIR-378C_ST
REGULATION_OF_IMMUNE_EFFECTOR_PROCESS	0.138	0.320019	0.25	0.502072	7	HSA-MIR-10A-STAR_ST	HSA-MIR-30B-STAR_ST	HSA-MIR-509-3P_ST	HSA-MIR-567_ST	HSA-MIR-664-STAR_ST	HSA-MIR-1324_ST	HSA-MIR-1827_ST
REGULATION_OF_TRANSCRIPTION	0.179	0.368127	0.546	0.770761	13	HSA-MIR-223-STAR_ST	HSA-MIR-122_ST	HSA-MIR-135B_ST	HSA-MIR-490-3P_ST	HSA-MIR-509-5P_ST	HSA-MIR-557_ST	HSA-MIR-936_ST	HSA-MIR-937_ST	HSA-MIR-3116_ST	HSA-MIR-3133_ST	HSA-MIR-3134_ST	HSA-MIR-3179_ST	HSA-MIR-3189_ST
NEGATIVE_REGULATION_OF_CELL_MIGRATION	0.186	0.375096	0.84	0.981801	10	HSA-MIR-16-1-STAR_ST	HSA-MIR-132_ST	HSA-MIR-367-STAR_ST	HSA-MIR-135B_ST	HSA-MIR-526B-STAR_ST	HSA-MIR-520D-3P_ST	HSA-MIR-1225-5P_ST	HSA-MIR-3133_ST	HSA-MIR-3181_ST	HSA-MIR-4326_ST
MITOCHONDRIAL_TRANSPORT	0.434	0.638055	0.145	0.3635	9	HSA-MIR-183-STAR_ST	HSA-MIR-380-STAR_ST	HSA-MIR-613_ST	HSA-MIR-620_ST	HSA-MIR-631_ST	HSA-MIR-411_ST	HSA-MIR-876-3P_ST	HSA-MIR-3135_ST	HSA-MIR-1273C_ST
STRESS_ACTIVATED_PROTEIN_KINASE_SIGNALING_PATHWAY	0.158	0.345982	0.597	0.815059	12	HSA-MIR-204_ST	HSA-MIR-151-5P_ST	HSA-MIR-424_ST	HSA-MIR-497_ST	HSA-MIR-509-3P_ST	HSA-MIR-588_ST	HSA-MIR-651_ST	HSA-MIR-659_ST	HSA-MIR-548H_ST	HSA-MIR-3166_ST	HSA-MIR-3191_ST	HSA-MIR-4253_ST
REGULATION_OF_CELL_CYCLE	0.103	0.265535	0.653	0.863933	6	HSA-MIR-130A-STAR_ST	HSA-MIR-193A-3P_ST	HSA-MIR-506_ST	HSA-MIR-607_ST	HSA-MIR-1225-5P_ST	HSA-MIR-3117_ST
CHROMATIN_ASSEMBLY_OR_DISASSEMBLY	0.959	0.987525	0.997	1	7	HSA-LET-7A-STAR_ST	HSA-MIR-208A_ST	HSA-MIR-130A-STAR_ST	HSA-MIR-635_ST	HSA-MIR-1297_ST	HSA-MIR-1259_ST	HSA-MIR-4256_ST
CELL_MATURATION	0.208	0.40217	0.18	0.410863	20	HSA-MIR-29A-STAR_ST	HSA-MIR-32_ST	HSA-MIR-96_ST	HSA-MIR-148A-STAR_ST	HSA-MIR-203_ST	HSA-MIR-122-STAR_ST	HSA-MIR-125A-3P_ST	HSA-MIR-302B-STAR_ST	HSA-MIR-371-3P_ST	HSA-MIR-455-3P_ST	HSA-MIR-579_ST	HSA-MIR-548C-3P_ST	HSA-MIR-770-5P_ST	HSA-MIR-922_ST	HSA-MIR-548J_ST	HSA-MIR-1248_ST	HSA-MIR-1324_ST	HSA-MIR-2909_ST	HSA-MIR-3157_ST	HSA-MIR-4324_ST
SMALL_GTPASE_MEDIATED_SIGNAL_TRANSDUCTION	0.005	0.054254	0.005	0.075729	21	HSA-LET-7A-STAR_ST	HSA-MIR-17-STAR_ST	HSA-MIR-192-STAR_ST	HSA-MIR-148A-STAR_ST	HSA-MIR-141-STAR_ST	HSA-MIR-363_ST	HSA-MIR-302D-STAR_ST	HSA-MIR-372_ST	HSA-MIR-375_ST	HSA-MIR-378-STAR_ST	HSA-MIR-378_ST	HSA-MIR-486-3P_ST	HSA-MIR-193B-STAR_ST	HSA-MIR-455-3P_ST	HSA-MIR-589_ST	HSA-MIR-548C-5P_ST	HSA-MIR-765_ST	HSA-MIR-1237_ST	HSA-MIR-3137_ST	HSA-MIR-3200_ST	HSA-MIR-378C_ST
CELLULAR_DEFENSE_RESPONSE	0.029	0.138249	0.02	0.127544	13	HSA-LET-7E-STAR_ST	HSA-MIR-148A-STAR_ST	HSA-MIR-187_ST	HSA-MIR-222_ST	HSA-MIR-126_ST	HSA-MIR-302D-STAR_ST	HSA-MIR-92B_ST	HSA-MIR-589_ST	HSA-MIR-1233_ST	HSA-MIR-1293_ST	HSA-MIR-3120_ST	HSA-MIR-3126-3P_ST	HSA-MIR-3174_ST
REGULATION_OF_IMMUNE_RESPONSE	0.017	0.104737	0.117	0.321584	7	HSA-MIR-139-3P_ST	HSA-MIR-125B_ST	HSA-MIR-302D-STAR_ST	HSA-MIR-578_ST	HSA-MIR-1289_ST	HSA-MIR-1266_ST	HSA-MIR-4269_ST
RRNA_METABOLIC_PROCESS	0.894	0.973321	0.816	0.97092	6	HSA-MIR-135B_ST	HSA-MIR-524-3P_ST	HSA-MIR-411_ST	HSA-MIR-924_ST	HSA-MIR-3180-5P_ST	HSA-MIR-4310_ST
SYSTEM_PROCESS	0.89	0.973321	0.831	0.979152	6	HSA-MIR-33A-STAR_ST	HSA-MIR-218-2-STAR_ST	HSA-MIR-767-3P_ST	HSA-MIR-1291_ST	HSA-MIR-3132_ST	HSA-MIR-4285_ST
ACTIVATION_OF_PROTEIN_KINASE_ACTIVITY	0.117	0.288825	0.582	0.802112	5	HSA-MIR-520E_ST	HSA-MIR-1251_ST	HSA-MIR-718_ST	HSA-MIR-3065-3P_ST	HSA-MIR-548X_ST
REGULATION_OF_RAS_GTPASE_ACTIVITY	0.142	0.326174	0.312	0.578633	12	HSA-LET-7E-STAR_ST	HSA-MIR-92A-2-STAR_ST	HSA-MIR-192-STAR_ST	HSA-LET-7G_ST	HSA-MIR-106B-STAR_ST	HSA-MIR-361-3P_ST	HSA-MIR-362-5P_ST	HSA-MIR-342-3P_ST	HSA-MIR-450B-5P_ST	HSA-MIR-1911_ST	HSA-MIR-1973_ST	HSA-MIR-4261_ST
SENSORY_ORGAN_DEVELOPMENT	0.557	0.74369	0.644	0.859061	7	HSA-MIR-452-STAR_ST	HSA-MIR-581_ST	HSA-MIR-654-3P_ST	HSA-MIR-1200_ST	HSA-MIR-1972_ST	HSA-MIR-3123_ST	HSA-MIR-4312_ST
POSITIVE_REGULATION_OF_TRANSCRIPTION	0.302	0.504722	0.563	0.788515	8	HSA-MIR-15B_ST	HSA-MIR-302A_ST	HSA-MIR-135B_ST	HSA-MIR-557_ST	HSA-MIR-875-5P_ST	HSA-MIR-3116_ST	HSA-MIR-3133_ST	HSA-MIR-3179_ST
UBIQUITIN_CYCLE	0.487	0.680952	0.07	0.239482	8	HSA-MIR-302C_ST	HSA-MIR-484_ST	HSA-MIR-578_ST	HSA-MIR-1297_ST	HSA-MIR-3179_ST	HSA-MIR-3189_ST	HSA-MIR-4269_ST	HSA-MIR-4284_ST
GLUCOSAMINE_METABOLIC_PROCESS	0.48	0.675624	0.755	0.935865	7	HSA-MIR-124-STAR_ST	HSA-MIR-520E_ST	HSA-MIR-526A_ST	HSA-MIR-619_ST	HSA-MIR-643_ST	HSA-MIR-548J_ST	HSA-MIR-1324_ST
CENTRAL_NERVOUS_SYSTEM_DEVELOPMENT	0.1	0.259643	0.854	0.990523	11	HSA-MIR-126-STAR_ST	HSA-MIR-376C_ST	HSA-MIR-500-STAR_ST	HSA-MIR-501-3P_ST	HSA-MIR-502-3P_ST	HSA-MIR-590-5P_ST	HSA-MIR-615-5P_ST	HSA-MIR-548I_ST	HSA-MIR-1470_ST	HSA-MIR-2054_ST	HSA-MIR-4279_ST
REGULATION_OF_BINDING	0.195	0.385755	0.577	0.798247	8	HSA-MIR-125B_ST	HSA-MIR-133B_ST	HSA-MIR-527_ST	HSA-MIR-455-5P_ST	HSA-MIR-544B_ST	HSA-MIR-3154_ST	HSA-MIR-3189_ST	HSA-MIR-4320_ST
RNA_CATABOLIC_PROCESS	0.442	0.645897	0.443	0.700894	8	HSA-MIR-412_ST	HSA-MIR-518C-STAR_ST	HSA-MIR-557_ST	HSA-MIR-411_ST	HSA-MIR-875-5P_ST	HSA-MIR-936_ST	HSA-MIR-3178_ST	HSA-MIR-3179_ST
APOPTOSIS_GO	0.002	0.03681	0.016	0.119303	27	HSA-MIR-15A_ST	HSA-MIR-21_ST	HSA-MIR-22_ST	HSA-MIR-23A_ST	HSA-MIR-25_ST	HSA-MIR-192-STAR_ST	HSA-MIR-148A-STAR_ST	HSA-MIR-187_ST	HSA-MIR-125B_ST	HSA-MIR-126_ST	HSA-MIR-200C_ST	HSA-MIR-378-STAR_ST	HSA-MIR-378_ST	HSA-MIR-151-5P_ST	HSA-MIR-331-5P_ST	HSA-MIR-422A_ST	HSA-MIR-146B-5P_ST	HSA-MIR-92B_ST	HSA-MIR-586_ST	HSA-MIR-550-STAR_ST	HSA-MIR-623_ST	HSA-MIR-769-3P_ST	HSA-MIR-1286_ST	HSA-MIR-548F_ST	HSA-MIR-3194_ST	HSA-MIR-378C_ST	HSA-MIR-4253_ST
NEGATIVE_REGULATION_OF_PHOSPHATE_METABOLIC_PROCESS	0.092	0.246804	0.049	0.198457	16	HSA-MIR-211_ST	HSA-MIR-140-5P_ST	HSA-MIR-370_ST	HSA-MIR-339-5P_ST	HSA-MIR-346_ST	HSA-MIR-491-5P_ST	HSA-MIR-518A-5P_ST	HSA-MIR-571_ST	HSA-MIR-589-STAR_ST	HSA-MIR-602_ST	HSA-MIR-874_ST	HSA-MIR-1277_ST	HSA-MIR-1274B_ST	HSA-MIR-3139_ST	HSA-MIR-4311_ST	HSA-MIR-4326_ST
NEGATIVE_REGULATION_OF_BIOSYNTHETIC_PROCESS	0.378	0.584072	0.008	0.086163	13	HSA-MIR-19B-2-STAR_ST	HSA-LET-7I_ST	HSA-MIR-124_ST	HSA-MIR-185_ST	HSA-MIR-193A-3P_ST	HSA-MIR-370_ST	HSA-MIR-331-5P_ST	HSA-MIR-18B_ST	HSA-MIR-491-5P_ST	HSA-MIR-1301_ST	HSA-MIR-1303_ST	HSA-MIR-378B_ST	HSA-MIR-3141_ST
MAINTENANCE_OF_PROTEIN_LOCALIZATION	0.202	0.39371	0.14	0.35838	10	HSA-MIR-106A-STAR_ST	HSA-MIR-137_ST	HSA-MIR-145-STAR_ST	HSA-MIR-148B-STAR_ST	HSA-MIR-512-3P_ST	HSA-MIR-616-STAR_ST	HSA-MIR-933_ST	HSA-MIR-1276_ST	HSA-MIR-3147_ST	HSA-MIR-4282_ST
CELLULAR_POLYSACCHARIDE_METABOLIC_PROCESS	0.66	0.83447	0.002	0.059347	40	HSA-MIR-16_ST	HSA-MIR-17-STAR_ST	HSA-MIR-18A_ST	HSA-MIR-20A-STAR_ST	HSA-MIR-22_ST	HSA-MIR-24_ST	HSA-MIR-29A_ST	HSA-MIR-181C-STAR_ST	HSA-MIR-137_ST	HSA-MIR-152_ST	HSA-MIR-191_ST	HSA-MIR-193A-3P_ST	HSA-MIR-331-5P_ST	HSA-MIR-339-3P_ST	HSA-MIR-18B_ST	HSA-MIR-18B-STAR_ST	HSA-MIR-409-5P_ST	HSA-MIR-484_ST	HSA-MIR-491-5P_ST	HSA-MIR-503_ST	HSA-MIR-539_ST	HSA-MIR-582-5P_ST	HSA-MIR-589-STAR_ST	HSA-MIR-628-3P_ST	HSA-MIR-643_ST	HSA-MIR-421_ST	HSA-MIR-1224-3P_ST	HSA-MIR-769-3P_ST	HSA-MIR-874_ST	HSA-MIR-939_ST	HSA-MIR-940_ST	HSA-MIR-941_ST	HSA-MIR-1245_ST	HSA-MIR-1267_ST	HSA-MIR-1908_ST	HSA-MIR-3141_ST	HSA-MIR-323B-3P_ST	HSA-MIR-2355_ST	HSA-MIR-4292_ST	HSA-MIR-4290_ST
DETECTION_OF_EXTERNAL_STIMULUS	0.906	0.975428	0.164	0.388998	13	HSA-MIR-519B-3P_ST	HSA-MIR-517-STAR_ST	HSA-MIR-520H_ST	HSA-MIR-92B-STAR_ST	HSA-MIR-575_ST	HSA-MIR-601_ST	HSA-MIR-613_ST	HSA-MIR-1293_ST	HSA-MIR-1537_ST	HSA-MIR-2115-STAR_ST	HSA-MIR-4297_ST	HSA-MIR-4320_ST	HSA-MIR-4260_ST
CELLULAR_RESPONSE_TO_NUTRIENT_LEVELS	0.173	0.361411	0.483	0.730783	12	HSA-MIR-26B-STAR_ST	HSA-MIR-199B-5P_ST	HSA-MIR-134_ST	HSA-MIR-345_ST	HSA-MIR-329_ST	HSA-MIR-892B_ST	HSA-MIR-939_ST	HSA-MIR-1321_ST	HSA-MIR-1826_ST	HSA-MIR-3134_ST	HSA-MIR-3194_ST	HSA-MIR-548X_ST
NUCLEOCYTOPLASMIC_TRANSPORT	0.14	0.323625	0.43	0.688568	11	HSA-MIR-129-STAR_ST	HSA-MIR-137_ST	HSA-MIR-135B_ST	HSA-MIR-449A_ST	HSA-MIR-665_ST	HSA-MIR-937_ST	HSA-MIR-3116_ST	HSA-MIR-3133_ST	HSA-MIR-3139_ST	HSA-MIR-3142_ST	HSA-MIR-3179_ST
M_PHASE_OF_MITOTIC_CELL_CYCLE	0.761	0.890633	0.465	0.717739	9	HSA-MIR-197_ST	HSA-MIR-218_ST	HSA-MIR-130A-STAR_ST	HSA-MIR-29C-STAR_ST	HSA-MIR-365-STAR_ST	HSA-MIR-424_ST	HSA-MIR-607_ST	HSA-MIR-2116_ST	HSA-MIR-3141_ST
POSITIVE_REGULATION_OF_CYTOKINE_PRODUCTION	0.087	0.239127	0.684	0.888772	10	HSA-MIR-221_ST	HSA-MIR-361-5P_ST	HSA-MIR-485-5P_ST	HSA-MIR-509-3P_ST	HSA-MIR-554_ST	HSA-MIR-654-3P_ST	HSA-MIR-892B_ST	HSA-MIR-147B_ST	HSA-MIR-1252_ST	HSA-MIR-664-STAR_ST
SPERMATID_DIFFERENTIATION	0.55	0.740463	0.908	1	9	HSA-MIR-30C_ST	HSA-MIR-10B-STAR_ST	HSA-MIR-34A-STAR_ST	HSA-MIR-219-5P_ST	HSA-MIR-490-3P_ST	HSA-MIR-526B_ST	HSA-MIR-522-STAR_ST	HSA-MIR-615-5P_ST	HSA-MIR-1255A_ST
RESPONSE_TO_ORGANIC_SUBSTANCE	0.449	0.652194	0.221	0.465701	22	HSA-MIR-17_ST	HSA-MIR-18A_ST	HSA-MIR-103_ST	HSA-MIR-34A_ST	HSA-MIR-224-STAR_ST	HSA-MIR-122_ST	HSA-MIR-150-STAR_ST	HSA-MIR-185_ST	HSA-MIR-193A-3P_ST	HSA-MIR-106B_ST	HSA-MIR-18B_ST	HSA-MIR-564_ST	HSA-MIR-634_ST	HSA-MIR-660_ST	HSA-MIR-421_ST	HSA-MIR-939_ST	HSA-MIR-1184_ST	HSA-MIR-1197_ST	HSA-MIR-3126-5P_ST	HSA-MIR-3141_ST	HSA-MIR-3197_ST	HSA-MIR-4300_ST
RHO_PROTEIN_SIGNAL_TRANSDUCTION	0.206	0.399365	0.031	0.157601	20	HSA-MIR-192-STAR_ST	HSA-MIR-129-STAR_ST	HSA-MIR-7-1-STAR_ST	HSA-MIR-10B-STAR_ST	HSA-MIR-140-3P_ST	HSA-MIR-369-3P_ST	HSA-MIR-372_ST	HSA-MIR-486-3P_ST	HSA-MIR-193B-STAR_ST	HSA-MIR-497-STAR_ST	HSA-MIR-589_ST	HSA-MIR-646_ST	HSA-MIR-765_ST	HSA-MIR-1234_ST	HSA-MIR-1237_ST	HSA-MIR-1250_ST	HSA-MIR-1252_ST	HSA-MIR-3137_ST	HSA-MIR-3144-3P_ST	HSA-MIR-3200_ST
CHROMOSOME_CONDENSATION	0.756	0.887903	0.718	0.907802	10	HSA-MIR-204_ST	HSA-MIR-217_ST	HSA-MIR-218_ST	HSA-MIR-221-STAR_ST	HSA-MIR-424_ST	HSA-MIR-582-3P_ST	HSA-MIR-603_ST	HSA-MIR-764_ST	HSA-MIR-1914-STAR_ST	HSA-MIR-2116_ST
CELL_FATE_COMMITMENT	0.471	0.670748	0.049	0.198457	24	HSA-MIR-23A_ST	HSA-MIR-29A_ST	HSA-MIR-32_ST	HSA-MIR-107_ST	HSA-MIR-214-STAR_ST	HSA-MIR-122_ST	HSA-MIR-130A_ST	HSA-MIR-9-STAR_ST	HSA-MIR-155_ST	HSA-MIR-194-STAR_ST	HSA-MIR-361-3P_ST	HSA-MIR-379_ST	HSA-MIR-342-3P_ST	HSA-MIR-524-3P_ST	HSA-MIR-554_ST	HSA-MIR-608_ST	HSA-MIR-887_ST	HSA-MIR-216B_ST	HSA-MIR-1285_ST	HSA-MIR-1291_ST	HSA-MIR-2909_ST	HSA-MIR-466_ST	HSA-MIR-4266_ST	HSA-MIR-4285_ST
RESPONSE_TO_HYPOXIA	0.044	0.163621	0.089	0.278892	22	HSA-LET-7E-STAR_ST	HSA-MIR-214_ST	HSA-MIR-15B_ST	HSA-MIR-369-3P_ST	HSA-MIR-491-5P_ST	HSA-MIR-520E_ST	HSA-MIR-581_ST	HSA-MIR-615-3P_ST	HSA-MIR-1224-5P_ST	HSA-MIR-1231_ST	HSA-MIR-1200_ST	HSA-MIR-548L_ST	HSA-MIR-1274B_ST	HSA-MIR-1292_ST	HSA-MIR-1979_ST	HSA-MIR-3126-3P_ST	HSA-MIR-3167_ST	HSA-MIR-3177_ST	HSA-MIR-4299_ST	HSA-MIR-4262_ST	HSA-MIR-4269_ST	HSA-MIR-4328_ST
MICROTUBULE_POLYMERIZATION_OR_DEPOLYMERIZATION	0.312	0.516096	0.998	1	2	HSA-MIR-1269_ST	HSA-MIR-3169_ST
REPRODUCTION	0.907	0.975428	0.942	1	12	HSA-MIR-30D-STAR_ST	HSA-MIR-10B-STAR_ST	HSA-MIR-125B-2-STAR_ST	HSA-MIR-423-3P_ST	HSA-MIR-488_ST	HSA-MIR-500-STAR_ST	HSA-MIR-502-3P_ST	HSA-MIR-563_ST	HSA-MIR-1283_ST	HSA-MIR-1307_ST	HSA-MIR-4292_ST	HSA-MIR-4329_ST
CAMP_MEDIATED_SIGNALING	0.696	0.854716	0.346	0.600228	10	HSA-MIR-34A-STAR_ST	HSA-MIR-122_ST	HSA-MIR-498_ST	HSA-MIR-513A-5P_ST	HSA-MIR-455-5P_ST	HSA-MIR-656_ST	HSA-MIR-668_ST	HSA-MIR-1274A_ST	HSA-MIR-3159_ST	HSA-MIR-4312_ST
REGULATION_OF_CELL_PROLIFERATION	0.001	0.025069	0.068	0.236536	15	HSA-LET-7E-STAR_ST	HSA-MIR-31_ST	HSA-LET-7I_ST	HSA-MIR-146A_ST	HSA-MIR-185_ST	HSA-MIR-193A-3P_ST	HSA-MIR-106B_ST	HSA-MIR-331-5P_ST	HSA-MIR-484_ST	HSA-MIR-491-5P_ST	HSA-MIR-421_ST	HSA-MIR-891A_ST	HSA-MIR-3123_ST	HSA-MIR-3126-3P_ST	HSA-MIR-4284_ST
NITROGEN_COMPOUND_CATABOLIC_PROCESS	0.01	0.080331	0.023	0.134847	14	HSA-LET-7D_ST	HSA-MIR-92A_ST	HSA-MIR-214_ST	HSA-MIR-142-5P_ST	HSA-MIR-195-STAR_ST	HSA-MIR-365_ST	HSA-MIR-423-5P_ST	HSA-MIR-490-5P_ST	HSA-MIR-92B_ST	HSA-MIR-320C_ST	HSA-MIR-1285_ST	HSA-MIR-548F_ST	HSA-MIR-1275_ST	HSA-MIR-1827_ST
REGULATION_OF_I_KAPPAB_KINASE_NF_KAPPAB_CASCADE	0.011	0.084624	0.005	0.075729	30	HSA-MIR-15A_ST	HSA-MIR-17-STAR_ST	HSA-MIR-21_ST	HSA-MIR-21-STAR_ST	HSA-MIR-22-STAR_ST	HSA-MIR-22_ST	HSA-MIR-26B-STAR_ST	HSA-MIR-181A-2-STAR_ST	HSA-MIR-222_ST	HSA-MIR-125B-1-STAR_ST	HSA-MIR-99B-STAR_ST	HSA-MIR-302D-STAR_ST	HSA-MIR-373-STAR_ST	HSA-MIR-381_ST	HSA-MIR-337-3P_ST	HSA-MIR-133B_ST	HSA-MIR-329_ST	HSA-MIR-452_ST	HSA-MIR-501-5P_ST	HSA-MIR-556-5P_ST	HSA-MIR-550-STAR_ST	HSA-MIR-1224-5P_ST	HSA-MIR-769-3P_ST	HSA-MIR-875-5P_ST	HSA-MIR-1286_ST	HSA-MIR-1243_ST	HSA-MIR-1251_ST	HSA-MIR-1279_ST	HSA-MIR-3183_ST	HSA-MIR-3194_ST
RESPONSE_TO_DRUG	0.143	0.326921	0.491	0.735236	17	HSA-LET-7A-2-STAR_ST	HSA-MIR-19B-2-STAR_ST	HSA-MIR-33A_ST	HSA-MIR-205_ST	HSA-MIR-125B_ST	HSA-MIR-141_ST	HSA-MIR-191-STAR_ST	HSA-MIR-200C_ST	HSA-MIR-361-5P_ST	HSA-MIR-362-5P_ST	HSA-MIR-607_ST	HSA-MIR-675_ST	HSA-MIR-665_ST	HSA-MIR-3154_ST	HSA-MIR-3180-3P_ST	HSA-MIR-3189_ST	HSA-MIR-4267_ST
POSITIVE_REGULATION_OF_PEPTIDYL_TYROSINE_PHOSPHORYLATION	0.077	0.221261	0.652	0.863933	8	HSA-LET-7E-STAR_ST	HSA-MIR-136-STAR_ST	HSA-MIR-196B_ST	HSA-MIR-573_ST	HSA-MIR-582-5P_ST	HSA-MIR-619_ST	HSA-MIR-656_ST	HSA-MIR-3120_ST
ECTODERM_DEVELOPMENT	0.553	0.741071	0.362	0.612033	5	HSA-MIR-520A-3P_ST	HSA-MIR-615-5P_ST	HSA-MIR-921_ST	HSA-MIR-1229_ST	HSA-MIR-1274A_ST
LEUKOCYTE_MIGRATION	0	0	0.014	0.112464	15	HSA-MIR-31_ST	HSA-MIR-148A-STAR_ST	HSA-MIR-148A_ST	HSA-MIR-187_ST	HSA-MIR-222_ST	HSA-LET-7I_ST	HSA-MIR-146A_ST	HSA-MIR-185_ST	HSA-MIR-106B_ST	HSA-MIR-486-3P_ST	HSA-MIR-609_ST	HSA-MIR-623_ST	HSA-MIR-1233_ST	HSA-MIR-1973_ST	HSA-MIR-4284_ST
REGULATION_OF_ENDOTHELIAL_CELL_PROLIFERATION	0.332	0.538759	0.375	0.626954	10	HSA-LET-7A-STAR_ST	HSA-MIR-192-STAR_ST	HSA-MIR-181C_ST	HSA-MIR-182-STAR_ST	HSA-MIR-9-STAR_ST	HSA-MIR-136-STAR_ST	HSA-MIR-154_ST	HSA-MIR-450B-5P_ST	HSA-MIR-1286_ST	HSA-MIR-302F_ST
REGULATION_OF_MEMBRANE_POTENTIAL	0.341	0.547861	0.724	0.913475	9	HSA-MIR-520D-5P_ST	HSA-MIR-615-5P_ST	HSA-MIR-631_ST	HSA-MIR-671-5P_ST	HSA-MIR-675_ST	HSA-MIR-1200_ST	HSA-MIR-1305_ST	HSA-MIR-1972_ST	HSA-MIR-1273C_ST
REGULATION_OF_CELL_GROWTH	0.076	0.21969	0.039	0.176106	15	HSA-LET-7E-STAR_ST	HSA-MIR-23A_ST	HSA-MIR-24-2-STAR_ST	HSA-MIR-122-STAR_ST	HSA-MIR-154-STAR_ST	HSA-MIR-302A-STAR_ST	HSA-MIR-196B_ST	HSA-MIR-487A_ST	HSA-MIR-619_ST	HSA-MIR-637_ST	HSA-MIR-1285_ST	HSA-MIR-548S_ST	HSA-MIR-3183_ST	HSA-MIR-3189_ST	HSA-MIR-4267_ST
REGULATION_OF_VIRAL_REPRODUCTION	0.024	0.127358	0.235	0.484667	3	HSA-MIR-126-STAR_ST	HSA-MIR-602_ST	HSA-MIR-3191_ST
G1_S_TRANSITION_OF_MITOTIC_CELL_CYCLE	0.323	0.528281	0.071	0.241201	10	HSA-MIR-31_ST	HSA-MIR-185_ST	HSA-MIR-193A-3P_ST	HSA-MIR-491-5P_ST	HSA-MIR-608_ST	HSA-MIR-891A_ST	HSA-MIR-874_ST	HSA-MIR-1238_ST	HSA-MIR-3123_ST	HSA-MIR-3141_ST
CASPASE_ACTIVATION	0.018	0.10905	0.046	0.192195	9	HSA-MIR-192-STAR_ST	HSA-MIR-199B-3P_ST	HSA-LET-7G_ST	HSA-MIR-550-STAR_ST	HSA-MIR-1224-5P_ST	HSA-MIR-769-3P_ST	HSA-MIR-892A_ST	HSA-MIR-3172_ST	HSA-MIR-3194_ST
CELLULAR_RESPIRATION	0.032	0.141422	0.01	0.095658	22	HSA-LET-7D_ST	HSA-LET-7D-STAR_ST	HSA-MIR-17-STAR_ST	HSA-MIR-21_ST	HSA-MIR-27A_ST	HSA-MIR-199A-3P_ST	HSA-MIR-199B-3P_ST	HSA-MIR-200B-STAR_ST	HSA-MIR-142-5P_ST	HSA-MIR-99B-STAR_ST	HSA-MIR-375_ST	HSA-MIR-378-STAR_ST	HSA-MIR-335-STAR_ST	HSA-MIR-422A_ST	HSA-MIR-431_ST	HSA-MIR-519E_ST	HSA-MIR-1286_ST	HSA-MIR-1292_ST	HSA-MIR-3131_ST	HSA-MIR-3177_ST	HSA-MIR-378C_ST	HSA-MIR-4328_ST
INDUCTION_OF_APOPTOSIS_BY_INTRACELLULAR_SIGNALS	0.143	0.326921	0.348	0.600228	5	HSA-LET-7D-STAR_ST	HSA-MIR-150_ST	HSA-MIR-550-STAR_ST	HSA-MIR-611_ST	HSA-MIR-890_ST
INTEGRIN_BINDING	0.029	0.138249	0.042	0.185525	13	HSA-MIR-98_ST	HSA-MIR-181A_ST	HSA-MIR-181C_ST	HSA-MIR-212_ST	HSA-MIR-34C-5P_ST	HSA-MIR-346_ST	HSA-MIR-485-3P_ST	HSA-MIR-623_ST	HSA-MIR-1260_ST	HSA-MIR-1910_ST	HSA-MIR-3166_ST	HSA-MIR-3177_ST	HSA-MIR-4275_ST
CATION_TRANSMEMBRANE_TRANSPORTER_ACTIVITY	0.66	0.83447	0.674	0.882599	13	HSA-LET-7C-STAR_ST	HSA-MIR-218-2-STAR_ST	HSA-MIR-367_ST	HSA-MIR-548A-5P_ST	HSA-MIR-615-5P_ST	HSA-MIR-619_ST	HSA-MIR-641_ST	HSA-MIR-938_ST	HSA-MIR-1299_ST	HSA-MIR-1256_ST	HSA-MIR-1274A_ST	HSA-MIR-323B-3P_ST	HSA-MIR-4296_ST
MAP_KINASE_ACTIVITY	0.743	0.881896	0.646	0.860939	7	HSA-MIR-127-5P_ST	HSA-MIR-365_ST	HSA-MIR-369-5P_ST	HSA-MIR-380-STAR_ST	HSA-MIR-452_ST	HSA-MIR-601_ST	HSA-MIR-4285_ST
TRANSLATION_REGULATOR_ACTIVITY	0.429	0.633265	0.827	0.978381	5	HSA-MIR-379-STAR_ST	HSA-MIR-384_ST	HSA-MIR-617_ST	HSA-MIR-764_ST	HSA-MIR-1244_ST
HYDROLASE_ACTIVITY_ACTING_ON_ACID_ANHYDRIDES	0.607	0.789426	0.602	0.819577	9	HSA-MIR-28-5P_ST	HSA-MIR-7-1-STAR_ST	HSA-MIR-204_ST	HSA-MIR-485-3P_ST	HSA-MIR-490-3P_ST	HSA-MIR-574-3P_ST	HSA-MIR-617_ST	HSA-MIR-1289_ST	HSA-MIR-1260_ST
MRNA_BINDING	0.639	0.819317	0.829	0.978381	4	HSA-MIR-193A-5P_ST	HSA-MIR-575_ST	HSA-MIR-876-3P_ST	HSA-MIR-1226_ST
PROTEIN_PHOSPHATASE_TYPE_2A_REGULATOR_ACTIVITY	0.151	0.336224	0.262	0.51619	12	HSA-MIR-24-2-STAR_ST	HSA-MIR-30A_ST	HSA-MIR-182-STAR_ST	HSA-MIR-214-STAR_ST	HSA-MIR-30B-STAR_ST	HSA-MIR-325_ST	HSA-MIR-450A_ST	HSA-MIR-485-3P_ST	HSA-MIR-585_ST	HSA-MIR-628-5P_ST	HSA-MIR-1249_ST	HSA-MIR-3152_ST
ACTIVE_TRANSMEMBRANE_TRANSPORTER_ACTIVITY	0.051	0.175305	0.036	0.17162	18	HSA-MIR-16-1-STAR_ST	HSA-MIR-21_ST	HSA-MIR-199A-3P_ST	HSA-MIR-181B_ST	HSA-MIR-187_ST	HSA-MIR-374A-STAR_ST	HSA-MIR-375_ST	HSA-MIR-133B_ST	HSA-MIR-451_ST	HSA-MIR-493_ST	HSA-MIR-521_ST	HSA-MIR-579_ST	HSA-MIR-641_ST	HSA-MIR-943_ST	HSA-MIR-1231_ST	HSA-MIR-1207-3P_ST	HSA-MIR-1286_ST	HSA-MIR-3188_ST
GLUTAMATE_RECEPTOR_ACTIVITY	0.982	0.991455	0.466	0.717758	17	HSA-MIR-106A-STAR_ST	HSA-MIR-186-STAR_ST	HSA-MIR-302B_ST	HSA-MIR-369-5P_ST	HSA-MIR-339-5P_ST	HSA-MIR-487A_ST	HSA-MIR-502-3P_ST	HSA-MIR-513A-5P_ST	HSA-MIR-551B_ST	HSA-MIR-593-STAR_ST	HSA-MIR-652_ST	HSA-MIR-548I_ST	HSA-MIR-1979_ST	HSA-MIR-4294_ST	HSA-MIR-4308_ST	HSA-MIR-4261_ST	HSA-MIR-4264_ST
ACID_AMINO_ACID_LIGASE_ACTIVITY	0.436	0.639056	0	0	49	HSA-LET-7D-STAR_ST	HSA-MIR-16_ST	HSA-MIR-17-STAR_ST	HSA-MIR-18A_ST	HSA-MIR-24_ST	HSA-MIR-24-2-STAR_ST	HSA-MIR-25_ST	HSA-MIR-27A_ST	HSA-MIR-192-STAR_ST	HSA-MIR-199A-3P_ST	HSA-MIR-181B_ST	HSA-MIR-181C_ST	HSA-MIR-214-STAR_ST	HSA-MIR-222_ST	HSA-MIR-200B-STAR_ST	HSA-MIR-200B_ST	HSA-MIR-146A_ST	HSA-MIR-194-STAR_ST	HSA-MIR-106B_ST	HSA-MIR-130B_ST	HSA-MIR-361-3P_ST	HSA-MIR-375_ST	HSA-MIR-378-STAR_ST	HSA-MIR-323-5P_ST	HSA-MIR-331-5P_ST	HSA-MIR-339-3P_ST	HSA-MIR-384_ST	HSA-MIR-423-3P_ST	HSA-MIR-146B-5P_ST	HSA-MIR-181D_ST	HSA-MIR-503_ST	HSA-MIR-509-5P_ST	HSA-MIR-574-3P_ST	HSA-MIR-585_ST	HSA-MIR-1224-3P_ST	HSA-MIR-708_ST	HSA-MIR-887_ST	HSA-MIR-1290_ST	HSA-MIR-1251_ST	HSA-MIR-1280_ST	HSA-MIR-320D_ST	HSA-MIR-1973_ST	HSA-MIR-3133_ST	HSA-MIR-3157_ST
SEROTONIN_RECEPTOR_ACTIVITY	0.917	0.979661	0.578	0.798871	12	HSA-MIR-219-1-3P_ST	HSA-MIR-324-3P_ST	HSA-MIR-339-5P_ST	HSA-MIR-519A_ST	HSA-MIR-505_ST	HSA-MIR-553_ST	HSA-MIR-548A-5P_ST	HSA-MIR-1294_ST	HSA-MIR-3144-3P_ST	HSA-MIR-3179_ST	HSA-MIR-3195_ST	HSA-MIR-4298_ST
INORGANIC_ANION_TRANSMEMBRANE_TRANSPORTER_ACTIVITY	0.213	0.408578	0.07	0.239482	18	HSA-MIR-16-1-STAR_ST	HSA-MIR-223-STAR_ST	HSA-MIR-15B_ST	HSA-MIR-122-STAR_ST	HSA-MIR-138_ST	HSA-MIR-374A_ST	HSA-MIR-433_ST	HSA-MIR-520H_ST	HSA-MIR-551B_ST	HSA-MIR-571_ST	HSA-MIR-572_ST	HSA-MIR-575_ST	HSA-MIR-891B_ST	HSA-MIR-888_ST	HSA-MIR-876-3P_ST	HSA-MIR-718_ST	HSA-MIR-4273_ST	HSA-MIR-4328_ST
HISTONE_METHYLTRANSFERASE_ACTIVITY	0.696	0.854716	0.882	1	11	HSA-LET-7A-STAR_ST	HSA-MIR-296-3P_ST	HSA-MIR-515-3P_ST	HSA-MIR-33B-STAR_ST	HSA-MIR-1178_ST	HSA-MIR-1911_ST	HSA-MIR-3119_ST	HSA-MIR-3172_ST	HSA-MIR-3198_ST	HSA-MIR-4308_ST	HSA-MIR-4271_ST
PROTEIN_DOMAIN_SPECIFIC_BINDING	0.074	0.217366	0	0	34	HSA-MIR-15A_ST	HSA-MIR-16_ST	HSA-MIR-17-STAR_ST	HSA-MIR-18A_ST	HSA-MIR-21_ST	HSA-MIR-22_ST	HSA-MIR-199A-3P_ST	HSA-MIR-148A-STAR_ST	HSA-MIR-181A-2-STAR_ST	HSA-MIR-199B-3P_ST	HSA-MIR-222_ST	HSA-MIR-223_ST	HSA-LET-7I-STAR_ST	HSA-MIR-128_ST	HSA-MIR-141-STAR_ST	HSA-MIR-191_ST	HSA-MIR-126_ST	HSA-MIR-99B-STAR_ST	HSA-MIR-130B_ST	HSA-MIR-302C-STAR_ST	HSA-MIR-371-3P_ST	HSA-MIR-133B_ST	HSA-MIR-20B_ST	HSA-MIR-451_ST	HSA-MIR-146B-3P_ST	HSA-MIR-500_ST	HSA-MIR-501-5P_ST	HSA-MIR-545_ST	HSA-MIR-629-STAR_ST	HSA-MIR-708_ST	HSA-MIR-2110_ST	HSA-MIR-718_ST	HSA-MIR-3188_ST	HSA-MIR-4269_ST
CARBOHYDRATE_BINDING	0.294	0.496488	0.007	0.084817	33	HSA-MIR-20A_ST	HSA-MIR-21_ST	HSA-MIR-22-STAR_ST	HSA-MIR-26B_ST	HSA-MIR-105_ST	HSA-MIR-148A-STAR_ST	HSA-MIR-199B-3P_ST	HSA-MIR-9-STAR_ST	HSA-MIR-195-STAR_ST	HSA-MIR-363_ST	HSA-MIR-370_ST	HSA-MIR-380_ST	HSA-MIR-323-5P_ST	HSA-MIR-331-5P_ST	HSA-MIR-486-3P_ST	HSA-MIR-491-5P_ST	HSA-MIR-520A-3P_ST	HSA-MIR-502-5P_ST	HSA-MIR-503_ST	HSA-MIR-555_ST	HSA-MIR-33B-STAR_ST	HSA-MIR-644_ST	HSA-MIR-654-5P_ST	HSA-MIR-1274B_ST	HSA-MIR-1973_ST	HSA-MIR-2278_ST	HSA-MIR-3120_ST	HSA-MIR-3184_ST	HSA-MIR-3194_ST	HSA-MIR-3201_ST	HSA-MIR-4261_ST	HSA-MIR-2355_ST	HSA-MIR-4269_ST
G_PROTEIN_COUPLED_RECEPTOR_BINDING	0.005	0.054254	0.057	0.212508	6	HSA-MIR-148A-STAR_ST	HSA-MIR-187_ST	HSA-MIR-9-STAR_ST	HSA-MIR-555_ST	HSA-MIR-3177_ST	HSA-MIR-4252_ST
GTP_BINDING	0.409	0.61882	0.36	0.611495	9	HSA-LET-7E-STAR_ST	HSA-MIR-7-1-STAR_ST	HSA-MIR-624-STAR_ST	HSA-MIR-642_ST	HSA-MIR-411_ST	HSA-MIR-764_ST	HSA-MIR-3174_ST	HSA-MIR-3200_ST	HSA-MIR-4252_ST
HYDRO_LYASE_ACTIVITY	0.007	0.066091	0.003	0.068156	40	HSA-LET-7D_ST	HSA-MIR-15A_ST	HSA-MIR-16_ST	HSA-MIR-17-STAR_ST	HSA-MIR-18A_ST	HSA-MIR-21-STAR_ST	HSA-MIR-22_ST	HSA-MIR-24_ST	HSA-MIR-181A-2-STAR_ST	HSA-MIR-199B-3P_ST	HSA-MIR-222_ST	HSA-MIR-130A_ST	HSA-MIR-142-5P_ST	HSA-MIR-126_ST	HSA-MIR-106B_ST	HSA-MIR-99B-STAR_ST	HSA-MIR-130B_ST	HSA-MIR-375_ST	HSA-MIR-331-5P_ST	HSA-MIR-339-3P_ST	HSA-MIR-335-STAR_ST	HSA-MIR-409-5P_ST	HSA-MIR-518C-STAR_ST	HSA-MIR-503_ST	HSA-MIR-92B_ST	HSA-MIR-586_ST	HSA-MIR-550-STAR_ST	HSA-MIR-769-3P_ST	HSA-MIR-675_ST	HSA-MIR-1208_ST	HSA-MIR-1286_ST	HSA-MIR-548F_ST	HSA-MIR-1254_ST	HSA-MIR-1279_ST	HSA-MIR-1281_ST	HSA-MIR-1292_ST	HSA-MIR-3131_ST	HSA-MIR-3194_ST	HSA-MIR-4312_ST	HSA-MIR-4257_ST
NUCLEOTIDE_BINDING	0.04	0.154271	0.105	0.307183	11	HSA-MIR-23A_ST	HSA-MIR-181B_ST	HSA-MIR-141-STAR_ST	HSA-MIR-378_ST	HSA-MIR-422A_ST	HSA-MIR-486-3P_ST	HSA-MIR-769-3P_ST	HSA-MIR-3179_ST	HSA-MIR-3194_ST	HSA-MIR-4267_ST	HSA-MIR-2355_ST
COPPER_ION_BINDING	0.276	0.478883	0.037	0.172429	18	HSA-MIR-101-STAR_ST	HSA-MIR-220A_ST	HSA-MIR-132-STAR_ST	HSA-MIR-127-3P_ST	HSA-MIR-526B-STAR_ST	HSA-MIR-642_ST	HSA-MIR-671-5P_ST	HSA-MIR-934_ST	HSA-MIR-1231_ST	HSA-MIR-1287_ST	HSA-MIR-1269_ST	HSA-MIR-1274B_ST	HSA-MIR-1288_ST	HSA-MIR-1308_ST	HSA-MIR-3197_ST	HSA-MIR-4293_ST	HSA-MIR-4299_ST	HSA-MIR-4303_ST
DI___TRI_VALENT_INORGANIC_CATION_TRANSMEMBRANE_TRANSPORTER_ACTIVITY	0.706	0.863351	0.961	1	8	HSA-MIR-181A-2-STAR_ST	HSA-MIR-513A-3P_ST	HSA-MIR-599_ST	HSA-MIR-640_ST	HSA-MIR-641_ST	HSA-MIR-3116_ST	HSA-MIR-3151_ST	HSA-MIR-4326_ST
TRANSMEMBRANE_RECEPTOR_PROTEIN_KINASE_ACTIVITY	0.095	0.252062	0.002	0.059347	22	HSA-MIR-199B-3P_ST	HSA-MIR-212_ST	HSA-MIR-223_ST	HSA-LET-7I_ST	HSA-MIR-140-3P_ST	HSA-MIR-146A_ST	HSA-MIR-185_ST	HSA-MIR-29C_ST	HSA-MIR-363_ST	HSA-MIR-331-5P_ST	HSA-MIR-335_ST	HSA-MIR-486-3P_ST	HSA-MIR-628-3P_ST	HSA-MIR-671-3P_ST	HSA-MIR-920_ST	HSA-MIR-1226-STAR_ST	HSA-MIR-1274B_ST	HSA-MIR-1281_ST	HSA-MIR-1292_ST	HSA-MIR-3131_ST	HSA-MIR-3194_ST	HSA-MIR-4269_ST
SYMPORTER_ACTIVITY	0.519	0.710571	0.409	0.665942	12	HSA-MIR-371-5P_ST	HSA-MIR-371-3P_ST	HSA-MIR-493_ST	HSA-MIR-520H_ST	HSA-MIR-644_ST	HSA-MIR-1267_ST	HSA-MIR-1272_ST	HSA-MIR-1911_ST	HSA-MIR-3137_ST	HSA-MIR-4271_ST	HSA-MIR-4273_ST	HSA-MIR-4328_ST
TRANSFERASE_ACTIVITY_TRANSFERRING_ACYL_GROUPS	0.015	0.101916	0.049	0.198457	13	HSA-MIR-194-STAR_ST	HSA-MIR-34B_ST	HSA-MIR-489_ST	HSA-MIR-202-STAR_ST	HSA-MIR-518C_ST	HSA-MIR-558_ST	HSA-MIR-33B_ST	HSA-MIR-645_ST	HSA-MIR-1207-5P_ST	HSA-MIR-1273_ST	HSA-MIR-2116_ST	HSA-MIR-3154_ST	HSA-MIR-3189_ST
ANTIPORTER_ACTIVITY	0.001	0.025069	0.053	0.204408	15	HSA-MIR-21-STAR_ST	HSA-MIR-222_ST	HSA-MIR-140-3P_ST	HSA-MIR-146A_ST	HSA-MIR-339-3P_ST	HSA-MIR-424-STAR_ST	HSA-MIR-513A-5P_ST	HSA-MIR-610_ST	HSA-MIR-634_ST	HSA-MIR-769-3P_ST	HSA-MIR-1298_ST	HSA-MIR-1286_ST	HSA-MIR-1292_ST	HSA-MIR-3131_ST	HSA-MIR-4253_ST
HEMATOPOIETIN_INTERFERON_CLASSD200_DOMAIN_CYTOKINE_RECEPTOR_BINDING	0.232	0.426458	0.622	0.83895	5	HSA-MIR-30E-STAR_ST	HSA-MIR-424_ST	HSA-MIR-625-STAR_ST	HSA-MIR-629-STAR_ST	HSA-MIR-655_ST
MONOSACCHARIDE_BINDING	0.819	0.936184	0.012	0.107704	21	HSA-MIR-20A_ST	HSA-MIR-26B-STAR_ST	HSA-MIR-181A-STAR_ST	HSA-MIR-134_ST	HSA-MIR-185_ST	HSA-MIR-30C-1-STAR_ST	HSA-MIR-99B-STAR_ST	HSA-MIR-370_ST	HSA-MIR-380_ST	HSA-MIR-491-5P_ST	HSA-MIR-146B-3P_ST	HSA-MIR-520A-3P_ST	HSA-MIR-599_ST	HSA-MIR-615-3P_ST	HSA-MIR-769-3P_ST	HSA-MIR-320D_ST	HSA-MIR-3120_ST	HSA-MIR-3121_ST	HSA-MIR-4321_ST	HSA-MIR-4251_ST	HSA-MIR-2355_ST
OXIDOREDUCTASE_ACTIVITY_ACTING_ON_SULFUR_GROUP_OF_DONORS	0.284	0.486953	0.923	1	12	HSA-MIR-19A_ST	HSA-MIR-214_ST	HSA-MIR-155-STAR_ST	HSA-MIR-525-5P_ST	HSA-MIR-616-STAR_ST	HSA-MIR-621_ST	HSA-MIR-33B_ST	HSA-MIR-645_ST	HSA-MIR-888_ST	HSA-MIR-1914_ST	HSA-MIR-2116_ST	HSA-MIR-3180-5P_ST
DNA_HELICASE_ACTIVITY	0.834	0.943686	0.765	0.944236	9	HSA-MIR-28-5P_ST	HSA-MIR-449A_ST	HSA-MIR-490-5P_ST	HSA-MIR-490-3P_ST	HSA-MIR-1178_ST	HSA-MIR-3142_ST	HSA-MIR-3147_ST	HSA-MIR-3171_ST	HSA-MIR-3180-5P_ST
ENDODEOXYRIBONUCLEASE_ACTIVITY	0.382	0.587754	0.3	0.564295	19	HSA-MIR-192_ST	HSA-MIR-183-STAR_ST	HSA-MIR-299-5P_ST	HSA-MIR-423-3P_ST	HSA-MIR-489_ST	HSA-MIR-524-5P_ST	HSA-MIR-611_ST	HSA-MIR-616_ST	HSA-MIR-628-5P_ST	HSA-MIR-411_ST	HSA-MIR-450B-5P_ST	HSA-MIR-541-STAR_ST	HSA-MIR-920_ST	HSA-MIR-936_ST	HSA-MIR-1225-3P_ST	HSA-MIR-1202_ST	HSA-MIR-544B_ST	HSA-MIR-3142_ST	HSA-MIR-4304_ST
PROTEIN_TYROSINE_PHOSPHATASE_ACTIVITY	0.028	0.136617	0.023	0.134847	35	HSA-MIR-15A_ST	HSA-MIR-17-STAR_ST	HSA-MIR-18A_ST	HSA-MIR-19B_ST	HSA-MIR-21_ST	HSA-MIR-22-STAR_ST	HSA-MIR-25_ST	HSA-MIR-27A_ST	HSA-MIR-199A-3P_ST	HSA-MIR-148A-STAR_ST	HSA-MIR-148A_ST	HSA-MIR-139-3P_ST	HSA-MIR-199B-3P_ST	HSA-MIR-223_ST	HSA-LET-7I_ST	HSA-MIR-126_ST	HSA-MIR-363_ST	HSA-MIR-302D-STAR_ST	HSA-MIR-135B_ST	HSA-MIR-331-5P_ST	HSA-MIR-338-5P_ST	HSA-MIR-335_ST	HSA-MIR-20B_ST	HSA-MIR-431_ST	HSA-MIR-409-5P_ST	HSA-MIR-486-3P_ST	HSA-MIR-503_ST	HSA-MIR-555_ST	HSA-MIR-586_ST	HSA-MIR-550-STAR_ST	HSA-MIR-1286_ST	HSA-MIR-1245_ST	HSA-MIR-1292_ST	HSA-MIR-3120_ST	HSA-MIR-3194_ST
RAS_GTPASE_ACTIVATOR_ACTIVITY	0.001	0.025069	0.037	0.172429	12	HSA-MIR-27A_ST	HSA-MIR-29A-STAR_ST	HSA-MIR-192-STAR_ST	HSA-MIR-148A-STAR_ST	HSA-LET-7I_ST	HSA-MIR-125B-1-STAR_ST	HSA-MIR-141_ST	HSA-MIR-302D-STAR_ST	HSA-MIR-346_ST	HSA-MIR-193B-STAR_ST	HSA-MIR-600_ST	HSA-MIR-628-3P_ST
PHOSPHORIC_MONOESTER_HYDROLASE_ACTIVITY	0.02	0.115397	0.013	0.109895	25	HSA-LET-7D-STAR_ST	HSA-MIR-15A_ST	HSA-MIR-18A_ST	HSA-MIR-21_ST	HSA-MIR-22-STAR_ST	HSA-MIR-25_ST	HSA-MIR-26B_ST	HSA-MIR-27A_ST	HSA-MIR-199B-3P_ST	HSA-MIR-223_ST	HSA-MIR-142-5P_ST	HSA-MIR-126_ST	HSA-MIR-302D-STAR_ST	HSA-MIR-331-5P_ST	HSA-MIR-133B_ST	HSA-MIR-451_ST	HSA-MIR-513A-3P_ST	HSA-MIR-92B_ST	HSA-MIR-558_ST	HSA-MIR-574-5P_ST	HSA-MIR-574-3P_ST	HSA-MIR-586_ST	HSA-MIR-550-STAR_ST	HSA-MIR-548F_ST	HSA-MIR-2110_ST
DAMAGED_DNA_BINDING	0.942	0.983527	0.219	0.462828	9	HSA-MIR-93-STAR_ST	HSA-MIR-197_ST	HSA-MIR-218_ST	HSA-MIR-299-5P_ST	HSA-MIR-602_ST	HSA-MIR-605_ST	HSA-MIR-611_ST	HSA-MIR-1202_ST	HSA-MIR-3147_ST
RNA_HELICASE_ACTIVITY	0.937	0.983527	0.968	1	6	HSA-MIR-490-3P_ST	HSA-MIR-548D-5P_ST	HSA-MIR-1260_ST	HSA-MIR-4270_ST	HSA-MIR-4281_ST	HSA-MIR-4329_ST
LIGASE_ACTIVITY_FORMING_CARBON_NITROGEN_BONDS	0.484	0.678627	0.013	0.109895	29	HSA-MIR-17-STAR_ST	HSA-MIR-25_ST	HSA-MIR-27A_ST	HSA-MIR-192-STAR_ST	HSA-MIR-199A-3P_ST	HSA-MIR-181B_ST	HSA-MIR-181C_ST	HSA-MIR-200B-STAR_ST	HSA-MIR-200B_ST	HSA-MIR-194-STAR_ST	HSA-MIR-384_ST	HSA-MIR-423-3P_ST	HSA-MIR-181D_ST	HSA-MIR-519C-3P_ST	HSA-MIR-509-5P_ST	HSA-MIR-574-3P_ST	HSA-MIR-585_ST	HSA-MIR-1224-3P_ST	HSA-MIR-708_ST	HSA-MIR-1280_ST	HSA-MIR-320D_ST	HSA-MIR-1973_ST	HSA-MIR-3133_ST	HSA-MIR-3155_ST	HSA-MIR-3157_ST	HSA-MIR-378C_ST	HSA-MIR-4294_ST	HSA-MIR-4321_ST	HSA-MIR-4269_ST
LIPID_BINDING	0.022	0.123031	0.003	0.068156	22	HSA-MIR-148A-STAR_ST	HSA-MIR-30C-2-STAR_ST	HSA-MIR-222_ST	HSA-MIR-125B_ST	HSA-MIR-141_ST	HSA-MIR-200C_ST	HSA-MIR-363_ST	HSA-MIR-302D-STAR_ST	HSA-MIR-378-STAR_ST	HSA-MIR-378_ST	HSA-MIR-151-5P_ST	HSA-MIR-335_ST	HSA-MIR-422A_ST	HSA-MIR-497_ST	HSA-MIR-586_ST	HSA-MIR-623_ST	HSA-MIR-33B_ST	HSA-MIR-1182_ST	HSA-MIR-3126-3P_ST	HSA-MIR-3137_ST	HSA-MIR-378C_ST	HSA-MIR-4284_ST
KINASE_BINDING	0.022	0.123031	0.343	0.599425	6	HSA-MIR-302D-STAR_ST	HSA-MIR-570_ST	HSA-MIR-589_ST	HSA-MIR-548C-5P_ST	HSA-MIR-623_ST	HSA-MIR-3126-3P_ST
ALDO_KETO_REDUCTASE_ACTIVITY	0.17	0.360321	0.308	0.573408	11	HSA-MIR-210_ST	HSA-MIR-200C_ST	HSA-MIR-200A-STAR_ST	HSA-MIR-361-5P_ST	HSA-MIR-362-5P_ST	HSA-MIR-151-5P_ST	HSA-MIR-33B_ST	HSA-MIR-744-STAR_ST	HSA-MIR-548I_ST	HSA-MIR-548S_ST	HSA-MIR-3166_ST
PHOSPHOTRANSFERASE_ACTIVITY_ALCOHOL_GROUP_AS_ACCEPTOR	0.003	0.045438	0.037	0.172429	16	HSA-MIR-23A_ST	HSA-LET-7I_ST	HSA-LET-7I-STAR_ST	HSA-MIR-125B_ST	HSA-MIR-146A_ST	HSA-MIR-185_ST	HSA-MIR-106B_ST	HSA-MIR-200A-STAR_ST	HSA-MIR-378-STAR_ST	HSA-MIR-378_ST	HSA-MIR-422A_ST	HSA-MIR-623_ST	HSA-MIR-3131_ST	HSA-MIR-3194_ST	HSA-MIR-378C_ST	HSA-MIR-4253_ST
OXIDOREDUCTASE_ACTIVITY_GO_0016705	0.723	0.870479	0.867	0.993395	7	HSA-MIR-19A_ST	HSA-MIR-29B_ST	HSA-MIR-326_ST	HSA-MIR-345_ST	HSA-MIR-425-STAR_ST	HSA-MIR-632_ST	HSA-MIR-1265_ST
LIPASE_ACTIVITY	0.141	0.324389	0.055	0.209346	16	HSA-MIR-17-STAR_ST	HSA-MIR-22-STAR_ST	HSA-MIR-24-2-STAR_ST	HSA-MIR-26B_ST	HSA-MIR-10A-STAR_ST	HSA-MIR-181C-STAR_ST	HSA-MIR-199B-3P_ST	HSA-MIR-302C_ST	HSA-MIR-323-5P_ST	HSA-MIR-504_ST	HSA-MIR-600_ST	HSA-MIR-632_ST	HSA-MIR-548J_ST	HSA-MIR-1259_ST	HSA-MIR-1267_ST	HSA-MIR-514B-3P_ST
STEROID_DEHYDROGENASE_ACTIVITY	0.068	0.206413	0.949	1	6	HSA-MIR-26A-1-STAR_ST	HSA-MIR-525-5P_ST	HSA-MIR-645_ST	HSA-MIR-1914_ST	HSA-MIR-1976_ST	HSA-MIR-4288_ST
SUGAR_BINDING	0.476	0.673253	0.004	0.07362	39	HSA-LET-7B-STAR_ST	HSA-MIR-15A_ST	HSA-MIR-17-STAR_ST	HSA-MIR-20A_ST	HSA-MIR-21_ST	HSA-MIR-22-STAR_ST	HSA-MIR-26B_ST	HSA-MIR-148A_ST	HSA-MIR-199B-5P_ST	HSA-MIR-199B-3P_ST	HSA-MIR-224-STAR_ST	HSA-MIR-126_ST	HSA-MIR-190_ST	HSA-MIR-195-STAR_ST	HSA-MIR-29C_ST	HSA-MIR-363-STAR_ST	HSA-MIR-323-5P_ST	HSA-MIR-18B_ST	HSA-MIR-491-5P_ST	HSA-MIR-512-3P_ST	HSA-MIR-520A-3P_ST	HSA-MIR-503_ST	HSA-MIR-92B_ST	HSA-MIR-555_ST	HSA-MIR-550-STAR_ST	HSA-MIR-590-3P_ST	HSA-MIR-599_ST	HSA-MIR-615-3P_ST	HSA-MIR-548C-3P_ST	HSA-MIR-769-3P_ST	HSA-MIR-1303_ST	HSA-MIR-1197_ST	HSA-MIR-320D_ST	HSA-MIR-1913_ST	HSA-MIR-3120_ST	HSA-MIR-3121_ST	HSA-MIR-3139_ST	HSA-MIR-4321_ST	HSA-MIR-4324_ST
INWARD_RECTIFIER_POTASSIUM_CHANNEL_ACTIVITY	0.83	0.940624	0.905	1	7	HSA-MIR-154-STAR_ST	HSA-MIR-325_ST	HSA-MIR-508-3P_ST	HSA-MIR-619_ST	HSA-MIR-628-5P_ST	HSA-MIR-3170_ST	HSA-MIR-4313_ST
RAS_GUANYL_NUCLEOTIDE_EXCHANGE_FACTOR_ACTIVITY	0.016	0.102485	0.003	0.068156	30	HSA-MIR-21-STAR_ST	HSA-MIR-23A_ST	HSA-MIR-220A_ST	HSA-MIR-222_ST	HSA-MIR-223-STAR_ST	HSA-LET-7I_ST	HSA-MIR-122_ST	HSA-MIR-141-STAR_ST	HSA-MIR-141_ST	HSA-MIR-34B_ST	HSA-MIR-362-5P_ST	HSA-MIR-378-STAR_ST	HSA-MIR-378_ST	HSA-MIR-151-5P_ST	HSA-MIR-422A_ST	HSA-MIR-424-STAR_ST	HSA-MIR-607_ST	HSA-MIR-623_ST	HSA-MIR-629_ST	HSA-MIR-892A_ST	HSA-MIR-1254_ST	HSA-MIR-1252_ST	HSA-MIR-664-STAR_ST	HSA-MIR-548S_ST	HSA-MIR-3154_ST	HSA-MIR-3165_ST	HSA-MIR-3189_ST	HSA-MIR-3191_ST	HSA-MIR-378C_ST	HSA-MIR-4327_ST
CATION_BINDING	0.001	0.025069	0.006	0.079309	25	HSA-MIR-21_ST	HSA-MIR-22-STAR_ST	HSA-MIR-23A_ST	HSA-MIR-25_ST	HSA-MIR-27A_ST	HSA-MIR-199A-3P_ST	HSA-MIR-199B-3P_ST	HSA-MIR-223_ST	HSA-LET-7I-STAR_ST	HSA-MIR-130A_ST	HSA-MIR-126_ST	HSA-MIR-200C_ST	HSA-MIR-363_ST	HSA-MIR-375_ST	HSA-MIR-378_ST	HSA-MIR-331-5P_ST	HSA-MIR-133B_ST	HSA-MIR-146B-5P_ST	HSA-MIR-555_ST	HSA-MIR-675_ST	HSA-MIR-320D_ST	HSA-MIR-3131_ST	HSA-MIR-3155_ST	HSA-MIR-3194_ST	HSA-MIR-378C_ST
PHOSPHORUS_OXYGEN_LYASE_ACTIVITY	0.032	0.141422	0.621	0.838379	10	HSA-MIR-29A-STAR_ST	HSA-MIR-96_ST	HSA-MIR-371-3P_ST	HSA-MIR-552_ST	HSA-MIR-619_ST	HSA-MIR-622_ST	HSA-MIR-632_ST	HSA-MIR-1207-3P_ST	HSA-MIR-4296_ST	HSA-MIR-4257_ST
SPECIFIC_RNA_POLYMERASE_II_TRANSCRIPTION_FACTOR_ACTIVITY	0.168	0.358724	0.387	0.638704	13	HSA-LET-7F-2-STAR_ST	HSA-MIR-205-STAR_ST	HSA-MIR-153_ST	HSA-MIR-125A-3P_ST	HSA-MIR-328_ST	HSA-MIR-337-5P_ST	HSA-MIR-592_ST	HSA-MIR-921_ST	HSA-MIR-1305_ST	HSA-MIR-323B-5P_ST	HSA-MIR-323B-3P_ST	HSA-MIR-4306_ST	HSA-MIR-4272_ST
PHOSPHATE_TRANSMEMBRANE_TRANSPORTER_ACTIVITY	0.079	0.22567	0.018	0.123453	17	HSA-MIR-16-1-STAR_ST	HSA-MIR-101_ST	HSA-MIR-223-STAR_ST	HSA-MIR-122-STAR_ST	HSA-MIR-138_ST	HSA-MIR-433_ST	HSA-MIR-515-3P_ST	HSA-MIR-520H_ST	HSA-MIR-513A-3P_ST	HSA-MIR-556-5P_ST	HSA-MIR-566_ST	HSA-MIR-551B_ST	HSA-MIR-574-5P_ST	HSA-MIR-575_ST	HSA-MIR-876-3P_ST	HSA-MIR-1248_ST	HSA-MIR-4273_ST
SULFOTRANSFERASE_ACTIVITY	0.473	0.670968	0.47	0.720865	6	HSA-MIR-19A_ST	HSA-MIR-302C-STAR_ST	HSA-MIR-548J_ST	HSA-MIR-1255B_ST	HSA-MIR-3117_ST	HSA-MIR-4283_ST
PHOSPHOTRANSFERASE_ACTIVITY_PHOSPHATE_GROUP_AS_ACCEPTOR	0.063	0.197844	0.414	0.669584	16	HSA-MIR-196A_ST	HSA-MIR-221_ST	HSA-MIR-186-STAR_ST	HSA-MIR-302B_ST	HSA-MIR-193B-STAR_ST	HSA-MIR-525-3P_ST	HSA-MIR-523_ST	HSA-MIR-527_ST	HSA-MIR-644_ST	HSA-MIR-655_ST	HSA-MIR-298_ST	HSA-MIR-744_ST	HSA-MIR-509-3-5P_ST	HSA-MIR-1537_ST	HSA-MIR-3153_ST	HSA-MIR-4309_ST
SERINE_TYPE_PEPTIDASE_ACTIVITY	0.39	0.595651	0.299	0.563142	6	HSA-MIR-296-5P_ST	HSA-MIR-509-3P_ST	HSA-MIR-589_ST	HSA-MIR-1299_ST	HSA-MIR-3170_ST	HSA-MIR-4296_ST
CATION_CHANNEL_ACTIVITY	0.905	0.975428	0.978	1	11	HSA-MIR-33A-STAR_ST	HSA-MIR-218_ST	HSA-MIR-516A-3P_ST	HSA-MIR-569_ST	HSA-MIR-548B-5P_ST	HSA-MIR-615-5P_ST	HSA-MIR-1299_ST	HSA-MIR-1274A_ST	HSA-MIR-1288_ST	HSA-MIR-4296_ST	HSA-MIR-4262_ST
SECONDARY_ACTIVE_TRANSMEMBRANE_TRANSPORTER_ACTIVITY	0.134	0.314252	0.082	0.264364	9	HSA-MIR-375_ST	HSA-MIR-483-5P_ST	HSA-MIR-520E_ST	HSA-MIR-1298_ST	HSA-MIR-760_ST	HSA-MIR-1273_ST	HSA-MIR-3131_ST	HSA-MIR-4271_ST	HSA-MIR-4328_ST
RAS_GTPASE_BINDING	0.461	0.663001	0.442	0.700838	9	HSA-MIR-30C_ST	HSA-MIR-302B_ST	HSA-MIR-490-3P_ST	HSA-MIR-592_ST	HSA-MIR-1226_ST	HSA-MIR-548P_ST	HSA-MIR-3074_ST	HSA-MIR-4260_ST	HSA-MIR-4279_ST
DRUG_BINDING	0.746	0.882574	0.786	0.959177	10	HSA-MIR-32_ST	HSA-MIR-337-5P_ST	HSA-MIR-33B_ST	HSA-MIR-1226_ST	HSA-MIR-1293_ST	HSA-MIR-1302_ST	HSA-MIR-548G_ST	HSA-MIR-1470_ST	HSA-MIR-3148_ST	HSA-MIR-4254_ST
ATP_DEPENDENT_HELICASE_ACTIVITY	0.985	0.991455	0.989	1	4	HSA-MIR-135B_ST	HSA-MIR-490-3P_ST	HSA-MIR-3117_ST	HSA-MIR-4270_ST
ARYLSULFATASE_ACTIVITY	0.012	0.089938	0.138	0.355766	8	HSA-MIR-220A_ST	HSA-MIR-99B_ST	HSA-MIR-571_ST	HSA-MIR-33B_ST	HSA-MIR-645_ST	HSA-MIR-892A_ST	HSA-MIR-541_ST	HSA-MIR-4261_ST
ZINC_ION_BINDING	0.01	0.080331	0.039	0.176106	20	HSA-MIR-15A_ST	HSA-MIR-20A_ST	HSA-MIR-21_ST	HSA-MIR-98_ST	HSA-MIR-181C_ST	HSA-MIR-199B-3P_ST	HSA-LET-7I-STAR_ST	HSA-MIR-126_ST	HSA-MIR-363_ST	HSA-MIR-376A_ST	HSA-MIR-335-STAR_ST	HSA-MIR-20B_ST	HSA-MIR-486-3P_ST	HSA-MIR-877-STAR_ST	HSA-MIR-3131_ST	HSA-MIR-3155_ST	HSA-MIR-3177_ST	HSA-MIR-3194_ST	HSA-MIR-3197_ST	HSA-MIR-514B-3P_ST
PROTEIN_HOMODIMERIZATION_ACTIVITY	0.12	0.293244	0.057	0.212508	7	HSA-MIR-23A_ST	HSA-MIR-34B_ST	HSA-MIR-130B-STAR_ST	HSA-MIR-431_ST	HSA-MIR-1182_ST	HSA-MIR-3148_ST	HSA-MIR-4272_ST
HEPARIN_BINDING	0.372	0.577872	0.157	0.37857	13	HSA-MIR-182-STAR_ST	HSA-MIR-195_ST	HSA-MIR-486-3P_ST	HSA-MIR-502-5P_ST	HSA-MIR-575_ST	HSA-MIR-623_ST	HSA-MIR-627_ST	HSA-MIR-635_ST	HSA-MIR-644_ST	HSA-MIR-1227_ST	HSA-MIR-2278_ST	HSA-MIR-3201_ST	HSA-MIR-4261_ST
RNA_POLYMERASE_II_TRANSCRIPTION_MEDIATOR_ACTIVITY	0.164	0.354318	0.773	0.950078	7	HSA-MIR-129-5P_ST	HSA-MIR-15B-STAR_ST	HSA-MIR-126-STAR_ST	HSA-MIR-154-STAR_ST	HSA-MIR-423-3P_ST	HSA-MIR-616_ST	HSA-MIR-3133_ST
LIGASE_ACTIVITY	0.292	0.495412	0.033	0.163204	32	HSA-MIR-25_ST	HSA-MIR-27A_ST	HSA-MIR-199A-3P_ST	HSA-MIR-200B-STAR_ST	HSA-MIR-200B_ST	HSA-MIR-194-STAR_ST	HSA-MIR-373-STAR_ST	HSA-MIR-375_ST	HSA-MIR-378-STAR_ST	HSA-MIR-323-5P_ST	HSA-MIR-422A_ST	HSA-MIR-423-3P_ST	HSA-MIR-451_ST	HSA-MIR-509-5P_ST	HSA-MIR-574-3P_ST	HSA-MIR-585_ST	HSA-MIR-548A-5P_ST	HSA-MIR-634_ST	HSA-MIR-657_ST	HSA-MIR-708_ST	HSA-MIR-1251_ST	HSA-MIR-1321_ST	HSA-MIR-320D_ST	HSA-MIR-3133_ST	HSA-MIR-3155_ST	HSA-MIR-3157_ST	HSA-MIR-3177_ST	HSA-MIR-378C_ST	HSA-MIR-4294_ST	HSA-MIR-4321_ST	HSA-MIR-2355_ST	HSA-MIR-4269_ST
CALCIUM_ION_BINDING	0.001	0.025069	0.018	0.123453	12	HSA-MIR-23A_ST	HSA-MIR-126_ST	HSA-MIR-200C_ST	HSA-MIR-424_ST	HSA-MIR-451_ST	HSA-MIR-555_ST	HSA-MIR-619_ST	HSA-MIR-1286_ST	HSA-MIR-320D_ST	HSA-MIR-2052_ST	HSA-MIR-3194_ST	HSA-MIR-4253_ST
HYDROLASE_ACTIVITY_ACTING_ON_CARBON_NITROGEN_NOT_PEPTIDEBONDS	0.218	0.412187	0.588	0.80732	10	HSA-MIR-377_ST	HSA-MIR-452_ST	HSA-MIR-193B-STAR_ST	HSA-MIR-532-5P_ST	HSA-MIR-649_ST	HSA-MIR-1262_ST	HSA-MIR-548S_ST	HSA-MIR-3175_ST	HSA-MIR-4272_ST	HSA-MIR-4288_ST
CATION_TRANSPORTING_ATPASE_ACTIVITY	0.707	0.863847	0.571	0.792965	10	HSA-LET-7A_ST	HSA-LET-7E-STAR_ST	HSA-MIR-222-STAR_ST	HSA-MIR-188-5P_ST	HSA-MIR-30E-STAR_ST	HSA-MIR-499-3P_ST	HSA-MIR-556-5P_ST	HSA-MIR-589-STAR_ST	HSA-MIR-548D-3P_ST	HSA-MIR-656_ST
PROTEIN_TRANSPORTER_ACTIVITY	0.08	0.227188	0.485	0.731525	10	HSA-MIR-34A_ST	HSA-MIR-125B-1-STAR_ST	HSA-MIR-106B-STAR_ST	HSA-MIR-595_ST	HSA-MIR-612_ST	HSA-MIR-886-5P_ST	HSA-MIR-1180_ST	HSA-MIR-1243_ST	HSA-MIR-1273_ST	HSA-MIR-4265_ST
OXIDOREDUCTASE_ACTIVITY_GO_0016616	0.015	0.101916	0.115	0.319103	11	HSA-MIR-210_ST	HSA-MIR-217_ST	HSA-MIR-200C_ST	HSA-MIR-361-5P_ST	HSA-MIR-133B_ST	HSA-MIR-586_ST	HSA-MIR-33B_ST	HSA-MIR-645_ST	HSA-MIR-1251_ST	HSA-MIR-1321_ST	HSA-MIR-548S_ST
GTPASE_REGULATOR_ACTIVITY	0.003	0.045438	0.007	0.084817	29	HSA-MIR-17-STAR_ST	HSA-MIR-21-STAR_ST	HSA-MIR-27A_ST	HSA-MIR-181A_ST	HSA-MIR-181C_ST	HSA-MIR-222_ST	HSA-MIR-223-STAR_ST	HSA-LET-7I_ST	HSA-LET-7I-STAR_ST	HSA-MIR-140-3P_ST	HSA-MIR-106B_ST	HSA-MIR-302D-STAR_ST	HSA-MIR-375_ST	HSA-MIR-378-STAR_ST	HSA-MIR-378_ST	HSA-MIR-151-5P_ST	HSA-MIR-331-5P_ST	HSA-MIR-422A_ST	HSA-MIR-424-STAR_ST	HSA-MIR-486-3P_ST	HSA-MIR-491-5P_ST	HSA-MIR-494_ST	HSA-MIR-455-3P_ST	HSA-MIR-623_ST	HSA-MIR-548S_ST	HSA-MIR-3131_ST	HSA-MIR-3189_ST	HSA-MIR-3194_ST	HSA-MIR-378C_ST
METALLOPEPTIDASE_ACTIVITY	0.081	0.228244	0.024	0.138476	34	HSA-MIR-15A_ST	HSA-MIR-17-STAR_ST	HSA-MIR-20A_ST	HSA-MIR-21_ST	HSA-MIR-22_ST	HSA-MIR-27A_ST	HSA-MIR-199B-5P_ST	HSA-LET-7I-STAR_ST	HSA-MIR-142-5P_ST	HSA-MIR-9-STAR_ST	HSA-MIR-126_ST	HSA-MIR-185_ST	HSA-MIR-195-STAR_ST	HSA-MIR-302A-STAR_ST	HSA-MIR-363_ST	HSA-MIR-370_ST	HSA-MIR-331-5P_ST	HSA-MIR-338-5P_ST	HSA-MIR-335-STAR_ST	HSA-MIR-452_ST	HSA-MIR-486-3P_ST	HSA-MIR-491-5P_ST	HSA-MIR-519E_ST	HSA-MIR-520A-3P_ST	HSA-MIR-92B_ST	HSA-MIR-558_ST	HSA-MIR-548J_ST	HSA-MIR-1257_ST	HSA-MIR-1259_ST	HSA-MIR-320D_ST	HSA-MIR-1973_ST	HSA-MIR-3194_ST	HSA-MIR-3197_ST	HSA-MIR-4269_ST
SOLUTE_SODIUM_SYMPORTER_ACTIVITY	0.405	0.614687	0.472	0.722408	15	HSA-MIR-10A-STAR_ST	HSA-MIR-126-STAR_ST	HSA-MIR-299-5P_ST	HSA-MIR-302B-STAR_ST	HSA-MIR-371-5P_ST	HSA-MIR-519B-5P_ST	HSA-MIR-510_ST	HSA-MIR-635_ST	HSA-MIR-644_ST	HSA-MIR-649_ST	HSA-MIR-147B_ST	HSA-MIR-760_ST	HSA-MIR-1911_ST	HSA-MIR-3122_ST	HSA-MIR-4251_ST
RNA_POLYMERASE_II_TRANSCRIPTION_FACTOR_ACTIVITY	0.3	0.502535	0.698	0.89704	15	HSA-MIR-125A-3P_ST	HSA-MIR-30E_ST	HSA-MIR-337-5P_ST	HSA-MIR-523_ST	HSA-MIR-518E_ST	HSA-MIR-557_ST	HSA-MIR-561_ST	HSA-MIR-589-STAR_ST	HSA-MIR-591_ST	HSA-MIR-592_ST	HSA-MIR-601_ST	HSA-MIR-1183_ST	HSA-MIR-3116_ST	HSA-MIR-3133_ST	HSA-MIR-3179_ST
SODIUM_CHANNEL_ACTIVITY	0.917	0.979661	0.376	0.626954	10	HSA-MIR-19B-1-STAR_ST	HSA-MIR-135A_ST	HSA-MIR-127-5P_ST	HSA-MIR-155-STAR_ST	HSA-MIR-490-3P_ST	HSA-MIR-577_ST	HSA-MIR-663B_ST	HSA-MIR-1288_ST	HSA-MIR-3130-5P_ST	HSA-MIR-3186-5P_ST
RNA_SPLICING_FACTOR_ACTIVITYTRANSESTERIFICATION_MECHANISM	0.756	0.887903	0.951	1	4	HSA-MIR-135B_ST	HSA-MIR-548P_ST	HSA-MIR-718_ST	HSA-MIR-3133_ST
METABOTROPIC_GLUTAMATEGABA_B_LIKE_RECEPTOR_ACTIVITY	0.774	0.899597	0.443	0.700894	14	HSA-MIR-33A_ST	HSA-MIR-186-STAR_ST	HSA-MIR-369-5P_ST	HSA-MIR-487A_ST	HSA-MIR-551B_ST	HSA-MIR-593-STAR_ST	HSA-MIR-1206_ST	HSA-MIR-1269_ST	HSA-MIR-548I_ST	HSA-MIR-1255B_ST	HSA-MIR-3173_ST	HSA-MIR-4308_ST	HSA-MIR-4261_ST	HSA-MIR-4269_ST
AMINE_RECEPTOR_ACTIVITY	0.996	0.997372	0.959	1	4	HSA-MIR-106A-STAR_ST	HSA-MIR-548A-5P_ST	HSA-MIR-1261_ST	HSA-MIR-4285_ST
STEROL_BINDING	0.042	0.158207	0.215	0.458372	3	HSA-MIR-30C_ST	HSA-MIR-491-3P_ST	HSA-MIR-1296_ST
VITAMIN_BINDING	0.789	0.911204	0.802	0.965321	8	HSA-MIR-1_ST	HSA-MIR-137_ST	HSA-MIR-325_ST	HSA-MIR-579_ST	HSA-MIR-548C-5P_ST	HSA-MIR-760_ST	HSA-MIR-216B_ST	HSA-MIR-3142_ST
PURINE_NUCLEOTIDE_BINDING	0.045	0.164811	0.126	0.336772	8	HSA-MIR-181B_ST	HSA-MIR-141-STAR_ST	HSA-MIR-378_ST	HSA-MIR-486-3P_ST	HSA-MIR-769-3P_ST	HSA-MIR-3179_ST	HSA-MIR-3194_ST	HSA-MIR-2355_ST
SH2_DOMAIN_BINDING	0.015	0.101916	0.035	0.169633	7	HSA-MIR-192-STAR_ST	HSA-MIR-148A-STAR_ST	HSA-MIR-187_ST	HSA-MIR-361-5P_ST	HSA-MIR-374A-STAR_ST	HSA-MIR-623_ST	HSA-MIR-624-STAR_ST
VOLTAGE_GATED_POTASSIUM_CHANNEL_ACTIVITY	0.964	0.988474	0.973	1	6	HSA-MIR-218_ST	HSA-MIR-516A-3P_ST	HSA-MIR-548A-5P_ST	HSA-MIR-449B_ST	HSA-MIR-1299_ST	HSA-MIR-4274_ST
SMALL_CONJUGATING_PROTEIN_SPECIFIC_PROTEASE_ACTIVITY	0.406	0.615562	0.449	0.704257	14	HSA-MIR-211_ST	HSA-MIR-145_ST	HSA-MIR-373_ST	HSA-MIR-374A_ST	HSA-MIR-380_ST	HSA-MIR-425_ST	HSA-MIR-651_ST	HSA-MIR-1226-STAR_ST	HSA-MIR-2909_ST	HSA-MIR-3118_ST	HSA-MIR-4294_ST	HSA-MIR-4302_ST	HSA-MIR-4307_ST	HSA-MIR-4268_ST
HYDROLASE_ACTIVITY_ACTING_ON_GLYCOSYL_BONDS	0.322	0.527833	0.608	0.825427	9	HSA-MIR-215_ST	HSA-MIR-127-3P_ST	HSA-MIR-193A-5P_ST	HSA-MIR-329_ST	HSA-MIR-548F_ST	HSA-MIR-1263_ST	HSA-MIR-2909_ST	HSA-MIR-3195_ST	HSA-MIR-4295_ST
ANION_CATION_SYMPORTER_ACTIVITY	0.364	0.569092	0.333	0.5876	14	HSA-MIR-15A-STAR_ST	HSA-MIR-16-1-STAR_ST	HSA-MIR-181B_ST	HSA-MIR-220A_ST	HSA-MIR-223-STAR_ST	HSA-MIR-433_ST	HSA-MIR-493_ST	HSA-MIR-520H_ST	HSA-MIR-575_ST	HSA-MIR-597_ST	HSA-MIR-2115-STAR_ST	HSA-MIR-4271_ST	HSA-MIR-4273_ST	HSA-MIR-4328_ST
RECEPTOR_SIGNALING_PROTEIN_SERINE_THREONINE_KINASE_ACTIVITY	0.016	0.102485	0.453	0.709001	5	HSA-LET-7B_ST	HSA-MIR-210_ST	HSA-MIR-335-STAR_ST	HSA-MIR-3151_ST	HSA-MIR-4253_ST
HYDROLASE_ACTIVITY_HYDROLYZING_O_GLYCOSYL_COMPOUNDS	0.21	0.40496	0.347	0.600228	13	HSA-MIR-30C_ST	HSA-MIR-215_ST	HSA-MIR-126_ST	HSA-MIR-127-3P_ST	HSA-MIR-361-5P_ST	HSA-MIR-342-3P_ST	HSA-MIR-490-5P_ST	HSA-MIR-586_ST	HSA-MIR-548C-3P_ST	HSA-MIR-761_ST	HSA-MIR-548F_ST	HSA-MIR-3195_ST	HSA-MIR-4295_ST
SINGLE_STRANDED_DNA_BINDING	0.805	0.924542	0.926	1	8	HSA-MIR-204_ST	HSA-MIR-519D_ST	HSA-MIR-1264_ST	HSA-MIR-877-STAR_ST	HSA-MIR-1234_ST	HSA-MIR-3198_ST	HSA-MIR-4302_ST	HSA-MIR-4306_ST
INTERLEUKIN_BINDING	0.009	0.076976	0.005	0.075729	10	HSA-MIR-23A_ST	HSA-MIR-148A-STAR_ST	HSA-MIR-222_ST	HSA-MIR-125B_ST	HSA-MIR-141_ST	HSA-MIR-126_ST	HSA-MIR-302D-STAR_ST	HSA-MIR-378_ST	HSA-MIR-1253_ST	HSA-MIR-3126-3P_ST
ENZYME_ACTIVATOR_ACTIVITY	0.036	0.147448	0.001	0.046903	64	HSA-MIR-15A_ST	HSA-MIR-16_ST	HSA-MIR-17-STAR_ST	HSA-MIR-18A_ST	HSA-MIR-19B_ST	HSA-MIR-20A_ST	HSA-MIR-21_ST	HSA-MIR-21-STAR_ST	HSA-MIR-22-STAR_ST	HSA-MIR-22_ST	HSA-MIR-24-2-STAR_ST	HSA-MIR-27A_ST	HSA-MIR-199A-3P_ST	HSA-MIR-148A-STAR_ST	HSA-MIR-199B-5P_ST	HSA-MIR-199B-3P_ST	HSA-MIR-181A-STAR_ST	HSA-MIR-223_ST	HSA-MIR-224-STAR_ST	HSA-LET-7I_ST	HSA-LET-7I-STAR_ST	HSA-MIR-130A_ST	HSA-MIR-135A-STAR_ST	HSA-MIR-126_ST	HSA-MIR-149_ST	HSA-MIR-194-STAR_ST	HSA-MIR-296-3P_ST	HSA-MIR-363_ST	HSA-MIR-375_ST	HSA-MIR-378-STAR_ST	HSA-MIR-378_ST	HSA-MIR-151-5P_ST	HSA-MIR-331-5P_ST	HSA-MIR-339-3P_ST	HSA-MIR-335-STAR_ST	HSA-MIR-422A_ST	HSA-MIR-424-STAR_ST	HSA-MIR-20B_ST	HSA-MIR-431_ST	HSA-MIR-451_ST	HSA-MIR-409-5P_ST	HSA-MIR-486-3P_ST	HSA-MIR-146B-5P_ST	HSA-MIR-146B-3P_ST
ATPASE_ACTIVITY_COUPLED_TO_TRANSMEMBRANE_MOVEMENT_OF_IONS_PHOSPHORYLATIVE_MECHANISM	0.568	0.752846	0.18	0.410863	20	HSA-LET-7A_ST	HSA-MIR-16-1-STAR_ST	HSA-MIR-208A_ST	HSA-MIR-129-5P_ST	HSA-MIR-129-STAR_ST	HSA-MIR-15B-STAR_ST	HSA-MIR-219-2-3P_ST	HSA-MIR-525-5P_ST	HSA-MIR-502-5P_ST	HSA-MIR-599_ST	HSA-MIR-548D-3P_ST	HSA-MIR-656_ST	HSA-MIR-658_ST	HSA-MIR-875-3P_ST	HSA-MIR-147B_ST	HSA-MIR-1286_ST	HSA-MIR-1322_ST	HSA-MIR-2277_ST	HSA-MIR-548U_ST	HSA-MIR-3153_ST
EXCITATORY_EXTRACELLULAR_LIGAND_GATED_ION_CHANNEL_ACTIVITY	0.826	0.939018	0.969	1	7	HSA-MIR-15B-STAR_ST	HSA-MIR-296-5P_ST	HSA-MIR-518A-5P_ST	HSA-MIR-601_ST	HSA-MIR-3139_ST	HSA-MIR-4310_ST	HSA-MIR-4262_ST
LYASE_ACTIVITY	0.001	0.025069	0.06	0.220303	19	HSA-LET-7D_ST	HSA-MIR-18A_ST	HSA-MIR-222_ST	HSA-MIR-30B-STAR_ST	HSA-MIR-142-5P_ST	HSA-MIR-200A-STAR_ST	HSA-MIR-130B_ST	HSA-MIR-381_ST	HSA-MIR-339-3P_ST	HSA-MIR-384_ST	HSA-MIR-518C-STAR_ST	HSA-MIR-586_ST	HSA-MIR-1208_ST	HSA-MIR-548F_ST	HSA-MIR-1279_ST	HSA-MIR-1292_ST	HSA-MIR-3131_ST	HSA-MIR-4312_ST	HSA-MIR-4258_ST
TRANSFERASE_ACTIVITY_TRANSFERRING_HEXOSYL_GROUPS	0.124	0.298503	0.316	0.583076	12	HSA-MIR-26A-1-STAR_ST	HSA-MIR-134_ST	HSA-MIR-200A-STAR_ST	HSA-MIR-371-5P_ST	HSA-MIR-380-STAR_ST	HSA-MIR-516B-STAR_ST	HSA-MIR-604_ST	HSA-MIR-619_ST	HSA-MIR-548D-5P_ST	HSA-MIR-769-3P_ST	HSA-MIR-944_ST	HSA-MIR-1286_ST
MANNOSYLTRANSFERASE_ACTIVITY	0.552	0.741071	0.77	0.947993	10	HSA-MIR-18A-STAR_ST	HSA-MIR-26A-1-STAR_ST	HSA-MIR-183-STAR_ST	HSA-MIR-299-5P_ST	HSA-MIR-380-STAR_ST	HSA-MIR-628-5P_ST	HSA-MIR-764_ST	HSA-MIR-1284_ST	HSA-MIR-3135_ST	HSA-MIR-1273C_ST
SH3_DOMAIN_BINDING	0.204	0.396545	0.106	0.307633	15	HSA-MIR-199A-3P_ST	HSA-MIR-199B-3P_ST	HSA-MIR-205_ST	HSA-MIR-125B_ST	HSA-MIR-128_ST	HSA-MIR-141-STAR_ST	HSA-MIR-373-STAR_ST	HSA-MIR-545_ST	HSA-MIR-33B-STAR_ST	HSA-MIR-548G_ST	HSA-MIR-3127_ST	HSA-MIR-1193_ST	HSA-MIR-3177_ST	HSA-MIR-4322_ST	HSA-MIR-4321_ST
OXIDOREDUCTASE_ACTIVITY_ACTING_ON_THE_CH_NH_GROUP_OF_DONORS	0.278	0.481205	0.975	1	6	HSA-MIR-93_ST	HSA-MIR-99A_ST	HSA-MIR-384_ST	HSA-MIR-425-STAR_ST	HSA-MIR-548H_ST	HSA-MIR-4261_ST
CARBOXY_LYASE_ACTIVITY	0.006	0.059753	0.41	0.666078	12	HSA-LET-7B_ST	HSA-MIR-96_ST	HSA-MIR-7-1-STAR_ST	HSA-MIR-204_ST	HSA-MIR-23B-STAR_ST	HSA-MIR-485-5P_ST	HSA-MIR-490-5P_ST	HSA-MIR-526B_ST	HSA-MIR-616-STAR_ST	HSA-MIR-548F_ST	HSA-MIR-378B_ST	HSA-MIR-4304_ST
INOSITOL_OR_PHOSPHATIDYLINOSITOL_PHOSPHODIESTERASE_ACTIVITY	0.051	0.175305	0.116	0.320654	12	HSA-LET-7A-STAR_ST	HSA-MIR-17-STAR_ST	HSA-MIR-181A_ST	HSA-MIR-181C_ST	HSA-MIR-125A-5P_ST	HSA-MIR-339-3P_ST	HSA-MIR-623_ST	HSA-MIR-632_ST	HSA-MIR-3136_ST	HSA-MIR-514B-3P_ST	HSA-MIR-4301_ST	HSA-MIR-4284_ST
MICROTUBULE_BINDING	0.349	0.555193	0.761	0.940896	10	HSA-MIR-27A-STAR_ST	HSA-MIR-1_ST	HSA-MIR-141_ST	HSA-MIR-155-STAR_ST	HSA-MIR-382_ST	HSA-MIR-621_ST	HSA-MIR-1182_ST	HSA-MIR-548S_ST	HSA-MIR-3189_ST	HSA-MIR-4267_ST
MICROTUBULE_MOTOR_ACTIVITY	0.978	0.991455	0.094	0.288346	19	HSA-MIR-197_ST	HSA-MIR-221-STAR_ST	HSA-MIR-206_ST	HSA-MIR-29C-STAR_ST	HSA-MIR-424_ST	HSA-MIR-520C-3P_ST	HSA-MIR-603_ST	HSA-MIR-607_ST	HSA-MIR-450B-5P_ST	HSA-MIR-450B-3P_ST	HSA-MIR-885-5P_ST	HSA-MIR-1228-STAR_ST	HSA-MIR-1200_ST	HSA-MIR-1272_ST	HSA-MIR-1197_ST	HSA-MIR-1914-STAR_ST	HSA-MIR-3141_ST	HSA-MIR-3196_ST	HSA-MIR-4288_ST
LIPOPROTEIN_BINDING	0.046	0.165554	0.373	0.626954	6	HSA-LET-7E-STAR_ST	HSA-MIR-96-STAR_ST	HSA-MIR-219-5P_ST	HSA-MIR-23B_ST	HSA-MIR-1252_ST	HSA-MIR-4252_ST
OXIDOREDUCTASE_ACTIVITY_ACTING_ON_PEROXIDE_AS_ACCEPTOR	0.099	0.257506	0.306	0.570415	17	HSA-MIR-139-5P_ST	HSA-MIR-181A-STAR_ST	HSA-MIR-220A_ST	HSA-LET-7G-STAR_ST	HSA-MIR-200C_ST	HSA-MIR-200A-STAR_ST	HSA-MIR-422A_ST	HSA-MIR-606_ST	HSA-MIR-620_ST	HSA-MIR-630_ST	HSA-MIR-767-5P_ST	HSA-MIR-450B-3P_ST	HSA-MIR-1231_ST	HSA-MIR-548N_ST	HSA-MIR-548H_ST	HSA-MIR-1539_ST	HSA-MIR-4327_ST
PHOSPHATASE_INHIBITOR_ACTIVITY	0.202	0.39371	0.183	0.415105	12	HSA-MIR-101-STAR_ST	HSA-MIR-224-STAR_ST	HSA-MIR-106B_ST	HSA-MIR-130B-STAR_ST	HSA-MIR-380_ST	HSA-MIR-340-STAR_ST	HSA-MIR-494_ST	HSA-MIR-620_ST	HSA-MIR-1257_ST	HSA-MIR-1976_ST	HSA-MIR-3133_ST	HSA-MIR-4328_ST
NON_MEMBRANE_SPANNING_PROTEIN_TYROSINE_KINASE_ACTIVITY	0.016	0.102485	0.141	0.358416	9	HSA-MIR-92A-1-STAR_ST	HSA-MIR-148A-STAR_ST	HSA-MIR-181A-STAR_ST	HSA-MIR-223-STAR_ST	HSA-MIR-30B-STAR_ST	HSA-MIR-141_ST	HSA-MIR-136-STAR_ST	HSA-MIR-1253_ST	HSA-MIR-664-STAR_ST
THIOLESTER_HYDROLASE_ACTIVITY	0.151	0.336224	0.193	0.427126	11	HSA-LET-7D_ST	HSA-MIR-31-STAR_ST	HSA-MIR-198_ST	HSA-MIR-212_ST	HSA-LET-7G_ST	HSA-MIR-296-3P_ST	HSA-MIR-380_ST	HSA-MIR-651_ST	HSA-MIR-1248_ST	HSA-MIR-2909_ST	HSA-MIR-3183_ST
ORGANIC_ANION_TRANSMEMBRANE_TRANSPORTER_ACTIVITY	0.373	0.578807	0.06	0.220303	16	HSA-MIR-143-STAR_ST	HSA-MIR-188-5P_ST	HSA-MIR-324-5P_ST	HSA-MIR-339-3P_ST	HSA-MIR-202-STAR_ST	HSA-MIR-574-5P_ST	HSA-MIR-575_ST	HSA-MIR-758_ST	HSA-MIR-1304_ST	HSA-MIR-1280_ST	HSA-MIR-1973_ST	HSA-MIR-1975_ST	HSA-MIR-4298_ST	HSA-MIR-4314_ST	HSA-MIR-4261_ST	HSA-MIR-500B_ST
NEUROPEPTIDE_BINDING	0.684	0.853462	0.09	0.281419	27	HSA-LET-7C_ST	HSA-LET-7F_ST	HSA-MIR-17_ST	HSA-MIR-93_ST	HSA-MIR-103_ST	HSA-MIR-106A_ST	HSA-MIR-107_ST	HSA-MIR-210_ST	HSA-MIR-302C-STAR_ST	HSA-MIR-323-3P_ST	HSA-MIR-324-3P_ST	HSA-MIR-425-STAR_ST	HSA-MIR-431-STAR_ST	HSA-MIR-502-3P_ST	HSA-MIR-559_ST	HSA-MIR-569_ST	HSA-MIR-548B-5P_ST	HSA-MIR-652_ST	HSA-MIR-744_ST	HSA-MIR-877_ST	HSA-MIR-543_ST	HSA-MIR-1307_ST	HSA-MIR-3126-5P_ST	HSA-MIR-3186-5P_ST	HSA-MIR-4309_ST	HSA-MIR-4322_ST	HSA-MIR-4264_ST
TASTE_RECEPTOR_ACTIVITY	0.823	0.937807	0.728	0.913764	10	HSA-MIR-371-5P_ST	HSA-MIR-483-5P_ST	HSA-MIR-523_ST	HSA-MIR-561_ST	HSA-MIR-644_ST	HSA-MIR-208B_ST	HSA-MIR-1183_ST	HSA-MIR-548H_ST	HSA-MIR-2115-STAR_ST	HSA-MIR-2276_ST
UDP_GLYCOSYLTRANSFERASE_ACTIVITY	0.101	0.261772	0.236	0.484667	9	HSA-MIR-200C_ST	HSA-MIR-371-5P_ST	HSA-MIR-518D-5P_ST	HSA-MIR-552_ST	HSA-MIR-619_ST	HSA-MIR-888_ST	HSA-MIR-944_ST	HSA-MIR-302F_ST	HSA-MIR-1324_ST
PHOSPHOLIPID_BINDING	0.025	0.129359	0.018	0.123453	24	HSA-MIR-192-STAR_ST	HSA-MIR-148A-STAR_ST	HSA-MIR-139-3P_ST	HSA-MIR-125B_ST	HSA-MIR-141_ST	HSA-MIR-200C_ST	HSA-MIR-363_ST	HSA-MIR-302D-STAR_ST	HSA-MIR-373-STAR_ST	HSA-MIR-378-STAR_ST	HSA-MIR-378_ST	HSA-MIR-151-5P_ST	HSA-MIR-193B-STAR_ST	HSA-MIR-497_ST	HSA-MIR-623_ST	HSA-MIR-675_ST	HSA-MIR-1182_ST	HSA-MIR-2116-STAR_ST	HSA-MIR-3126-3P_ST	HSA-MIR-3137_ST	HSA-MIR-3172_ST	HSA-MIR-3194_ST	HSA-MIR-378C_ST	HSA-MIR-2355_ST
CARBONATE_DEHYDRATASE_ACTIVITY	0.407	0.616435	0.047	0.194695	23	HSA-LET-7D_ST	HSA-MIR-17_ST	HSA-MIR-18A_ST	HSA-MIR-22_ST	HSA-MIR-152_ST	HSA-MIR-150-STAR_ST	HSA-MIR-106B_ST	HSA-MIR-302C_ST	HSA-MIR-384_ST	HSA-MIR-488_ST	HSA-MIR-520C-3P_ST	HSA-MIR-518C-STAR_ST	HSA-MIR-569_ST	HSA-MIR-603_ST	HSA-MIR-421_ST	HSA-MIR-769-5P_ST	HSA-MIR-1229_ST	HSA-MIR-1257_ST	HSA-MIR-1292_ST	HSA-MIR-1197_ST	HSA-MIR-1976_ST	HSA-MIR-4312_ST	HSA-MIR-4266_ST
ELECTRON_CARRIER_ACTIVITY	0.003	0.045438	0.014	0.112464	22	HSA-MIR-212_ST	HSA-MIR-200B-STAR_ST	HSA-MIR-125B_ST	HSA-MIR-126_ST	HSA-MIR-200C_ST	HSA-MIR-194-STAR_ST	HSA-MIR-200A-STAR_ST	HSA-MIR-375_ST	HSA-MIR-378-STAR_ST	HSA-MIR-378_ST	HSA-MIR-335_ST	HSA-MIR-335-STAR_ST	HSA-MIR-422A_ST	HSA-MIR-431_ST	HSA-MIR-586_ST	HSA-MIR-33B_ST	HSA-MIR-1286_ST	HSA-MIR-1251_ST	HSA-MIR-320D_ST	HSA-MIR-3131_ST	HSA-MIR-378C_ST	HSA-MIR-4304_ST
AMINO_ACID_TRANSMEMBRANE_TRANSPORTER_ACTIVITY	0.068	0.206413	0.154	0.373816	22	HSA-MIR-29B_ST	HSA-MIR-30C-2-STAR_ST	HSA-MIR-30D_ST	HSA-MIR-217_ST	HSA-MIR-136-STAR_ST	HSA-MIR-200C_ST	HSA-MIR-200A-STAR_ST	HSA-MIR-301A_ST	HSA-MIR-361-5P_ST	HSA-MIR-377_ST	HSA-MIR-378-STAR_ST	HSA-MIR-521_ST	HSA-MIR-612_ST	HSA-MIR-614_ST	HSA-MIR-876-5P_ST	HSA-MIR-934_ST	HSA-MIR-1231_ST	HSA-MIR-1273_ST	HSA-MIR-3188_ST	HSA-MIR-3190-5P_ST	HSA-MIR-3191_ST	HSA-MIR-4275_ST
HYDROLASE_ACTIVITY_HYDROLYZING_N_GLYCOSYL_COMPOUNDS	0.71	0.866057	0.96	1	10	HSA-MIR-299-5P_ST	HSA-MIR-367-STAR_ST	HSA-MIR-498_ST	HSA-MIR-516A-5P_ST	HSA-MIR-576-5P_ST	HSA-MIR-548P_ST	HSA-MIR-103-AS_ST	HSA-MIR-3127_ST	HSA-MIR-3186-3P_ST	HSA-MIR-548X_ST
SMALL_CONJUGATING_PROTEIN_BINDING	0.295	0.497599	0.565	0.789155	21	HSA-MIR-192_ST	HSA-MIR-192-STAR_ST	HSA-MIR-10A_ST	HSA-MIR-200B_ST	HSA-MIR-184_ST	HSA-MIR-194_ST	HSA-MIR-200A_ST	HSA-MIR-296-5P_ST	HSA-MIR-365-STAR_ST	HSA-MIR-378-STAR_ST	HSA-MIR-337-5P_ST	HSA-MIR-193B-STAR_ST	HSA-MIR-497-STAR_ST	HSA-MIR-455-3P_ST	HSA-MIR-1224-5P_ST	HSA-MIR-934_ST	HSA-MIR-1200_ST	HSA-MIR-1972_ST	HSA-MIR-3126-3P_ST	HSA-MIR-3158_ST	HSA-MIR-378C_ST
LIGAND_DEPENDENT_NUCLEAR_RECEPTOR_ACTIVITY	0.07	0.209856	0.03	0.154681	12	HSA-MIR-200B-STAR_ST	HSA-MIR-200B_ST	HSA-MIR-361-5P_ST	HSA-MIR-302C_ST	HSA-MIR-371-5P_ST	HSA-MIR-328_ST	HSA-MIR-196B-STAR_ST	HSA-MIR-519C-5P_ST	HSA-MIR-633_ST	HSA-MIR-220B_ST	HSA-MIR-708_ST	HSA-MIR-4262_ST
VOLTAGE_GATED_CHANNEL_ACTIVITY	0.895	0.973321	0.939	1	11	HSA-MIR-19B-1-STAR_ST	HSA-MIR-33A-STAR_ST	HSA-MIR-218_ST	HSA-MIR-122_ST	HSA-MIR-302A_ST	HSA-MIR-452-STAR_ST	HSA-MIR-516A-3P_ST	HSA-MIR-548B-5P_ST	HSA-MIR-548A-5P_ST	HSA-MIR-216B_ST	HSA-MIR-1299_ST
HYDROLASE_ACTIVITY_ACTING_ON_ESTER_BONDS	0.007	0.066091	0.018	0.123453	29	HSA-LET-7D_ST	HSA-MIR-15A_ST	HSA-MIR-17-STAR_ST	HSA-MIR-21_ST	HSA-MIR-22-STAR_ST	HSA-MIR-22_ST	HSA-MIR-23A_ST	HSA-MIR-24-2-STAR_ST	HSA-MIR-25_ST	HSA-MIR-27A_ST	HSA-MIR-29A_ST	HSA-MIR-192-STAR_ST	HSA-MIR-199B-3P_ST	HSA-MIR-223_ST	HSA-MIR-126_ST	HSA-MIR-302C_ST	HSA-MIR-302D-STAR_ST	HSA-MIR-331-5P_ST	HSA-MIR-92B_ST	HSA-MIR-550-STAR_ST	HSA-MIR-611_ST	HSA-MIR-1224-5P_ST	HSA-MIR-944_ST	HSA-MIR-548J_ST	HSA-MIR-1275_ST	HSA-MIR-3126-3P_ST	HSA-MIR-544B_ST	HSA-MIR-3138_ST	HSA-MIR-3194_ST
BETA_TUBULIN_BINDING	0.684	0.853462	0.174	0.404794	9	HSA-MIR-29B-2-STAR_ST	HSA-MIR-196A-STAR_ST	HSA-MIR-320A_ST	HSA-MIR-324-3P_ST	HSA-MIR-587_ST	HSA-MIR-631_ST	HSA-MIR-892B_ST	HSA-MIR-1179_ST	HSA-MIR-1275_ST
FUCOSYLTRANSFERASE_ACTIVITY	0.323	0.528281	0.099	0.298643	25	HSA-MIR-22-STAR_ST	HSA-MIR-22_ST	HSA-MIR-31_ST	HSA-MIR-181A-STAR_ST	HSA-MIR-221-STAR_ST	HSA-MIR-223_ST	HSA-MIR-200B-STAR_ST	HSA-LET-7I-STAR_ST	HSA-MIR-142-5P_ST	HSA-MIR-367-STAR_ST	HSA-MIR-338-5P_ST	HSA-MIR-345_ST	HSA-MIR-20B-STAR_ST	HSA-MIR-146B-3P_ST	HSA-MIR-493-STAR_ST	HSA-MIR-519B-5P_ST	HSA-MIR-500_ST	HSA-MIR-504_ST	HSA-MIR-555_ST	HSA-MIR-568_ST	HSA-MIR-550-STAR_ST	HSA-MIR-657_ST	HSA-MIR-767-5P_ST	HSA-MIR-1245_ST	HSA-MIR-1254_ST
GATED_CHANNEL_ACTIVITY	0.951	0.984868	0.98	1	10	HSA-MIR-19B-1-STAR_ST	HSA-MIR-33A-STAR_ST	HSA-MIR-302A_ST	HSA-MIR-452-STAR_ST	HSA-MIR-548B-5P_ST	HSA-MIR-615-5P_ST	HSA-MIR-1299_ST	HSA-MIR-1274A_ST	HSA-MIR-3159_ST	HSA-MIR-4262_ST
SUGAR_TRANSMEMBRANE_TRANSPORTER_ACTIVITY	0.715	0.867064	0.459	0.713019	9	HSA-MIR-200C_ST	HSA-MIR-301A_ST	HSA-MIR-377_ST	HSA-MIR-338-3P_ST	HSA-MIR-517C_ST	HSA-MIR-599_ST	HSA-MIR-644_ST	HSA-MIR-208B_ST	HSA-MIR-1265_ST
PROTEASE_INHIBITOR_ACTIVITY	0.033	0.14323	0.124	0.333881	10	HSA-LET-7I_ST	HSA-MIR-296-5P_ST	HSA-MIR-373-STAR_ST	HSA-MIR-148B-STAR_ST	HSA-MIR-431-STAR_ST	HSA-MIR-616-STAR_ST	HSA-MIR-1268_ST	HSA-MIR-2110_ST	HSA-MIR-3177_ST	HSA-MIR-4319_ST
PROTEIN_METHYLTRANSFERASE_ACTIVITY	0.703	0.862584	0.911	1	11	HSA-LET-7A-STAR_ST	HSA-MIR-31-STAR_ST	HSA-MIR-130A-STAR_ST	HSA-MIR-497-STAR_ST	HSA-MIR-515-3P_ST	HSA-MIR-33B-STAR_ST	HSA-MIR-875-5P_ST	HSA-MIR-1178_ST	HSA-MIR-3119_ST	HSA-MIR-3172_ST	HSA-MIR-3198_ST
N_ACETYLTRANSFERASE_ACTIVITY	0.534	0.723612	0.379	0.62979	12	HSA-MIR-149-STAR_ST	HSA-MIR-135B_ST	HSA-MIR-512-3P_ST	HSA-MIR-1184_ST	HSA-MIR-1228-STAR_ST	HSA-MIR-1268_ST	HSA-MIR-1908_ST	HSA-MIR-3126-5P_ST	HSA-MIR-3141_ST	HSA-MIR-1260B_ST	HSA-MIR-3189_ST	HSA-MIR-3196_ST
NEUROPEPTIDE_RECEPTOR_ACTIVITY	0.674	0.847747	0.13	0.341808	26	HSA-LET-7C_ST	HSA-MIR-17_ST	HSA-MIR-93_ST	HSA-MIR-103_ST	HSA-MIR-106A_ST	HSA-MIR-107_ST	HSA-MIR-30D_ST	HSA-MIR-210_ST	HSA-MIR-302C-STAR_ST	HSA-MIR-323-3P_ST	HSA-MIR-324-3P_ST	HSA-MIR-425-STAR_ST	HSA-MIR-431-STAR_ST	HSA-MIR-502-3P_ST	HSA-MIR-569_ST	HSA-MIR-548B-5P_ST	HSA-MIR-593_ST	HSA-MIR-652_ST	HSA-MIR-744_ST	HSA-MIR-877_ST	HSA-MIR-543_ST	HSA-MIR-1229_ST	HSA-MIR-1307_ST	HSA-MIR-3126-5P_ST	HSA-MIR-3186-5P_ST	HSA-MIR-4322_ST
RIBONUCLEASE_ACTIVITY	0.64	0.819877	0.821	0.974477	8	HSA-MIR-330-3P_ST	HSA-MIR-410_ST	HSA-MIR-511_ST	HSA-MIR-411_ST	HSA-MIR-936_ST	HSA-MIR-1302_ST	HSA-MIR-1243_ST	HSA-MIR-3178_ST
TRANSCRIPTION_ELONGATION_REGULATOR_ACTIVITY	0.685	0.853462	0.597	0.815059	8	HSA-MIR-29C_ST	HSA-MIR-485-5P_ST	HSA-MIR-485-3P_ST	HSA-MIR-519D_ST	HSA-MIR-589_ST	HSA-MIR-1271_ST	HSA-MIR-875-5P_ST	HSA-MIR-3164_ST
POLYSACCHARIDE_BINDING	0.262	0.462877	0.153	0.373258	19	HSA-MIR-105_ST	HSA-MIR-30B_ST	HSA-MIR-195_ST	HSA-MIR-148B-STAR_ST	HSA-MIR-486-3P_ST	HSA-MIR-502-5P_ST	HSA-MIR-33B-STAR_ST	HSA-MIR-644_ST	HSA-MIR-449C_ST	HSA-MIR-541_ST	HSA-MIR-1274B_ST	HSA-MIR-1281_ST	HSA-MIR-2278_ST	HSA-MIR-3150_ST	HSA-MIR-3170_ST	HSA-MIR-3180-5P_ST	HSA-MIR-3191_ST	HSA-MIR-4261_ST	HSA-MIR-4269_ST
CALCIUM_ION_TRANSMEMBRANE_TRANSPORTER_ACTIVITY	0.37	0.575996	0.765	0.944236	10	HSA-MIR-129-STAR_ST	HSA-MIR-181A-2-STAR_ST	HSA-MIR-599_ST	HSA-MIR-548D-3P_ST	HSA-MIR-1286_ST	HSA-MIR-1825_ST	HSA-MIR-1914_ST	HSA-MIR-3116_ST	HSA-MIR-3142_ST	HSA-MIR-4257_ST
HORMONE_BINDING	0.113	0.283769	0.014	0.112464	20	HSA-LET-7F_ST	HSA-MIR-192_ST	HSA-MIR-196A_ST	HSA-MIR-7-1-STAR_ST	HSA-MIR-132_ST	HSA-MIR-133A_ST	HSA-MIR-361-5P_ST	HSA-MIR-371-5P_ST	HSA-MIR-151-3P_ST	HSA-MIR-196B_ST	HSA-MIR-516A-3P_ST	HSA-MIR-505_ST	HSA-MIR-597_ST	HSA-MIR-668_ST	HSA-MIR-548O_ST	HSA-MIR-1272_ST	HSA-MIR-1276_ST	HSA-MIR-720_ST	HSA-MIR-3123_ST	HSA-MIR-3172_ST
VOLTAGE_GATED_CALCIUM_CHANNEL_ACTIVITY	0.274	0.47655	0.624	0.840089	8	HSA-MIR-452-STAR_ST	HSA-MIR-499-3P_ST	HSA-MIR-566_ST	HSA-MIR-548B-5P_ST	HSA-MIR-938_ST	HSA-MIR-1304_ST	HSA-MIR-1274A_ST	HSA-MIR-3149_ST
IDENTICAL_PROTEIN_BINDING	0.03	0.138476	0.036	0.17162	19	HSA-MIR-21-STAR_ST	HSA-MIR-22-STAR_ST	HSA-MIR-22_ST	HSA-MIR-23A_ST	HSA-MIR-25_ST	HSA-MIR-7-1-STAR_ST	HSA-MIR-182-STAR_ST	HSA-MIR-181A-STAR_ST	HSA-MIR-223_ST	HSA-LET-7I-STAR_ST	HSA-MIR-130A_ST	HSA-MIR-193A-3P_ST	HSA-MIR-194-STAR_ST	HSA-MIR-373-STAR_ST	HSA-MIR-335-STAR_ST	HSA-MIR-574-3P_ST	HSA-MIR-1226-STAR_ST	HSA-MIR-1254_ST	HSA-MIR-2355_ST
TRANSFERASE_ACTIVITY_TRANSFERRING_GLYCOSYL_GROUPS	0.107	0.271042	0.29	0.554816	11	HSA-MIR-148A-STAR_ST	HSA-MIR-30C-2-STAR_ST	HSA-MIR-136-STAR_ST	HSA-MIR-516B-STAR_ST	HSA-MIR-576-5P_ST	HSA-MIR-619_ST	HSA-MIR-769-3P_ST	HSA-MIR-875-3P_ST	HSA-MIR-939_ST	HSA-MIR-944_ST	HSA-MIR-1286_ST
NEUTRAL_AMINO_ACID_TRANSMEMBRANE_TRANSPORTER_ACTIVITY	0.117	0.288825	0.309	0.574535	11	HSA-MIR-29B_ST	HSA-MIR-223-STAR_ST	HSA-MIR-136-STAR_ST	HSA-MIR-301A_ST	HSA-MIR-493_ST	HSA-MIR-1237_ST	HSA-MIR-1293_ST	HSA-MIR-1273_ST	HSA-MIR-1276_ST	HSA-MIR-3188_ST	HSA-MIR-3190-5P_ST
ANION_TRANSMEMBRANE_TRANSPORTER_ACTIVITY	0.325	0.530359	0.023	0.134847	22	HSA-MIR-16-1-STAR_ST	HSA-MIR-24-2-STAR_ST	HSA-MIR-181B_ST	HSA-MIR-205_ST	HSA-MIR-122-STAR_ST	HSA-MIR-149_ST	HSA-MIR-188-5P_ST	HSA-MIR-371-3P_ST	HSA-MIR-133B_ST	HSA-MIR-433_ST	HSA-MIR-451_ST	HSA-MIR-181D_ST	HSA-MIR-519C-3P_ST	HSA-MIR-574-5P_ST	HSA-MIR-575_ST	HSA-MIR-633_ST	HSA-MIR-758_ST	HSA-MIR-876-3P_ST	HSA-MIR-708_ST	HSA-MIR-3194_ST	HSA-MIR-4327_ST	HSA-MIR-4273_ST
SUBSTRATE_SPECIFIC_TRANSMEMBRANE_TRANSPORTER_ACTIVITY	0.154	0.339781	0.114	0.31754	17	HSA-LET-7C-STAR_ST	HSA-MIR-148A-STAR_ST	HSA-MIR-218-2-STAR_ST	HSA-MIR-200C_ST	HSA-MIR-200A-STAR_ST	HSA-MIR-367_ST	HSA-MIR-375_ST	HSA-MIR-452-STAR_ST	HSA-MIR-202_ST	HSA-MIR-548A-5P_ST	HSA-MIR-619_ST	HSA-MIR-641_ST	HSA-MIR-675_ST	HSA-MIR-938_ST	HSA-MIR-1231_ST	HSA-MIR-3188_ST	HSA-MIR-4253_ST
STRUCTURAL_CONSTITUENT_OF_RIBOSOME	0.934	0.983527	0.932	1	8	HSA-MIR-519B-5P_ST	HSA-MIR-575_ST	HSA-MIR-625-STAR_ST	HSA-MIR-635_ST	HSA-MIR-297_ST	HSA-MIR-1181_ST	HSA-MIR-1293_ST	HSA-MIR-4256_ST
STEROID_DEHYDROGENASE_ACTIVITY_ACTING_ON_THE_CH_OH_GROUP_OF_DONORSNAD_OR_NADP_AS_ACCEPTOR	0.13	0.30735	0.98	1	6	HSA-MIR-26A-1-STAR_ST	HSA-MIR-525-5P_ST	HSA-MIR-548D-5P_ST	HSA-MIR-1914_ST	HSA-MIR-1976_ST	HSA-MIR-4288_ST
PROTEIN_KINASE_ACTIVITY	0.004	0.050138	0.035	0.169633	18	HSA-MIR-23A_ST	HSA-MIR-25_ST	HSA-MIR-10B-STAR_ST	HSA-LET-7I_ST	HSA-MIR-125B_ST	HSA-MIR-146A_ST	HSA-MIR-185_ST	HSA-MIR-106B_ST	HSA-MIR-200A-STAR_ST	HSA-MIR-378-STAR_ST	HSA-MIR-378_ST	HSA-MIR-422A_ST	HSA-MIR-497_ST	HSA-MIR-623_ST	HSA-MIR-3131_ST	HSA-MIR-3194_ST	HSA-MIR-378C_ST	HSA-MIR-4253_ST
MOLECULAR_ADAPTOR_ACTIVITY	0.043	0.160725	0.017	0.122366	11	HSA-MIR-22-STAR_ST	HSA-MIR-199A-3P_ST	HSA-MIR-148A-STAR_ST	HSA-MIR-205_ST	HSA-LET-7I_ST	HSA-MIR-126_ST	HSA-MIR-373-STAR_ST	HSA-MIR-331-5P_ST	HSA-MIR-455-3P_ST	HSA-MIR-886-3P_ST	HSA-MIR-708_ST
ADENYL_RIBONUCLEOTIDE_BINDING	0.033	0.14323	0.137	0.354445	11	HSA-MIR-27A_ST	HSA-MIR-181B_ST	HSA-MIR-378-STAR_ST	HSA-MIR-378_ST	HSA-MIR-486-3P_ST	HSA-MIR-490-3P_ST	HSA-MIR-769-3P_ST	HSA-MIR-3142_ST	HSA-MIR-3179_ST	HSA-MIR-3194_ST	HSA-MIR-2355_ST
EXOPEPTIDASE_ACTIVITY	0.762	0.890633	0.819	0.972897	7	HSA-MIR-217_ST	HSA-MIR-302A-STAR_ST	HSA-MIR-330-5P_ST	HSA-MIR-520A-3P_ST	HSA-MIR-532-3P_ST	HSA-MIR-1273_ST	HSA-MIR-3154_ST
UBIQUITIN_BINDING	0.348	0.555193	0.53	0.764962	20	HSA-MIR-32_ST	HSA-MIR-192_ST	HSA-MIR-10A_ST	HSA-MIR-200B_ST	HSA-MIR-184_ST	HSA-MIR-194_ST	HSA-MIR-200A_ST	HSA-MIR-296-5P_ST	HSA-MIR-365-STAR_ST	HSA-MIR-378-STAR_ST	HSA-MIR-337-5P_ST	HSA-MIR-425_ST	HSA-MIR-497-STAR_ST	HSA-MIR-921_ST	HSA-MIR-934_ST	HSA-MIR-1200_ST	HSA-MIR-1972_ST	HSA-MIR-3158_ST	HSA-MIR-3162_ST	HSA-MIR-378C_ST
SUBSTRATE_SPECIFIC_CHANNEL_ACTIVITY	0.83	0.940624	0.956	1	10	HSA-MIR-33A-STAR_ST	HSA-MIR-218_ST	HSA-MIR-218-2-STAR_ST	HSA-MIR-302A_ST	HSA-MIR-548B-5P_ST	HSA-MIR-615-5P_ST	HSA-MIR-619_ST	HSA-MIR-1299_ST	HSA-MIR-1274A_ST	HSA-MIR-3159_ST
ADENYL_NUCLEOTIDE_BINDING	0.04	0.154271	0.141	0.358416	12	HSA-MIR-27A_ST	HSA-MIR-181B_ST	HSA-MIR-378-STAR_ST	HSA-MIR-378_ST	HSA-MIR-486-3P_ST	HSA-MIR-769-3P_ST	HSA-MIR-3131_ST	HSA-MIR-3142_ST	HSA-MIR-3179_ST	HSA-MIR-3194_ST	HSA-MIR-378C_ST	HSA-MIR-2355_ST
CYSTEINE_TYPE_PEPTIDASE_ACTIVITY	0.002	0.03681	0.051	0.202607	15	HSA-LET-7E-STAR_ST	HSA-MIR-16-1-STAR_ST	HSA-MIR-193A-3P_ST	HSA-MIR-378_ST	HSA-MIR-422A_ST	HSA-MIR-484_ST	HSA-MIR-520B_ST	HSA-MIR-579_ST	HSA-MIR-1301_ST	HSA-MIR-1200_ST	HSA-MIR-1243_ST	HSA-MIR-1254_ST	HSA-MIR-1972_ST	HSA-MIR-3139_ST	HSA-MIR-3194_ST
HISTONE_DEACETYLASE_BINDING	0.484	0.678627	0.492	0.735975	8	HSA-MIR-16-2-STAR_ST	HSA-MIR-130A-STAR_ST	HSA-MIR-497-STAR_ST	HSA-MIR-548A-3P_ST	HSA-MIR-635_ST	HSA-MIR-1909-STAR_ST	HSA-MIR-3142_ST	HSA-MIR-3163_ST
SMALL_GTPASE_REGULATOR_ACTIVITY	0.003	0.045438	0.013	0.109895	13	HSA-MIR-223-STAR_ST	HSA-LET-7I_ST	HSA-MIR-125B_ST	HSA-MIR-141_ST	HSA-MIR-375_ST	HSA-MIR-377_ST	HSA-MIR-378-STAR_ST	HSA-MIR-378_ST	HSA-MIR-151-5P_ST	HSA-MIR-623_ST	HSA-MIR-548S_ST	HSA-MIR-3189_ST	HSA-MIR-378C_ST
SMAD_BINDING	0.062	0.195974	0.253	0.50453	13	HSA-LET-7F-2-STAR_ST	HSA-MIR-224-STAR_ST	HSA-MIR-142-5P_ST	HSA-MIR-126_ST	HSA-MIR-146A_ST	HSA-MIR-106B_ST	HSA-MIR-130B-STAR_ST	HSA-MIR-642_ST	HSA-MIR-767-5P_ST	HSA-MIR-766_ST	HSA-MIR-1291_ST	HSA-MIR-3133_ST	HSA-MIR-4253_ST
ANTIGEN_BINDING	0.029	0.138249	0.015	0.11918	17	HSA-MIR-17-STAR_ST	HSA-MIR-31_ST	HSA-MIR-199A-3P_ST	HSA-MIR-361-5P_ST	HSA-MIR-363_ST	HSA-MIR-302D-STAR_ST	HSA-MIR-431_ST	HSA-MIR-484_ST	HSA-MIR-494_ST	HSA-MIR-455-3P_ST	HSA-MIR-548C-5P_ST	HSA-MIR-658_ST	HSA-MIR-670_ST	HSA-MIR-1293_ST	HSA-MIR-1250_ST	HSA-MIR-664-STAR_ST	HSA-MIR-378C_ST
COFACTOR_TRANSPORTER_ACTIVITY	0.065	0.202377	0.716	0.907326	12	HSA-MIR-92A-2-STAR_ST	HSA-MIR-139-5P_ST	HSA-MIR-145_ST	HSA-MIR-320A_ST	HSA-MIR-486-5P_ST	HSA-MIR-489_ST	HSA-MIR-519E-STAR_ST	HSA-MIR-652_ST	HSA-MIR-320B_ST	HSA-MIR-320C_ST	HSA-MIR-921_ST	HSA-MIR-1914-STAR_ST
S_ADENOSYLMETHIONINE_DEPENDENT_METHYLTRANSFERASE_ACTIVITY	0.749	0.883966	0.983	1	9	HSA-MIR-188-3P_ST	HSA-MIR-376A_ST	HSA-MIR-148B-STAR_ST	HSA-MIR-508-5P_ST	HSA-MIR-629_ST	HSA-MIR-411_ST	HSA-MIR-548L_ST	HSA-MIR-3122_ST	HSA-MIR-3186-5P_ST
HYDROLASE_ACTIVITY_ACTING_ON_ACID_ANHYDRIDESCATALYZING_TRANSMEMBRANE_MOVEMENT_OF_SUBSTANCES	0.216	0.410005	0.043	0.185525	23	HSA-LET-7A_ST	HSA-MIR-15A_ST	HSA-MIR-29A-STAR_ST	HSA-MIR-181B_ST	HSA-MIR-187_ST	HSA-MIR-218-1-STAR_ST	HSA-MIR-15B-STAR_ST	HSA-MIR-30E-STAR_ST	HSA-MIR-502-5P_ST	HSA-MIR-579_ST	HSA-MIR-589-STAR_ST	HSA-MIR-599_ST	HSA-MIR-641_ST	HSA-MIR-548D-3P_ST	HSA-MIR-656_ST	HSA-MIR-658_ST	HSA-MIR-421_ST	HSA-MIR-875-3P_ST	HSA-MIR-1286_ST	HSA-MIR-1289_ST	HSA-MIR-1265_ST	HSA-MIR-664-STAR_ST	HSA-MIR-2277_ST
AMINE_TRANSMEMBRANE_TRANSPORTER_ACTIVITY	0.053	0.179214	0.097	0.295059	20	HSA-MIR-29B_ST	HSA-MIR-129-STAR_ST	HSA-MIR-30C-2-STAR_ST	HSA-MIR-30D_ST	HSA-MIR-200C_ST	HSA-MIR-302A-STAR_ST	HSA-MIR-361-5P_ST	HSA-MIR-375_ST	HSA-MIR-377_ST	HSA-MIR-378-STAR_ST	HSA-MIR-489_ST	HSA-MIR-493_ST	HSA-MIR-521_ST	HSA-MIR-612_ST	HSA-MIR-450B-5P_ST	HSA-MIR-876-5P_ST	HSA-MIR-297_ST	HSA-MIR-1231_ST	HSA-MIR-3188_ST	HSA-MIR-3191_ST
CHAPERONE_BINDING	0.459	0.661433	0.644	0.859061	11	HSA-MIR-93-STAR_ST	HSA-MIR-182-STAR_ST	HSA-MIR-376A_ST	HSA-MIR-425_ST	HSA-MIR-590-5P_ST	HSA-MIR-33B_ST	HSA-MIR-675-STAR_ST	HSA-MIR-1179_ST	HSA-MIR-3162_ST	HSA-MIR-323B-5P_ST	HSA-MIR-4276_ST
ENZYME_REGULATOR_ACTIVITY	0	0	0.002	0.059347	36	HSA-MIR-17-STAR_ST	HSA-MIR-19B_ST	HSA-MIR-21_ST	HSA-MIR-21-STAR_ST	HSA-MIR-22-STAR_ST	HSA-MIR-24-2-STAR_ST	HSA-MIR-27A_ST	HSA-MIR-199A-3P_ST	HSA-MIR-222_ST	HSA-LET-7I_ST	HSA-LET-7I-STAR_ST	HSA-MIR-130A_ST	HSA-MIR-126_ST	HSA-MIR-146A_ST	HSA-MIR-194-STAR_ST	HSA-MIR-106B_ST	HSA-MIR-373-STAR_ST	HSA-MIR-375_ST	HSA-MIR-378_ST	HSA-MIR-331-5P_ST	HSA-MIR-335-STAR_ST	HSA-MIR-422A_ST	HSA-MIR-424-STAR_ST	HSA-MIR-486-3P_ST	HSA-MIR-491-5P_ST	HSA-MIR-202-STAR_ST	HSA-MIR-494_ST	HSA-MIR-193B_ST	HSA-MIR-623_ST	HSA-MIR-708_ST	HSA-MIR-1257_ST	HSA-MIR-320D_ST	HSA-MIR-3131_ST	HSA-MIR-3194_ST	HSA-MIR-378C_ST	HSA-MIR-4328_ST
RNA_POLYMERASE_II_TRANSCRIPTION_FACTOR_ACTIVITYENHANCER_BINDING	0.271	0.47303	0.091	0.282119	9	HSA-MIR-30E-STAR_ST	HSA-MIR-486-3P_ST	HSA-MIR-193B-STAR_ST	HSA-MIR-589-STAR_ST	HSA-MIR-1224-5P_ST	HSA-MIR-1265_ST	HSA-MIR-3121_ST	HSA-MIR-3139_ST	HSA-MIR-4306_ST
CYTOCHROME_C_OXIDASE_ACTIVITY	0.014	0.100276	0.013	0.109895	29	HSA-MIR-21-STAR_ST	HSA-MIR-27A_ST	HSA-MIR-199A-3P_ST	HSA-MIR-199B-3P_ST	HSA-MIR-214-STAR_ST	HSA-MIR-130A_ST	HSA-MIR-126_ST	HSA-MIR-129-3P_ST	HSA-MIR-200C_ST	HSA-MIR-194-STAR_ST	HSA-MIR-361-3P_ST	HSA-MIR-302D-STAR_ST	HSA-MIR-377_ST	HSA-MIR-378-STAR_ST	HSA-MIR-378_ST	HSA-MIR-335_ST	HSA-MIR-335-STAR_ST	HSA-MIR-133B_ST	HSA-MIR-422A_ST	HSA-MIR-431_ST	HSA-MIR-555_ST	HSA-MIR-586_ST	HSA-MIR-612_ST	HSA-MIR-1305_ST	HSA-MIR-1251_ST	HSA-MIR-1273_ST	HSA-MIR-1914_ST	HSA-MIR-3131_ST	HSA-MIR-378C_ST
MONOCARBOXYLIC_ACID_TRANSMEMBRANE_TRANSPORTER_ACTIVITY	0.181	0.37119	0.001	0.046903	48	HSA-MIR-17-STAR_ST	HSA-MIR-21-STAR_ST	HSA-MIR-24_ST	HSA-MIR-31_ST	HSA-MIR-181C_ST	HSA-MIR-212_ST	HSA-MIR-214-STAR_ST	HSA-MIR-220A_ST	HSA-MIR-222_ST	HSA-MIR-137_ST	HSA-MIR-140-3P_ST	HSA-MIR-142-5P_ST	HSA-MIR-152_ST	HSA-MIR-191_ST	HSA-MIR-146A_ST	HSA-MIR-99B-STAR_ST	HSA-MIR-296-3P_ST	HSA-MIR-130B_ST	HSA-MIR-363_ST	HSA-MIR-370_ST	HSA-MIR-330-3P_ST	HSA-MIR-339-3P_ST	HSA-MIR-424-STAR_ST	HSA-MIR-491-5P_ST	HSA-MIR-146B-5P_ST	HSA-MIR-146B-3P_ST	HSA-MIR-493_ST	HSA-MIR-503_ST	HSA-MIR-504_ST	HSA-MIR-558_ST	HSA-MIR-582-5P_ST	HSA-MIR-623_ST	HSA-MIR-654-5P_ST	HSA-MIR-668_ST	HSA-MIR-1271_ST	HSA-MIR-766_ST	HSA-MIR-1254_ST	HSA-MIR-1257_ST	HSA-MIR-1259_ST	HSA-MIR-1292_ST	HSA-MIR-1973_ST	HSA-MIR-3122_ST	HSA-MIR-3131_ST	HSA-MIR-4312_ST
HELICASE_ACTIVITY	0.924	0.982806	0.962	1	5	HSA-MIR-135B_ST	HSA-MIR-449A_ST	HSA-MIR-490-3P_ST	HSA-MIR-3142_ST	HSA-MIR-3147_ST
OXIDOREDUCTASE_ACTIVITY	0.011	0.084624	0.044	0.186519	14	HSA-MIR-217_ST	HSA-MIR-200C_ST	HSA-MIR-375_ST	HSA-MIR-378-STAR_ST	HSA-MIR-133B_ST	HSA-MIR-422A_ST	HSA-MIR-431_ST	HSA-MIR-555_ST	HSA-MIR-586_ST	HSA-MIR-33B_ST	HSA-MIR-645_ST	HSA-MIR-1286_ST	HSA-MIR-1251_ST	HSA-MIR-3131_ST
DELAYED_RECTIFIER_POTASSIUM_CHANNEL_ACTIVITY	0.795	0.915226	0.694	0.89704	9	HSA-MIR-122-STAR_ST	HSA-MIR-452-STAR_ST	HSA-MIR-525-5P_ST	HSA-MIR-449B_ST	HSA-MIR-770-5P_ST	HSA-MIR-877-STAR_ST	HSA-MIR-1247_ST	HSA-MIR-1255A_ST	HSA-MIR-3135_ST
KINASE_ACTIVITY	0.002	0.03681	0.029	0.152224	18	HSA-MIR-23A_ST	HSA-LET-7I_ST	HSA-LET-7I-STAR_ST	HSA-MIR-125B_ST	HSA-MIR-146A_ST	HSA-MIR-185_ST	HSA-MIR-106B_ST	HSA-MIR-378-STAR_ST	HSA-MIR-378_ST	HSA-MIR-331-5P_ST	HSA-MIR-422A_ST	HSA-MIR-486-3P_ST	HSA-MIR-623_ST	HSA-MIR-660_ST	HSA-MIR-3131_ST	HSA-MIR-3194_ST	HSA-MIR-378C_ST	HSA-MIR-4253_ST
PHOSPHORIC_ESTER_HYDROLASE_ACTIVITY	0.011	0.084624	0.024	0.138476	23	HSA-MIR-15A_ST	HSA-MIR-17-STAR_ST	HSA-MIR-21_ST	HSA-MIR-21-STAR_ST	HSA-MIR-22-STAR_ST	HSA-MIR-25_ST	HSA-MIR-26B_ST	HSA-MIR-27A_ST	HSA-MIR-29A_ST	HSA-MIR-223_ST	HSA-MIR-142-5P_ST	HSA-MIR-126_ST	HSA-MIR-302C_ST	HSA-MIR-331-5P_ST	HSA-MIR-338-5P_ST	HSA-MIR-335-STAR_ST	HSA-MIR-431_ST	HSA-MIR-513A-3P_ST	HSA-MIR-92B_ST	HSA-MIR-558_ST	HSA-MIR-574-3P_ST	HSA-MIR-2052_ST	HSA-MIR-3194_ST
SUBSTRATE_SPECIFIC_TRANSPORTER_ACTIVITY	0.169	0.358724	0.18	0.410863	14	HSA-MIR-148A-STAR_ST	HSA-MIR-187_ST	HSA-MIR-204_ST	HSA-MIR-200C_ST	HSA-MIR-200A-STAR_ST	HSA-MIR-367_ST	HSA-MIR-375_ST	HSA-MIR-548A-5P_ST	HSA-MIR-619_ST	HSA-MIR-641_ST	HSA-MIR-938_ST	HSA-MIR-1286_ST	HSA-MIR-1288_ST	HSA-MIR-4253_ST
SPECIFIC_TRANSCRIPTIONAL_REPRESSOR_ACTIVITY	0.22	0.412748	0.291	0.555717	14	HSA-MIR-32_ST	HSA-MIR-181B_ST	HSA-MIR-330-3P_ST	HSA-MIR-526B-STAR_ST	HSA-MIR-514_ST	HSA-MIR-581_ST	HSA-MIR-600_ST	HSA-MIR-449C_ST	HSA-MIR-450B-3P_ST	HSA-MIR-1249_ST	HSA-MIR-1258_ST	HSA-MIR-548N_ST	HSA-MIR-3174_ST	HSA-MIR-3199_ST
METALLOEXOPEPTIDASE_ACTIVITY	0.688	0.854425	0.651	0.863644	7	HSA-MIR-302A-STAR_ST	HSA-MIR-374A_ST	HSA-MIR-330-5P_ST	HSA-MIR-520A-3P_ST	HSA-MIR-1273_ST	HSA-MIR-3154_ST	HSA-MIR-4317_ST
KINASE_REGULATOR_ACTIVITY	0.002	0.03681	0.028	0.150785	13	HSA-MIR-23A_ST	HSA-MIR-101-STAR_ST	HSA-MIR-181A-2-STAR_ST	HSA-MIR-222_ST	HSA-MIR-130A_ST	HSA-MIR-146A_ST	HSA-MIR-99B-STAR_ST	HSA-MIR-363_ST	HSA-MIR-375_ST	HSA-MIR-335-STAR_ST	HSA-MIR-202-STAR_ST	HSA-MIR-1231_ST	HSA-MIR-4320_ST
OXIDOREDUCTASE_ACTIVITY_GO_0016706	0.196	0.387207	0.974	1	6	HSA-MIR-210_ST	HSA-MIR-519B-5P_ST	HSA-MIR-604_ST	HSA-MIR-620_ST	HSA-MIR-1249_ST	HSA-MIR-3144-3P_ST
PEPTIDE_BINDING	0.393	0.598975	0.104	0.306105	23	HSA-MIR-103_ST	HSA-MIR-107_ST	HSA-MIR-192_ST	HSA-MIR-199A-5P_ST	HSA-MIR-210_ST	HSA-LET-7G_ST	HSA-LET-7I_ST	HSA-MIR-125B-1-STAR_ST	HSA-MIR-146A-STAR_ST	HSA-MIR-106B-STAR_ST	HSA-MIR-323-3P_ST	HSA-MIR-193B-STAR_ST	HSA-MIR-502-3P_ST	HSA-MIR-573_ST	HSA-MIR-33B-STAR_ST	HSA-MIR-652_ST	HSA-MIR-886-5P_ST	HSA-MIR-886-3P_ST	HSA-MIR-874_ST	HSA-MIR-3119_ST	HSA-MIR-3126-3P_ST	HSA-MIR-3172_ST	HSA-MIR-4269_ST
ADP_BINDING	0.045	0.164811	0.62	0.837807	9	HSA-MIR-143_ST	HSA-MIR-150_ST	HSA-MIR-490-3P_ST	HSA-MIR-497_ST	HSA-MIR-532-5P_ST	HSA-MIR-632_ST	HSA-MIR-671-5P_ST	HSA-MIR-3171_ST	HSA-MIR-3193_ST
NUCLEOTIDYLTRANSFERASE_ACTIVITY	0.786	0.909184	0.484	0.731525	6	HSA-MIR-31-STAR_ST	HSA-MIR-130A-STAR_ST	HSA-MIR-302A-STAR_ST	HSA-MIR-425_ST	HSA-MIR-544_ST	HSA-MIR-544B_ST
CHEMOKINE_ACTIVITY	0.005	0.054254	0.093	0.286487	6	HSA-MIR-148A-STAR_ST	HSA-MIR-187_ST	HSA-MIR-9-STAR_ST	HSA-MIR-555_ST	HSA-MIR-3177_ST	HSA-MIR-2355_ST
PROTEIN_N_TERMINUS_BINDING	0.062	0.195974	0.347	0.600228	9	HSA-MIR-15B_ST	HSA-MIR-125A-5P_ST	HSA-MIR-484_ST	HSA-MIR-1297_ST	HSA-MIR-3142_ST	HSA-MIR-3179_ST	HSA-MIR-3189_ST	HSA-MIR-3191_ST	HSA-MIR-4277_ST
PROTEIN_SERINE_THREONINE_KINASE_ACTIVITY	0.017	0.104737	0.093	0.286487	18	HSA-MIR-23A_ST	HSA-MIR-25_ST	HSA-MIR-10B-STAR_ST	HSA-MIR-210_ST	HSA-MIR-200C_ST	HSA-MIR-200A-STAR_ST	HSA-MIR-30E_ST	HSA-MIR-378-STAR_ST	HSA-MIR-378_ST	HSA-MIR-422A_ST	HSA-MIR-623_ST	HSA-MIR-660_ST	HSA-MIR-2052_ST	HSA-MIR-3133_ST	HSA-MIR-3194_ST	HSA-MIR-378C_ST	HSA-MIR-4323_ST	HSA-MIR-4253_ST
RNA_POLYMERASE_ACTIVITY	0.859	0.959283	0.698	0.89704	8	HSA-MIR-28-5P_ST	HSA-MIR-142-3P_ST	HSA-MIR-342-3P_ST	HSA-MIR-425_ST	HSA-MIR-320C_ST	HSA-MIR-764_ST	HSA-MIR-1184_ST	HSA-MIR-3161_ST
HISTONE_ACETYLTRANSFERASE_ACTIVITY	0.679	0.851826	0.699	0.89704	5	HSA-MIR-149-STAR_ST	HSA-MIR-135B_ST	HSA-MIR-1228-STAR_ST	HSA-MIR-3126-5P_ST	HSA-MIR-1260B_ST
OXYGEN_BINDING	0.909	0.976856	0.835	0.981069	7	HSA-MIR-299-3P_ST	HSA-MIR-499-3P_ST	HSA-MIR-596_ST	HSA-MIR-1252_ST	HSA-MIR-3142_ST	HSA-MIR-4251_ST	HSA-MIR-4292_ST
RNA_BINDING	0.883	0.969699	0.925	1	8	HSA-MIR-31-STAR_ST	HSA-MIR-198_ST	HSA-MIR-155-STAR_ST	HSA-MIR-363-STAR_ST	HSA-MIR-337-3P_ST	HSA-MIR-490-3P_ST	HSA-MIR-635_ST	HSA-MIR-4256_ST
N_METHYLTRANSFERASE_ACTIVITY	0.65	0.828131	0.882	1	10	HSA-MIR-196A-STAR_ST	HSA-MIR-188-3P_ST	HSA-MIR-155-STAR_ST	HSA-MIR-148B-STAR_ST	HSA-MIR-508-5P_ST	HSA-MIR-581_ST	HSA-MIR-411_ST	HSA-MIR-548O_ST	HSA-MIR-3122_ST	HSA-MIR-3126-3P_ST
GABA_RECEPTOR_ACTIVITY	0.936	0.983527	0.717	0.907326	6	HSA-LET-7C_ST	HSA-MIR-99A_ST	HSA-MIR-23B_ST	HSA-MIR-520D-5P_ST	HSA-MIR-1277_ST	HSA-MIR-3175_ST
NEUROTRANSMITTER_BINDING	0.984	0.991455	0.655	0.86422	10	HSA-LET-7A_ST	HSA-MIR-107_ST	HSA-MIR-133A_ST	HSA-MIR-569_ST	HSA-MIR-548B-5P_ST	HSA-MIR-744_ST	HSA-MIR-877_ST	HSA-MIR-3176_ST	HSA-MIR-3186-5P_ST	HSA-MIR-4262_ST
3_5_CYCLIC_NUCLEOTIDE_PHOSPHODIESTERASE_ACTIVITY	0.345	0.552456	0.55	0.774903	10	HSA-MIR-92A-2-STAR_ST	HSA-MIR-218-1-STAR_ST	HSA-MIR-219-1-3P_ST	HSA-MIR-122-STAR_ST	HSA-MIR-125A-3P_ST	HSA-MIR-136-STAR_ST	HSA-MIR-149_ST	HSA-MIR-518D-3P_ST	HSA-MIR-1224-5P_ST	HSA-MIR-4327_ST
STEROID_HORMONE_RECEPTOR_ACTIVITY	0.116	0.288825	0.249	0.501449	12	HSA-MIR-26A-1-STAR_ST	HSA-MIR-200B_ST	HSA-MIR-135A_ST	HSA-MIR-361-5P_ST	HSA-MIR-518D-3P_ST	HSA-MIR-520H_ST	HSA-MIR-597_ST	HSA-MIR-770-5P_ST	HSA-MIR-220B_ST	HSA-MIR-920_ST	HSA-MIR-1265_ST	HSA-MIR-548H_ST
NUCLEOSIDE_TRIPHOSPHATASE_ACTIVITY	0.654	0.82977	0.684	0.888772	11	HSA-MIR-28-5P_ST	HSA-MIR-7-1-STAR_ST	HSA-MIR-204_ST	HSA-MIR-485-3P_ST	HSA-MIR-490-3P_ST	HSA-MIR-617_ST	HSA-MIR-548E_ST	HSA-MIR-1289_ST	HSA-MIR-1260_ST	HSA-MIR-3118_ST	HSA-MIR-4270_ST
CARBOXYPEPTIDASE_ACTIVITY	0.891	0.973321	0.59	0.808539	5	HSA-MIR-99B_ST	HSA-MIR-520A-3P_ST	HSA-MIR-646_ST	HSA-MIR-1911-STAR_ST	HSA-MIR-3138_ST
NEUROTRANSMITTER_RECEPTOR_ACTIVITY	0.985	0.991455	0.745	0.928218	10	HSA-MIR-107_ST	HSA-MIR-133A_ST	HSA-MIR-569_ST	HSA-MIR-744_ST	HSA-MIR-877_ST	HSA-MIR-3159_ST	HSA-MIR-3176_ST	HSA-MIR-3186-5P_ST	HSA-MIR-4312_ST	HSA-MIR-4262_ST
INTRAMOLECULAR_OXIDOREDUCTASE_ACTIVITY	0.176	0.362984	0.985	1	4	HSA-MIR-342-3P_ST	HSA-MIR-645_ST	HSA-MIR-320C_ST	HSA-MIR-4329_ST
N_ACYLTRANSFERASE_ACTIVITY	0.625	0.804204	0.319	0.584486	16	HSA-MIR-17_ST	HSA-MIR-106A_ST	HSA-MIR-149-STAR_ST	HSA-MIR-34B_ST	HSA-MIR-135B_ST	HSA-MIR-490-3P_ST	HSA-MIR-1184_ST	HSA-MIR-1228-STAR_ST	HSA-MIR-1287_ST	HSA-MIR-1268_ST	HSA-MIR-1908_ST	HSA-MIR-3126-5P_ST	HSA-MIR-3141_ST	HSA-MIR-1260B_ST	HSA-MIR-3189_ST	HSA-MIR-3196_ST
ANION_CHANNEL_ACTIVITY	0.461	0.663001	0.13	0.341808	11	HSA-MIR-29A-STAR_ST	HSA-MIR-205_ST	HSA-MIR-302C-STAR_ST	HSA-MIR-381_ST	HSA-MIR-575_ST	HSA-MIR-758_ST	HSA-MIR-1246_ST	HSA-MIR-320D_ST	HSA-MIR-3151_ST	HSA-MIR-3194_ST	HSA-MIR-4327_ST
PROTEIN_KINASE_INHIBITOR_ACTIVITY	0.007	0.066091	0.028	0.150785	11	HSA-MIR-17-STAR_ST	HSA-MIR-187_ST	HSA-MIR-222_ST	HSA-MIR-200B-STAR_ST	HSA-MIR-141-STAR_ST	HSA-MIR-375_ST	HSA-MIR-422A_ST	HSA-MIR-424-STAR_ST	HSA-MIR-455-3P_ST	HSA-MIR-555_ST	HSA-MIR-890_ST
METHYLTRANSFERASE_ACTIVITY	0.755	0.887903	0.997	1	7	HSA-MIR-26A-1-STAR_ST	HSA-MIR-130A-STAR_ST	HSA-MIR-508-5P_ST	HSA-MIR-411_ST	HSA-MIR-3186-5P_ST	HSA-MIR-3198_ST	HSA-MIR-4280_ST
PROTEIN_COMPLEX_BINDING	0.031	0.140856	0.254	0.50453	7	HSA-MIR-181C_ST	HSA-MIR-182-STAR_ST	HSA-MIR-346_ST	HSA-MIR-193B-STAR_ST	HSA-MIR-644_ST	HSA-MIR-1910_ST	HSA-MIR-4279_ST
MONOSACCHARIDE_TRANSMEMBRANE_TRANSPORTER_ACTIVITY	0.713	0.866084	0.509	0.749075	8	HSA-MIR-147_ST	HSA-MIR-200C_ST	HSA-MIR-301A_ST	HSA-MIR-377_ST	HSA-MIR-338-3P_ST	HSA-MIR-520D-3P_ST	HSA-MIR-616-STAR_ST	HSA-MIR-1265_ST
TELOMERIC_DNA_BINDING	0.931	0.983527	0.693	0.89704	22	HSA-MIR-15A-STAR_ST	HSA-MIR-30C-2-STAR_ST	HSA-MIR-211_ST	HSA-MIR-132-STAR_ST	HSA-MIR-153_ST	HSA-MIR-372_ST	HSA-MIR-135B-STAR_ST	HSA-MIR-517-STAR_ST	HSA-MIR-516A-3P_ST	HSA-MIR-569_ST	HSA-MIR-601_ST	HSA-MIR-647_ST	HSA-MIR-449B-STAR_ST	HSA-MIR-877_ST	HSA-MIR-297_ST	HSA-MIR-1226-STAR_ST	HSA-MIR-3126-5P_ST	HSA-MIR-466_ST	HSA-MIR-3161_ST	HSA-MIR-3176_ST	HSA-MIR-3189_ST	HSA-MIR-4312_ST
INSULIN_LIKE_GROWTH_FACTOR_RECEPTOR_BINDING	0.001	0.025069	0.117	0.321584	30	HSA-MIR-192-STAR_ST	HSA-MIR-199A-5P_ST	HSA-MIR-215_ST	HSA-MIR-200B_ST	HSA-MIR-23B_ST	HSA-MIR-127-3P_ST	HSA-MIR-193A-5P_ST	HSA-MIR-194_ST	HSA-MIR-299-5P_ST	HSA-MIR-362-5P_ST	HSA-MIR-376A-STAR_ST	HSA-MIR-340_ST	HSA-MIR-519C-5P_ST	HSA-MIR-526B_ST	HSA-MIR-552_ST	HSA-MIR-621_ST	HSA-MIR-629_ST	HSA-MIR-654-3P_ST	HSA-MIR-220B_ST	HSA-MIR-190B_ST	HSA-MIR-934_ST	HSA-MIR-1207-3P_ST	HSA-MIR-1262_ST	HSA-MIR-1273_ST	HSA-MIR-1252_ST	HSA-MIR-1826_ST	HSA-MIR-3121_ST	HSA-MIR-4315_ST	HSA-MIR-4317_ST	HSA-MIR-4258_ST
PROTEIN_TYROSINE_KINASE_ACTIVITY	0.068	0.206413	0.001	0.046903	29	HSA-MIR-20A_ST	HSA-MIR-22-STAR_ST	HSA-MIR-23A_ST	HSA-MIR-139-3P_ST	HSA-MIR-199B-3P_ST	HSA-MIR-223_ST	HSA-LET-7I_ST	HSA-LET-7I-STAR_ST	HSA-MIR-140-3P_ST	HSA-MIR-141_ST	HSA-MIR-146A_ST	HSA-MIR-185_ST	HSA-MIR-106B_ST	HSA-MIR-363_ST	HSA-MIR-331-5P_ST	HSA-MIR-335_ST	HSA-MIR-486-3P_ST	HSA-MIR-661_ST	HSA-MIR-671-3P_ST	HSA-MIR-920_ST	HSA-MIR-1226-STAR_ST	HSA-MIR-1274B_ST	HSA-MIR-1281_ST	HSA-MIR-320D_ST	HSA-MIR-3131_ST	HSA-MIR-3155_ST	HSA-MIR-3194_ST	HSA-MIR-4327_ST	HSA-MIR-4269_ST
PROTEIN_SERINE_THREONINE_PHOSPHATASE_ACTIVITY	0.193	0.382319	0.08	0.261393	18	HSA-LET-7D_ST	HSA-LET-7D-STAR_ST	HSA-MIR-26B_ST	HSA-MIR-34A-STAR_ST	HSA-MIR-142-5P_ST	HSA-MIR-138-1-STAR_ST	HSA-MIR-195-STAR_ST	HSA-MIR-380-STAR_ST	HSA-MIR-338-5P_ST	HSA-MIR-451_ST	HSA-MIR-500_ST	HSA-MIR-558_ST	HSA-MIR-574-3P_ST	HSA-MIR-617_ST	HSA-MIR-764_ST	HSA-MIR-1291_ST	HSA-MIR-3190-5P_ST	HSA-MIR-4328_ST
CARBON_OXYGEN_LYASE_ACTIVITY	0.004	0.050138	0.01	0.095658	36	HSA-LET-7D_ST	HSA-MIR-17-STAR_ST	HSA-MIR-18A_ST	HSA-MIR-21-STAR_ST	HSA-MIR-22_ST	HSA-MIR-24_ST	HSA-MIR-181A-2-STAR_ST	HSA-MIR-222_ST	HSA-MIR-130A_ST	HSA-MIR-135A-STAR_ST	HSA-MIR-142-5P_ST	HSA-MIR-126_ST	HSA-MIR-106B_ST	HSA-MIR-130B_ST	HSA-MIR-375_ST	HSA-MIR-381_ST	HSA-MIR-331-5P_ST	HSA-MIR-339-3P_ST	HSA-MIR-384_ST	HSA-MIR-515-5P_ST	HSA-MIR-518C-STAR_ST	HSA-MIR-503_ST	HSA-MIR-92B_ST	HSA-MIR-586_ST	HSA-MIR-550-STAR_ST	HSA-MIR-33B_ST	HSA-MIR-1208_ST	HSA-MIR-1286_ST	HSA-MIR-548F_ST	HSA-MIR-1251_ST	HSA-MIR-1254_ST	HSA-MIR-1281_ST	HSA-MIR-1292_ST	HSA-MIR-3131_ST	HSA-MIR-4312_ST	HSA-MIR-4257_ST
ACETYLGALACTOSAMINYLTRANSFERASE_ACTIVITY	0.213	0.408578	0.499	0.739598	9	HSA-MIR-29A-STAR_ST	HSA-MIR-363_ST	HSA-MIR-196B-STAR_ST	HSA-MIR-552_ST	HSA-MIR-542-3P_ST	HSA-MIR-944_ST	HSA-MIR-1324_ST	HSA-MIR-2277_ST	HSA-MIR-3138_ST
SULFURIC_ESTER_HYDROLASE_ACTIVITY	0.011	0.084624	0.132	0.345194	14	HSA-MIR-220A_ST	HSA-MIR-425_ST	HSA-MIR-520A-3P_ST	HSA-MIR-544_ST	HSA-MIR-559_ST	HSA-MIR-583_ST	HSA-MIR-33B_ST	HSA-MIR-645_ST	HSA-MIR-892A_ST	HSA-MIR-541_ST	HSA-MIR-4297_ST	HSA-MIR-4322_ST	HSA-MIR-4261_ST	HSA-MIR-4288_ST
TRANSCRIPTION_COACTIVATOR_ACTIVITY	0.267	0.468297	0.282	0.542365	6	HSA-MIR-509-5P_ST	HSA-MIR-640_ST	HSA-MIR-660_ST	HSA-MIR-1297_ST	HSA-MIR-3133_ST	HSA-MIR-3134_ST
ATPASE_ACTIVITY_COUPLED_TO_TRANSMEMBRANE_MOVEMENT_OF_IONS	0.56	0.746324	0.076	0.250576	30	HSA-LET-7A_ST	HSA-MIR-16-1-STAR_ST	HSA-MIR-20A-STAR_ST	HSA-MIR-30A_ST	HSA-MIR-29B-2-STAR_ST	HSA-MIR-224_ST	HSA-MIR-15B-STAR_ST	HSA-MIR-30B_ST	HSA-MIR-140-5P_ST	HSA-MIR-188-5P_ST	HSA-MIR-219-2-3P_ST	HSA-MIR-30E-STAR_ST	HSA-MIR-485-3P_ST	HSA-MIR-518F-STAR_ST	HSA-MIR-499-3P_ST	HSA-MIR-573_ST	HSA-MIR-584_ST	HSA-MIR-589-STAR_ST	HSA-MIR-599_ST	HSA-MIR-548D-3P_ST	HSA-MIR-656_ST	HSA-MIR-658_ST	HSA-MIR-660_ST	HSA-MIR-758_ST	HSA-MIR-875-3P_ST	HSA-MIR-1286_ST	HSA-MIR-1265_ST	HSA-MIR-1322_ST	HSA-MIR-2277_ST	HSA-MIR-4313_ST
ATP_DEPENDENT_RNA_HELICASE_ACTIVITY	0.934	0.983527	0.986	1	7	HSA-MIR-34A-STAR_ST	HSA-MIR-520F_ST	HSA-MIR-1260_ST	HSA-MIR-4270_ST	HSA-MIR-4281_ST	HSA-MIR-4279_ST	HSA-MIR-4329_ST
ACETYLTRANSFERASE_ACTIVITY	0.239	0.434382	0.139	0.356448	14	HSA-MIR-18A_ST	HSA-MIR-30D_ST	HSA-MIR-149-STAR_ST	HSA-MIR-34B_ST	HSA-MIR-135B_ST	HSA-MIR-490-3P_ST	HSA-MIR-596_ST	HSA-MIR-1228-STAR_ST	HSA-MIR-1908_ST	HSA-MIR-2116_ST	HSA-MIR-3126-5P_ST	HSA-MIR-3141_ST	HSA-MIR-3189_ST	HSA-MIR-3196_ST
CARBOHYDRATE_TRANSMEMBRANE_TRANSPORTER_ACTIVITY	0.481	0.676377	0.052	0.204346	15	HSA-MIR-25_ST	HSA-MIR-223_ST	HSA-MIR-302C_ST	HSA-MIR-338-3P_ST	HSA-MIR-486-3P_ST	HSA-MIR-519C-5P_ST	HSA-MIR-517C_ST	HSA-MIR-566_ST	HSA-MIR-665_ST	HSA-MIR-944_ST	HSA-MIR-548J_ST	HSA-MIR-1281_ST	HSA-MIR-3180-3P_ST	HSA-MIR-3194_ST	HSA-MIR-4324_ST
POTASSIUM_CHANNEL_ACTIVITY	0.88	0.969699	0.981	1	10	HSA-MIR-34A-STAR_ST	HSA-MIR-218_ST	HSA-MIR-379-STAR_ST	HSA-MIR-516A-3P_ST	HSA-MIR-615-5P_ST	HSA-MIR-619_ST	HSA-MIR-1299_ST	HSA-MIR-323B-3P_ST	HSA-MIR-4262_ST	HSA-MIR-4292_ST
CHEMOKINE_RECEPTOR_BINDING	0.006	0.059753	0.089	0.278892	7	HSA-MIR-148A-STAR_ST	HSA-MIR-187_ST	HSA-MIR-140-5P_ST	HSA-MIR-9-STAR_ST	HSA-MIR-555_ST	HSA-MIR-3120_ST	HSA-MIR-3177_ST
MONOOXYGENASE_ACTIVITY	0.76	0.890443	0.649	0.862565	8	HSA-MIR-183-STAR_ST	HSA-MIR-153_ST	HSA-MIR-9_ST	HSA-MIR-516A-3P_ST	HSA-MIR-628-5P_ST	HSA-MIR-633_ST	HSA-MIR-1299_ST	HSA-MIR-1252_ST
RHODOPSIN_LIKE_RECEPTOR_ACTIVITY	0.97	0.990994	0.62	0.837807	11	HSA-MIR-93_ST	HSA-MIR-107_ST	HSA-MIR-199A-5P_ST	HSA-MIR-210_ST	HSA-MIR-218_ST	HSA-MIR-369-5P_ST	HSA-MIR-548B-5P_ST	HSA-MIR-541_ST	HSA-MIR-1261_ST	HSA-MIR-1976_ST	HSA-MIR-4312_ST
KINASE_INHIBITOR_ACTIVITY	0.008	0.070927	0.02	0.127544	15	HSA-MIR-17-STAR_ST	HSA-MIR-187_ST	HSA-MIR-222_ST	HSA-MIR-200B-STAR_ST	HSA-MIR-141-STAR_ST	HSA-MIR-375_ST	HSA-MIR-378_ST	HSA-MIR-422A_ST	HSA-MIR-424-STAR_ST	HSA-MIR-455-3P_ST	HSA-MIR-555_ST	HSA-MIR-623_ST	HSA-MIR-890_ST	HSA-MIR-548H_ST	HSA-MIR-378C_ST
TRANSCRIPTION_COREPRESSOR_ACTIVITY	0.269	0.470103	0.778	0.955416	10	HSA-MIR-122_ST	HSA-MIR-376A_ST	HSA-MIR-135B_ST	HSA-MIR-937_ST	HSA-MIR-1226-STAR_ST	HSA-MIR-3143_ST	HSA-MIR-3154_ST	HSA-MIR-3165_ST	HSA-MIR-3189_ST	HSA-MIR-4307_ST
PEPTIDE_RECEPTOR_ACTIVITY	0.445	0.648977	0.057	0.212508	27	HSA-LET-7F_ST	HSA-MIR-17_ST	HSA-MIR-93_ST	HSA-MIR-103_ST	HSA-MIR-106A_ST	HSA-MIR-107_ST	HSA-MIR-199A-5P_ST	HSA-MIR-210_ST	HSA-MIR-222_ST	HSA-MIR-106B-STAR_ST	HSA-MIR-323-3P_ST	HSA-MIR-339-3P_ST	HSA-MIR-424_ST	HSA-MIR-18B_ST	HSA-MIR-431-STAR_ST	HSA-MIR-502-3P_ST	HSA-MIR-573_ST	HSA-MIR-548B-5P_ST	HSA-MIR-33B-STAR_ST	HSA-MIR-652_ST	HSA-MIR-874_ST	HSA-MIR-744_ST	HSA-MIR-1307_ST	HSA-MIR-3172_ST	HSA-MIR-4309_ST	HSA-MIR-4319_ST	HSA-MIR-4271_ST
DEOXYRIBONUCLEASE_ACTIVITY	0.334	0.540797	0.287	0.551252	11	HSA-MIR-215_ST	HSA-MIR-153_ST	HSA-MIR-299-5P_ST	HSA-MIR-524-5P_ST	HSA-MIR-611_ST	HSA-MIR-411_ST	HSA-MIR-936_ST	HSA-MIR-1202_ST	HSA-MIR-2277_ST	HSA-MIR-3138_ST	HSA-MIR-4259_ST
PHOSPHOINOSITIDE_BINDING	0.003	0.045438	0.161	0.383133	17	HSA-MIR-192_ST	HSA-MIR-200A_ST	HSA-MIR-378-STAR_ST	HSA-MIR-378_ST	HSA-MIR-381_ST	HSA-MIR-335_ST	HSA-MIR-422A_ST	HSA-MIR-329_ST	HSA-MIR-432-STAR_ST	HSA-MIR-193B-STAR_ST	HSA-MIR-455-3P_ST	HSA-MIR-892B_ST	HSA-MIR-665_ST	HSA-MIR-873_ST	HSA-MIR-1281_ST	HSA-MIR-3180-3P_ST	HSA-MIR-2355_ST
HYDROLASE_ACTIVITY_ACTING_ON_CARBON_NITROGEN_NOT_PEPTIDEBONDSIN_CYCLIC_AMIDINES	0.168	0.358724	0.953	1	15	HSA-MIR-150-STAR_ST	HSA-MIR-302C-STAR_ST	HSA-MIR-377_ST	HSA-MIR-135B_ST	HSA-MIR-532-5P_ST	HSA-MIR-614_ST	HSA-MIR-618_ST	HSA-MIR-649_ST	HSA-MIR-924_ST	HSA-MIR-934_ST	HSA-MIR-1273C_ST	HSA-MIR-3165_ST	HSA-MIR-4276_ST	HSA-MIR-4275_ST	HSA-MIR-4288_ST
ATPASE_ACTIVITY_COUPLED	0.898	0.974028	0.654	0.86422	4	HSA-MIR-449A_ST	HSA-MIR-490-3P_ST	HSA-MIR-548E_ST	HSA-MIR-3142_ST
G_PROTEIN_COUPLED_RECEPTOR_ACTIVITY	0.916	0.979661	0.324	0.584486	14	HSA-MIR-17_ST	HSA-MIR-106A_ST	HSA-MIR-107_ST	HSA-MIR-199A-5P_ST	HSA-MIR-369-5P_ST	HSA-MIR-487A_ST	HSA-MIR-518D-3P_ST	HSA-MIR-553_ST	HSA-MIR-569_ST	HSA-MIR-1261_ST	HSA-MIR-3125_ST	HSA-MIR-3159_ST	HSA-MIR-3197_ST	HSA-MIR-4312_ST
TRANSCRIPTION_ACTIVATOR_ACTIVITY	0.339	0.546459	0.258	0.510384	7	HSA-MIR-135B_ST	HSA-MIR-509-5P_ST	HSA-MIR-660_ST	HSA-MIR-1297_ST	HSA-MIR-3116_ST	HSA-MIR-3133_ST	HSA-MIR-3134_ST
COFACTOR_BINDING	0.076	0.21969	0.079	0.259291	8	HSA-MIR-214-STAR_ST	HSA-MIR-194-STAR_ST	HSA-MIR-519C-3P_ST	HSA-MIR-33B_ST	HSA-MIR-1207-3P_ST	HSA-MIR-3152_ST	HSA-MIR-3157_ST	HSA-MIR-4328_ST
TRANSLATION_FACTOR_ACTIVITY_NUCLEIC_ACID_BINDING	0.555	0.742383	0.785	0.959177	5	HSA-MIR-379-STAR_ST	HSA-MIR-384_ST	HSA-MIR-617_ST	HSA-MIR-764_ST	HSA-MIR-1244_ST
NEUROPEPTIDE_HORMONE_ACTIVITY	0.971	0.990994	0.994	1	6	HSA-MIR-33A_ST	HSA-MIR-191-STAR_ST	HSA-MIR-342-5P_ST	HSA-MIR-605_ST	HSA-MIR-1203_ST	HSA-MIR-3176_ST
ENDORIBONUCLEASE_ACTIVITY	0.946	0.983527	0.973	1	8	HSA-MIR-92A-1-STAR_ST	HSA-MIR-204_ST	HSA-MIR-186_ST	HSA-MIR-497-STAR_ST	HSA-MIR-1301_ST	HSA-MIR-936_ST	HSA-MIR-1202_ST	HSA-MIR-3186-3P_ST
VOLTAGE_GATED_CATION_CHANNEL_ACTIVITY	0.895	0.973321	0.96	1	14	HSA-MIR-33A-STAR_ST	HSA-MIR-218_ST	HSA-MIR-122_ST	HSA-MIR-302A_ST	HSA-MIR-26A-2-STAR_ST	HSA-MIR-452-STAR_ST	HSA-MIR-522-STAR_ST	HSA-MIR-516A-3P_ST	HSA-MIR-548B-5P_ST	HSA-MIR-548A-5P_ST	HSA-MIR-449B_ST	HSA-MIR-216B_ST	HSA-MIR-938_ST	HSA-MIR-1299_ST
DNA_POLYMERASE_ACTIVITY	0.868	0.962679	0.867	0.993395	9	HSA-MIR-28-3P_ST	HSA-MIR-196A-STAR_ST	HSA-MIR-432-STAR_ST	HSA-MIR-526B_ST	HSA-MIR-544_ST	HSA-MIR-640_ST	HSA-MIR-1471_ST	HSA-MIR-544B_ST	HSA-MIR-4300_ST
ACTIN_BINDING	0.01	0.080331	0.015	0.11918	25	HSA-MIR-21_ST	HSA-MIR-23A_ST	HSA-MIR-24-2-STAR_ST	HSA-MIR-25_ST	HSA-MIR-27A_ST	HSA-MIR-199A-3P_ST	HSA-MIR-148A-STAR_ST	HSA-MIR-223_ST	HSA-LET-7I_ST	HSA-MIR-125B_ST	HSA-MIR-141_ST	HSA-MIR-126_ST	HSA-MIR-200C_ST	HSA-MIR-194-STAR_ST	HSA-MIR-378_ST	HSA-MIR-151-5P_ST	HSA-MIR-451_ST	HSA-MIR-485-3P_ST	HSA-MIR-146B-5P_ST	HSA-MIR-497_ST	HSA-MIR-532-5P_ST	HSA-MIR-623_ST	HSA-MIR-658_ST	HSA-MIR-660_ST	HSA-MIR-378C_ST
ION_BINDING	0.004	0.050138	0.02	0.127544	16	HSA-MIR-21_ST	HSA-MIR-25_ST	HSA-LET-7I-STAR_ST	HSA-MIR-126_ST	HSA-MIR-200C_ST	HSA-MIR-373-STAR_ST	HSA-MIR-375_ST	HSA-MIR-378-STAR_ST	HSA-MIR-378_ST	HSA-MIR-331-5P_ST	HSA-MIR-422A_ST	HSA-MIR-555_ST	HSA-MIR-675_ST	HSA-MIR-3131_ST	HSA-MIR-3194_ST	HSA-MIR-378C_ST
3_5_EXONUCLEASE_ACTIVITY	0.305	0.507403	0.471	0.721638	8	HSA-MIR-130A-STAR_ST	HSA-MIR-153_ST	HSA-MIR-510_ST	HSA-MIR-633_ST	HSA-MIR-1303_ST	HSA-MIR-3147_ST	HSA-MIR-4310_ST	HSA-MIR-4322_ST
TRANSCRIPTION_REPRESSOR_ACTIVITY	0.12	0.293244	0.618	0.836659	11	HSA-MIR-24-1-STAR_ST	HSA-MIR-122_ST	HSA-MIR-130B-STAR_ST	HSA-MIR-377_ST	HSA-MIR-135B_ST	HSA-MIR-512-3P_ST	HSA-MIR-612_ST	HSA-MIR-3154_ST	HSA-MIR-3165_ST	HSA-MIR-3179_ST	HSA-MIR-3189_ST
TRANSFERASE_ACTIVITY_TRANSFERRING_ALKYL_OR_ARYLOTHER_THAN_METHYLGROUPS	0.123	0.29708	0.068	0.236536	14	HSA-LET-7D_ST	HSA-MIR-197_ST	HSA-MIR-212_ST	HSA-MIR-151-5P_ST	HSA-MIR-422A_ST	HSA-MIR-497_ST	HSA-MIR-520B_ST	HSA-MIR-586_ST	HSA-MIR-608_ST	HSA-MIR-1273_ST	HSA-MIR-664-STAR_ST	HSA-MIR-103-AS_ST	HSA-MIR-4252_ST	HSA-MIR-4267_ST
COLLAGEN_BINDING	0.017	0.104737	0.027	0.148705	13	HSA-MIR-29A-STAR_ST	HSA-MIR-143-STAR_ST	HSA-MIR-145_ST	HSA-MIR-486-3P_ST	HSA-MIR-488_ST	HSA-MIR-520C-5P_ST	HSA-MIR-552_ST	HSA-MIR-625-STAR_ST	HSA-MIR-661_ST	HSA-MIR-671-3P_ST	HSA-MIR-1226-STAR_ST	HSA-MIR-3123_ST	HSA-MIR-3188_ST
SEQUENCE_SPECIFIC_DNA_BINDING	0.584	0.767061	0.896	1	13	HSA-MIR-96-STAR_ST	HSA-MIR-130B-STAR_ST	HSA-MIR-423-3P_ST	HSA-MIR-767-3P_ST	HSA-MIR-670_ST	HSA-MIR-890_ST	HSA-MIR-1180_ST	HSA-MIR-663B_ST	HSA-MIR-548G_ST	HSA-MIR-3134_ST	HSA-MIR-3144-5P_ST	HSA-MIR-3193_ST	HSA-MIR-4325_ST
CYCLIC_NUCLEOTIDE_PHOSPHODIESTERASE_ACTIVITY	0.265	0.466477	0.375	0.626954	10	HSA-MIR-92A-2-STAR_ST	HSA-MIR-187-STAR_ST	HSA-MIR-218-1-STAR_ST	HSA-MIR-219-1-3P_ST	HSA-MIR-122-STAR_ST	HSA-MIR-136-STAR_ST	HSA-MIR-149_ST	HSA-MIR-515-3P_ST	HSA-MIR-1224-5P_ST	HSA-MIR-4327_ST
NUCLEAR_HORMONE_RECEPTOR_BINDING	0.218	0.412187	0.9	1	9	HSA-MIR-15B-STAR_ST	HSA-MIR-126-STAR_ST	HSA-MIR-512-3P_ST	HSA-MIR-767-3P_ST	HSA-MIR-875-3P_ST	HSA-MIR-1269_ST	HSA-MIR-3133_ST	HSA-MIR-4300_ST	HSA-MIR-4323_ST
KINASE_ACTIVATOR_ACTIVITY	0.735	0.875975	0.076	0.250576	20	HSA-MIR-21-STAR_ST	HSA-MIR-27A-STAR_ST	HSA-MIR-181C-STAR_ST	HSA-MIR-214-STAR_ST	HSA-MIR-223-STAR_ST	HSA-MIR-130A_ST	HSA-MIR-381_ST	HSA-MIR-335_ST	HSA-MIR-133B_ST	HSA-MIR-384_ST	HSA-MIR-202-STAR_ST	HSA-MIR-515-3P_ST	HSA-MIR-520F_ST	HSA-MIR-646_ST	HSA-MIR-1208_ST	HSA-MIR-1281_ST	HSA-MIR-664_ST	HSA-MIR-1825_ST	HSA-MIR-3201_ST	HSA-MIR-1273D_ST
PROTEIN_DEACETYLASE_ACTIVITY	0.61	0.791911	0.612	0.829308	9	HSA-MIR-372_ST	HSA-MIR-340-STAR_ST	HSA-MIR-487B_ST	HSA-MIR-548A-3P_ST	HSA-MIR-635_ST	HSA-MIR-921_ST	HSA-MIR-1226-STAR_ST	HSA-MIR-1909-STAR_ST	HSA-MIR-4289_ST
GUANYL_NUCLEOTIDE_BINDING	0.351	0.557764	0.479	0.726242	7	HSA-MIR-624-STAR_ST	HSA-MIR-642_ST	HSA-MIR-411_ST	HSA-MIR-764_ST	HSA-MIR-3174_ST	HSA-MIR-3200_ST	HSA-MIR-4252_ST
DEAMINASE_ACTIVITY	0.231	0.426236	0.506	0.746928	21	HSA-MIR-20A_ST	HSA-MIR-192-STAR_ST	HSA-MIR-30D_ST	HSA-MIR-150-STAR_ST	HSA-MIR-362-5P_ST	HSA-MIR-377_ST	HSA-MIR-452_ST	HSA-MIR-492_ST	HSA-MIR-532-5P_ST	HSA-MIR-576-3P_ST	HSA-MIR-599_ST	HSA-MIR-649_ST	HSA-MIR-220C_ST	HSA-MIR-873_ST	HSA-MIR-1259_ST	HSA-MIR-1274A_ST	HSA-MIR-1284_ST	HSA-MIR-1273C_ST	HSA-MIR-3165_ST	HSA-MIR-3193_ST	HSA-MIR-4316_ST
DNA_DIRECTED_DNA_POLYMERASE_ACTIVITY	0.929	0.983527	0.913	1	9	HSA-MIR-28-3P_ST	HSA-MIR-30A_ST	HSA-MIR-196A-STAR_ST	HSA-MIR-526B_ST	HSA-MIR-544_ST	HSA-MIR-656_ST	HSA-MIR-2115_ST	HSA-MIR-544B_ST	HSA-MIR-4300_ST
ENZYME_INHIBITOR_ACTIVITY	0	0	0.024	0.138476	13	HSA-MIR-17-STAR_ST	HSA-MIR-19B_ST	HSA-MIR-27A_ST	HSA-MIR-187_ST	HSA-MIR-222_ST	HSA-LET-7I_ST	HSA-LET-7I-STAR_ST	HSA-MIR-373-STAR_ST	HSA-MIR-375_ST	HSA-MIR-708_ST	HSA-MIR-939_ST	HSA-MIR-2052_ST	HSA-MIR-4328_ST
TUBULIN_BINDING	0.534	0.723612	0.709	0.903185	9	HSA-MIR-27A-STAR_ST	HSA-MIR-155-STAR_ST	HSA-MIR-34B_ST	HSA-MIR-621_ST	HSA-MIR-1182_ST	HSA-MIR-2116_ST	HSA-MIR-548S_ST	HSA-MIR-3189_ST	HSA-MIR-4267_ST
PRIMARY_ACTIVE_TRANSMEMBRANE_TRANSPORTER_ACTIVITY	0.091	0.244573	0.046	0.192195	23	HSA-LET-7A_ST	HSA-MIR-15A_ST	HSA-MIR-29A-STAR_ST	HSA-MIR-181B_ST	HSA-MIR-187_ST	HSA-MIR-218-1-STAR_ST	HSA-MIR-15B-STAR_ST	HSA-MIR-30E-STAR_ST	HSA-MIR-502-5P_ST	HSA-MIR-579_ST	HSA-MIR-584_ST	HSA-MIR-589-STAR_ST	HSA-MIR-599_ST	HSA-MIR-641_ST	HSA-MIR-548D-3P_ST	HSA-MIR-656_ST	HSA-MIR-658_ST	HSA-MIR-421_ST	HSA-MIR-875-3P_ST	HSA-MIR-1286_ST	HSA-MIR-1289_ST	HSA-MIR-664-STAR_ST	HSA-MIR-2277_ST
PHOSPHORIC_DIESTER_HYDROLASE_ACTIVITY	0.066	0.203314	0.255	0.505825	11	HSA-MIR-17-STAR_ST	HSA-MIR-21-STAR_ST	HSA-MIR-122-STAR_ST	HSA-MIR-136-STAR_ST	HSA-MIR-302C_ST	HSA-MIR-325_ST	HSA-MIR-18B-STAR_ST	HSA-MIR-517B_ST	HSA-MIR-518D-3P_ST	HSA-MIR-623_ST	HSA-MIR-632_ST
RNA_DEPENDENT_ATPASE_ACTIVITY	0.945	0.983527	0.979	1	5	HSA-MIR-520F_ST	HSA-MIR-1260_ST	HSA-MIR-4270_ST	HSA-MIR-4281_ST	HSA-MIR-4329_ST
INOSITOL_OR_PHOSPHATIDYLINOSITOL_PHOSPHATASE_ACTIVITY	0.257	0.459064	0.112	0.315597	12	HSA-MIR-26B_ST	HSA-MIR-192-STAR_ST	HSA-MIR-142-5P_ST	HSA-MIR-380-STAR_ST	HSA-MIR-452_ST	HSA-MIR-518C-STAR_ST	HSA-MIR-513A-3P_ST	HSA-MIR-532-5P_ST	HSA-MIR-550-STAR_ST	HSA-MIR-548F_ST	HSA-MIR-548M_ST	HSA-MIR-1275_ST
NUCLEOBASENUCLEOSIDENUCLEOTIDE_AND_NUCLEIC_ACID_TRANSMEMBRANE_TRANSPORTER_ACTIVITY	0.025	0.129359	0	0	33	HSA-LET-7D_ST	HSA-LET-7E_ST	HSA-MIR-15A_ST	HSA-MIR-16_ST	HSA-MIR-18A_ST	HSA-MIR-21_ST	HSA-MIR-29A_ST	HSA-MIR-92A_ST	HSA-MIR-204_ST	HSA-MIR-30B-STAR_ST	HSA-MIR-128_ST	HSA-MIR-142-5P_ST	HSA-MIR-126_ST	HSA-MIR-190_ST	HSA-MIR-195-STAR_ST	HSA-MIR-194-STAR_ST	HSA-MIR-324-5P_ST	HSA-MIR-423-5P_ST	HSA-MIR-432_ST	HSA-MIR-497_ST	HSA-MIR-518E-STAR_ST	HSA-MIR-92B_ST	HSA-MIR-574-5P_ST	HSA-MIR-574-3P_ST	HSA-MIR-586_ST	HSA-MIR-597_ST	HSA-MIR-548C-3P_ST	HSA-MIR-33B_ST	HSA-MIR-421_ST	HSA-MIR-301B_ST	HSA-MIR-1208_ST	HSA-MIR-548F_ST	HSA-MIR-664-STAR_ST
LIPID_KINASE_ACTIVITY	0.128	0.303608	0.204	0.443372	7	HSA-MIR-148B_ST	HSA-MIR-544_ST	HSA-MIR-888_ST	HSA-MIR-301B_ST	HSA-MIR-1226-STAR_ST	HSA-MIR-1204_ST	HSA-MIR-2276_ST
ENDOPEPTIDASE_ACTIVITY	0.004	0.050138	0.006	0.079309	46	HSA-MIR-15A_ST	HSA-MIR-17-STAR_ST	HSA-MIR-20A_ST	HSA-MIR-21_ST	HSA-MIR-22-STAR_ST	HSA-MIR-22_ST	HSA-MIR-23A_ST	HSA-MIR-25_ST	HSA-MIR-27A_ST	HSA-MIR-148A_ST	HSA-MIR-187_ST	HSA-MIR-199B-3P_ST	HSA-MIR-222_ST	HSA-MIR-223_ST	HSA-LET-7I_ST	HSA-LET-7I-STAR_ST	HSA-MIR-142-5P_ST	HSA-MIR-126_ST	HSA-MIR-146A_ST	HSA-MIR-185_ST	HSA-MIR-106B_ST	HSA-MIR-296-5P_ST	HSA-MIR-363_ST	HSA-MIR-378_ST	HSA-MIR-331-5P_ST	HSA-MIR-338-5P_ST	HSA-MIR-335-STAR_ST	HSA-MIR-20B_ST	HSA-MIR-431_ST	HSA-MIR-486-3P_ST	HSA-MIR-491-5P_ST	HSA-MIR-146B-5P_ST	HSA-MIR-519E_ST	HSA-MIR-501-5P_ST	HSA-MIR-503_ST	HSA-MIR-455-3P_ST	HSA-MIR-92B_ST	HSA-MIR-555_ST	HSA-MIR-550-STAR_ST	HSA-MIR-766_ST	HSA-MIR-1245_ST	HSA-MIR-1292_ST	HSA-MIR-3120_ST	HSA-MIR-3194_ST
MAGNESIUM_ION_BINDING	0.012	0.089938	0.253	0.50453	10	HSA-MIR-129-STAR_ST	HSA-MIR-200C_ST	HSA-MIR-373-STAR_ST	HSA-MIR-378-STAR_ST	HSA-MIR-378_ST	HSA-MIR-422A_ST	HSA-MIR-1273_ST	HSA-MIR-1276_ST	HSA-MIR-378C_ST	HSA-MIR-4253_ST
STRUCTURAL_MOLECULE_ACTIVITY	0.663	0.837534	0.947	1	10	HSA-MIR-363-STAR_ST	HSA-MIR-325_ST	HSA-MIR-519B-5P_ST	HSA-MIR-635_ST	HSA-MIR-661_ST	HSA-MIR-454_ST	HSA-MIR-1293_ST	HSA-MIR-548M_ST	HSA-MIR-1913_ST	HSA-MIR-4256_ST
SIALYLTRANSFERASE_ACTIVITY	0.25	0.448765	0.133	0.347185	9	HSA-MIR-24-2-STAR_ST	HSA-MIR-296-5P_ST	HSA-MIR-361-5P_ST	HSA-MIR-362-5P_ST	HSA-MIR-376B_ST	HSA-MIR-621_ST	HSA-MIR-1248_ST	HSA-MIR-664-STAR_ST	HSA-MIR-1911_ST
DOUBLE_STRANDED_RNA_BINDING	0.65	0.828131	0.956	1	7	HSA-MIR-135A_ST	HSA-MIR-130B_ST	HSA-MIR-508-5P_ST	HSA-MIR-921_ST	HSA-MIR-1267_ST	HSA-MIR-4307_ST	HSA-MIR-4326_ST
IONOTROPIC_GLUTAMATE_RECEPTOR_ACTIVITY	0.987	0.991775	0.348	0.600228	16	HSA-MIR-17_ST	HSA-MIR-103_ST	HSA-MIR-107_ST	HSA-MIR-199A-5P_ST	HSA-MIR-27B_ST	HSA-MIR-125B-2-STAR_ST	HSA-MIR-379_ST	HSA-MIR-330-3P_ST	HSA-MIR-324-5P_ST	HSA-MIR-339-5P_ST	HSA-MIR-339-3P_ST	HSA-MIR-527_ST	HSA-MIR-513A-5P_ST	HSA-MIR-593-STAR_ST	HSA-MIR-3142_ST	HSA-MIR-4294_ST
ACETYLGLUCOSAMINYLTRANSFERASE_ACTIVITY	0.05	0.173095	0.089	0.278892	12	HSA-MIR-187_ST	HSA-MIR-210_ST	HSA-MIR-124-STAR_ST	HSA-MIR-200C_ST	HSA-MIR-361-5P_ST	HSA-MIR-362-5P_ST	HSA-MIR-431_ST	HSA-MIR-597_ST	HSA-MIR-623_ST	HSA-MIR-888_ST	HSA-MIR-1182_ST	HSA-MIR-1251_ST
RECEPTOR_BINDING	0.001	0.025069	0.041	0.182865	3	HSA-MIR-187_ST	HSA-MIR-3120_ST	HSA-MIR-4269_ST
SERINE_HYDROLASE_ACTIVITY	0.413	0.623574	0.272	0.528727	7	HSA-MIR-296-5P_ST	HSA-MIR-589_ST	HSA-MIR-1299_ST	HSA-MIR-3117_ST	HSA-MIR-3147_ST	HSA-MIR-3170_ST	HSA-MIR-4296_ST
NF_KAPPAB_BINDING	0.308	0.511224	0.569	0.7917	13	HSA-MIR-210_ST	HSA-MIR-135B_ST	HSA-MIR-324-3P_ST	HSA-MIR-509-5P_ST	HSA-MIR-557_ST	HSA-MIR-639_ST	HSA-MIR-3116_ST	HSA-MIR-3133_ST	HSA-MIR-3144-3P_ST	HSA-MIR-3150_ST	HSA-MIR-3160_ST	HSA-MIR-3179_ST	HSA-MIR-3200_ST
RECEPTOR_SIGNALING_PROTEIN_ACTIVITY	0.016	0.102485	0.187	0.420895	9	HSA-MIR-27A_ST	HSA-MIR-187_ST	HSA-LET-7I_ST	HSA-MIR-99B-STAR_ST	HSA-MIR-335-STAR_ST	HSA-MIR-3177_ST	HSA-MIR-3183_ST	HSA-MIR-4253_ST	HSA-MIR-4269_ST
CARBON_CARBON_LYASE_ACTIVITY	0.062	0.195974	0.448	0.704208	10	HSA-LET-7B_ST	HSA-MIR-7-1-STAR_ST	HSA-MIR-20B-STAR_ST	HSA-MIR-526B_ST	HSA-MIR-616-STAR_ST	HSA-MIR-542-3P_ST	HSA-MIR-1287_ST	HSA-MIR-548F_ST	HSA-MIR-4304_ST	HSA-MIR-4270_ST
LIGASE_ACTIVITY_FORMING_CARBON_OXYGEN_BONDS	0.471	0.670748	0.573	0.794225	6	HSA-MIR-26A-1-STAR_ST	HSA-MIR-217_ST	HSA-MIR-195-STAR_ST	HSA-MIR-610_ST	HSA-MIR-411_ST	HSA-MIR-544B_ST
PROTEIN_BINDING_BRIDGING	0.015	0.101916	0.023	0.134847	16	HSA-MIR-17-STAR_ST	HSA-MIR-22-STAR_ST	HSA-MIR-23A_ST	HSA-MIR-27A_ST	HSA-MIR-220A_ST	HSA-LET-7I_ST	HSA-MIR-126_ST	HSA-MIR-146A_ST	HSA-MIR-194-STAR_ST	HSA-MIR-331-5P_ST	HSA-MIR-20B_ST	HSA-MIR-146B-5P_ST	HSA-MIR-455-3P_ST	HSA-MIR-558_ST	HSA-MIR-708_ST	HSA-MIR-4287_ST
RECEPTOR_ACTIVITY	0.047	0.167495	0.001	0.046903	33	HSA-MIR-17-STAR_ST	HSA-MIR-22-STAR_ST	HSA-MIR-23A_ST	HSA-MIR-31_ST	HSA-MIR-148A-STAR_ST	HSA-MIR-148A_ST	HSA-MIR-139-3P_ST	HSA-MIR-181A_ST	HSA-MIR-187_ST	HSA-MIR-199B-3P_ST	HSA-MIR-222_ST	HSA-MIR-223_ST	HSA-LET-7I_ST	HSA-MIR-126_ST	HSA-MIR-146A_ST	HSA-MIR-106B_ST	HSA-MIR-363_ST	HSA-MIR-302D-STAR_ST	HSA-MIR-378_ST	HSA-MIR-331-5P_ST	HSA-MIR-486-3P_ST	HSA-MIR-491-5P_ST	HSA-MIR-146B-5P_ST	HSA-MIR-503_ST	HSA-MIR-555_ST	HSA-MIR-558_ST	HSA-MIR-1281_ST	HSA-MIR-1973_ST	HSA-MIR-3120_ST	HSA-MIR-378C_ST	HSA-MIR-4269_ST	HSA-MIR-4263_ST	HSA-MIR-4287_ST
DEACETYLASE_ACTIVITY	0.713	0.866084	0.537	0.766836	10	HSA-MIR-369-3P_ST	HSA-MIR-372_ST	HSA-MIR-340-STAR_ST	HSA-MIR-515-3P_ST	HSA-MIR-487B_ST	HSA-MIR-548A-3P_ST	HSA-MIR-542-5P_ST	HSA-MIR-921_ST	HSA-MIR-1263_ST	HSA-MIR-4289_ST
TRANSMEMBRANE_RECEPTOR_ACTIVITY	0.127	0.303215	0.005	0.075729	18	HSA-MIR-148A-STAR_ST	HSA-MIR-139-3P_ST	HSA-MIR-222_ST	HSA-LET-7I_ST	HSA-MIR-146A_ST	HSA-MIR-106B-STAR_ST	HSA-MIR-363_ST	HSA-MIR-302D-STAR_ST	HSA-MIR-331-5P_ST	HSA-MIR-487A_ST	HSA-MIR-491-5P_ST	HSA-MIR-146B-5P_ST	HSA-MIR-33B-STAR_ST	HSA-MIR-1279_ST	HSA-MIR-1973_ST	HSA-MIR-3120_ST	HSA-MIR-3126-3P_ST	HSA-MIR-4269_ST
VOLTAGE_GATED_SODIUM_CHANNEL_ACTIVITY	0.823	0.937807	0.742	0.926067	7	HSA-MIR-135A_ST	HSA-MIR-127-5P_ST	HSA-MIR-581_ST	HSA-MIR-548B-5P_ST	HSA-MIR-654-3P_ST	HSA-MIR-875-5P_ST	HSA-MIR-4251_ST
PROTEIN_KINASE_REGULATOR_ACTIVITY	0.004	0.050138	0.021	0.132182	14	HSA-MIR-187_ST	HSA-MIR-222_ST	HSA-MIR-135A-STAR_ST	HSA-MIR-146A_ST	HSA-MIR-363_ST	HSA-MIR-375_ST	HSA-MIR-424-STAR_ST	HSA-MIR-193B_ST	HSA-MIR-555_ST	HSA-MIR-659_ST	HSA-MIR-941_ST	HSA-MIR-1231_ST	HSA-MIR-1286_ST	HSA-MIR-1538_ST
PHOSPHOLIPASE_C_ACTIVITY	0.037	0.149855	0.346	0.600228	9	HSA-MIR-181A_ST	HSA-MIR-181C_ST	HSA-MIR-125A-5P_ST	HSA-MIR-509-3P_ST	HSA-MIR-539_ST	HSA-MIR-632_ST	HSA-MIR-548L_ST	HSA-MIR-548O_ST	HSA-MIR-3136_ST
LIGAND_GATED_CHANNEL_ACTIVITY	0.941	0.983527	0.96	1	8	HSA-MIR-19B-1-STAR_ST	HSA-MIR-23A-STAR_ST	HSA-MIR-33A-STAR_ST	HSA-MIR-145_ST	HSA-MIR-1274A_ST	HSA-MIR-3122_ST	HSA-MIR-3159_ST	HSA-MIR-4296_ST
RHO_GUANYL_NUCLEOTIDE_EXCHANGE_FACTOR_ACTIVITY	0.028	0.136617	0.003	0.068156	23	HSA-MIR-21-STAR_ST	HSA-MIR-23A_ST	HSA-MIR-199B-3P_ST	HSA-MIR-223-STAR_ST	HSA-LET-7I_ST	HSA-MIR-125B_ST	HSA-MIR-141_ST	HSA-MIR-302A-STAR_ST	HSA-MIR-362-5P_ST	HSA-MIR-378-STAR_ST	HSA-MIR-378_ST	HSA-MIR-151-5P_ST	HSA-MIR-424-STAR_ST	HSA-MIR-517-STAR_ST	HSA-MIR-607_ST	HSA-MIR-623_ST	HSA-MIR-629_ST	HSA-MIR-892A_ST	HSA-MIR-302E_ST	HSA-MIR-1252_ST	HSA-MIR-3165_ST	HSA-MIR-4297_ST	HSA-MIR-378C_ST
DOUBLE_STRANDED_DNA_BINDING	0.692	0.854425	0.827	0.978381	12	HSA-MIR-28-5P_ST	HSA-MIR-16-2-STAR_ST	HSA-MIR-136_ST	HSA-MIR-184_ST	HSA-MIR-425_ST	HSA-MIR-611_ST	HSA-MIR-1178_ST	HSA-MIR-1225-5P_ST	HSA-MIR-1912_ST	HSA-MIR-3115_ST	HSA-MIR-3147_ST	HSA-MIR-4306_ST
SMALL_GTPASE_BINDING	0.484	0.678627	0.376	0.626954	16	HSA-MIR-106A-STAR_ST	HSA-MIR-198_ST	HSA-MIR-129-STAR_ST	HSA-MIR-182-STAR_ST	HSA-MIR-223-STAR_ST	HSA-MIR-302B_ST	HSA-MIR-342-3P_ST	HSA-MIR-592_ST	HSA-MIR-609_ST	HSA-MIR-548C-5P_ST	HSA-MIR-449B_ST	HSA-MIR-1253_ST	HSA-MIR-548P_ST	HSA-MIR-1976_ST	HSA-MIR-3142_ST	HSA-MIR-3074_ST
PATTERN_RECOGNITION_RECEPTOR_ACTIVITY	0.267	0.468297	0.013	0.109895	29	HSA-MIR-16-1-STAR_ST	HSA-MIR-27A-STAR_ST	HSA-MIR-99A_ST	HSA-MIR-10B-STAR_ST	HSA-MIR-214-STAR_ST	HSA-MIR-27B_ST	HSA-MIR-195_ST	HSA-MIR-296-3P_ST	HSA-MIR-371-5P_ST	HSA-MIR-483-3P_ST	HSA-MIR-193B_ST	HSA-MIR-519B-3P_ST	HSA-MIR-520G_ST	HSA-MIR-519A-STAR_ST	HSA-MIR-571_ST	HSA-MIR-642_ST	HSA-MIR-1225-3P_ST	HSA-MIR-1293_ST	HSA-MIR-1272_ST	HSA-MIR-1281_ST	HSA-MIR-1308_ST	HSA-MIR-2114-STAR_ST	HSA-MIR-711_ST	HSA-MIR-3143_ST	HSA-MIR-3175_ST	HSA-MIR-548W_ST	HSA-MIR-3184_ST	HSA-MIR-320E_ST	HSA-MIR-4259_ST
OXIDOREDUCTASE_ACTIVITY_ACTING_ON_THE_CH_CH_GROUP_OF_DONORS	0.111	0.280198	0.044	0.186519	13	HSA-MIR-217_ST	HSA-MIR-141-STAR_ST	HSA-MIR-365_ST	HSA-MIR-133B_ST	HSA-MIR-422A_ST	HSA-MIR-586_ST	HSA-MIR-301B_ST	HSA-MIR-548F_ST	HSA-MIR-1284_ST	HSA-MIR-1292_ST	HSA-MIR-1825_ST	HSA-MIR-3131_ST	HSA-MIR-548X_ST
ATP_DEPENDENT_DNA_HELICASE_ACTIVITY	0.956	0.985833	0.858	0.990891	5	HSA-MIR-670_ST	HSA-MIR-1825_ST	HSA-MIR-3142_ST	HSA-MIR-3147_ST	HSA-MIR-3074_ST
TRANSCRIPTION_FACTOR_ACTIVITY	0.566	0.75088	0.318	0.584486	10	HSA-MIR-223-STAR_ST	HSA-LET-7G-STAR_ST	HSA-MIR-122_ST	HSA-MIR-490-3P_ST	HSA-MIR-517-STAR_ST	HSA-MIR-557_ST	HSA-MIR-767-3P_ST	HSA-MIR-374B_ST	HSA-MIR-937_ST	HSA-MIR-3134_ST
ENDONUCLEASE_ACTIVITY	0.644	0.82338	0.754	0.935423	14	HSA-MIR-183-STAR_ST	HSA-MIR-449A_ST	HSA-MIR-410_ST	HSA-MIR-489_ST	HSA-MIR-497-STAR_ST	HSA-MIR-450B-5P_ST	HSA-MIR-541-STAR_ST	HSA-MIR-543_ST	HSA-MIR-936_ST	HSA-MIR-1225-3P_ST	HSA-MIR-544B_ST	HSA-MIR-3142_ST	HSA-MIR-3178_ST	HSA-MIR-4265_ST
PDZ_DOMAIN_BINDING	0.578	0.759866	0.031	0.157601	25	HSA-MIR-17_ST	HSA-MIR-18A_ST	HSA-MIR-22_ST	HSA-MIR-103_ST	HSA-MIR-106A_ST	HSA-MIR-224-STAR_ST	HSA-LET-7I-STAR_ST	HSA-MIR-191_ST	HSA-MIR-106B_ST	HSA-MIR-451_ST	HSA-MIR-519A_ST	HSA-MIR-500_ST	HSA-MIR-508-3P_ST	HSA-MIR-550_ST	HSA-MIR-629-STAR_ST	HSA-MIR-542-3P_ST	HSA-MIR-454-STAR_ST	HSA-MIR-769-5P_ST	HSA-MIR-1298_ST	HSA-MIR-708_ST	HSA-MIR-1280_ST	HSA-MIR-718_ST	HSA-MIR-4306_ST	HSA-MIR-4319_ST	HSA-MIR-4328_ST
TRANSMEMBRANE_RECEPTOR_PROTEIN_PHOSPHATASE_ACTIVITY	0.278	0.481205	0.001	0.046903	52	HSA-MIR-15A_ST	HSA-MIR-16_ST	HSA-MIR-17-STAR_ST	HSA-MIR-18A_ST	HSA-MIR-19B_ST	HSA-MIR-21_ST	HSA-MIR-21-STAR_ST	HSA-MIR-22-STAR_ST	HSA-MIR-23A_ST	HSA-MIR-24-2-STAR_ST	HSA-MIR-27A_ST	HSA-MIR-199A-3P_ST	HSA-MIR-148A-STAR_ST	HSA-MIR-148A_ST	HSA-MIR-181A-2-STAR_ST	HSA-MIR-183_ST	HSA-MIR-199B-3P_ST	HSA-MIR-222_ST	HSA-MIR-223_ST	HSA-LET-7I_ST	HSA-MIR-125B_ST	HSA-MIR-126_ST	HSA-MIR-146A_ST	HSA-MIR-106B-STAR_ST	HSA-MIR-363_ST	HSA-MIR-302D-STAR_ST	HSA-MIR-378_ST	HSA-MIR-331-5P_ST	HSA-MIR-335_ST	HSA-MIR-20B_ST	HSA-MIR-431_ST	HSA-MIR-409-5P_ST	HSA-MIR-484_ST	HSA-MIR-146B-5P_ST	HSA-MIR-503_ST	HSA-MIR-550-STAR_ST	HSA-MIR-611_ST	HSA-MIR-628-3P_ST	HSA-MIR-629-STAR_ST	HSA-MIR-411-STAR_ST	HSA-MIR-654-5P_ST	HSA-MIR-421_ST	HSA-MIR-1286_ST	HSA-MIR-1245_ST
EXONUCLEASE_ACTIVITY	0.488	0.680952	0.418	0.673805	7	HSA-MIR-618_ST	HSA-MIR-1301_ST	HSA-MIR-891A_ST	HSA-MIR-886-5P_ST	HSA-MIR-1180_ST	HSA-MIR-1303_ST	HSA-MIR-4302_ST
ACTIN_FILAMENT_BINDING	0.009	0.076976	0.007	0.084817	34	HSA-MIR-15A_ST	HSA-MIR-21_ST	HSA-MIR-23A_ST	HSA-MIR-25_ST	HSA-MIR-26B_ST	HSA-MIR-27A_ST	HSA-MIR-106A_ST	HSA-MIR-199A-3P_ST	HSA-MIR-30D_ST	HSA-MIR-199B-3P_ST	HSA-MIR-210_ST	HSA-MIR-223_ST	HSA-MIR-130A_ST	HSA-MIR-193A-3P_ST	HSA-MIR-195-STAR_ST	HSA-MIR-200C_ST	HSA-MIR-194-STAR_ST	HSA-MIR-151-5P_ST	HSA-MIR-133B_ST	HSA-MIR-451_ST	HSA-MIR-202-STAR_ST	HSA-MIR-497_ST	HSA-MIR-520B_ST	HSA-MIR-632_ST	HSA-MIR-658_ST	HSA-MIR-660_ST	HSA-MIR-421_ST	HSA-MIR-548H_ST	HSA-MIR-320D_ST	HSA-MIR-2116_ST	HSA-MIR-3141_ST	HSA-MIR-3165_ST	HSA-MIR-514B-3P_ST	HSA-MIR-4322_ST
CALCIUM_CHANNEL_ACTIVITY	0.415	0.625295	0.839	0.981801	10	HSA-MIR-33A-STAR_ST	HSA-MIR-218-2-STAR_ST	HSA-MIR-219-1-3P_ST	HSA-MIR-423-3P_ST	HSA-MIR-488_ST	HSA-MIR-566_ST	HSA-MIR-548B-5P_ST	HSA-MIR-886-3P_ST	HSA-MIR-1274A_ST	HSA-MIR-3159_ST
ACETYLCHOLINE_BINDING	0.943	0.983527	0.976	1	15	HSA-MIR-10A-STAR_ST	HSA-MIR-187-STAR_ST	HSA-MIR-196B-STAR_ST	HSA-MIR-512-5P_ST	HSA-MIR-564_ST	HSA-MIR-569_ST	HSA-MIR-625-STAR_ST	HSA-MIR-656_ST	HSA-MIR-2113_ST	HSA-MIR-1265_ST	HSA-MIR-548I_ST	HSA-MIR-1322_ST	HSA-MIR-466_ST	HSA-MIR-3193_ST	HSA-MIR-514B-5P_ST
STRUCTURE_SPECIFIC_DNA_BINDING	0.913	0.978262	0.953	1	9	HSA-MIR-211_ST	HSA-MIR-144_ST	HSA-MIR-490-3P_ST	HSA-MIR-518A-3P_ST	HSA-MIR-877-STAR_ST	HSA-MIR-1912_ST	HSA-MIR-3198_ST	HSA-MIR-4306_ST	HSA-MIR-4259_ST
CYTOSKELETAL_PROTEIN_BINDING	0.042	0.158207	0.032	0.159342	12	HSA-MIR-23A_ST	HSA-MIR-24-2-STAR_ST	HSA-MIR-302C_ST	HSA-MIR-378_ST	HSA-MIR-151-5P_ST	HSA-MIR-624-STAR_ST	HSA-MIR-645_ST	HSA-MIR-421_ST	HSA-MIR-548S_ST	HSA-MIR-3142_ST	HSA-MIR-4313_ST	HSA-MIR-4267_ST
DNA_DEPENDENT_ATPASE_ACTIVITY	0.993	0.995739	0.839	0.981801	7	HSA-MIR-218_ST	HSA-MIR-522-STAR_ST	HSA-MIR-501-3P_ST	HSA-MIR-875-5P_ST	HSA-MIR-1178_ST	HSA-MIR-3142_ST	HSA-MIR-3147_ST
AUXILIARY_TRANSPORT_PROTEIN_ACTIVITY	0.16	0.348263	0.322	0.584486	14	HSA-MIR-17-STAR_ST	HSA-MIR-99B-STAR_ST	HSA-MIR-340-STAR_ST	HSA-MIR-323-5P_ST	HSA-MIR-18B-STAR_ST	HSA-MIR-452_ST	HSA-MIR-520D-5P_ST	HSA-MIR-659_ST	HSA-MIR-1292_ST	HSA-MIR-3136_ST	HSA-MIR-3170_ST	HSA-MIR-3188_ST	HSA-MIR-514B-3P_ST	HSA-MIR-4314_ST
POTASSIUM_CHANNEL_REGULATOR_ACTIVITY	0.296	0.49813	0.487	0.732263	8	HSA-MIR-518C-STAR_ST	HSA-MIR-520D-5P_ST	HSA-MIR-621_ST	HSA-MIR-632_ST	HSA-MIR-659_ST	HSA-MIR-3170_ST	HSA-MIR-514B-3P_ST	HSA-MIR-4258_ST
PHOSPHOLIPASE_A2_ACTIVITY	0.238	0.433649	0.162	0.384882	11	HSA-MIR-136-STAR_ST	HSA-MIR-146A-STAR_ST	HSA-MIR-299-3P_ST	HSA-MIR-342-5P_ST	HSA-MIR-572_ST	HSA-MIR-600_ST	HSA-MIR-654-3P_ST	HSA-MIR-1265_ST	HSA-MIR-466_ST	HSA-MIR-323B-3P_ST	HSA-MIR-4308_ST
MOTOR_ACTIVITY	0.907	0.975428	0.206	0.447051	13	HSA-MIR-27A-STAR_ST	HSA-MIR-197_ST	HSA-MIR-122-STAR_ST	HSA-MIR-188-5P_ST	HSA-MIR-29C_ST	HSA-MIR-575_ST	HSA-MIR-603_ST	HSA-MIR-450B-3P_ST	HSA-MIR-885-5P_ST	HSA-MIR-1197_ST	HSA-MIR-1914-STAR_ST	HSA-MIR-3141_ST	HSA-MIR-4288_ST
NUCLEOTIDE_KINASE_ACTIVITY	0.058	0.189085	0.292	0.555717	7	HSA-MIR-181A_ST	HSA-MIR-221_ST	HSA-MIR-302B_ST	HSA-MIR-887_ST	HSA-MIR-509-3-5P_ST	HSA-MIR-1290_ST	HSA-MIR-548H_ST
AMINOPEPTIDASE_ACTIVITY	0.494	0.687345	0.904	1	10	HSA-MIR-28-3P_ST	HSA-MIR-330-5P_ST	HSA-MIR-496_ST	HSA-MIR-515-3P_ST	HSA-MIR-544_ST	HSA-MIR-1225-3P_ST	HSA-MIR-2276_ST	HSA-MIR-3130-3P_ST	HSA-MIR-3154_ST	HSA-MIR-3158_ST
STEROID_BINDING	0.09	0.243234	0.192	0.426211	12	HSA-MIR-30C-2-STAR_ST	HSA-MIR-30D_ST	HSA-MIR-187-STAR_ST	HSA-MIR-200B_ST	HSA-MIR-141_ST	HSA-MIR-362-5P_ST	HSA-MIR-371-5P_ST	HSA-MIR-491-3P_ST	HSA-MIR-497_ST	HSA-MIR-33B_ST	HSA-MIR-1296_ST	HSA-MIR-1207-5P_ST
STEROID_HORMONE_RECEPTOR_BINDING	0.029	0.138249	0.192	0.426211	13	HSA-MIR-10B-STAR_ST	HSA-MIR-339-5P_ST	HSA-MIR-20B-STAR_ST	HSA-MIR-555_ST	HSA-MIR-624-STAR_ST	HSA-MIR-1184_ST	HSA-MIR-1225-5P_ST	HSA-MIR-1287_ST	HSA-MIR-1269_ST	HSA-MIR-1979_ST	HSA-MIR-4299_ST	HSA-MIR-4307_ST	HSA-MIR-4267_ST
PHOSPHOPROTEIN_PHOSPHATASE_ACTIVITY	0.053	0.179214	0.006	0.079309	32	HSA-MIR-15A_ST	HSA-MIR-16_ST	HSA-MIR-17-STAR_ST	HSA-MIR-18A_ST	HSA-MIR-19B_ST	HSA-MIR-21_ST	HSA-MIR-22-STAR_ST	HSA-MIR-22_ST	HSA-MIR-25_ST	HSA-MIR-27A_ST	HSA-MIR-148A-STAR_ST	HSA-MIR-148A_ST	HSA-MIR-223_ST	HSA-LET-7I-STAR_ST	HSA-MIR-142-5P_ST	HSA-MIR-126_ST	HSA-MIR-302C_ST	HSA-MIR-302D-STAR_ST	HSA-MIR-331-5P_ST	HSA-MIR-338-5P_ST	HSA-MIR-431_ST	HSA-MIR-451_ST	HSA-MIR-92B_ST	HSA-MIR-555_ST	HSA-MIR-558_ST	HSA-MIR-574-3P_ST	HSA-MIR-586_ST	HSA-MIR-550-STAR_ST	HSA-MIR-1292_ST	HSA-MIR-3120_ST	HSA-MIR-3131_ST	HSA-MIR-3194_ST
EXTRACELLULAR_LIGAND_GATED_ION_CHANNEL_ACTIVITY	0.87	0.962694	0.98	1	7	HSA-MIR-296-5P_ST	HSA-MIR-518A-5P_ST	HSA-MIR-601_ST	HSA-MIR-1274A_ST	HSA-MIR-3159_ST	HSA-MIR-4310_ST	HSA-MIR-4262_ST
HORMONE_ACTIVITY	0.883	0.969699	0.8	0.963712	5	HSA-MIR-23A-STAR_ST	HSA-MIR-516A-3P_ST	HSA-MIR-1205_ST	HSA-MIR-3176_ST	HSA-MIR-4295_ST
SERINE_TYPE_ENDOPEPTIDASE_INHIBITOR_ACTIVITY	0.006	0.059753	0.087	0.274996	8	HSA-MIR-26B_ST	HSA-MIR-30A-STAR_ST	HSA-LET-7I_ST	HSA-MIR-373-STAR_ST	HSA-MIR-133B_ST	HSA-MIR-1279_ST	HSA-MIR-2110_ST	HSA-MIR-3177_ST
PROTEIN_SERINE_THREONINE_TYROSINE_KINASE_ACTIVITY	0.213	0.408578	0.426	0.683669	13	HSA-MIR-10B-STAR_ST	HSA-MIR-144-STAR_ST	HSA-MIR-148B-STAR_ST	HSA-MIR-517-STAR_ST	HSA-MIR-602_ST	HSA-MIR-921_ST	HSA-MIR-944_ST	HSA-MIR-1237_ST	HSA-MIR-1255A_ST	HSA-MIR-3145_ST	HSA-MIR-3166_ST	HSA-MIR-3175_ST	HSA-MIR-320E_ST
TRANSFERASE_ACTIVITY_TRANSFERRING_ONE_CARBON_GROUPS	0.746	0.882574	0.994	1	5	HSA-MIR-26A-1-STAR_ST	HSA-MIR-130A-STAR_ST	HSA-MIR-411_ST	HSA-MIR-3186-5P_ST	HSA-MIR-3198_ST
OXIDOREDUCTASE_ACTIVITY_ACTING_ON_NADH_OR_NADPH	0.077	0.221261	0.036	0.17162	24	HSA-MIR-199A-3P_ST	HSA-MIR-212_ST	HSA-MIR-141-STAR_ST	HSA-MIR-142-5P_ST	HSA-MIR-126_ST	HSA-MIR-99B-STAR_ST	HSA-MIR-365_ST	HSA-MIR-302D-STAR_ST	HSA-MIR-378-STAR_ST	HSA-MIR-378_ST	HSA-MIR-335-STAR_ST	HSA-MIR-431_ST	HSA-MIR-202-STAR_ST	HSA-MIR-193B_ST	HSA-MIR-517B_ST	HSA-MIR-586_ST	HSA-MIR-623_ST	HSA-MIR-634_ST	HSA-MIR-1286_ST	HSA-MIR-548F_ST	HSA-MIR-1251_ST	HSA-MIR-1281_ST	HSA-MIR-3131_ST	HSA-MIR-378C_ST
CARBOHYDRATE_KINASE_ACTIVITY	0.19	0.379478	0.129	0.34165	6	HSA-MIR-30C-2-STAR_ST	HSA-MIR-140-3P_ST	HSA-MIR-302A-STAR_ST	HSA-MIR-574-3P_ST	HSA-MIR-548X_ST	HSA-MIR-4298_ST
CHLORIDE_CHANNEL_ACTIVITY	0.379	0.584996	0.226	0.472132	11	HSA-MIR-29A-STAR_ST	HSA-MIR-205_ST	HSA-MIR-185-STAR_ST	HSA-MIR-302C-STAR_ST	HSA-MIR-381_ST	HSA-MIR-758_ST	HSA-MIR-548J_ST	HSA-MIR-1246_ST	HSA-MIR-3151_ST	HSA-MIR-3194_ST	HSA-MIR-4327_ST
HEMATOPOIETIN_INTERFERON_CLASSD200_DOMAIN_CYTOKINE_RECEPTOR_ACTIVITY	0.017	0.104737	0.002	0.059347	21	HSA-MIR-22-STAR_ST	HSA-MIR-199A-3P_ST	HSA-MIR-148A-STAR_ST	HSA-MIR-139-3P_ST	HSA-MIR-199B-3P_ST	HSA-MIR-222_ST	HSA-LET-7G_ST	HSA-LET-7I_ST	HSA-MIR-125B_ST	HSA-MIR-126_ST	HSA-MIR-200A_ST	HSA-MIR-302D-STAR_ST	HSA-MIR-378_ST	HSA-MIR-484_ST	HSA-MIR-146B-5P_ST	HSA-MIR-455-3P_ST	HSA-MIR-675_ST	HSA-MIR-3120_ST	HSA-MIR-3126-3P_ST	HSA-MIR-378C_ST	HSA-MIR-4284_ST
CARBOXYLESTERASE_ACTIVITY	0.297	0.499235	0.049	0.198457	18	HSA-MIR-17-STAR_ST	HSA-MIR-22-STAR_ST	HSA-MIR-23A_ST	HSA-MIR-26B_ST	HSA-MIR-148A-STAR_ST	HSA-MIR-181C-STAR_ST	HSA-MIR-199B-3P_ST	HSA-MIR-152_ST	HSA-MIR-29C_ST	HSA-MIR-302C-STAR_ST	HSA-MIR-323-5P_ST	HSA-MIR-504_ST	HSA-MIR-648_ST	HSA-MIR-943_ST	HSA-MIR-548J_ST	HSA-MIR-1259_ST	HSA-MIR-3130-5P_ST	HSA-MIR-4321_ST
RHO_GTPASE_ACTIVATOR_ACTIVITY	0.005	0.054254	0.007	0.084817	28	HSA-MIR-27A_ST	HSA-MIR-29A-STAR_ST	HSA-MIR-192-STAR_ST	HSA-MIR-199A-3P_ST	HSA-MIR-222_ST	HSA-LET-7I_ST	HSA-LET-7I-STAR_ST	HSA-MIR-125B_ST	HSA-MIR-125B-1-STAR_ST	HSA-MIR-141_ST	HSA-MIR-363_ST	HSA-MIR-302D-STAR_ST	HSA-MIR-373-STAR_ST	HSA-MIR-375_ST	HSA-MIR-378_ST	HSA-MIR-331-5P_ST	HSA-MIR-346_ST	HSA-MIR-424-STAR_ST	HSA-MIR-486-3P_ST	HSA-MIR-193B-STAR_ST	HSA-MIR-455-3P_ST	HSA-MIR-555_ST	HSA-MIR-623_ST	HSA-MIR-628-3P_ST	HSA-MIR-3123_ST	HSA-MIR-3155_ST	HSA-MIR-378C_ST	HSA-MIR-4284_ST
STRUCTURAL_CONSTITUENT_OF_CYTOSKELETON	0.174	0.361423	0.511	0.749696	5	HSA-MIR-30D-STAR_ST	HSA-MIR-454_ST	HSA-MIR-876-5P_ST	HSA-MIR-1287_ST	HSA-MIR-3132_ST
PATTERN_BINDING	0.167	0.358139	0.052	0.204346	19	HSA-MIR-99A_ST	HSA-MIR-9-STAR_ST	HSA-MIR-195_ST	HSA-MIR-363_ST	HSA-MIR-486-3P_ST	HSA-MIR-502-5P_ST	HSA-MIR-572_ST	HSA-MIR-33B-STAR_ST	HSA-MIR-644_ST	HSA-MIR-1468_ST	HSA-MIR-1274B_ST	HSA-MIR-1281_ST	HSA-MIR-3123_ST	HSA-MIR-3150_ST	HSA-MIR-3180-5P_ST	HSA-MIR-3184_ST	HSA-MIR-3191_ST	HSA-MIR-4261_ST	HSA-MIR-4269_ST
INTERLEUKIN_RECEPTOR_ACTIVITY	0.01	0.080331	0	0	17	HSA-MIR-23A_ST	HSA-MIR-148A-STAR_ST	HSA-MIR-139-3P_ST	HSA-MIR-187_ST	HSA-MIR-222_ST	HSA-LET-7I_ST	HSA-MIR-125B_ST	HSA-MIR-141_ST	HSA-MIR-126_ST	HSA-MIR-302D-STAR_ST	HSA-MIR-378_ST	HSA-MIR-331-5P_ST	HSA-MIR-146B-5P_ST	HSA-MIR-455-3P_ST	HSA-MIR-3120_ST	HSA-MIR-3126-3P_ST	HSA-MIR-4278_ST
TRANSCRIPTION_FACTOR_BINDING	0.146	0.33066	0.474	0.723186	9	HSA-MIR-135B_ST	HSA-MIR-937_ST	HSA-MIR-1226-STAR_ST	HSA-MIR-1297_ST	HSA-MIR-3116_ST	HSA-MIR-3133_ST	HSA-MIR-3179_ST	HSA-MIR-4307_ST	HSA-MIR-4265_ST
PROTEIN_KINASE_BINDING	0.03	0.138476	0.413	0.66871	4	HSA-MIR-302D-STAR_ST	HSA-MIR-570_ST	HSA-MIR-623_ST	HSA-MIR-3126-3P_ST
TRANSMEMBRANE_RECEPTOR_PROTEIN_TYROSINE_KINASE_ACTIVITY	0.187	0.376069	0.002	0.059347	22	HSA-MIR-199B-3P_ST	HSA-MIR-212_ST	HSA-MIR-223_ST	HSA-MIR-140-3P_ST	HSA-MIR-146A_ST	HSA-MIR-29C_ST	HSA-MIR-363_ST	HSA-MIR-148B-STAR_ST	HSA-MIR-335_ST	HSA-MIR-486-3P_ST	HSA-MIR-491-5P_ST	HSA-MIR-628-3P_ST	HSA-MIR-632_ST	HSA-MIR-671-3P_ST	HSA-MIR-920_ST	HSA-MIR-1226-STAR_ST	HSA-MIR-1274B_ST	HSA-MIR-1281_ST	HSA-MIR-1979_ST	HSA-MIR-3131_ST	HSA-MIR-3194_ST	HSA-MIR-4269_ST
PHOSPHOLIPASE_ACTIVITY	0.032	0.141422	0.02	0.127544	9	HSA-MIR-17-STAR_ST	HSA-MIR-20A-STAR_ST	HSA-MIR-10A-STAR_ST	HSA-MIR-212_ST	HSA-MIR-99B-STAR_ST	HSA-MIR-323-5P_ST	HSA-MIR-600_ST	HSA-MIR-1237_ST	HSA-MIR-1267_ST
PROTEIN_HETERODIMERIZATION_ACTIVITY	0.224	0.415429	0.266	0.520544	15	HSA-MIR-15A_ST	HSA-MIR-18A_ST	HSA-MIR-26B_ST	HSA-MIR-29A_ST	HSA-MIR-126_ST	HSA-MIR-29C-STAR_ST	HSA-MIR-485-3P_ST	HSA-MIR-515-3P_ST	HSA-MIR-550-STAR_ST	HSA-MIR-639_ST	HSA-MIR-943_ST	HSA-MIR-1178_ST	HSA-MIR-1182_ST	HSA-MIR-1208_ST	HSA-MIR-3152_ST
OXIDOREDUCTASE_ACTIVITY_ACTING_ON_THE_ALDEHYDE_OR_OXO_GROUP_OF_DONORS	0.027	0.133986	0.043	0.185525	12	HSA-MIR-26B_ST	HSA-MIR-217_ST	HSA-MIR-185-STAR_ST	HSA-MIR-550-STAR_ST	HSA-MIR-597_ST	HSA-MIR-542-5P_ST	HSA-MIR-769-3P_ST	HSA-MIR-548F_ST	HSA-MIR-1255A_ST	HSA-MIR-1256_ST	HSA-MIR-1275_ST	HSA-MIR-544B_ST
ATPASE_ACTIVITY	0.881	0.969699	0.701	0.898813	8	HSA-MIR-28-5P_ST	HSA-MIR-144_ST	HSA-MIR-449A_ST	HSA-MIR-485-3P_ST	HSA-MIR-490-3P_ST	HSA-MIR-544_ST	HSA-MIR-3142_ST	HSA-MIR-4270_ST
METAL_ION_TRANSMEMBRANE_TRANSPORTER_ACTIVITY	0.933	0.983527	0.991	1	13	HSA-LET-7C-STAR_ST	HSA-MIR-33A-STAR_ST	HSA-MIR-218_ST	HSA-MIR-218-2-STAR_ST	HSA-MIR-548B-5P_ST	HSA-MIR-615-5P_ST	HSA-MIR-619_ST	HSA-MIR-938_ST	HSA-MIR-1274A_ST	HSA-MIR-1288_ST	HSA-MIR-1255B_ST	HSA-MIR-3159_ST	HSA-MIR-3176_ST
HYDROGEN_ION_TRANSMEMBRANE_TRANSPORTER_ACTIVITY	0.003	0.045438	0	0	41	HSA-LET-7D-STAR_ST	HSA-MIR-15A_ST	HSA-MIR-16_ST	HSA-MIR-17-STAR_ST	HSA-MIR-21_ST	HSA-MIR-21-STAR_ST	HSA-MIR-24-2-STAR_ST	HSA-MIR-25_ST	HSA-MIR-27A_ST	HSA-MIR-199A-3P_ST	HSA-MIR-148A_ST	HSA-MIR-183_ST	HSA-MIR-199B-3P_ST	HSA-MIR-214-STAR_ST	HSA-MIR-222_ST	HSA-MIR-223_ST	HSA-MIR-130A_ST	HSA-MIR-142-5P_ST	HSA-MIR-126_ST	HSA-MIR-146A_ST	HSA-MIR-194-STAR_ST	HSA-MIR-99B-STAR_ST	HSA-MIR-375_ST	HSA-MIR-378-STAR_ST	HSA-MIR-378_ST	HSA-MIR-331-5P_ST	HSA-MIR-335-STAR_ST	HSA-MIR-133B_ST	HSA-MIR-422A_ST	HSA-MIR-431_ST	HSA-MIR-451_ST	HSA-MIR-146B-5P_ST	HSA-MIR-503_ST	HSA-MIR-586_ST	HSA-MIR-708_ST	HSA-MIR-1251_ST	HSA-MIR-1254_ST	HSA-MIR-320D_ST	HSA-MIR-1973_ST	HSA-MIR-3131_ST	HSA-MIR-4253_ST
PROTEIN_C_TERMINUS_BINDING	0.262	0.462877	0.804	0.966129	14	HSA-MIR-31-STAR_ST	HSA-MIR-95_ST	HSA-MIR-7-1-STAR_ST	HSA-MIR-1_ST	HSA-MIR-134_ST	HSA-MIR-497-STAR_ST	HSA-MIR-520A-5P_ST	HSA-MIR-518C_ST	HSA-MIR-518E-STAR_ST	HSA-MIR-1224-5P_ST	HSA-MIR-1179_ST	HSA-MIR-548E_ST	HSA-MIR-3167_ST	HSA-MIR-4278_ST
GTPASE_ACTIVITY	0.258	0.459721	0.461	0.714599	9	HSA-LET-7D_ST	HSA-MIR-7-1-STAR_ST	HSA-MIR-190_ST	HSA-MIR-193B-STAR_ST	HSA-MIR-517B_ST	HSA-MIR-558_ST	HSA-MIR-1537_ST	HSA-MIR-1976_ST	HSA-MIR-323B-3P_ST
INORGANIC_CATION_TRANSMEMBRANE_TRANSPORTER_ACTIVITY	0.049	0.170854	0.031	0.157601	25	HSA-MIR-15A_ST	HSA-MIR-17-STAR_ST	HSA-MIR-21_ST	HSA-MIR-27A_ST	HSA-MIR-199A-3P_ST	HSA-MIR-181A-2-STAR_ST	HSA-MIR-199B-3P_ST	HSA-MIR-214-STAR_ST	HSA-MIR-223_ST	HSA-MIR-1_ST	HSA-MIR-130A_ST	HSA-MIR-200C_ST	HSA-MIR-194-STAR_ST	HSA-MIR-99B-STAR_ST	HSA-MIR-335_ST	HSA-MIR-335-STAR_ST	HSA-MIR-133B_ST	HSA-MIR-586_ST	HSA-MIR-641_ST	HSA-MIR-1231_ST	HSA-MIR-1286_ST	HSA-MIR-1256_ST	HSA-MIR-1825_ST	HSA-MIR-3151_ST	HSA-MIR-4253_ST
TRANSFERASE_ACTIVITY_TRANSFERRING_PHOSPHORUS_CONTAINING_GROUPS	0.004	0.050138	0.032	0.159342	17	HSA-MIR-21-STAR_ST	HSA-MIR-23A_ST	HSA-MIR-25_ST	HSA-LET-7I-STAR_ST	HSA-MIR-125B_ST	HSA-MIR-146A_ST	HSA-MIR-185_ST	HSA-MIR-106B_ST	HSA-MIR-378-STAR_ST	HSA-MIR-378_ST	HSA-MIR-331-5P_ST	HSA-MIR-422A_ST	HSA-MIR-497_ST	HSA-MIR-623_ST	HSA-MIR-3131_ST	HSA-MIR-3194_ST	HSA-MIR-378C_ST
NUCLEOBASENUCLEOSIDENUCLEOTIDE_KINASE_ACTIVITY	0.155	0.34147	0.324	0.584486	9	HSA-MIR-221_ST	HSA-MIR-302B_ST	HSA-MIR-518E_ST	HSA-MIR-527_ST	HSA-MIR-611_ST	HSA-MIR-1264_ST	HSA-MIR-887_ST	HSA-MIR-509-3-5P_ST	HSA-MIR-4312_ST
GTPASE_ACTIVATOR_ACTIVITY	0.005	0.054254	0.002	0.059347	30	HSA-MIR-17-STAR_ST	HSA-MIR-22-STAR_ST	HSA-MIR-27A_ST	HSA-MIR-192-STAR_ST	HSA-MIR-199A-3P_ST	HSA-LET-7I_ST	HSA-MIR-125B-1-STAR_ST	HSA-MIR-106B-STAR_ST	HSA-MIR-363_ST	HSA-MIR-302D-STAR_ST	HSA-MIR-375_ST	HSA-MIR-378-STAR_ST	HSA-MIR-378_ST	HSA-MIR-151-5P_ST	HSA-MIR-331-5P_ST	HSA-MIR-424-STAR_ST	HSA-MIR-486-3P_ST	HSA-MIR-491-5P_ST	HSA-MIR-193B-STAR_ST	HSA-MIR-526B-STAR_ST	HSA-MIR-455-3P_ST	HSA-MIR-555_ST	HSA-MIR-623_ST	HSA-MIR-628-3P_ST	HSA-MIR-675_ST	HSA-MIR-874_ST	HSA-MIR-548S_ST	HSA-MIR-3194_ST	HSA-MIR-378C_ST	HSA-MIR-4269_ST
PEPTIDASE_ACTIVITY	0.02	0.115397	0.02	0.127544	24	HSA-MIR-15A_ST	HSA-MIR-17-STAR_ST	HSA-MIR-20A_ST	HSA-MIR-21_ST	HSA-MIR-21-STAR_ST	HSA-MIR-22-STAR_ST	HSA-MIR-187_ST	HSA-MIR-199B-3P_ST	HSA-MIR-223_ST	HSA-MIR-142-5P_ST	HSA-MIR-126_ST	HSA-MIR-363_ST	HSA-MIR-331-5P_ST	HSA-MIR-335-STAR_ST	HSA-MIR-431_ST	HSA-MIR-486-3P_ST	HSA-MIR-491-5P_ST	HSA-MIR-515-3P_ST	HSA-MIR-501-5P_ST	HSA-MIR-1200_ST	HSA-MIR-1292_ST	HSA-MIR-3120_ST	HSA-MIR-3139_ST	HSA-MIR-3194_ST
ION_CHANNEL_ACTIVITY	0.907	0.975428	0.97	1	9	HSA-MIR-33A-STAR_ST	HSA-MIR-218_ST	HSA-MIR-218-2-STAR_ST	HSA-MIR-302A_ST	HSA-MIR-548B-5P_ST	HSA-MIR-615-5P_ST	HSA-MIR-758_ST	HSA-MIR-1299_ST	HSA-MIR-1274A_ST
SMALL_PROTEIN_CONJUGATING_ENZYME_ACTIVITY	0.62	0.801316	0	0	57	HSA-LET-7D-STAR_ST	HSA-MIR-16_ST	HSA-MIR-17-STAR_ST	HSA-MIR-18A_ST	HSA-MIR-24_ST	HSA-MIR-24-2-STAR_ST	HSA-MIR-27A_ST	HSA-MIR-29A_ST	HSA-MIR-192-STAR_ST	HSA-MIR-199A-3P_ST	HSA-MIR-181A-2-STAR_ST	HSA-MIR-181C_ST	HSA-MIR-199B-3P_ST	HSA-MIR-222_ST	HSA-MIR-200B_ST	HSA-MIR-138_ST	HSA-MIR-194-STAR_ST	HSA-MIR-106B_ST	HSA-MIR-130B_ST	HSA-MIR-302D-STAR_ST	HSA-MIR-375_ST	HSA-MIR-378-STAR_ST	HSA-MIR-323-5P_ST	HSA-MIR-331-3P_ST	HSA-MIR-324-5P_ST	HSA-MIR-339-3P_ST	HSA-MIR-384_ST	HSA-MIR-20B_ST	HSA-MIR-409-5P_ST	HSA-MIR-484_ST	HSA-MIR-146B-5P_ST	HSA-MIR-146B-3P_ST	HSA-MIR-193B_ST	HSA-MIR-181D_ST	HSA-MIR-518C-STAR_ST	HSA-MIR-501-5P_ST	HSA-MIR-503_ST	HSA-MIR-509-5P_ST	HSA-MIR-561_ST	HSA-MIR-574-3P_ST	HSA-MIR-581_ST	HSA-MIR-585_ST	HSA-MIR-626_ST	HSA-MIR-1224-3P_ST
CYSTEINE_TYPE_ENDOPEPTIDASE_ACTIVITY	0.002	0.03681	0.008	0.086163	26	HSA-LET-7E-STAR_ST	HSA-MIR-17-STAR_ST	HSA-MIR-21-STAR_ST	HSA-MIR-22_ST	HSA-MIR-181A_ST	HSA-MIR-210_ST	HSA-MIR-222_ST	HSA-MIR-223_ST	HSA-MIR-126_ST	HSA-MIR-193A-3P_ST	HSA-MIR-302D-STAR_ST	HSA-MIR-378-STAR_ST	HSA-MIR-378_ST	HSA-MIR-422A_ST	HSA-MIR-18B_ST	HSA-MIR-484_ST	HSA-MIR-146B-5P_ST	HSA-MIR-520B_ST	HSA-MIR-501-5P_ST	HSA-MIR-550_ST	HSA-MIR-637_ST	HSA-MIR-1200_ST	HSA-MIR-1254_ST	HSA-MIR-1972_ST	HSA-MIR-3194_ST	HSA-MIR-378C_ST
PROTEIN_DIMERIZATION_ACTIVITY	0.103	0.265535	0.111	0.313996	12	HSA-MIR-15A_ST	HSA-MIR-126_ST	HSA-MIR-151-5P_ST	HSA-MIR-133B_ST	HSA-MIR-570_ST	HSA-MIR-33B_ST	HSA-MIR-943_ST	HSA-MIR-1182_ST	HSA-MIR-302E_ST	HSA-MIR-3148_ST	HSA-MIR-3193_ST	HSA-MIR-4253_ST
CHANNEL_REGULATOR_ACTIVITY	0.154	0.339781	0.275	0.532423	17	HSA-MIR-17-STAR_ST	HSA-MIR-10A-STAR_ST	HSA-MIR-181C_ST	HSA-MIR-99B-STAR_ST	HSA-MIR-340-STAR_ST	HSA-MIR-323-5P_ST	HSA-MIR-18B-STAR_ST	HSA-MIR-452_ST	HSA-MIR-520D-5P_ST	HSA-MIR-659_ST	HSA-MIR-1238_ST	HSA-MIR-1292_ST	HSA-MIR-3136_ST	HSA-MIR-3170_ST	HSA-MIR-3188_ST	HSA-MIR-514B-3P_ST	HSA-MIR-4314_ST
TRANSFERASE_ACTIVITY_TRANSFERRING_PENTOSYL_GROUPS	0.488	0.680952	0.909	1	4	HSA-MIR-579_ST	HSA-MIR-875-3P_ST	HSA-MIR-374B_ST	HSA-MIR-3126-5P_ST
SIGNAL_SEQUENCE_BINDING	0.378	0.584072	0.717	0.907326	2	HSA-MIR-520F_ST	HSA-MIR-3117_ST
[truncated: 63 more rows]
[truncated: 20 more columns]
