# Supplementary material for: Functional Implications of MicroRNAs in Crohn’s Disease Revealed by Integrating MicroRNA and Messenger RNA Expression Profiling
Source: Int J Mol Sci. 2017 Jul 20;18(7):1580. doi: 10.3390/ijms18071580 (PMC5536068; doi:10.3390/ijms18071580)
Supplement: Supplementary file 1 [file ijms-18-01580-s001.zip › ijms-207430-supplementary/SupplementaryTable6_palmieri.xls]

## Sheet: Foglio1
Supplementary table 6: miRNAs ordered for the number of linked DE pathways for differential co-expression (DC).
Canonical pathways			GeneOntology
miRNA	Frequency		miRNA	Frequency
HSA-MIR-21_ST	45		HSA-MIR-378_ST	59
HSA-MIR-27A_ST	44		HSA-MIR-187_ST	58
HSA-MIR-126_ST	42		HSA-MIR-3194_ST	58
HSA-MIR-3194_ST	39		HSA-MIR-126_ST	55
HSA-MIR-486-3P_ST	39		HSA-MIR-17-STAR_ST	52
HSA-MIR-148A-STAR_ST	38		HSA-MIR-378C_ST	52
HSA-MIR-378_ST	38		HSA-MIR-331-5P_ST	50
HSA-MIR-199B-3P_ST	35		HSA-MIR-623_ST	49
HSA-MIR-302D-STAR_ST	35		HSA-MIR-375_ST	44
HSA-MIR-3133_ST	35		HSA-MIR-3131_ST	43
HSA-MIR-378C_ST	35		HSA-MIR-378-STAR_ST	43
HSA-MIR-17-STAR_ST	33		HSA-MIR-486-3P_ST	42
HSA-MIR-187_ST	33		HSA-LET-7I_ST	41
HSA-MIR-3131_ST	33		HSA-MIR-148A-STAR_ST	41
HSA-MIR-375_ST	32		HSA-MIR-422A_ST	41
HSA-LET-7I_ST	31		HSA-MIR-1286_ST	39
HSA-MIR-623_ST	29		HSA-MIR-23A_ST	39
HSA-MIR-3120_ST	28		HSA-MIR-27A_ST	39
HSA-MIR-331-5P_ST	26		HSA-MIR-146A_ST	38
HSA-MIR-335-STAR_ST	26		HSA-MIR-222_ST	37
HSA-MIR-125B_ST	24		HSA-MIR-335-STAR_ST	37
HSA-MIR-199A-3P_ST	24		HSA-MIR-25_ST	34
HSA-MIR-223_ST	24		HSA-MIR-125B_ST	32
HSA-MIR-373-STAR_ST	22		HSA-MIR-200C_ST	31
HSA-MIR-22-STAR_ST	21		HSA-MIR-199B-3P_ST	30
HSA-MIR-323-5P_ST	21		HSA-MIR-363_ST	30
HSA-MIR-363_ST	21		HSA-MIR-21_ST	29
HSA-MIR-555_ST	21		HSA-MIR-4253_ST	28
HSA-MIR-422A_ST	20		HSA-LET-7I-STAR_ST	26
HSA-MIR-200C_ST	19		HSA-MIR-146B-5P_ST	26
HSA-MIR-1274B_ST	18		HSA-MIR-424-STAR_ST	26
HSA-MIR-1286_ST	18		HSA-MIR-106B_ST	25
HSA-MIR-146A_ST	18		HSA-MIR-21-STAR_ST	25
HSA-MIR-4269_ST	18		HSA-MIR-92B_ST	25
HSA-MIR-586_ST	18		HSA-MIR-223_ST	24
HSA-MIR-99B-STAR_ST	18		HSA-MIR-302D-STAR_ST	24
HSA-LET-7I-STAR_ST	17		HSA-MIR-555_ST	24
HSA-MIR-222_ST	17		HSA-MIR-151-5P_ST	22
HSA-MIR-25_ST	17		HSA-MIR-22_ST	22
HSA-MIR-335_ST	17		HSA-MIR-1251_ST	21
HSA-MIR-378-STAR_ST	17		HSA-MIR-550-STAR_ST	21
HSA-MIR-675_ST	17		HSA-MIR-199A-3P_ST	19
HSA-LET-7D-STAR_ST	16		HSA-MIR-455-3P_ST	19
HSA-MIR-33B_ST	16		HSA-MIR-1292_ST	18
HSA-MIR-15A_ST	15		HSA-MIR-22-STAR_ST	18
HSA-MIR-210_ST	15		HSA-MIR-3120_ST	18
HSA-MIR-23A_ST	15		HSA-MIR-431_ST	18
HSA-MIR-24-2-STAR_ST	15		HSA-MIR-503_ST	17
HSA-MIR-503_ST	15		HSA-MIR-675_ST	17
HSA-MIR-657_ST	15		HSA-MIR-15A_ST	16
HSA-MIR-9-STAR_ST	15		HSA-MIR-33B_ST	16
HSA-MIR-146B-5P_ST	14		HSA-MIR-491-5P_ST	16
HSA-MIR-181A-2-STAR_ST	14		HSA-MIR-139-3P_ST	15
HSA-MIR-21-STAR_ST	14		HSA-MIR-192-STAR_ST	15
HSA-MIR-2355_ST	14		HSA-MIR-193A-3P_ST	14
HSA-MIR-29A-STAR_ST	14		HSA-MIR-586_ST	14
HSA-MIR-3126-3P_ST	14		HSA-MIR-769-3P_ST	14
HSA-MIR-424-STAR_ST	14		HSA-MIR-142-5P_ST	13
HSA-MIR-431_ST	14		HSA-MIR-24-2-STAR_ST	13
HSA-MIR-604_ST	14		HSA-MIR-320D_ST	13
HSA-MIR-92B_ST	14		HSA-MIR-338-5P_ST	13
HSA-MIR-3177_ST	13		HSA-MIR-373-STAR_ST	13
HSA-MIR-548G_ST	13		HSA-MIR-4269_ST	13
HSA-MIR-106B_ST	12		HSA-MIR-484_ST	13
HSA-MIR-194-STAR_ST	12		HSA-MIR-548F_ST	13
HSA-MIR-31_ST	12		HSA-MIR-9-STAR_ST	13
HSA-MIR-4253_ST	12		HSA-MIR-99B-STAR_ST	13
HSA-MIR-455-3P_ST	12		HSA-MIR-185_ST	12
HSA-MIR-621_ST	12		HSA-MIR-194-STAR_ST	12
HSA-MIR-1231_ST	11		HSA-MIR-133B_ST	11
HSA-MIR-1281_ST	11		HSA-MIR-141_ST	11
HSA-MIR-1292_ST	11		HSA-MIR-148A_ST	11
HSA-MIR-130B-STAR_ST	11		HSA-MIR-296-3P_ST	11
HSA-MIR-217_ST	11		HSA-MIR-944_ST	11
HSA-MIR-4321_ST	11		HSA-LET-7E-STAR_ST	10
HSA-MIR-597_ST	11		HSA-MIR-125B-1-STAR_ST	10
HSA-MIR-658_ST	11		HSA-MIR-130A_ST	10
HSA-MIR-139-3P_ST	10		HSA-MIR-3123_ST	10
HSA-MIR-3191_ST	10		HSA-MIR-3126-3P_ST	10
HSA-MIR-3192_ST	10		HSA-MIR-1281_ST	9
HSA-MIR-765_ST	10		HSA-MIR-181A-STAR_ST	9
HSA-MIR-1251_ST	9		HSA-MIR-181C_ST	9
HSA-MIR-135B_ST	9		HSA-MIR-1973_ST	9
HSA-MIR-185_ST	9		HSA-MIR-200A-STAR_ST	9
HSA-MIR-200A-STAR_ST	9		HSA-MIR-3177_ST	9
HSA-MIR-4284_ST	9		HSA-MIR-31_ST	9
HSA-MIR-517-STAR_ST	9		HSA-MIR-548S_ST	9
HSA-MIR-548J_ST	9		HSA-MIR-708_ST	9
HSA-MIR-550-STAR_ST	9		HSA-MIR-1182_ST	8
HSA-MIR-670_ST	9		HSA-MIR-1243_ST	8
HSA-MIR-1226-STAR_ST	8		HSA-MIR-193B-STAR_ST	8
HSA-MIR-140-3P_ST	8		HSA-MIR-202-STAR_ST	8
HSA-MIR-148A_ST	8		HSA-MIR-202_ST	8
HSA-MIR-151-5P_ST	8		HSA-MIR-3157_ST	8
HSA-MIR-181B_ST	8		HSA-MIR-335_ST	8
HSA-MIR-1915-STAR_ST	8		HSA-MIR-4267_ST	8
HSA-MIR-1973_ST	8		HSA-MIR-497_ST	8
HSA-MIR-19B_ST	8		HSA-MIR-619_ST	8
HSA-MIR-212_ST	8		HSA-MIR-1254_ST	7
HSA-MIR-26B_ST	8		HSA-MIR-1279_ST	7
HSA-MIR-484_ST	8		HSA-MIR-140-3P_ST	7
HSA-MIR-589-STAR_ST	8		HSA-MIR-2355_ST	7
HSA-MIR-664-STAR_ST	8		HSA-MIR-3155_ST	7
HSA-MIR-769-3P_ST	8		HSA-MIR-4284_ST	7
HSA-MIR-944_ST	8		HSA-MIR-4328_ST	7
HSA-MIR-98_ST	8		HSA-MIR-552_ST	7
HSA-MIR-133B_ST	7		HSA-MIR-658_ST	7
HSA-MIR-141_ST	7		HSA-MIR-660_ST	7
HSA-MIR-146B-3P_ST	7		HSA-LET-7D_ST	6
HSA-MIR-200B-STAR_ST	7		HSA-MIR-1273_ST	6
HSA-MIR-302C_ST	7		HSA-MIR-141-STAR_ST	6
HSA-MIR-3134_ST	7		HSA-MIR-181A-2-STAR_ST	6
HSA-MIR-33B-STAR_ST	7		HSA-MIR-18A_ST	6
HSA-MIR-362-5P_ST	7		HSA-MIR-195-STAR_ST	6
HSA-MIR-491-5P_ST	7		HSA-MIR-214-STAR_ST	6
HSA-MIR-558_ST	7		HSA-MIR-3183_ST	6
HSA-MIR-582-3P_ST	7		HSA-MIR-3192_ST	6
HSA-MIR-661_ST	7		HSA-MIR-361-5P_ST	6
HSA-MIR-1276_ST	6		HSA-MIR-421_ST	6
HSA-MIR-3139_ST	6		HSA-MIR-451_ST	6
HSA-MIR-370_ST	6		HSA-MIR-501-5P_ST	6
HSA-MIR-4262_ST	6		HSA-MIR-10B-STAR_ST	5
HSA-MIR-509-3P_ST	6		HSA-MIR-1208_ST	5
HSA-MIR-518D-5P_ST	6		HSA-MIR-1224-5P_ST	5
HSA-MIR-548F_ST	6		HSA-MIR-1226-STAR_ST	5
HSA-MIR-708_ST	6		HSA-MIR-140-5P_ST	5
HSA-MIR-888_ST	6		HSA-MIR-148B-STAR_ST	5
HSA-MIR-892A_ST	6		HSA-MIR-1910_ST	5
HSA-MIR-920_ST	6		HSA-MIR-200B-STAR_ST	5
HSA-MIR-936_ST	6		HSA-MIR-20B_ST	5
HSA-MIR-10B-STAR_ST	5		HSA-MIR-212_ST	5
HSA-MIR-1257_ST	5		HSA-MIR-26B_ST	5
HSA-MIR-125B-1-STAR_ST	5		HSA-MIR-28-5P_ST	5
HSA-MIR-130A_ST	5		HSA-MIR-30A_ST	5
HSA-MIR-141-STAR_ST	5		HSA-MIR-3188_ST	5
HSA-MIR-142-5P_ST	5		HSA-MIR-3189_ST	5
HSA-MIR-181A-STAR_ST	5		HSA-MIR-339-3P_ST	5
HSA-MIR-192-STAR_ST	5		HSA-MIR-381_ST	5
HSA-MIR-193B-STAR_ST	5		HSA-MIR-4272_ST	5
HSA-MIR-194_ST	5		HSA-MIR-519E_ST	5
HSA-MIR-30A_ST	5		HSA-MIR-520A-3P_ST	5
HSA-MIR-3123_ST	5		HSA-MIR-548L_ST	5
HSA-MIR-3138_ST	5		HSA-MIR-597_ST	5
HSA-MIR-320D_ST	5		HSA-MIR-628-3P_ST	5
HSA-MIR-409-5P_ST	5		HSA-MIR-664-STAR_ST	5
HSA-MIR-4287_ST	5		HSA-LET-7D-STAR_ST	4
HSA-MIR-4328_ST	5		HSA-MIR-1207-3P_ST	4
HSA-MIR-485-5P_ST	5		HSA-MIR-1231_ST	4
HSA-MIR-494_ST	5		HSA-MIR-1233_ST	4
HSA-MIR-497_ST	5		HSA-MIR-1253_ST	4
HSA-MIR-552_ST	5		HSA-MIR-1257_ST	4
HSA-MIR-645_ST	5		HSA-MIR-1305_ST	4
HSA-MIR-665_ST	5		HSA-MIR-1321_ST	4
HSA-MIR-766_ST	5		HSA-MIR-135A-STAR_ST	4
HSA-MIR-933_ST	5		HSA-MIR-16-1-STAR_ST	4
HSA-MIR-1273_ST	4		HSA-MIR-181B_ST	4
HSA-MIR-1289_ST	4		HSA-MIR-1972_ST	4
HSA-MIR-135A_ST	4		HSA-MIR-20A_ST	4
HSA-MIR-140-5P_ST	4		HSA-MIR-23B-STAR_ST	4
HSA-MIR-148B-STAR_ST	4		HSA-MIR-302C_ST	4
HSA-MIR-149_ST	4		HSA-MIR-3133_ST	4
HSA-MIR-16-2-STAR_ST	4		HSA-MIR-3137_ST	4
HSA-MIR-181C_ST	4		HSA-MIR-3139_ST	4
HSA-MIR-182-STAR_ST	4		HSA-MIR-362-5P_ST	4
HSA-MIR-193B_ST	4		HSA-MIR-454_ST	4
HSA-MIR-199B-5P_ST	4		HSA-MIR-494_ST	4
HSA-MIR-202-STAR_ST	4		HSA-MIR-514B-3P_ST	4
HSA-MIR-296-3P_ST	4		HSA-MIR-515-5P_ST	4
HSA-MIR-297_ST	4		HSA-MIR-548H_ST	4
HSA-MIR-302E_ST	4		HSA-MIR-556-5P_ST	4
HSA-MIR-3065-5P_ST	4		HSA-MIR-578_ST	4
HSA-MIR-30E-STAR_ST	4		HSA-MIR-589_ST	4
HSA-MIR-3142_ST	4		HSA-MIR-621_ST	4
HSA-MIR-3155_ST	4		HSA-MIR-659_ST	4
HSA-MIR-3179_ST	4		HSA-MIR-670_ST	4
HSA-MIR-338-5P_ST	4		HSA-MIR-766_ST	4
HSA-MIR-361-5P_ST	4		HSA-MIR-920_ST	4
HSA-MIR-449A_ST	4		HSA-LET-7B_ST	3
HSA-MIR-579_ST	4		HSA-MIR-101-STAR_ST	3
HSA-MIR-609_ST	4		HSA-MIR-125A-5P_ST	3
HSA-MIR-619_ST	4		HSA-MIR-1274B_ST	3
HSA-MIR-628-3P_ST	4		HSA-MIR-1275_ST	3
HSA-MIR-634_ST	4		HSA-MIR-1285_ST	3
HSA-MIR-654-3P_ST	4		HSA-MIR-130B_ST	3
HSA-LET-7E-STAR_ST	3		HSA-MIR-16_ST	3
HSA-LET-7G_ST	3		HSA-MIR-181A_ST	3
HSA-MIR-10A-STAR_ST	3		HSA-MIR-192_ST	3
HSA-MIR-1245_ST	3		HSA-MIR-193B_ST	3
HSA-MIR-1254_ST	3		HSA-MIR-19B_ST	3
HSA-MIR-126-STAR_ST	3		HSA-MIR-200B_ST	3
HSA-MIR-181A_ST	3		HSA-MIR-210_ST	3
HSA-MIR-181C-STAR_ST	3		HSA-MIR-217_ST	3
HSA-MIR-192_ST	3		HSA-MIR-223-STAR_ST	3
HSA-MIR-1975_ST	3		HSA-MIR-30B-STAR_ST	3
HSA-MIR-200C-STAR_ST	3		HSA-MIR-3134_ST	3
HSA-MIR-20B_ST	3		HSA-MIR-3138_ST	3
HSA-MIR-215_ST	3		HSA-MIR-3152_ST	3
HSA-MIR-218-1-STAR_ST	3		HSA-MIR-3201_ST	3
HSA-MIR-22_ST	3		HSA-MIR-323-5P_ST	3
HSA-MIR-30C_ST	3		HSA-MIR-329_ST	3
HSA-MIR-3188_ST	3		HSA-MIR-337-3P_ST	3
HSA-MIR-3190-5P_ST	3		HSA-MIR-346_ST	3
HSA-MIR-369-5P_ST	3		HSA-MIR-377_ST	3
HSA-MIR-371-3P_ST	3		HSA-MIR-4258_ST	3
HSA-MIR-372_ST	3		HSA-MIR-4312_ST	3
HSA-MIR-374A-STAR_ST	3		HSA-MIR-4321_ST	3
HSA-MIR-380-STAR_ST	3		HSA-MIR-4327_ST	3
HSA-MIR-421_ST	3		HSA-MIR-485-3P_ST	3
HSA-MIR-4258_ST	3		HSA-MIR-490-5P_ST	3
HSA-MIR-4267_ST	3		HSA-MIR-518C-STAR_ST	3
HSA-MIR-4273_ST	3		HSA-MIR-518F-STAR_ST	3
HSA-MIR-4304_ST	3		HSA-MIR-520B_ST	3
HSA-MIR-489_ST	3		HSA-MIR-548C-5P_ST	3
HSA-MIR-501-5P_ST	3		HSA-MIR-548U_ST	3
HSA-MIR-504_ST	3		HSA-MIR-609_ST	3
HSA-MIR-514B-3P_ST	3		HSA-MIR-634_ST	3
HSA-MIR-519C-5P_ST	3		HSA-MIR-643_ST	3
HSA-MIR-519E_ST	3		HSA-MIR-646_ST	3
HSA-MIR-522_ST	3		HSA-MIR-657_ST	3
HSA-MIR-557_ST	3		HSA-MIR-665_ST	3
HSA-MIR-570_ST	3		HSA-MIR-7-1-STAR_ST	3
HSA-MIR-581_ST	3		HSA-MIR-874_ST	3
HSA-MIR-583_ST	3		HSA-MIR-891A_ST	3
HSA-MIR-625_ST	3		HSA-MIR-92A_ST	3
HSA-MIR-631_ST	3		HSA-LET-7G_ST	2
HSA-MIR-642_ST	3		HSA-MIR-106A_ST	2
HSA-MIR-654-5P_ST	3		HSA-MIR-1200_ST	2
HSA-MIR-875-3P_ST	3		HSA-MIR-1206_ST	2
HSA-MIR-96-STAR_ST	3		HSA-MIR-1207-5P_ST	2
HSA-LET-7A-STAR_ST	2		HSA-MIR-1245_ST	2
HSA-LET-7B-STAR_ST	2		HSA-MIR-1252_ST	2
HSA-LET-7D_ST	2		HSA-MIR-1266_ST	2
HSA-MIR-103-AS_ST	2		HSA-MIR-127-3P_ST	2
HSA-MIR-106B-STAR_ST	2		HSA-MIR-1287_ST	2
HSA-MIR-10A_ST	2		HSA-MIR-1289_ST	2
HSA-MIR-1182_ST	2		HSA-MIR-129-3P_ST	2
HSA-MIR-1208_ST	2		HSA-MIR-1290_ST	2
HSA-MIR-122_ST	2		HSA-MIR-1291_ST	2
HSA-MIR-1262_ST	2		HSA-MIR-136-STAR_ST	2
HSA-MIR-1266_ST	2		HSA-MIR-137_ST	2
HSA-MIR-1267_ST	2		HSA-MIR-146B-3P_ST	2
HSA-MIR-1268_ST	2		HSA-MIR-148B_ST	2
HSA-MIR-1275_ST	2		HSA-MIR-154_ST	2
HSA-MIR-1284_ST	2		HSA-MIR-15B_ST	2
HSA-MIR-1285_ST	2		HSA-MIR-181D_ST	2
HSA-MIR-128_ST	2		HSA-MIR-182-STAR_ST	2
HSA-MIR-129-3P_ST	2		HSA-MIR-1827_ST	2
HSA-MIR-129-5P_ST	2		HSA-MIR-183_ST	2
HSA-MIR-1291_ST	2		HSA-MIR-196B-STAR_ST	2
HSA-MIR-1299_ST	2		HSA-MIR-196B_ST	2
HSA-MIR-1324_ST	2		HSA-MIR-199B-5P_ST	2
HSA-MIR-132_ST	2		HSA-MIR-203_ST	2
HSA-MIR-137_ST	2		HSA-MIR-2052_ST	2
HSA-MIR-145_ST	2		HSA-MIR-20B-STAR_ST	2
HSA-MIR-16_ST	2		HSA-MIR-218-1-STAR_ST	2
HSA-MIR-1826_ST	2		HSA-MIR-219-5P_ST	2
HSA-MIR-1827_ST	2		HSA-MIR-221-STAR_ST	2
HSA-MIR-200A_ST	2		HSA-MIR-23B_ST	2
HSA-MIR-202_ST	2		HSA-MIR-24_ST	2
HSA-MIR-203_ST	2		HSA-MIR-29A-STAR_ST	2
HSA-MIR-2052_ST	2		HSA-MIR-302B_ST	2
HSA-MIR-2110_ST	2		HSA-MIR-30C-2-STAR_ST	2
HSA-MIR-211_ST	2		HSA-MIR-30D_ST	2
HSA-MIR-216A_ST	2		HSA-MIR-30E-STAR_ST	2
HSA-MIR-219-5P_ST	2		HSA-MIR-3141_ST	2
HSA-MIR-2277_ST	2		HSA-MIR-3154_ST	2
HSA-MIR-23B-STAR_ST	2		HSA-MIR-3158_ST	2
HSA-MIR-29A_ST	2		HSA-MIR-3165_ST	2
HSA-MIR-29C_ST	2		HSA-MIR-3193_ST	2
HSA-MIR-302D_ST	2		HSA-MIR-3197_ST	2
HSA-MIR-30B_ST	2		HSA-MIR-323B-3P_ST	2
HSA-MIR-3140_ST	2		HSA-MIR-33B-STAR_ST	2
HSA-MIR-3157_ST	2		HSA-MIR-34C-5P_ST	2
HSA-MIR-3164_ST	2		HSA-MIR-361-3P_ST	2
HSA-MIR-3166_ST	2		HSA-MIR-370_ST	2
HSA-MIR-3183_ST	2		HSA-MIR-374A-STAR_ST	2
HSA-MIR-3184_ST	2		HSA-MIR-380-STAR_ST	2
HSA-MIR-3189_ST	2		HSA-MIR-384_ST	2
HSA-MIR-3202_ST	2		HSA-MIR-409-5P_ST	2
HSA-MIR-328_ST	2		HSA-MIR-4257_ST	2
HSA-MIR-32_ST	2		HSA-MIR-4273_ST	2
HSA-MIR-34A-STAR_ST	2		HSA-MIR-4281_ST	2
HSA-MIR-34C-5P_ST	2		HSA-MIR-4304_ST	2
HSA-MIR-365_ST	2		HSA-MIR-4310_ST	2
HSA-MIR-367_ST	2		HSA-MIR-449B_ST	2
HSA-MIR-380_ST	2		HSA-MIR-485-5P_ST	2
HSA-MIR-409-3P_ST	2		HSA-MIR-489_ST	2
HSA-MIR-412_ST	2		HSA-MIR-491-3P_ST	2
HSA-MIR-4257_ST	2		HSA-MIR-493_ST	2
HSA-MIR-4263_ST	2		HSA-MIR-504_ST	2
HSA-MIR-4280_ST	2		HSA-MIR-516B-STAR_ST	2
HSA-MIR-4299_ST	2		HSA-MIR-516B_ST	2
HSA-MIR-4306_ST	2		HSA-MIR-520C-5P_ST	2
HSA-MIR-4315_ST	2		HSA-MIR-524-3P_ST	2
HSA-MIR-4320_ST	2		HSA-MIR-526A_ST	2
HSA-MIR-4324_ST	2		HSA-MIR-526B_ST	2
HSA-MIR-4326_ST	2		HSA-MIR-548J_ST	2
HSA-MIR-449B_ST	2		HSA-MIR-548M_ST	2
HSA-MIR-451_ST	2		HSA-MIR-558_ST	2
HSA-MIR-516A-3P_ST	2		HSA-MIR-579_ST	2
HSA-MIR-520C-5P_ST	2		HSA-MIR-589-STAR_ST	2
HSA-MIR-520D-3P_ST	2		HSA-MIR-611_ST	2
HSA-MIR-520E_ST	2		HSA-MIR-632_ST	2
HSA-MIR-548B-5P_ST	2		HSA-MIR-648_ST	2
HSA-MIR-548Q_ST	2		HSA-MIR-654-5P_ST	2
HSA-MIR-548U_ST	2		HSA-MIR-663B_ST	2
HSA-MIR-548W_ST	2		HSA-MIR-671-5P_ST	2
HSA-MIR-548X_ST	2		HSA-MIR-675-STAR_ST	2
HSA-MIR-574-5P_ST	2		HSA-MIR-761_ST	2
HSA-MIR-584_ST	2		HSA-MIR-765_ST	2
HSA-MIR-615-3P_ST	2		HSA-MIR-890_ST	2
HSA-MIR-616-STAR_ST	2		HSA-MIR-892A_ST	2
HSA-MIR-632_ST	2		HSA-MIR-892B_ST	2
HSA-MIR-641_ST	2		HSA-MIR-936_ST	2
HSA-MIR-644_ST	2		HSA-MIR-98_ST	2
HSA-MIR-650_ST	2		HSA-LET-7A-STAR_ST	1
HSA-MIR-767-3P_ST	2		HSA-LET-7B-STAR_ST	1
HSA-MIR-886-5P_ST	2		HSA-LET-7F-2-STAR_ST	1
HSA-MIR-888-STAR_ST	2		HSA-MIR-106B-STAR_ST	1
HSA-MIR-938_ST	2		HSA-MIR-10A_ST	1
HSA-MIR-943_ST	2		HSA-MIR-1197_ST	1
HSA-LET-7A_ST	1		HSA-MIR-1225-3P_ST	1
HSA-MIR-101-STAR_ST	1		HSA-MIR-122_ST	1
HSA-MIR-101_ST	1		HSA-MIR-1237_ST	1
HSA-MIR-105-STAR_ST	1		HSA-MIR-1244_ST	1
HSA-MIR-10B_ST	1		HSA-MIR-124_ST	1
HSA-MIR-1183_ST	1		HSA-MIR-1250_ST	1
HSA-MIR-1184_ST	1		HSA-MIR-1255A_ST	1
HSA-MIR-1224-3P_ST	1		HSA-MIR-1259_ST	1
HSA-MIR-1228-STAR_ST	1		HSA-MIR-1260_ST	1
HSA-MIR-1237_ST	1		HSA-MIR-1262_ST	1
HSA-MIR-1249_ST	1		HSA-MIR-1267_ST	1
HSA-MIR-124_ST	1		HSA-MIR-1274A_ST	1
HSA-MIR-1252_ST	1		HSA-MIR-1276_ST	1
HSA-MIR-1256_ST	1		HSA-MIR-1278_ST	1
HSA-MIR-1259_ST	1		HSA-MIR-1288_ST	1
HSA-MIR-1260_ST	1		HSA-MIR-129-5P_ST	1
HSA-MIR-1280_ST	1		HSA-MIR-129-STAR_ST	1
HSA-MIR-129-STAR_ST	1		HSA-MIR-1296_ST	1
HSA-MIR-1290_ST	1		HSA-MIR-1297_ST	1
HSA-MIR-1296_ST	1		HSA-MIR-1298_ST	1
HSA-MIR-130A-STAR_ST	1		HSA-MIR-1299_ST	1
HSA-MIR-130B_ST	1		HSA-MIR-1301_ST	1
HSA-MIR-1321_ST	1		HSA-MIR-1308_ST	1
HSA-MIR-135A-STAR_ST	1		HSA-MIR-130B-STAR_ST	1
HSA-MIR-136-STAR_ST	1		HSA-MIR-1322_ST	1
HSA-MIR-138-1-STAR_ST	1		HSA-MIR-136_ST	1
HSA-MIR-139-5P_ST	1		HSA-MIR-138-2-STAR_ST	1
HSA-MIR-142-3P_ST	1		HSA-MIR-144_ST	1
HSA-MIR-143-STAR_ST	1		HSA-MIR-145_ST	1
HSA-MIR-147_ST	1		HSA-MIR-147B_ST	1
HSA-MIR-149-STAR_ST	1		HSA-MIR-149-STAR_ST	1
HSA-MIR-151-3P_ST	1		HSA-MIR-149_ST	1
HSA-MIR-1538_ST	1		HSA-MIR-152_ST	1
HSA-MIR-1539_ST	1		HSA-MIR-1538_ST	1
HSA-MIR-154-STAR_ST	1		HSA-MIR-1539_ST	1
HSA-MIR-155-STAR_ST	1		HSA-MIR-155-STAR_ST	1
HSA-MIR-155_ST	1		HSA-MIR-1826_ST	1
HSA-MIR-15B_ST	1		HSA-MIR-18B_ST	1
HSA-MIR-16-1-STAR_ST	1		HSA-MIR-1908_ST	1
HSA-MIR-181D_ST	1		HSA-MIR-190B_ST	1
HSA-MIR-1825_ST	1		HSA-MIR-1913_ST	1
HSA-MIR-183_ST	1		HSA-MIR-1915-STAR_ST	1
HSA-MIR-187-STAR_ST	1		HSA-MIR-191_ST	1
HSA-MIR-1909_ST	1		HSA-MIR-193A-5P_ST	1
HSA-MIR-190_ST	1		HSA-MIR-194_ST	1
HSA-MIR-191-STAR_ST	1		HSA-MIR-1975_ST	1
HSA-MIR-193A-3P_ST	1		HSA-MIR-1976_ST	1
HSA-MIR-195-STAR_ST	1		HSA-MIR-199A-5P_ST	1
HSA-MIR-196B-STAR_ST	1		HSA-MIR-19A-STAR_ST	1
HSA-MIR-196B_ST	1		HSA-MIR-200A_ST	1
HSA-MIR-1972_ST	1		HSA-MIR-204_ST	1
HSA-MIR-197_ST	1		HSA-MIR-205-STAR_ST	1
HSA-MIR-204_ST	1		HSA-MIR-205_ST	1
HSA-MIR-205-STAR_ST	1		HSA-MIR-206_ST	1
HSA-MIR-205_ST	1		HSA-MIR-2110_ST	1
HSA-MIR-208B_ST	1		HSA-MIR-2116_ST	1
HSA-MIR-20A-STAR_ST	1		HSA-MIR-214_ST	1
HSA-MIR-20A_ST	1		HSA-MIR-215_ST	1
HSA-MIR-2114_ST	1		HSA-MIR-220A_ST	1
HSA-MIR-2116-STAR_ST	1		HSA-MIR-220B_ST	1
HSA-MIR-214-STAR_ST	1		HSA-MIR-221_ST	1
HSA-MIR-218-2-STAR_ST	1		HSA-MIR-224_ST	1
HSA-MIR-24_ST	1		HSA-MIR-2277_ST	1
HSA-MIR-26A-1-STAR_ST	1		HSA-MIR-26B-STAR_ST	1
HSA-MIR-2909_ST	1		HSA-MIR-27B-STAR_ST	1
HSA-MIR-298_ST	1		HSA-MIR-296-5P_ST	1
HSA-MIR-29B_ST	1		HSA-MIR-297_ST	1
HSA-MIR-301B_ST	1		HSA-MIR-299-5P_ST	1
HSA-MIR-302C-STAR_ST	1		HSA-MIR-29A_ST	1
HSA-MIR-3065-3P_ST	1		HSA-MIR-29C-STAR_ST	1
HSA-MIR-30A-STAR_ST	1		HSA-MIR-29C_ST	1
HSA-MIR-30B-STAR_ST	1		HSA-MIR-302D_ST	1
HSA-MIR-30C-1-STAR_ST	1		HSA-MIR-30A-STAR_ST	1
HSA-MIR-30E_ST	1		HSA-MIR-30D-STAR_ST	1
HSA-MIR-3115_ST	1		HSA-MIR-3121_ST	1
HSA-MIR-3116_ST	1		HSA-MIR-3126-5P_ST	1
HSA-MIR-3121_ST	1		HSA-MIR-3142_ST	1
HSA-MIR-3128_ST	1		HSA-MIR-3145_ST	1
HSA-MIR-3130-5P_ST	1		HSA-MIR-3146_ST	1
HSA-MIR-3141_ST	1		HSA-MIR-3161_ST	1
HSA-MIR-3143_ST	1		HSA-MIR-3162_ST	1
HSA-MIR-3144-3P_ST	1		HSA-MIR-3163_ST	1
HSA-MIR-3145_ST	1		HSA-MIR-3164_ST	1
HSA-MIR-3165_ST	1		HSA-MIR-3166_ST	1
HSA-MIR-3168_ST	1		HSA-MIR-3167_ST	1
HSA-MIR-3172_ST	1		HSA-MIR-3172_ST	1
HSA-MIR-3175_ST	1		HSA-MIR-3179_ST	1
HSA-MIR-3181_ST	1		HSA-MIR-3180-3P_ST	1
HSA-MIR-3182_ST	1		HSA-MIR-3181_ST	1
HSA-MIR-3190-3P_ST	1		HSA-MIR-3187_ST	1
HSA-MIR-3201_ST	1		HSA-MIR-3191_ST	1
HSA-MIR-320E_ST	1		HSA-MIR-3196_ST	1
HSA-MIR-330-5P_ST	1		HSA-MIR-3200_ST	1
HSA-MIR-340-STAR_ST	1		HSA-MIR-320A_ST	1
HSA-MIR-34B-STAR_ST	1		HSA-MIR-320C_ST	1
HSA-MIR-34B_ST	1		HSA-MIR-330-5P_ST	1
HSA-MIR-362-3P_ST	1		HSA-MIR-340_ST	1
HSA-MIR-376A-STAR_ST	1		HSA-MIR-34B_ST	1
HSA-MIR-377_ST	1		HSA-MIR-365_ST	1
HSA-MIR-379-STAR_ST	1		HSA-MIR-372_ST	1
HSA-MIR-381_ST	1		HSA-MIR-374A_ST	1
HSA-MIR-384_ST	1		HSA-MIR-376A-STAR_ST	1
HSA-MIR-411-STAR_ST	1		HSA-MIR-376A_ST	1
HSA-MIR-425-STAR_ST	1		HSA-MIR-378B_ST	1
HSA-MIR-4251_ST	1		HSA-MIR-380_ST	1
HSA-MIR-4252_ST	1		HSA-MIR-411_ST	1
HSA-MIR-4268_ST	1		HSA-MIR-412_ST	1
HSA-MIR-4272_ST	1		HSA-MIR-423-5P_ST	1
HSA-MIR-4275_ST	1		HSA-MIR-424_ST	1
HSA-MIR-4278_ST	1		HSA-MIR-4251_ST	1
HSA-MIR-4281_ST	1		HSA-MIR-4252_ST	1
HSA-MIR-4282_ST	1		HSA-MIR-425_ST	1
HSA-MIR-429_ST	1		HSA-MIR-4271_ST	1
HSA-MIR-4307_ST	1		HSA-MIR-4278_ST	1
HSA-MIR-4311_ST	1		HSA-MIR-4287_ST	1
HSA-MIR-4316_ST	1		HSA-MIR-4288_ST	1
HSA-MIR-432-STAR_ST	1		HSA-MIR-4289_ST	1
HSA-MIR-452-STAR_ST	1		HSA-MIR-4298_ST	1
HSA-MIR-452_ST	1		HSA-MIR-4305_ST	1
HSA-MIR-454_ST	1		HSA-MIR-4315_ST	1
HSA-MIR-485-3P_ST	1		HSA-MIR-4317_ST	1
HSA-MIR-495_ST	1		HSA-MIR-432-STAR_ST	1
HSA-MIR-512-3P_ST	1		HSA-MIR-4320_ST	1
HSA-MIR-513B_ST	1		HSA-MIR-4322_ST	1
HSA-MIR-515-5P_ST	1		HSA-MIR-449A_ST	1
HSA-MIR-516B-STAR_ST	1		HSA-MIR-449B-STAR_ST	1
HSA-MIR-517B_ST	1		HSA-MIR-449C_ST	1
HSA-MIR-518C-STAR_ST	1		HSA-MIR-452_ST	1
HSA-MIR-518C_ST	1		HSA-MIR-490-3P_ST	1
HSA-MIR-519A-STAR_ST	1		HSA-MIR-497-STAR_ST	1
HSA-MIR-519B-5P_ST	1		HSA-MIR-509-3-5P_ST	1
HSA-MIR-519E-STAR_ST	1		HSA-MIR-509-3P_ST	1
HSA-MIR-520A-3P_ST	1		HSA-MIR-510_ST	1
HSA-MIR-520B_ST	1		HSA-MIR-511_ST	1
HSA-MIR-521_ST	1		HSA-MIR-512-3P_ST	1
HSA-MIR-523_ST	1		HSA-MIR-512-5P_ST	1
HSA-MIR-539_ST	1		HSA-MIR-513A-5P_ST	1
HSA-MIR-541-STAR_ST	1		HSA-MIR-518C_ST	1
HSA-MIR-544B_ST	1		HSA-MIR-519C-5P_ST	1
HSA-MIR-548A-5P_ST	1		HSA-MIR-520C-3P_ST	1
HSA-MIR-548B-3P_ST	1		HSA-MIR-525-3P_ST	1
HSA-MIR-548K_ST	1		HSA-MIR-526B-STAR_ST	1
HSA-MIR-548L_ST	1		HSA-MIR-532-5P_ST	1
HSA-MIR-548O_ST	1		HSA-MIR-544B_ST	1
HSA-MIR-564_ST	1		HSA-MIR-545-STAR_ST	1
HSA-MIR-568_ST	1		HSA-MIR-548A-5P_ST	1
HSA-MIR-573_ST	1		HSA-MIR-548C-3P_ST	1
HSA-MIR-574-3P_ST	1		HSA-MIR-548E_ST	1
HSA-MIR-578_ST	1		HSA-MIR-548G_ST	1
HSA-MIR-589_ST	1		HSA-MIR-548I_ST	1
HSA-MIR-601_ST	1		HSA-MIR-548O_ST	1
HSA-MIR-603_ST	1		HSA-MIR-548W_ST	1
HSA-MIR-608_ST	1		HSA-MIR-548X_ST	1
HSA-MIR-614_ST	1		HSA-MIR-550_ST	1
HSA-MIR-615-5P_ST	1		HSA-MIR-557_ST	1
HSA-MIR-620_ST	1		HSA-MIR-559_ST	1
HSA-MIR-626_ST	1		HSA-MIR-566_ST	1
HSA-MIR-630_ST	1		HSA-MIR-570_ST	1
HSA-MIR-637_ST	1		HSA-MIR-576-3P_ST	1
HSA-MIR-646_ST	1		HSA-MIR-583_ST	1
HSA-MIR-656_ST	1		HSA-MIR-584_ST	1
HSA-MIR-660_ST	1		HSA-MIR-587_ST	1
HSA-MIR-663B_ST	1		HSA-MIR-600_ST	1
HSA-MIR-671-3P_ST	1		HSA-MIR-608_ST	1
HSA-MIR-7-1-STAR_ST	1		HSA-MIR-610_ST	1
HSA-MIR-720_ST	1		HSA-MIR-612_ST	1
HSA-MIR-759_ST	1		HSA-MIR-616-STAR_ST	1
HSA-MIR-764_ST	1		HSA-MIR-629-STAR_ST	1
HSA-MIR-767-5P_ST	1		HSA-MIR-629_ST	1
HSA-MIR-873_ST	1		HSA-MIR-633_ST	1
HSA-MIR-874_ST	1		HSA-MIR-637_ST	1
HSA-MIR-887_ST	1		HSA-MIR-641_ST	1
HSA-MIR-921_ST	1		HSA-MIR-642_ST	1
HSA-MIR-922_ST	1		HSA-MIR-645_ST	1
HSA-MIR-934_ST	1		HSA-MIR-647_ST	1
HSA-MIR-935_ST	1		HSA-MIR-650_ST	1
HSA-MIR-937_ST	1		HSA-MIR-654-3P_ST	1
HSA-MIR-941_ST	1		HSA-MIR-671-3P_ST	1
			HSA-MIR-718_ST	1
			HSA-MIR-758_ST	1
			HSA-MIR-767-5P_ST	1
			HSA-MIR-873_ST	1
			HSA-MIR-875-5P_ST	1
			HSA-MIR-876-3P_ST	1
			HSA-MIR-877-STAR_ST	1
			HSA-MIR-885-3P_ST	1
			HSA-MIR-886-5P_ST	1
			HSA-MIR-934_ST	1
			HSA-MIR-935_ST	1
			HSA-MIR-939_ST	1
			HSA-MIR-940_ST	1
			HSA-MIR-941_ST	1
			HSA-MIR-943_ST	1
			HSA-MIR-96_ST	1
