# Supplementary material for: Functional Implications of MicroRNAs in Crohn’s Disease Revealed by Integrating MicroRNA and Messenger RNA Expression Profiling
Source: Int J Mol Sci. 2017 Jul 20;18(7):1580. doi: 10.3390/ijms18071580 (PMC5536068; doi:10.3390/ijms18071580)
Supplement: Supplementary file 1 [file ijms-18-01580-s001.zip › ijms-207430-supplementary/SupplementaryTable7_palmieri.xlsx]

## Sheet: Foglio1
Supplementary table 7: Differential co-expression (DC) pathway analysis for the canonical pathways. Lists of pathways that were DC with each miRNA with a P-value < 0.01.
miRNA	Canonical Pathways
HSA-LET-7I_ST	KEGG_ENDOCYTOSIS	KEGG_DORSO_VENTRAL_AXIS_FORMATION	KEGG_TGF_BETA_SIGNALING_PATHWAY	KEGG_AXON_GUIDANCE	KEGG_CELL_ADHESION_MOLECULES_CAMS	KEGG_ADHERENS_JUNCTION	KEGG_HEMATOPOIETIC_CELL_LINEAGE	KEGG_PATHWAYS_IN_CANCER	KEGG_RENAL_CELL_CARCINOMA	BIOCARTA_CBL_PATHWAY	BIOCARTA_LAIR_PATHWAY	BIOCARTA_IL17_PATHWAY	BIOCARTA_IL5_PATHWAY	BIOCARTA_PPARA_PATHWAY	BIOCARTA_RAC1_PATHWAY	BIOCARTA_HER2_PATHWAY	BIOCARTA_IL1R_PATHWAY	BIOCARTA_CTLA4_PATHWAY	ST_TUMOR_NECROSIS_FACTOR_PATHWAY	ST_INTEGRIN_SIGNALING_PATHWAY	ST_STAT3_PATHWAY	SA_MMP_CYTOKINE_CONNECTION	PID_INSULIN_PATHWAY	PID_GMCSF_PATHWAY	PID_GLYPICAN_1PATHWAY	PID_ER_NONGENOMIC_PATHWAY	PID_PTP1BPATHWAY	PID_FRA_PATHWAY	PID_RHOA_REG_PATHWAY	PID_NECTIN_PATHWAY	PID_CDC42_PATHWAY	PID_RET_PATHWAY	PID_ARF6_PATHWAY	PID_TCPTP_PATHWAY	PID_ANGIOPOIETINRECEPTOR_PATHWAY	PID_SHP2_PATHWAY	PID_ERBB1_RECEPTOR_PROXIMAL_PATHWAY	PID_IL5_PATHWAY	PID_AJDISS_2PATHWAY	PID_UPA_UPAR_PATHWAY	PID_EPHA_FWDPATHWAY	PID_ALK1PATHWAY	PID_PDGFRBPATHWAY	PID_IL8CXCR2_PATHWAY	PID_ERBB1_INTERNALIZATION_PATHWAY	PID_SYNDECAN_2_PATHWAY	PID_RAC1_REG_PATHWAY	PID_SYNDECAN_3_PATHWAY	PID_IL8CXCR1_PATHWAY
HSA-LET-7I-STAR_ST	KEGG_NICOTINATE_AND_NICOTINAMIDE_METABOLISM	KEGG_TGF_BETA_SIGNALING_PATHWAY	KEGG_NEUROTROPHIN_SIGNALING_PATHWAY	KEGG_ALDOSTERONE_REGULATED_SODIUM_REABSORPTION	KEGG_COLORECTAL_CANCER	KEGG_RENAL_CELL_CARCINOMA	KEGG_ENDOMETRIAL_CANCER	KEGG_ACUTE_MYELOID_LEUKEMIA	BIOCARTA_GLEEVEC_PATHWAY	BIOCARTA_IL1R_PATHWAY	BIOCARTA_MET_PATHWAY	SA_B_CELL_RECEPTOR_COMPLEXES	PID_MET_PATHWAY	PID_RET_PATHWAY	PID_ARF6_PATHWAY	PID_ERBB1_RECEPTOR_PROXIMAL_PATHWAY	PID_PI3KCIPATHWAY	PID_ALK1PATHWAY	PID_PDGFRBPATHWAY	PID_TOLL_ENDOGENOUS_PATHWAY	PID_PI3KPLCTRKPATHWAY	PID_FGF_PATHWAY	PID_FAK_PATHWAY	PID_TGFBRPATHWAY	REACTOME_SIGNALING_BY_RHO_GTPASES	REACTOME_SIGNALING_BY_SCF_KIT	REACTOME_ALPHA_LINOLENIC_ACID_ALA_METABOLISM	REACTOME_SYNTHESIS_OF_PC	REACTOME_TIE2_SIGNALING	REACTOME_SYNTHESIS_OF_VERY_LONG_CHAIN_FATTY_ACYL_COAS
HSA-MIR-1273D_ST	BIOCARTA_ETS_PATHWAY	BIOCARTA_VIP_PATHWAY	BIOCARTA_CCR5_PATHWAY	PID_VEGF_VEGFR_PATHWAY	REACTOME_HS_GAG_BIOSYNTHESIS
HSA-MIR-129-STAR_ST	KEGG_STARCH_AND_SUCROSE_METABOLISM	BIOCARTA_CD40_PATHWAY	BIOCARTA_FAS_PATHWAY	BIOCARTA_P38MAPK_PATHWAY	BIOCARTA_SARS_PATHWAY	BIOCARTA_TNFR2_PATHWAY	PID_HNF3BPATHWAY	PID_CONE_PATHWAY	PID_LIS1PATHWAY	PID_RB_1PATHWAY	REACTOME_ION_TRANSPORT_BY_P_TYPE_ATPASES
HSA-MIR-1913_ST	KEGG_RIBOSOME	KEGG_PROGESTERONE_MEDIATED_OOCYTE_MATURATION	REACTOME_SRP_DEPENDENT_COTRANSLATIONAL_PROTEIN_TARGETING_TO_MEMBRANE	REACTOME_PEPTIDE_CHAIN_ELONGATION	REACTOME_EICOSANOID_LIGAND_BINDING_RECEPTORS	REACTOME_ACTIVATION_OF_THE_AP1_FAMILY_OF_TRANSCRIPTION_FACTORS	REACTOME_CGMP_EFFECTS	REACTOME_INFLUENZA_LIFE_CYCLE	REACTOME_INFLUENZA_VIRAL_RNA_TRANSCRIPTION_AND_REPLICATION	REACTOME_NONSENSE_MEDIATED_DECAY_ENHANCED_BY_THE_EXON_JUNCTION_COMPLEX
HSA-MIR-192_ST	BIOCARTA_D4GDI_PATHWAY	BIOCARTA_HCMV_PATHWAY	BIOCARTA_NGF_PATHWAY	BIOCARTA_MET_PATHWAY	PID_P38_MKK3_6PATHWAY	PID_IL6_7PATHWAY	PID_ANTHRAXPATHWAY	PID_LYMPHANGIOGENESIS_PATHWAY	PID_FGF_PATHWAY	REACTOME_TRANS_GOLGI_NETWORK_VESICLE_BUDDING	REACTOME_SHC1_EVENTS_IN_ERBB4_SIGNALING	REACTOME_ETHANOL_OXIDATION
HSA-MIR-192-STAR_ST	KEGG_GLYCEROPHOSPHOLIPID_METABOLISM	KEGG_MAPK_SIGNALING_PATHWAY	KEGG_GNRH_SIGNALING_PATHWAY	BIOCARTA_CHEMICAL_PATHWAY	BIOCARTA_SPPA_PATHWAY	BIOCARTA_BIOPEPTIDES_PATHWAY	BIOCARTA_RANKL_PATHWAY	BIOCARTA_NDKDYNAMIN_PATHWAY	BIOCARTA_EPO_PATHWAY	BIOCARTA_ERK_PATHWAY	BIOCARTA_PYK2_PATHWAY	BIOCARTA_NGF_PATHWAY	BIOCARTA_RHO_PATHWAY	BIOCARTA_BARRESTIN_SRC_PATHWAY	BIOCARTA_MET_PATHWAY	BIOCARTA_TRKA_PATHWAY	ST_P38_MAPK_PATHWAY	PID_RHOA_REG_PATHWAY	REACTOME_BOTULINUM_NEUROTOXICITY	REACTOME_PROTEOLYTIC_CLEAVAGE_OF_SNARE_COMPLEX_PROTEINS	REACTOME_THROMBIN_SIGNALLING_THROUGH_PROTEINASE_ACTIVATED_RECEPTORS_PARS	REACTOME_PROSTACYCLIN_SIGNALLING_THROUGH_PROSTACYCLIN_RECEPTOR	REACTOME_IRAK1_RECRUITS_IKK_COMPLEX	REACTOME_N_GLYCAN_ANTENNAE_ELONGATION	REACTOME_N_GLYCAN_ANTENNAE_ELONGATION_IN_THE_MEDIAL_TRANS_GOLGI
HSA-MIR-193B_ST	KEGG_GLYCOLYSIS_GLUCONEOGENESIS	KEGG_ENDOCYTOSIS	BIOCARTA_INTRINSIC_PATHWAY	PID_IL1PATHWAY	PID_MYC_REPRESSPATHWAY	PID_LYMPHANGIOGENESIS_PATHWAY	PID_FGF_PATHWAY	PID_INTEGRIN_A4B1_PATHWAY	REACTOME_GLUCONEOGENESIS	REACTOME_REGULATION_OF_INSULIN_LIKE_GROWTH_FACTOR_IGF_ACTIVITY_BY_INSULIN_LIKE_GROWTH_FACTOR_BINDING_PROTEINS_IGFBPS	REACTOME_INTEGRIN_ALPHAIIB_BETA3_SIGNALING	REACTOME_BILE_SALT_AND_ORGANIC_ANION_SLC_TRANSPORTERS	REACTOME_IL1_SIGNALING	REACTOME_PLATELET_AGGREGATION_PLUG_FORMATION	REACTOME_INTRINSIC_PATHWAY	REACTOME_NOD1_2_SIGNALING_PATHWAY	REACTOME_NUCLEOTIDE_BINDING_DOMAIN_LEUCINE_RICH_REPEAT_CONTAINING_RECEPTOR_NLR_SIGNALING_PATHWAYS
HSA-MIR-196A_ST	PID_TRKRPATHWAY	REACTOME_CRMPS_IN_SEMA3A_SIGNALING
HSA-MIR-19A_ST	KEGG_STEROID_BIOSYNTHESIS	KEGG_MATURITY_ONSET_DIABETES_OF_THE_YOUNG	REACTOME_ANDROGEN_BIOSYNTHESIS	REACTOME_REGULATION_OF_BETA_CELL_DEVELOPMENT	REACTOME_REGULATION_OF_GENE_EXPRESSION_IN_BETA_CELLS	REACTOME_TRANSPORT_OF_INORGANIC_CATIONS_ANIONS_AND_AMINO_ACIDS_OLIGOPEPTIDES	REACTOME_CHOLESTEROL_BIOSYNTHESIS
HSA-MIR-200A_ST	BIOCARTA_PTEN_PATHWAY	PID_ANTHRAXPATHWAY	PID_FGF_PATHWAY	REACTOME_NEGATIVE_REGULATION_OF_FGFR_SIGNALING	REACTOME_TRANS_GOLGI_NETWORK_VESICLE_BUDDING	REACTOME_GOLGI_ASSOCIATED_VESICLE_BIOGENESIS	REACTOME_FRS2_MEDIATED_CASCADE	REACTOME_IRAK1_RECRUITS_IKK_COMPLEX	REACTOME_ETHANOL_OXIDATION	REACTOME_SHC_MEDIATED_SIGNALLING
HSA-MIR-24_ST	KEGG_ENDOCYTOSIS	KEGG_NOTCH_SIGNALING_PATHWAY	BIOCARTA_CDC42RAC_PATHWAY	ST_GRANULE_CELL_SURVIVAL_PATHWAY	PID_ARF6_PATHWAY	REACTOME_RETROGRADE_NEUROTROPHIN_SIGNALLING	REACTOME_RECYCLING_PATHWAY_OF_L1
HSA-MIR-3138_ST	KEGG_ETHER_LIPID_METABOLISM	KEGG_NICOTINATE_AND_NICOTINAMIDE_METABOLISM	KEGG_SNARE_INTERACTIONS_IN_VESICULAR_TRANSPORT	BIOCARTA_CELL2CELL_PATHWAY	BIOCARTA_CCR5_PATHWAY	BIOCARTA_CHREBP2_PATHWAY	PID_NECTIN_PATHWAY	PID_NETRIN_PATHWAY	PID_TGFBRPATHWAY	REACTOME_REGULATION_OF_KIT_SIGNALING	REACTOME_CIRCADIAN_REPRESSION_OF_EXPRESSION_BY_REV_ERBA	REACTOME_METABOLISM_OF_POLYAMINES	REACTOME_TRANSPORT_OF_MATURE_MRNA_DERIVED_FROM_AN_INTRONLESS_TRANSCRIPT	REACTOME_CD28_DEPENDENT_VAV1_PATHWAY	REACTOME_CTLA4_INHIBITORY_SIGNALING	REACTOME_DEADENYLATION_OF_MRNA	REACTOME_GABA_SYNTHESIS_RELEASE_REUPTAKE_AND_DEGRADATION	REACTOME_SYNTHESIS_OF_VERY_LONG_CHAIN_FATTY_ACYL_COAS	NABA_PROTEOGLYCANS
HSA-MIR-3150_ST	BIOCARTA_AMI_PATHWAY	BIOCARTA_FIBRINOLYSIS_PATHWAY	BIOCARTA_RHO_PATHWAY	BIOCARTA_SPRY_PATHWAY	PID_SMAD2_3NUCLEARPATHWAY	PID_VEGF_VEGFR_PATHWAY	REACTOME_VEGF_LIGAND_RECEPTOR_INTERACTIONS	REACTOME_AMINE_DERIVED_HORMONES	REACTOME_TRANSPORT_OF_VITAMINS_NUCLEOSIDES_AND_RELATED_MOLECULES
HSA-MIR-3184_ST	KEGG_OXIDATIVE_PHOSPHORYLATION	KEGG_CARDIAC_MUSCLE_CONTRACTION	KEGG_PRION_DISEASES	KEGG_SYSTEMIC_LUPUS_ERYTHEMATOSUS	ST_GAQ_PATHWAY	ST_GA13_PATHWAY	REACTOME_REGULATION_OF_COMPLEMENT_CASCADE	REACTOME_GLUTAMATE_NEUROTRANSMITTER_RELEASE_CYCLE	REACTOME_CHYLOMICRON_MEDIATED_LIPID_TRANSPORT	REACTOME_TRYPTOPHAN_CATABOLISM
HSA-MIR-3194_ST	KEGG_FATTY_ACID_METABOLISM	KEGG_NICOTINATE_AND_NICOTINAMIDE_METABOLISM	KEGG_PANTOTHENATE_AND_COA_BIOSYNTHESIS	KEGG_MAPK_SIGNALING_PATHWAY	KEGG_ERBB_SIGNALING_PATHWAY	KEGG_CHEMOKINE_SIGNALING_PATHWAY	KEGG_ENDOCYTOSIS	KEGG_PEROXISOME	KEGG_MTOR_SIGNALING_PATHWAY	KEGG_APOPTOSIS	KEGG_GAP_JUNCTION	KEGG_NOD_LIKE_RECEPTOR_SIGNALING_PATHWAY	KEGG_NEUROTROPHIN_SIGNALING_PATHWAY	KEGG_INSULIN_SIGNALING_PATHWAY	KEGG_PROXIMAL_TUBULE_BICARBONATE_RECLAMATION	KEGG_COLORECTAL_CANCER	KEGG_PANCREATIC_CANCER	KEGG_BLADDER_CANCER	KEGG_CHRONIC_MYELOID_LEUKEMIA	KEGG_NON_SMALL_CELL_LUNG_CANCER	BIOCARTA_CFTR_PATHWAY	BIOCARTA_MCALPAIN_PATHWAY	BIOCARTA_TGFB_PATHWAY	SA_B_CELL_RECEPTOR_COMPLEXES	ST_GRANULE_CELL_SURVIVAL_PATHWAY	ST_JNK_MAPK_PATHWAY	PID_ENDOTHELINPATHWAY	PID_NFAT_3PATHWAY	PID_ERBB1_RECEPTOR_PROXIMAL_PATHWAY	PID_ERBB2ERBB3PATHWAY	PID_PDGFRBPATHWAY	PID_NEPHRIN_NEPH1_PATHWAY	PID_VEGFR1_PATHWAY	PID_P38ALPHABETADOWNSTREAMPATHWAY	PID_RAC1_REG_PATHWAY	PID_INSULIN_GLUCOSE_PATHWAY	PID_MYC_REPRESSPATHWAY	PID_RAS_PATHWAY	PID_PI3KPLCTRKPATHWAY	PID_FGF_PATHWAY	PID_INTEGRIN_A4B1_PATHWAY	PID_FAK_PATHWAY	PID_TGFBRPATHWAY	REACTOME_DAG_AND_IP3_SIGNALING	REACTOME_SIGNALING_BY_ERBB2	REACTOME_SPHINGOLIPID_DE_NOVO_BIOSYNTHESIS	REACTOME_GRB2_EVENTS_IN_ERBB2_SIGNALING	REACTOME_SHC1_EVENTS_IN_ERBB4_SIGNALING	REACTOME_ALPHA_LINOLENIC_ACID_ALA_METABOLISM
HSA-MIR-323B-3P_ST	KEGG_HYPERTROPHIC_CARDIOMYOPATHY_HCM	KEGG_DILATED_CARDIOMYOPATHY	BIOCARTA_GABA_PATHWAY	PID_S1P_S1P2_PATHWAY	REACTOME_TRAFFICKING_AND_PROCESSING_OF_ENDOSOMAL_TLR	REACTOME_P130CAS_LINKAGE_TO_MAPK_SIGNALING_FOR_INTEGRINS	REACTOME_GRB2_SOS_PROVIDES_LINKAGE_TO_MAPK_SIGNALING_FOR_INTERGRINS_	REACTOME_INTEGRIN_ALPHAIIB_BETA3_SIGNALING	REACTOME_PROSTANOID_LIGAND_RECEPTORS	REACTOME_GABA_B_RECEPTOR_ACTIVATION
HSA-MIR-378B_ST	BIOCARTA_MCM_PATHWAY	BIOCARTA_EIF2_PATHWAY	BIOCARTA_IGF1MTOR_PATHWAY	BIOCARTA_ACTINY_PATHWAY	PID_PDGFRAPATHWAY	REACTOME_SLBP_DEPENDENT_PROCESSING_OF_REPLICATION_DEPENDENT_HISTONE_PRE_MRNAS	REACTOME_DOPAMINE_NEUROTRANSMITTER_RELEASE_CYCLE	REACTOME_INSULIN_SYNTHESIS_AND_PROCESSING	REACTOME_SYNTHESIS_OF_VERY_LONG_CHAIN_FATTY_ACYL_COAS
HSA-MIR-422A_ST	KEGG_GLYCOLYSIS_GLUCONEOGENESIS	KEGG_CITRATE_CYCLE_TCA_CYCLE	KEGG_FATTY_ACID_METABOLISM	KEGG_VALINE_LEUCINE_AND_ISOLEUCINE_DEGRADATION	KEGG_ARGININE_AND_PROLINE_METABOLISM	KEGG_SELENOAMINO_ACID_METABOLISM	KEGG_GLUTATHIONE_METABOLISM	KEGG_PYRUVATE_METABOLISM	KEGG_PROPANOATE_METABOLISM	KEGG_BIOSYNTHESIS_OF_UNSATURATED_FATTY_ACIDS	KEGG_ERBB_SIGNALING_PATHWAY	KEGG_PEROXISOME	KEGG_TIGHT_JUNCTION	KEGG_B_CELL_RECEPTOR_SIGNALING_PATHWAY	KEGG_NEUROTROPHIN_SIGNALING_PATHWAY	KEGG_REGULATION_OF_ACTIN_CYTOSKELETON	KEGG_ALZHEIMERS_DISEASE	KEGG_RENAL_CELL_CARCINOMA	KEGG_NON_SMALL_CELL_LUNG_CANCER	BIOCARTA_BCR_PATHWAY	BIOCARTA_IL2_PATHWAY	BIOCARTA_IL3_PATHWAY	BIOCARTA_IL2RB_PATHWAY	PID_BCR_5PATHWAY	PID_GLYPICAN_1PATHWAY	PID_EPHBFWDPATHWAY	PID_P38ALPHABETAPATHWAY	PID_TXA2PATHWAY	PID_PI3KCIPATHWAY	PID_CD8TCRDOWNSTREAMPATHWAY	PID_ALPHASYNUCLEIN_PATHWAY	PID_FGF_PATHWAY	REACTOME_PYRUVATE_METABOLISM_AND_CITRIC_ACID_TCA_CYCLE	REACTOME_SIGNALING_BY_SCF_KIT	REACTOME_TCA_CYCLE_AND_RESPIRATORY_ELECTRON_TRANSPORT	REACTOME_REGULATION_OF_KIT_SIGNALING	REACTOME_ANTIGEN_ACTIVATES_B_CELL_RECEPTOR_LEADING_TO_GENERATION_OF_SECOND_MESSENGERS	REACTOME_CELL_SURFACE_INTERACTIONS_AT_THE_VASCULAR_WALL	REACTOME_SIGNALLING_TO_ERKS	REACTOME_MITOCHONDRIAL_FATTY_ACID_BETA_OXIDATION	REACTOME_CITRIC_ACID_CYCLE_TCA_CYCLE	REACTOME_CTLA4_INHIBITORY_SIGNALING	REACTOME_BRANCHED_CHAIN_AMINO_ACID_CATABOLISM	REACTOME_METAL_ION_SLC_TRANSPORTERS	REACTOME_IL_3_5_AND_GM_CSF_SIGNALING	REACTOME_ETHANOL_OXIDATION	REACTOME_SHC_MEDIATED_SIGNALLING	REACTOME_FORMATION_OF_ATP_BY_CHEMIOSMOTIC_COUPLING	REACTOME_GLUTATHIONE_CONJUGATION
HSA-MIR-4264_ST	KEGG_GLYCOSAMINOGLYCAN_BIOSYNTHESIS_HEPARAN_SULFATE	KEGG_HEDGEHOG_SIGNALING_PATHWAY	PID_S1P_S1P2_PATHWAY	REACTOME_SIGNALING_BY_ACTIVATED_POINT_MUTANTS_OF_FGFR1	REACTOME_N_GLYCAN_TRIMMING_IN_THE_ER_AND_CALNEXIN_CALRETICULIN_CYCLE	REACTOME_FGFR_LIGAND_BINDING_AND_ACTIVATION
HSA-MIR-4284_ST	KEGG_CYTOKINE_CYTOKINE_RECEPTOR_INTERACTION	KEGG_JAK_STAT_SIGNALING_PATHWAY	BIOCARTA_TFF_PATHWAY	ST_ERK1_ERK2_MAPK_PATHWAY	ST_G_ALPHA_I_PATHWAY	ST_JAK_STAT_PATHWAY	ST_STAT3_PATHWAY	PID_IL27PATHWAY	PID_ER_NONGENOMIC_PATHWAY	PID_INTEGRIN_CS_PATHWAY	PID_SHP2_PATHWAY	PID_IL8CXCR2_PATHWAY	PID_ERBB1_INTERNALIZATION_PATHWAY	PID_THROMBIN_PAR1_PATHWAY	PID_TOLL_ENDOGENOUS_PATHWAY	PID_LYMPHANGIOGENESIS_PATHWAY	PID_FGF_PATHWAY	REACTOME_TGF_BETA_RECEPTOR_SIGNALING_IN_EMT_EPITHELIAL_TO_MESENCHYMAL_TRANSITION	REACTOME_PEPTIDE_LIGAND_BINDING_RECEPTORS	REACTOME_SEMA4D_IN_SEMAPHORIN_SIGNALING	REACTOME_SEMAPHORIN_INTERACTIONS	REACTOME_SEMA4D_INDUCED_CELL_MIGRATION_AND_GROWTH_CONE_COLLAPSE	REACTOME_RECYCLING_PATHWAY_OF_L1	REACTOME_IMMUNE_SYSTEM
HSA-MIR-455-3P_ST	KEGG_ENDOCYTOSIS	KEGG_COMPLEMENT_AND_COAGULATION_CASCADES	KEGG_JAK_STAT_SIGNALING_PATHWAY	BIOCARTA_IL10_PATHWAY	BIOCARTA_IL1R_PATHWAY	PID_PTP1BPATHWAY	PID_P38ALPHABETAPATHWAY	PID_TXA2PATHWAY	PID_AMB2_NEUTROPHILS_PATHWAY	PID_IL8CXCR2_PATHWAY	PID_IL8CXCR1_PATHWAY	PID_RAS_PATHWAY	PID_FGF_PATHWAY	REACTOME_IMMUNOREGULATORY_INTERACTIONS_BETWEEN_A_LYMPHOID_AND_A_NON_LYMPHOID_CELL	REACTOME_CELL_SURFACE_INTERACTIONS_AT_THE_VASCULAR_WALL	REACTOME_RESPONSE_TO_ELEVATED_PLATELET_CYTOSOLIC_CA2_	REACTOME_GLUCONEOGENESIS	REACTOME_PKA_MEDIATED_PHOSPHORYLATION_OF_CREB	REACTOME_SYNTHESIS_SECRETION_AND_DEACYLATION_OF_GHRELIN	REACTOME_SEMA4D_IN_SEMAPHORIN_SIGNALING	REACTOME_SEMAPHORIN_INTERACTIONS	REACTOME_SEMA4D_INDUCED_CELL_MIGRATION_AND_GROWTH_CONE_COLLAPSE	REACTOME_LYSOSOME_VESICLE_BIOGENESIS	REACTOME_IL1_SIGNALING	REACTOME_HEMOSTASIS	REACTOME_IMMUNE_SYSTEM	REACTOME_ADAPTIVE_IMMUNE_SYSTEM
HSA-MIR-551B-STAR_ST	KEGG_WNT_SIGNALING_PATHWAY	KEGG_BASAL_CELL_CARCINOMA	REACTOME_SIGNALLING_TO_ERKS
HSA-MIR-611_ST	REACTOME_SIGNALING_BY_NODAL	REACTOME_NOREPINEPHRINE_NEUROTRANSMITTER_RELEASE_CYCLE	REACTOME_AMINE_DERIVED_HORMONES
HSA-MIR-612_ST	KEGG_OXIDATIVE_PHOSPHORYLATION	KEGG_CARDIAC_MUSCLE_CONTRACTION	KEGG_ALZHEIMERS_DISEASE	KEGG_PARKINSONS_DISEASE	KEGG_HUNTINGTONS_DISEASE	BIOCARTA_AT1R_PATHWAY	BIOCARTA_ERK_PATHWAY	BIOCARTA_P38MAPK_PATHWAY	BIOCARTA_PLCE_PATHWAY	BIOCARTA_GPCR_PATHWAY	PID_ARF6DOWNSTREAMPATHWAY	PID_IL2_PI3KPATHWAY	PID_ARF_3PATHWAY	PID_NCADHERINPATHWAY	REACTOME_TCA_CYCLE_AND_RESPIRATORY_ELECTRON_TRANSPORT	REACTOME_SIGNALLING_TO_RAS	REACTOME_GLUTAMATE_NEUROTRANSMITTER_RELEASE_CYCLE	REACTOME_TRANSMISSION_ACROSS_CHEMICAL_SYNAPSES	REACTOME_AMINO_ACID_TRANSPORT_ACROSS_THE_PLASMA_MEMBRANE	REACTOME_METABOLISM_OF_POLYAMINES	REACTOME_INTEGRATION_OF_ENERGY_METABOLISM	REACTOME_DOPAMINE_NEUROTRANSMITTER_RELEASE_CYCLE	REACTOME_ACETYLCHOLINE_NEUROTRANSMITTER_RELEASE_CYCLE	REACTOME_NOREPINEPHRINE_NEUROTRANSMITTER_RELEASE_CYCLE	REACTOME_G_PROTEIN_ACTIVATION	REACTOME_REGULATION_OF_INSULIN_SECRETION_BY_GLUCAGON_LIKE_PEPTIDE1	REACTOME_REGULATION_OF_INSULIN_SECRETION	REACTOME_INHIBITION_OF_INSULIN_SECRETION_BY_ADRENALINE_NORADRENALINE	REACTOME_EICOSANOID_LIGAND_BINDING_RECEPTORS	REACTOME_PROSTANOID_LIGAND_RECEPTORS	REACTOME_ADP_SIGNALLING_THROUGH_P2RY1	REACTOME_G_BETA_GAMMA_SIGNALLING_THROUGH_PLC_BETA	REACTOME_G_ALPHA_Z_SIGNALLING_EVENTS	REACTOME_TRANSPORT_OF_INORGANIC_CATIONS_ANIONS_AND_AMINO_ACIDS_OLIGOPEPTIDES	REACTOME_AMINO_ACID_AND_OLIGOPEPTIDE_SLC_TRANSPORTERS	REACTOME_SIGNAL_AMPLIFICATION	REACTOME_THROMBOXANE_SIGNALLING_THROUGH_TP_RECEPTOR	REACTOME_ADP_SIGNALLING_THROUGH_P2RY12	REACTOME_ACTIVATION_OF_KAINATE_RECEPTORS_UPON_GLUTAMATE_BINDING	REACTOME_THROMBIN_SIGNALLING_THROUGH_PROTEINASE_ACTIVATED_RECEPTORS_PARS	REACTOME_RESPIRATORY_ELECTRON_TRANSPORT	REACTOME_PROSTACYCLIN_SIGNALLING_THROUGH_PROSTACYCLIN_RECEPTOR	REACTOME_GABA_SYNTHESIS_RELEASE_REUPTAKE_AND_DEGRADATION	REACTOME_REGULATION_OF_WATER_BALANCE_BY_RENAL_AQUAPORINS	REACTOME_RESPIRATORY_ELECTRON_TRANSPORT_ATP_SYNTHESIS_BY_CHEMIOSMOTIC_COUPLING_AND_HEAT_PRODUCTION_BY_UNCOUPLING_PROTEINS_	REACTOME_SHC_MEDIATED_SIGNALLING	REACTOME_FORMATION_OF_ATP_BY_CHEMIOSMOTIC_COUPLING	REACTOME_GLUTATHIONE_CONJUGATION	REACTOME_PHASE_II_CONJUGATION
HSA-MIR-668_ST	KEGG_OLFACTORY_TRANSDUCTION	REACTOME_SIGNALING_BY_GPCR	REACTOME_OLFACTORY_SIGNALING_PATHWAY	REACTOME_CLASS_C_3_METABOTROPIC_GLUTAMATE_PHEROMONE_RECEPTORS	REACTOME_GPCR_DOWNSTREAM_SIGNALING	REACTOME_AMINE_COMPOUND_SLC_TRANSPORTERS	REACTOME_TRAF6_MEDIATED_IRF7_ACTIVATION
HSA-MIR-720_ST	KEGG_TYROSINE_METABOLISM	KEGG_GLYCOSAMINOGLYCAN_DEGRADATION	BIOCARTA_ALK_PATHWAY	BIOCARTA_CYTOKINE_PATHWAY	BIOCARTA_INFLAM_PATHWAY	BIOCARTA_STEM_PATHWAY	PID_NECTIN_PATHWAY	REACTOME_BETA_DEFENSINS	REACTOME_CS_DS_DEGRADATION	REACTOME_P130CAS_LINKAGE_TO_MAPK_SIGNALING_FOR_INTEGRINS	REACTOME_OLFACTORY_SIGNALING_PATHWAY	REACTOME_AMINE_LIGAND_BINDING_RECEPTORS	REACTOME_GPCR_DOWNSTREAM_SIGNALING	REACTOME_ROLE_OF_DCC_IN_REGULATING_APOPTOSIS
HSA-MIR-886-5P_ST	KEGG_PROTEIN_EXPORT	BIOCARTA_HCMV_PATHWAY	BIOCARTA_CDC42RAC_PATHWAY	BIOCARTA_BARRESTIN_SRC_PATHWAY	BIOCARTA_MET_PATHWAY	PID_ERBB2ERBB3PATHWAY	PID_ALK2PATHWAY	REACTOME_OPIOID_SIGNALLING	REACTOME_GRB2_SOS_PROVIDES_LINKAGE_TO_MAPK_SIGNALING_FOR_INTERGRINS_	REACTOME_G_PROTEIN_ACTIVATION	REACTOME_SYNTHESIS_SECRETION_AND_DEACYLATION_OF_GHRELIN	REACTOME_SHC_RELATED_EVENTS
[truncated: 30 more columns]
