# Supplementary material for: Functional Implications of MicroRNAs in Crohn’s Disease Revealed by Integrating MicroRNA and Messenger RNA Expression Profiling
Source: Int J Mol Sci. 2017 Jul 20;18(7):1580. doi: 10.3390/ijms18071580 (PMC5536068; doi:10.3390/ijms18071580)
Supplement: Supplementary file 1 [file ijms-18-01580-s001.zip › ijms-207430-supplementary/SupplementaryTable8_palmieri.xlsx]

## Sheet: Foglio1
Supplementary table 8: Differential co-expression (DC) pathway analysis for the GO terms. Lists of terms that were DC with each miRNA with a P-value < 0.01.
miRNAs	GO Terms
HSA-LET-7I_ST	INTRINSIC_TO_PLASMA_MEMBRANE	CELL_JUNCTION	EXTRACELLULAR_REGION	INTRINSIC_TO_MEMBRANE	MEMBRANE_PART	INTERCELLULAR_JUNCTION	LYTIC_VACUOLE	MEMBRANE	CELL_FRACTION	INTEGRAL_TO_MEMBRANE	LIPID_RAFT	INTEGRAL_TO_PLASMA_MEMBRANE	MEMBRANE_FRACTION	LEADING_EDGE	LYSOSOME	PLASMA_MEMBRANE_PART	PLASMA_MEMBRANE	REGULATION_OF_BIOLOGICAL_QUALITY	NEGATIVE_REGULATION_OF_MULTICELLULAR_ORGANISMAL_PROCESS	REGULATION_OF_SECRETION	HEMOSTASIS	ENZYME_LINKED_RECEPTOR_PROTEIN_SIGNALING_PATHWAY	JAK_STAT_CASCADE	ENERGY_RESERVE_METABOLIC_PROCESS	SIGNAL_TRANSDUCTION	NEGATIVE_REGULATION_OF_CELLULAR_BIOSYNTHETIC_PROCESS	PHOSPHOLIPASE_C_ACTIVATION	CELL_SURFACE_RECEPTOR_LINKED_SIGNAL_TRANSDUCTION_GO_0007166	NEGATIVE_REGULATION_OF_IMMUNE_SYSTEM_PROCESS	ACTIN_FILAMENT_BASED_PROCESS	REGULATION_OF_SIGNAL_TRANSDUCTION	REGULATION_OF_BODY_FLUID_LEVELS	EPITHELIAL_TO_MESENCHYMAL_TRANSITION	MYELOID_CELL_DIFFERENTIATION	LEUKOCYTE_CHEMOTAXIS	MYELOID_LEUKOCYTE_DIFFERENTIATION	INFLAMMATORY_RESPONSE	CELLULAR_CATION_HOMEOSTASIS	POST_TRANSLATIONAL_PROTEIN_MODIFICATION	INTERCELLULAR_JUNCTION_ASSEMBLY_AND_MAINTENANCE	ACTIN_CYTOSKELETON_ORGANIZATION_AND_BIOGENESIS	HOMEOSTASIS_OF_NUMBER_OF_CELLS	BIOPOLYMER_MODIFICATION	HOMEOSTATIC_PROCESS	NEGATIVE_REGULATION_OF_SECRETION	CELL_PROLIFERATION_GO_0008283	RESPONSE_TO_EXTERNAL_STIMULUS	COAGULATION	NEGATIVE_REGULATION_OF_TRANSLATION
HSA-LET-7I-STAR_ST	APICAL_PART_OF_CELL	MEMBRANE_FRACTION	MICROVILLUS	ENZYME_LINKED_RECEPTOR_PROTEIN_SIGNALING_PATHWAY	SIGNAL_TRANSDUCTION	CELL_SURFACE_RECEPTOR_LINKED_SIGNAL_TRANSDUCTION_GO_0007166	REGULATION_OF_SIGNAL_TRANSDUCTION	REGULATION_OF_GENE_SPECIFIC_TRANSCRIPTION	DEPHOSPHORYLATION	INFLAMMATORY_RESPONSE	RESPONSE_TO_STRESS	POST_TRANSLATIONAL_PROTEIN_MODIFICATION	BIOPOLYMER_MODIFICATION	POSITIVE_REGULATION_OF_BIOLOGICAL_PROCESS	PROTEIN_MODIFICATION_PROCESS	NEGATIVE_REGULATION_OF_SIGNAL_TRANSDUCTION	POSITIVE_REGULATION_OF_CELLULAR_PROCESS	PROTEIN_AMINO_ACID_DEPHOSPHORYLATION	INTRACELLULAR_SIGNALING_CASCADE	PROTEIN_DOMAIN_SPECIFIC_BINDING	PHOSPHOTRANSFERASE_ACTIVITY_ALCOHOL_GROUP_AS_ACCEPTOR	CATION_BINDING	ZINC_ION_BINDING	GTPASE_REGULATOR_ACTIVITY	METALLOPEPTIDASE_ACTIVITY	ENZYME_ACTIVATOR_ACTIVITY	FUCOSYLTRANSFERASE_ACTIVITY	IDENTICAL_PROTEIN_BINDING	ENZYME_REGULATOR_ACTIVITY	KINASE_ACTIVITY	PROTEIN_TYROSINE_KINASE_ACTIVITY	ION_BINDING	ENZYME_INHIBITOR_ACTIVITY	ENDOPEPTIDASE_ACTIVITY	PDZ_DOMAIN_BINDING	PHOSPHOPROTEIN_PHOSPHATASE_ACTIVITY	RHO_GTPASE_ACTIVATOR_ACTIVITY	TRANSFERASE_ACTIVITY_TRANSFERRING_PHOSPHORUS_CONTAINING_GROUPS	MONOVALENT_INORGANIC_CATION_TRANSMEMBRANE_TRANSPORTER_ACTIVITY	GROWTH_FACTOR_BINDING	TRANSITION_METAL_ION_BINDING
HSA-MIR-1273D_ST	CYTOKINESIS	DETECTION_OF_ABIOTIC_STIMULUS	CELL_DIVISION	KINASE_ACTIVATOR_ACTIVITY
HSA-MIR-129-STAR_ST	VESICLE_COAT	CELL_CORTEX	COATED_VESICLE_MEMBRANE	MEMBRANE_COAT	COATED_MEMBRANE	REGULATION_OF_RHO_PROTEIN_SIGNAL_TRANSDUCTION	NUCLEAR_TRANSPORT	RAS_PROTEIN_SIGNAL_TRANSDUCTION	REGULATION_OF_RAS_PROTEIN_SIGNAL_TRANSDUCTION	NUCLEAR_EXPORT	NLS_BEARING_SUBSTRATE_IMPORT_INTO_NUCLEUS	REGULATION_OF_CELL_CELL_ADHESION	CELLULAR_LOCALIZATION	CDC42_PROTEIN_SIGNAL_TRANSDUCTION	NUCLEOCYTOPLASMIC_TRANSPORT	RHO_PROTEIN_SIGNAL_TRANSDUCTION	ATPASE_ACTIVITY_COUPLED_TO_TRANSMEMBRANE_MOVEMENT_OF_IONS_PHOSPHORYLATIVE_MECHANISM	CALCIUM_ION_TRANSMEMBRANE_TRANSPORTER_ACTIVITY	AMINE_TRANSMEMBRANE_TRANSPORTER_ACTIVITY	MAGNESIUM_ION_BINDING	SMALL_GTPASE_BINDING	GTPASE_BINDING
HSA-MIR-1913_ST	NEURITE_DEVELOPMENT	AXONOGENESIS	POST_GOLGI_VESICLE_MEDIATED_TRANSPORT	PHAGOCYTOSIS	CELLULAR_MORPHOGENESIS_DURING_DIFFERENTIATION	SUGAR_BINDING	STRUCTURAL_MOLECULE_ACTIVITY
HSA-MIR-192_ST	GLYCOLIPID_METABOLIC_PROCESS	INSULIN_RECEPTOR_SIGNALING_PATHWAY	CELL_STRUCTURE_DISASSEMBLY_DURING_APOPTOSIS	SUPEROXIDE_METABOLIC_PROCESS	GLYCOSPHINGOLIPID_METABOLIC_PROCESS	APOPTOTIC_MITOCHONDRIAL_CHANGES	PROTEIN_IMPORT_INTO_NUCLEUS_TRANSLOCATION	TRANSMEMBRANE_RECEPTOR_PROTEIN_TYROSINE_KINASE_SIGNALING_PATHWAY	ENDODEOXYRIBONUCLEASE_ACTIVITY	SMALL_CONJUGATING_PROTEIN_BINDING	HORMONE_BINDING	UBIQUITIN_BINDING	PEPTIDE_BINDING	PHOSPHOINOSITIDE_BINDING	PHOSPHOLIPID_TRANSPORTER_ACTIVITY
HSA-MIR-192-STAR_ST	REGULATION_OF_HYDROLASE_ACTIVITY	GLYCOLIPID_METABOLIC_PROCESS	NEGATIVE_REGULATION_OF_APOPTOSIS	REGULATION_OF_MOLECULAR_FUNCTION	PROGRAMMED_CELL_DEATH	NEGATIVE_REGULATION_OF_CYTOSKELETON_ORGANIZATION_AND_BIOGENESIS	REGULATION_OF_DEVELOPMENTAL_PROCESS	RAS_PROTEIN_SIGNAL_TRANSDUCTION	REGULATION_OF_RAS_PROTEIN_SIGNAL_TRANSDUCTION	POSITIVE_REGULATION_OF_HYDROLASE_ACTIVITY	ALCOHOL_METABOLIC_PROCESS	ENDOTHELIAL_CELL_PROLIFERATION	DNA_CATABOLIC_PROCESS	POSITIVE_REGULATION_OF_DEVELOPMENTAL_PROCESS	MEMBRANE_ORGANIZATION_AND_BIOGENESIS	REGULATION_OF_ANGIOGENESIS	REGULATION_OF_RHO_GTPASE_ACTIVITY	NEGATIVE_REGULATION_OF_TRANSCRIPTION	PROTEIN_COMPLEX_ASSEMBLY	NEGATIVE_REGULATION_OF_METABOLIC_PROCESS	NEGATIVE_REGULATION_OF_DEVELOPMENTAL_PROCESS	PROTEIN_IMPORT_INTO_NUCLEUS_TRANSLOCATION	NEGATIVE_REGULATION_OF_PROGRAMMED_CELL_DEATH	SMALL_GTPASE_MEDIATED_SIGNAL_TRANSDUCTION	REGULATION_OF_RAS_GTPASE_ACTIVITY	APOPTOSIS_GO	RHO_PROTEIN_SIGNAL_TRANSDUCTION	REGULATION_OF_ENDOTHELIAL_CELL_PROLIFERATION	CASPASE_ACTIVATION	ACID_AMINO_ACID_LIGASE_ACTIVITY	RAS_GTPASE_ACTIVATOR_ACTIVITY	LIGASE_ACTIVITY_FORMING_CARBON_NITROGEN_BONDS	SH2_DOMAIN_BINDING	PHOSPHOLIPID_BINDING	SMALL_CONJUGATING_PROTEIN_BINDING	HYDROLASE_ACTIVITY_ACTING_ON_ESTER_BONDS	INSULIN_LIKE_GROWTH_FACTOR_RECEPTOR_BINDING	DEAMINASE_ACTIVITY	INOSITOL_OR_PHOSPHATIDYLINOSITOL_PHOSPHATASE_ACTIVITY	RHO_GTPASE_ACTIVATOR_ACTIVITY	GTPASE_ACTIVATOR_ACTIVITY	SMALL_PROTEIN_CONJUGATING_ENZYME_ACTIVITY	SMALL_CONJUGATING_PROTEIN_LIGASE_ACTIVITY	UBIQUITIN_PROTEIN_LIGASE_ACTIVITY
HSA-MIR-193B_ST	PROTEIN_POLYUBIQUITINATION	POSITIVE_REGULATION_OF_IMMUNE_SYSTEM_PROCESS	REGULATION_OF_MOLECULAR_FUNCTION	MONOCARBOXYLIC_ACID_TRANSPORT	POSITIVE_REGULATION_OF_MULTICELLULAR_ORGANISMAL_PROCESS	REGULATION_OF_TRANSCRIPTION_FACTOR_ACTIVITY	CELL_RECOGNITION	RESPONSE_TO_BACTERIUM	PROTEIN_IMPORT_INTO_NUCLEUS_TRANSLOCATION	POSITIVE_REGULATION_OF_SECRETION	ENZYME_REGULATOR_ACTIVITY	PROTEIN_KINASE_REGULATOR_ACTIVITY	PATTERN_RECOGNITION_RECEPTOR_ACTIVITY	OXIDOREDUCTASE_ACTIVITY_ACTING_ON_NADH_OR_NADPH	SMALL_PROTEIN_CONJUGATING_ENZYME_ACTIVITY
HSA-MIR-196A_ST	RESPONSE_TO_LIGHT_STIMULUS	MYELOID_LEUKOCYTE_DIFFERENTIATION	RESPONSE_TO_ABIOTIC_STIMULUS	RESPONSE_TO_RADIATION	POSITIVE_REGULATION_OF_ANGIOGENESIS	PHOSPHOTRANSFERASE_ACTIVITY_PHOSPHATE_GROUP_AS_ACCEPTOR	HORMONE_BINDING
HSA-MIR-19A_ST	VESICULAR_FRACTION	STEROID_BIOSYNTHETIC_PROCESS	OXIDOREDUCTASE_ACTIVITY_ACTING_ON_SULFUR_GROUP_OF_DONORS	OXIDOREDUCTASE_ACTIVITY_GO_0016705	SULFOTRANSFERASE_ACTIVITY	ISOMERASE_ACTIVITY
HSA-MIR-200A_ST	BIOGENIC_AMINE_METABOLIC_PROCESS	GLYCOLIPID_METABOLIC_PROCESS	SUPEROXIDE_METABOLIC_PROCESS	CELL_RECOGNITION	ALCOHOL_METABOLIC_PROCESS	SMALL_CONJUGATING_PROTEIN_BINDING	UBIQUITIN_BINDING	PHOSPHOINOSITIDE_BINDING	HEMATOPOIETIN_INTERFERON_CLASSD200_DOMAIN_CYTOKINE_RECEPTOR_ACTIVITY	PHOSPHOLIPID_TRANSPORTER_ACTIVITY
HSA-MIR-24_ST	ANCHORED_TO_MEMBRANE	ANCHORED_TO_PLASMA_MEMBRANE	GLUCAN_METABOLIC_PROCESS	ENERGY_RESERVE_METABOLIC_PROCESS	MONOVALENT_INORGANIC_CATION_HOMEOSTASIS	MONOCARBOXYLIC_ACID_TRANSPORT	BIOPOLYMER_BIOSYNTHETIC_PROCESS	POLYSACCHARIDE_METABOLIC_PROCESS	CELLULAR_POLYSACCHARIDE_METABOLIC_PROCESS	ACID_AMINO_ACID_LIGASE_ACTIVITY	HYDRO_LYASE_ACTIVITY	MONOCARBOXYLIC_ACID_TRANSMEMBRANE_TRANSPORTER_ACTIVITY	CARBON_OXYGEN_LYASE_ACTIVITY	SMALL_PROTEIN_CONJUGATING_ENZYME_ACTIVITY	SMALL_CONJUGATING_PROTEIN_LIGASE_ACTIVITY	UBIQUITIN_PROTEIN_LIGASE_ACTIVITY
HSA-MIR-3138_ST	DENDRITE	SYNAPSE	CYCLIC_NUCLEOTIDE_METABOLIC_PROCESS	HOMOPHILIC_CELL_ADHESION	NITROGEN_COMPOUND_METABOLIC_PROCESS	OLIGOSACCHARIDE_METABOLIC_PROCESS	AMINE_METABOLIC_PROCESS	TRICARBOXYLIC_ACID_CYCLE_INTERMEDIATE_METABOLIC_PROCESS	HYDROLASE_ACTIVITY_ACTING_ON_ESTER_BONDS	CARBOXYPEPTIDASE_ACTIVITY	ACETYLGALACTOSAMINYLTRANSFERASE_ACTIVITY	DEOXYRIBONUCLEASE_ACTIVITY	EXTRACELLULAR_MATRIX_STRUCTURAL_CONSTITUENT
HSA-MIR-3150_ST	FOCAL_ADHESION_FORMATION	POLYSACCHARIDE_BINDING	NF_KAPPAB_BINDING	PATTERN_BINDING	GLYCOSAMINOGLYCAN_BINDING
HSA-MIR-3184_ST	STRIATED_MUSCLE_DEVELOPMENT	POST_GOLGI_VESICLE_MEDIATED_TRANSPORT	COFACTOR_CATABOLIC_PROCESS	ACTIN_POLYMERIZATION_AND_OR_DEPOLYMERIZATION	ENERGY_DERIVATION_BY_OXIDATION_OF_ORGANIC_COMPOUNDS	ACTIN_FILAMENT_POLYMERIZATION	DNA_DAMAGE_RESPONSESIGNAL_TRANSDUCTION_RESULTING_IN_INDUCTION_OF_APOPTOSIS	CARBOHYDRATE_BINDING	PATTERN_RECOGNITION_RECEPTOR_ACTIVITY	PATTERN_BINDING	METALLOENDOPEPTIDASE_ACTIVITY
HSA-MIR-3194_ST	CELL_JUNCTION	INTRINSIC_TO_MEMBRANE	MEMBRANE_PART	INTERCELLULAR_JUNCTION	MEMBRANE	ENDOPLASMIC_RETICULUM	CELL_FRACTION	CYTOSOL	APICAL_JUNCTION_COMPLEX	INTEGRAL_TO_MEMBRANE	MEMBRANE_FRACTION	MICROBODY	APICOLATERAL_PLASMA_MEMBRANE	LEADING_EDGE	PLASMA_MEMBRANE	PEROXISOME	ESTABLISHMENT_OF_PROTEIN_LOCALIZATION	ESTABLISHMENT_OF_LOCALIZATION	PROTEIN_AMINO_ACID_N_LINKED_GLYCOSYLATION	SIGNAL_TRANSDUCTION	RESPONSE_TO_NUTRIENT	INTRACELLULAR_PROTEIN_TRANSPORT	PROGRAMMED_CELL_DEATH	RESPONSE_TO_TOXIN	POSITIVE_REGULATION_OF_CATALYTIC_ACTIVITY	CARBOHYDRATE_TRANSPORT	I_KAPPAB_KINASE_NF_KAPPAB_CASCADE	ACTIN_FILAMENT_BASED_PROCESS	REGULATION_OF_SIGNAL_TRANSDUCTION	LOCOMOTORY_BEHAVIOR	GENERATION_OF_PRECURSOR_METABOLITES_AND_ENERGY	LIPID_METABOLIC_PROCESS	RESPONSE_TO_NUTRIENT_LEVELS	POSITIVE_REGULATION_OF_HYDROLASE_ACTIVITY	POSITIVE_REGULATION_OF_MAP_KINASE_ACTIVITY	POSITIVE_REGULATION_OF_CASPASE_ACTIVITY	INFLAMMATORY_RESPONSE	ACTIVATION_OF_IMMUNE_RESPONSE	RESPONSE_TO_STRESS	CELLULAR_CATION_HOMEOSTASIS	RESPONSE_TO_CHEMICAL_STIMULUS	POST_TRANSLATIONAL_PROTEIN_MODIFICATION	MAINTENANCE_OF_LOCALIZATION	ACTIN_CYTOSKELETON_ORGANIZATION_AND_BIOGENESIS	CELLULAR_PROTEIN_METABOLIC_PROCESS	PROTEIN_KINASE_CASCADE	EPIDERMAL_GROWTH_FACTOR_RECEPTOR_SIGNALING_PATHWAY	CELLULAR_RESPONSE_TO_EXTRACELLULAR_STIMULUS	BIOPOLYMER_MODIFICATION
HSA-MIR-323B-3P_ST	VOLTAGE_GATED_POTASSIUM_CHANNEL_COMPLEX	MUSCLE_DEVELOPMENT	BIOGENIC_AMINE_METABOLIC_PROCESS	EPITHELIAL_TO_MESENCHYMAL_TRANSITION	AMINE_BIOSYNTHETIC_PROCESS	SMOOTH_MUSCLE_CONTRACTION_GO_0006939	CATION_TRANSPORT	MONOVALENT_INORGANIC_CATION_TRANSPORT	G_PROTEIN_COUPLED_RECEPTOR_PROTEIN_SIGNALING_PATHWAY	CELLULAR_POLYSACCHARIDE_METABOLIC_PROCESS	CATION_TRANSMEMBRANE_TRANSPORTER_ACTIVITY	SPECIFIC_RNA_POLYMERASE_II_TRANSCRIPTION_FACTOR_ACTIVITY	POTASSIUM_CHANNEL_ACTIVITY	PHOSPHOLIPASE_A2_ACTIVITY	GTPASE_ACTIVITY
HSA-MIR-378B_ST	PROTEIN_TARGETING_TO_MITOCHONDRION	NEGATIVE_REGULATION_OF_CELLULAR_BIOSYNTHETIC_PROCESS	CELLULAR_RESPONSE_TO_STRESS	NEGATIVE_REGULATION_OF_TRANSLATION	NEGATIVE_REGULATION_OF_BIOSYNTHETIC_PROCESS	CARBOXY_LYASE_ACTIVITY
HSA-MIR-422A_ST	CYTOPLASMIC_PART	MEMBRANE_PART	MEMBRANE	CYTOPLASM	NADH_DEHYDROGENASE_COMPLEX	CYTOSOL	MITOCHONDRIAL_RESPIRATORY_CHAIN_COMPLEX_I	MITOCHONDRIAL_RESPIRATORY_CHAIN	MITOCHONDRION	RESPIRATORY_CHAIN_COMPLEX_I	LEADING_EDGE	PROTEIN_AUTOPROCESSING	ESTABLISHMENT_OF_LOCALIZATION	POSITIVE_REGULATION_OF_IMMUNE_SYSTEM_PROCESS	SIGNAL_TRANSDUCTION	RESPONSE_TO_NUTRIENT	PROGRAMMED_CELL_DEATH	AEROBIC_RESPIRATION	ACTIN_FILAMENT_BASED_PROCESS	GENERATION_OF_PRECURSOR_METABOLITES_AND_ENERGY	LIPID_METABOLIC_PROCESS	ORGANIC_ACID_METABOLIC_PROCESS	NITROGEN_COMPOUND_METABOLIC_PROCESS	LIPID_BIOSYNTHETIC_PROCESS	ALCOHOL_METABOLIC_PROCESS	ACTIVATION_OF_IMMUNE_RESPONSE	POST_TRANSLATIONAL_PROTEIN_MODIFICATION	MAINTENANCE_OF_LOCALIZATION	ACTIN_CYTOSKELETON_ORGANIZATION_AND_BIOGENESIS	RESPONSE_TO_OXIDATIVE_STRESS	AMINO_ACID_AND_DERIVATIVE_METABOLIC_PROCESS	PROTEIN_KINASE_CASCADE	EPIDERMAL_GROWTH_FACTOR_RECEPTOR_SIGNALING_PATHWAY	BIOPOLYMER_MODIFICATION	TRANSPORT	GLYCOPROTEIN_BIOSYNTHETIC_PROCESS	NUCLEOTIDE_SUGAR_METABOLIC_PROCESS	PROTEIN_PROCESSING	OXYGEN_AND_REACTIVE_OXYGEN_SPECIES_METABOLIC_PROCESS	PROTEIN_COMPLEX_ASSEMBLY	CELLULAR_LIPID_METABOLIC_PROCESS	AMINE_METABOLIC_PROCESS	PROTEIN_MODIFICATION_PROCESS	PROTEIN_AMINO_ACID_PHOSPHORYLATION	NEGATIVE_REGULATION_OF_SIGNAL_TRANSDUCTION	PHOSPHORYLATION	INTRACELLULAR_SIGNALING_CASCADE	APOPTOSIS_GO	CELLULAR_RESPIRATION
HSA-MIR-4264_ST	NEUROPEPTIDE_SIGNALING_PATHWAY	PROTEIN_AMINO_ACID_LIPIDATION	LIPOPROTEIN_BIOSYNTHETIC_PROCESS	GLUTAMATE_RECEPTOR_ACTIVITY	NEUROPEPTIDE_BINDING	SECRETIN_LIKE_RECEPTOR_ACTIVITY
HSA-MIR-4284_ST	ACTIN_FILAMENT_ORGANIZATION	REGULATION_OF_HYDROLASE_ACTIVITY	HEMOSTASIS	POSITIVE_REGULATION_OF_CELL_PROLIFERATION	CELL_SURFACE_RECEPTOR_LINKED_SIGNAL_TRANSDUCTION_GO_0007166	STEROID_METABOLIC_PROCESS	FATTY_ACID_BIOSYNTHETIC_PROCESS	ACTIN_FILAMENT_BASED_PROCESS	BLOOD_COAGULATION	CELLULAR_CATION_HOMEOSTASIS	PROTEIN_MODIFICATION_BY_SMALL_PROTEIN_CONJUGATION	PROTEIN_UBIQUITINATION	ACTIN_CYTOSKELETON_ORGANIZATION_AND_BIOGENESIS	RESPONSE_TO_EXTERNAL_STIMULUS	WOUND_HEALING	COAGULATION	ACTIN_FILAMENT_BUNDLE_FORMATION	CATION_HOMEOSTASIS	RESPONSE_TO_WOUNDING	UBIQUITIN_CYCLE	REGULATION_OF_CELL_PROLIFERATION	LEUKOCYTE_MIGRATION	LIPID_BINDING	INOSITOL_OR_PHOSPHATIDYLINOSITOL_PHOSPHODIESTERASE_ACTIVITY	HEMATOPOIETIN_INTERFERON_CLASSD200_DOMAIN_CYTOKINE_RECEPTOR_ACTIVITY	RHO_GTPASE_ACTIVATOR_ACTIVITY
HSA-MIR-455-3P_ST	VACUOLE	HEMOSTASIS	JAK_STAT_CASCADE	MEMBRANE_LIPID_METABOLIC_PROCESS	SIGNAL_TRANSDUCTION	DEVELOPMENTAL_MATURATION	CELL_SURFACE_RECEPTOR_LINKED_SIGNAL_TRANSDUCTION_GO_0007166	MONOCARBOXYLIC_ACID_TRANSPORT	SUPEROXIDE_METABOLIC_PROCESS	REGULATION_OF_G_PROTEIN_COUPLED_RECEPTOR_PROTEIN_SIGNALING_PATHWAY	RESPONSE_TO_XENOBIOTIC_STIMULUS	DEFENSE_RESPONSE	ACTIN_FILAMENT_BASED_PROCESS	REGULATION_OF_SIGNAL_TRANSDUCTION	ACTIVATION_OF_MAPK_ACTIVITY	REGULATION_OF_BODY_FLUID_LEVELS	BLOOD_COAGULATION	RAS_PROTEIN_SIGNAL_TRANSDUCTION	POSITIVE_REGULATION_OF_HYDROLASE_ACTIVITY	POSITIVE_REGULATION_OF_MAP_KINASE_ACTIVITY	MYELOID_LEUKOCYTE_DIFFERENTIATION	RESPONSE_TO_STRESS	CELLULAR_CATION_HOMEOSTASIS	MEMBRANE_ORGANIZATION_AND_BIOGENESIS	ACTIN_CYTOSKELETON_ORGANIZATION_AND_BIOGENESIS	XENOBIOTIC_METABOLIC_PROCESS	REGULATION_OF_MAP_KINASE_ACTIVITY	SMOOTH_MUSCLE_CONTRACTION_GO_0006939	RESPONSE_TO_EXTERNAL_STIMULUS	COAGULATION	SPHINGOID_METABOLIC_PROCESS	MAPKKK_CASCADE_GO_0000165	CYTOSKELETON_ORGANIZATION_AND_BIOGENESIS	CATION_HOMEOSTASIS	RESPONSE_TO_WOUNDING	PROTEIN_IMPORT_INTO_NUCLEUS_TRANSLOCATION	PROTEIN_LOCALIZATION	INTRACELLULAR_SIGNALING_CASCADE	CELL_MATURATION	SMALL_GTPASE_MEDIATED_SIGNAL_TRANSDUCTION	GTPASE_REGULATOR_ACTIVITY	SMALL_CONJUGATING_PROTEIN_BINDING	MOLECULAR_ADAPTOR_ACTIVITY	ANTIGEN_BINDING	PROTEIN_KINASE_INHIBITOR_ACTIVITY	KINASE_INHIBITOR_ACTIVITY	PHOSPHOINOSITIDE_BINDING	ENDOPEPTIDASE_ACTIVITY	PROTEIN_BINDING_BRIDGING
HSA-MIR-551B-STAR_ST	GLYCOLIPID_METABOLIC_PROCESS	DETECTION_OF_STIMULUS_INVOLVED_IN_SENSORY_PERCEPTION	PHOTOTRANSDUCTION	REGIONALIZATION	CENTROSOME_CYCLE
HSA-MIR-611_ST	CELL_SURFACE	CELL_SOMA	SYNAPSE	PEPTIDE_METABOLIC_PROCESS	EXTRACELLULAR_STRUCTURE_ORGANIZATION_AND_BIOGENESIS	PROTEIN_TARGETING_TO_MEMBRANE	DNA_DAMAGE_RESPONSESIGNAL_TRANSDUCTION_RESULTING_IN_INDUCTION_OF_APOPTOSIS	INDUCTION_OF_APOPTOSIS_BY_INTRACELLULAR_SIGNALS	ENDODEOXYRIBONUCLEASE_ACTIVITY	DAMAGED_DNA_BINDING	HYDROLASE_ACTIVITY_ACTING_ON_ESTER_BONDS	DEOXYRIBONUCLEASE_ACTIVITY	DOUBLE_STRANDED_DNA_BINDING	TRANSMEMBRANE_RECEPTOR_PROTEIN_PHOSPHATASE_ACTIVITY	NUCLEOBASENUCLEOSIDENUCLEOTIDE_KINASE_ACTIVITY
HSA-MIR-612_ST	REGULATION_OF_RHO_PROTEIN_SIGNAL_TRANSDUCTION	AMINO_ACID_TRANSPORT	PHAGOCYTOSIS	REGULATION_OF_RAS_PROTEIN_SIGNAL_TRANSDUCTION	UNFOLDED_PROTEIN_RESPONSE	REGULATION_OF_SMALL_GTPASE_MEDIATED_SIGNAL_TRANSDUCTION	REGULATION_OF_ENDOCYTOSIS	AMINE_TRANSPORT	PROTEIN_TRANSPORTER_ACTIVITY	AMINO_ACID_TRANSMEMBRANE_TRANSPORTER_ACTIVITY	AMINE_TRANSMEMBRANE_TRANSPORTER_ACTIVITY	CYTOCHROME_C_OXIDASE_ACTIVITY	TRANSCRIPTION_REPRESSOR_ACTIVITY	L_AMINO_ACID_TRANSMEMBRANE_TRANSPORTER_ACTIVITY	ORGANIC_ACID_TRANSMEMBRANE_TRANSPORTER_ACTIVITY	CARBOXYLIC_ACID_TRANSMEMBRANE_TRANSPORTER_ACTIVITY	GLUTATHIONE_TRANSFERASE_ACTIVITY
HSA-MIR-668_ST	APICAL_PART_OF_CELL	APICAL_PLASMA_MEMBRANE	CYCLIC_NUCLEOTIDE_METABOLIC_PROCESS	NEGATIVE_REGULATION_OF_CELL_ADHESION	G_PROTEIN_SIGNALING_COUPLED_TO_CAMP_NUCLEOTIDE_SECOND_MESSENGER	G_PROTEIN_SIGNALING_ADENYLATE_CYCLASE_ACTIVATING_PATHWAY	POSITIVE_REGULATION_OF_CELLULAR_COMPONENT_ORGANIZATION_AND_BIOGENESIS	G_PROTEIN_SIGNALING_COUPLED_TO_CYCLIC_NUCLEOTIDE_SECOND_MESSENGER	ACUTE_INFLAMMATORY_RESPONSE	CYCLIC_NUCLEOTIDE_MEDIATED_SIGNALING	CAMP_MEDIATED_SIGNALING	HORMONE_BINDING	MONOCARBOXYLIC_ACID_TRANSMEMBRANE_TRANSPORTER_ACTIVITY
HSA-MIR-720_ST	FEMALE_GAMETE_GENERATION	ORGAN_MORPHOGENESIS	CELL_RECOGNITION	REGULATION_OF_ACTIN_POLYMERIZATION_AND_OR_DEPOLYMERIZATION	HORMONE_BINDING
HSA-MIR-886-5P_ST	EPITHELIAL_TO_MESENCHYMAL_TRANSITION	CELL_RECOGNITION	PROTEIN_TARGETING_TO_MEMBRANE	UNFOLDED_PROTEIN_RESPONSE	PROTEIN_TRANSPORTER_ACTIVITY	PEPTIDE_BINDING	EXONUCLEASE_ACTIVITY
[truncated: 68 more columns]
